# Supplementary material for: Simultaneous Quantification of the Acetylome and Succinylome by ‘One‐Pot’ Affinity Enrichment
Source: Proteomics. 2018 Aug 19;18(17):1800123. doi: 10.1002/pmic.201800123 (PMC6175148; doi:10.1002/pmic.201800123)
Supplement: Supplementary file 5 — Supporting information. [file PMIC-18-na-s005.xlsx]

## Sheet: CVs
Precursor	Acetyl 1	Acetyl 2	Acetyl 3	Acetyl 4	Succinyl 1	Succinyl 2	Succinyl 3	Succinyl 4	Onepot 1	Onepot 2	Onepot 3	Onepot 4	Acetyl.K.CV	Succinyl.K.CV	One.Pot.CV
_LK[Carbamyl]K[Acetyl]GHNK_.2	172.411	275.133	323.542	1159.31	NA	NA	NA	NA	83.2979	105.156	116.975	60.2378	0.943889	NA	0.273839
_IGETFRTEQ[Deamidated]GK[Succinyl]_.2	NA	NA	NA	NA	9493.49	11043.4	10276.3	10551.2	3776.93	4309.6	4178.32	4000.52	NA	0.0626707	0.0567584
_TIFLPN[Deamidated]LK[Acetyl]AR_.2	3027.07	2191.87	2160.29	3588.54	NA	NA	NA	NA	633.013	842.485	822.832	903.796	0.252581	NA	0.146004
_SVDEGLLDSK[Succinyl]R_.2	NA	NA	NA	NA	876.953	1371.72	781.927	1347.4	233.823	248.002	274.362	285.215	NA	0.282023	0.0906447
_SVDEGLLDSK[Acetyl]R_.2	832.148	662.26	716.211	1074.57	NA	NA	NA	NA	227.771	238.945	243.235	258.296	0.222967	NA	0.052194
_EHGPVGLVHVGAHTNTTDK[Acetyl]PR_.5	15.4405	163.834	170.985	157.621	NA	NA	NA	NA	42.1944	53.9652	49.6182	40.8719	0.587172	NA	0.133008
_EHGPVGLVHVGAHTNTTDK[Acetyl]PR_.4	33.4809	51.4785	46.3089	35.2033	NA	NA	NA	NA	14.6682	15.3685	15.1867	14.4236	0.208825	NA	0.0295334
_EHGPVGLVHVGAHTNTTDK[Succinyl]PREEK_.6	NA	NA	NA	NA	126.193	159.613	120.581	178.396	26.9597	30.6637	26.7852	29.2121	NA	0.188287	0.0657543
_EHGPVGLVHVGAHTNTTDK[Succinyl]PREEK_.5	NA	NA	NA	NA	71.8498	62.3541	60.2686	68.8966	20.1398	14.3271	14.8484	15.0736	NA	0.0825617	0.168546
_EHGPVGLVHVGAHTNTTDK[Succinyl]PR_.5	NA	NA	NA	NA	141.867	140.173	80.9046	84.7884	23.4439	20.0819	22.7496	21.4138	NA	0.300455	0.0678911
_EHGPVGLVHVGAHTNTTDK[Succinyl]PR_.4	NA	NA	NA	NA	13.6052	11.7174	3.69055	5.98986	1.35399	1.34076	1.96058	1	NA	0.534354	0.282656
_EHGPVGLVHVGAHTNTTDK[Acetyl]PREEK_.5	1.08922	39.5083	42.4843	35.6267	NA	NA	NA	NA	18.2102	15.879	15.5148	13.6029	0.64913	NA	0.119651
_EHGPVGLVHVGAHTNTTDK[Acetyl]PREEK_.6	1	45.3111	40.307	38.0787	NA	NA	NA	NA	14.7236	13.2111	10.2121	10.72	0.652533	NA	0.173844
_RSVDEGLLDSK[Succinyl]R_.3	NA	NA	NA	NA	229.641	161.425	336.529	234.888	93.0991	87.0108	91.6108	77.9271	NA	0.299915	0.0781778
_HFYALLK[Succinyl]QR_.3	NA	NA	NA	NA	1787.96	2093.3	2298.62	1547.05	809.833	368.899	535.022	322.955	NA	0.171525	0.432395
_NVK[Acetyl]TLIFC[Carbamidomethyl]SGK_.2	56.8283	46.5885	84.6383	98.8654	NA	NA	NA	NA	28.3619	25.0326	31.0863	29.9459	0.337394	NA	0.091993
_HFYALLK[Acetyl]QR_.2	212.082	338.049	260.392	176.074	NA	NA	NA	NA	110.427	111.937	112.48	123.528	0.283984	NA	0.0525303
_HFYALLK[Acetyl]QR_.3	745.325	904.022	994.428	1086.62	NA	NA	NA	NA	300.512	378.5	442.87	420.406	0.155919	NA	0.162531
_IGK[Succinyl]FPFAANSR_.2	NA	NA	NA	NA	874.558	887.443	835.339	1327.28	416.84	451.139	512.562	482.144	NA	0.236264	0.0882428
_ALTGGIAHLFK[Acetyl]QNK_.3	2999.76	2318.64	2359.72	4846.03	NA	NA	NA	NA	129.997	775.017	783.1	709.998	0.3785	NA	0.524957
_ALTGGIAHLFK[Acetyl]QNK_.2	588.689	432.927	397.142	836.47	NA	NA	NA	NA	47.257	135.189	147.823	143.047	0.354541	NA	0.402833
_IGK[Acetyl]FPFAANSR_.2	4195.95	3191.2	3385.4	5987.19	NA	NA	NA	NA	931.915	923.292	1004.15	928.321	0.304239	NA	0.0404661
_ALTGGIAHLFK[Succinyl]QNK_.2	NA	NA	NA	NA	53.6156	41.4337	44.1517	57.6713	24.6153	17.8034	21.2031	23.672	NA	0.15609	0.139382
_ALTGGIAHLFK[Succinyl]QNK_.3	NA	NA	NA	NA	597.78	510.123	501.196	821.72	274.875	272.822	300.198	316.778	NA	0.245487	0.0725697
_HSAVK[Acetyl]ALTGGIAHLFK_.3	630.954	348.41	265.45	497.409	NA	NA	NA	NA	118.838	127.468	120.763	113.745	0.371477	NA	0.0472222
_RPFTQNLGLEELGIELDPK[Succinyl]GR_.3	NA	NA	NA	NA	296.688	374.938	304.488	306.695	127.044	125.048	106.855	164.454	NA	0.113535	0.184746
_SAQLGFK[Acetyl]TVC[Carbamidomethyl]IEK_.2	227.57	229.811	227.589	186.177	NA	NA	NA	NA	97.5491	116.163	120.666	105.304	0.0968807	NA	0.0952409
_HSAVK[Succinyl]ALTGGIAHLFK_.3	NA	NA	NA	NA	108.398	111.538	124.016	105.805	48.2772	59.8754	52.7119	51.7662	NA	0.0717369	0.0915694
_HSAVK[Succinyl]ALTGGIAHLFK_.4	NA	NA	NA	NA	58.0025	55.2833	60.8489	50.4474	27.0802	23.9199	28.4366	27.4731	NA	0.07884	0.0732025
_QNK[Succinyl]VVHVN[Deamidated]GFGK_.3	NA	NA	NA	NA	142.21	174.468	176.307	207.07	40.9534	73.8904	64.1275	67.2728	NA	0.151378	0.232749
_QNK[Succinyl]VVHVN[Deamidated]GFGK_.2	NA	NA	NA	NA	14.4598	6.0677	7.59301	6.79994	3.63693	2.80708	5.08164	2.92782	NA	0.443319	0.289221
_SAQLGFK[Succinyl]TVC[Carbamidomethyl]IEK_.2	NA	NA	NA	NA	343.628	293.967	270.769	219.558	67.9949	59.2266	70.9893	61.7297	NA	0.182747	0.0837522
_LNLEK[Succinyl]MMEQK_.2	NA	NA	NA	NA	86.907	99.1265	86.0369	135.376	36.105	44.2475	45.8758	43.8733	NA	0.227055	0.102706
_LNTK[Acetyl]VTGATK_.2	147.764	175.876	121.157	164.601	NA	NA	NA	NA	27.6426	34.9802	34.4737	28.2665	0.15614	NA	0.125199
_ITGK[Succinyl]NQVTATK_.2	NA	NA	NA	NA	209.283	176.081	168.82	114.033	36.0698	25.1307	29.2015	35.8563	NA	0.236407	0.169324
_[Gln->pyro-Glu]QNK[Succinyl]VVHVN[Deamidated]GFGK_.2	NA	NA	NA	NA	91.0391	160.019	90.6968	145.138	30.3214	25.28	31.7003	28.949	NA	0.296927	0.0949878
_SEEQLK[Succinyl]EEGIEFK_.2	NA	NA	NA	NA	79.8891	96.7399	68.2922	109.409	24.1737	27.0632	25.8667	22.9253	NA	0.20482	0.0729894
_SEEQLK[Acetyl]EEGIEFK_.2	48.0499	38.4993	32.79	39.0723	NA	NA	NA	NA	23.8919	22.6981	20.084	21.2228	0.15921	NA	0.0758734
_LNTK[Succinyl]VTGATK_.2	NA	NA	NA	NA	170.526	104.452	120.408	87.7427	25.3791	15.3506	24.6564	18.5826	NA	0.295936	0.230607
_ALLNNSHYYHMAHGK[Succinyl]DFASR_.4	NA	NA	NA	NA	34.6298	36.1035	42.4873	30.6577	11.7846	13.1288	12.1774	11.8282	NA	0.136678	0.0510766
_ALLNNSHYYHMAHGK[Succinyl]DFASR_.5	NA	NA	NA	NA	17.2364	19.9896	23.6832	20.9678	7.26267	8.17098	8.60062	8.64604	NA	0.130051	0.0785417
_NQVTATK[Succinyl]ADGSTQVIDTK_.3	NA	NA	NA	NA	31.2601	22.5779	15.9095	21.4792	14.8304	15.4375	15.6563	9.47027	NA	0.278285	0.212276
_NQVTATK[Succinyl]ADGSTQVIDTK_.2	NA	NA	NA	NA	4.05269	1.10415	3.90314	3.98664	2.4902	1.57352	2.39498	2.97233	NA	0.441382	0.246296
_VVHVN[Deamidated]GFGK[Succinyl]ITGK_.3	NA	NA	NA	NA	23.4166	38.4481	23.0081	25.7399	7.08951	7.68252	7.20086	8.3106	NA	0.263857	0.0734736
_TGGIAHLFK[Acetyl]QNK_.2	8.73408	36.7086	37.6417	44.3392	NA	NA	NA	NA	6.58991	8.8289	9.21547	3.01482	0.495505	NA	0.411503
_ALTGGIAHLFK[Acetyl]QNK_[Cation:Na].2	21.6342	12.0835	7.77969	21.5842	NA	NA	NA	NA	2.68263	4.49855	6.59692	5.45391	0.441794	NA	0.344497
_LNLEK[Acetyl]MMEQK_.2	838.778	518.298	539.54	769.9	NA	NA	NA	NA	136.294	180.548	172.325	170.959	0.242584	NA	0.118893
_LNLEK[Acetyl]MMEQK_.3	63.7237	42.0175	39.1274	70.6424	NA	NA	NA	NA	6.59806	14.0957	20.2697	14.3708	0.290763	NA	0.404929
_LNLEK[Acetyl]MM[Oxidation]EQK_.2	91.9157	47.7394	41.2067	82.6195	NA	NA	NA	NA	12.8981	3.18502	7.8186	5.00319	0.381645	NA	0.585997
_LNLEK[Acetyl]M[Oxidation]MEQK_.2	65.4274	54.1303	35.5873	77.5957	NA	NA	NA	NA	8.50298	7.04003	2.45254	3.52892	0.306853	NA	0.531124
_FQTK[Succinyl]IPNIYAIGDVVAGPMLAHK_.3	NA	NA	NA	NA	9.57206	2.41807	7.92998	3.55424	1.25628	3.13838	1.09624	1	NA	0.583909	0.626079
_FKLNTK[Succinyl]VTGATK_.3	NA	NA	NA	NA	66.7669	78.8717	28.3297	47.3772	28.2512	24.5041	20.6023	133.491	NA	0.401014	1.05601
_VVHVNGFGK[Succinyl]ITGK_.3	NA	NA	NA	NA	15.0338	6.45288	3.72197	7.87391	7.46037	4.57926	4.38783	5.16301	NA	0.583598	0.261993
_K[Succinyl]LGESC[Carbamidomethyl]IFAPANVTSEK_.2	NA	NA	NA	NA	112.706	94.9713	80.1492	134.273	57.4721	48.6521	50.1839	47.5861	NA	0.221118	0.0875288
_NK[Succinyl]IHTLEDFQR_.3	NA	NA	NA	NA	76.2494	96.036	122.573	104.639	32.7739	22.2145	29.0179	22.952	NA	0.192666	0.188758
_NK[Succinyl]IHTLEDFQR_.2	NA	NA	NA	NA	12.3358	11.0538	28.5396	76.4982	3.17792	5.36432	5.28301	17.0688	NA	0.954485	0.817225
_KLGESC[Carbamidomethyl]IFAPANVTSEK[Succinyl]EIQAALTLAK_.3	NA	NA	NA	NA	6.66485	31.9799	38.1709	30.3702	24.4767	22.6903	13.7513	21.1202	NA	0.516334	0.229628
_KLGESC[Carbamidomethyl]IFAPANVTSEK[Succinyl]EIQ[Deamidated]AALTLAK_.3	NA	NA	NA	NA	6.25231	32.6892	38.3258	32.4539	19.6613	20.076	12.353	21.7968	NA	0.524136	0.226436
_K[Succinyl]NKIHTLEDFQR_.4	NA	NA	NA	NA	17.0474	16.8617	25.2826	14.2651	10.973	7.64178	10.7008	9.04406	NA	0.260503	0.161994
_KNK[Succinyl]IHTLEDFQR_.4	NA	NA	NA	NA	27.1465	24.8848	32.813	18.5371	15.3269	9.35727	9.99403	10.6214	NA	0.228438	0.239953
_VVTIAPGLFATPLLTTLPEK[Acetyl]VR_.3	396.987	195.576	289.878	418.627	NA	NA	NA	NA	32.42	84.4795	159.594	147.538	0.317185	NA	0.557411
_VVTIAPGLFATPLLTTLPEK[Acetyl]VR_.2	2.21475	141.194	140.685	11.7799	NA	NA	NA	NA	40.9616	41.3224	76.0034	1.09755	1.0468	NA	0.768381
_VVTIAPGLFATPLLTTLPEK[Acetyl]VR_.4	1.3103	7.54564	11.5775	8.80656	NA	NA	NA	NA	1	3.88098	7.54803	1	0.593688	NA	0.925297
_AVIAPSGVEK[Acetyl]K_.2	629.887	569.997	529.187	626.463	NA	NA	NA	NA	190.918	217.291	237.973	212.425	0.0821087	NA	0.0899772
_AVIAPSGVEKK[Acetyl]_.2	629.104	569.233	528.671	629.382	NA	NA	NA	NA	190.616	217.211	236.619	212.229	0.0835601	NA	0.0882539
_SLALDLK[Acetyl]R_.2	1260.56	1091.78	1196.95	1634.75	NA	NA	NA	NA	477.82	543.376	630.779	568.516	0.182335	NA	0.114011
_TQPMGLWK[Acetyl]QPR_.2	40.8502	43.1242	51.9712	54.3421	NA	NA	NA	NA	32.0995	36.4954	40.1417	30.7341	0.138457	NA	0.123039
_FADVFAK[Acetyl]K_.2	58.5592	46.4306	60.2085	79.1574	NA	NA	NA	NA	25.6857	24.3886	31.4253	27.7526	0.221345	NA	0.11246
_AQFLVEK[Acetyl]AK_.2	377.897	311.49	326.835	352.876	NA	NA	NA	NA	66.673	72.7972	86.6232	70.515	0.0854694	NA	0.117186
_AQFLVEK[Succinyl]AK_.2	NA	NA	NA	NA	203.001	238.563	244.402	246.182	69.9987	67.8981	72.7955	69.5853	NA	0.0870533	0.0289979
_AAQNISK[Succinyl]TIATSQNR_.2	NA	NA	NA	NA	39.5674	26.1194	30.155	26.9287	13.1598	9.26747	10.5404	8.56307	NA	0.20096	0.194959
_AAQNISK[Succinyl]TIATSQNR_.3	NA	NA	NA	NA	66.5254	74.7589	62.8299	49.7492	23.8483	10.5479	12.4899	14.4581	NA	0.164111	0.384394
_NPGYIK[Succinyl]LR_.2	NA	NA	NA	NA	49.0951	45.5307	55.3213	56.1186	16.2387	21.7278	19.2038	17.6579	NA	0.0985638	0.125611
_SVVAK[Acetyl]FNASQLITQR_.2	27.3803	35.0849	55.6843	38.7231	NA	NA	NA	NA	17.7529	20.6382	13.9	13.22	0.304773	NA	0.211959
_AAQNISK[Acetyl]TIATSQNR_.3	13.8052	19.4328	21.7421	22.1306	NA	NA	NA	NA	11.7013	11.7428	12.1339	7.49453	0.199077	NA	0.203479
_AAQNISK[Acetyl]TIATSQNR_.2	5.50963	7.59066	8.77145	3.50295	NA	NA	NA	NA	3.50362	3.41874	2.43314	2.08031	0.366479	NA	0.248693
_FFVK[Succinyl]DPEIR_.2	NA	NA	NA	NA	3008.55	2147.62	2331.39	1442.94	378.163	360.803	441.401	403.845	NA	0.288268	0.0884293
_HLQEMGLK[Succinyl]FFVK_.3	NA	NA	NA	NA	19.7776	30.2338	37.0898	22.302	22.1113	19.8519	11.5657	16.5621	NA	0.287893	0.26129
_HLQEMGLK[Acetyl]FFVK_.3	197.557	287.477	235.591	324.58	NA	NA	NA	NA	37.6795	72.7526	78.5834	58.1876	0.214378	NA	0.294904
_HLQEMGLK[Acetyl]FFVK_.2	17.2638	62.2394	57.7036	83.0702	NA	NA	NA	NA	3.18974	2.70714	17.4331	21.8907	0.499691	NA	0.86877
_K[Succinyl]MMADEALDSGLVSR_.2	NA	NA	NA	NA	191.856	218.324	194.597	289.044	94.3184	83.2053	84.049	86.3048	NA	0.202779	0.0583083
_K[Succinyl]MMADEALDSGLVSR_.3	NA	NA	NA	NA	60.2813	106.72	96.954	111.923	27.211	33.4618	30.1728	35.3097	NA	0.247956	0.113605
_SVQAAMEK[Acetyl]R_.2	281.94	276.494	260.125	339.106	NA	NA	NA	NA	91.5765	84.5533	99.2233	94.0398	0.118856	NA	0.0660113
_HVLHVQLNRPEK[Acetyl]R_.4	6.74605	78.8181	81.8799	88.8417	NA	NA	NA	NA	35.2585	34.2739	34.2743	34.3295	0.600055	NA	0.0140061
_DLISK[Acetyl]YQK_.2	145.139	219.392	182.293	126.976	NA	NA	NA	NA	23.0559	20.2161	29.5583	28.814	0.24357	NA	0.177909
_YQK[Succinyl]TFTVIEK_.2	NA	NA	NA	NA	11.2123	4.34282	17.6413	11.6664	4.38028	2.4912	2.44863	3.46803	NA	0.484889	0.287348
_SVQAAM[Oxidation]EK[Acetyl]R_.2	5.00483	4.74616	3.06818	4.40885	NA	NA	NA	NA	1	1.18246	1	3.31045	0.199947	NA	0.694972
_SK[Acetyl]FSASQFWDDC[Carbamidomethyl]RK_.3	24.2828	55.201	39.737	51.9684	NA	NA	NA	NA	12.8616	9.47664	15.7072	13.0667	0.327711	NA	0.199878
_WDIQK[Acetyl]YAR_.2	75.2217	90.2955	72.2183	74.4412	NA	NA	NA	NA	43.9467	43.1142	49.8933	38.7588	0.105915	NA	0.104293
_AFVEFLTDEIK[Acetyl]EEK_.2	229.563	177.118	210.007	235.347	NA	NA	NA	NA	91.8125	111.577	100.851	106.294	0.123325	NA	0.082228
_LHTEGDK[Acetyl]AFVEFLTDEIKEEK_.4	73.844	66.3417	103.008	79.8257	NA	NA	NA	NA	47.1399	46.4608	47.9028	41.407	0.195997	NA	0.0642941
_LHTEGDK[Acetyl]AFVEFLTDEIKEEK_.3	24.3241	36.9328	39.2371	32.5517	NA	NA	NA	NA	25.0874	12.5449	16.6995	16.4186	0.19758	NA	0.298792
_AFVEFLTDEIKEEK[Acetyl]K_.3	128.743	152.821	162.993	135.142	NA	NA	NA	NA	44.3481	51.3853	56.6856	52.2583	0.108838	NA	0.099772
_AFVEFLTDEIKEEK[Acetyl]K_.2	10.9684	4.23908	9.55576	11.148	NA	NA	NA	NA	1.63505	5.04885	9.60725	7.82991	0.360711	NA	0.576957
_AFVEFLTDEIKEEKK[Acetyl]_.3	37.4606	42.4477	38.9957	62.7708	NA	NA	NA	NA	10.3886	14.0669	17.9849	13.8965	0.258804	NA	0.220404
_AFVEFLTDEIKEEKK[Acetyl]_.2	10.9684	4.23908	9.55576	16.2231	NA	NA	NA	NA	4.00062	5.04885	9.60725	7.82991	0.480781	NA	0.387164
_ALN[Deamidated]TK[Acetyl]LDLSSLAYSGK_.2	74.9968	100.839	82.051	78.1821	NA	NA	NA	NA	24.1695	21.715	27.9744	23.1171	0.137824	NA	0.110646
_YFLDK[Acetyl]TLTSR_.2	83.643	34.2461	30.4629	82.2054	NA	NA	NA	NA	8.72179	13.1749	13.144	12.4567	0.507347	NA	0.179184
_TYK[Acetyl]LKPGTMIEWGNNWAR_.3	3105.23	2428.51	3458.79	4604.09	NA	NA	NA	NA	900.033	963.659	818.23	841.752	0.267696	NA	0.073787
_TYK[Acetyl]LKPGTMIEWGNNWAR_.2	703.578	629.99	846.182	698.157	NA	NA	NA	NA	348.554	246.026	208.143	202.04	0.126293	NA	0.269764
_IMIPLK[Acetyl]IS[Phospho]PLQ_.2	3.90125	5.25509	7.80285	20.1544	NA	NA	NA	NA	46.2765	68.6068	76.8013	66.4474	0.800665	NA	0.200865
_TYK[Succinyl]LKPGTMIEWGNNWAR_.3	NA	NA	NA	NA	884.668	870.84	1080.11	855.276	493.273	487.508	421.75	450.076	NA	0.114454	0.0725323
_TYK[Succinyl]LKPGTMIEWGNNWAR_.2	NA	NA	NA	NA	223.065	194.06	255.751	211.469	193.56	125.377	115.49	121.389	NA	0.117614	0.263612
_TYK[Acetyl]LKPGTMIEWGN[Deamidated]NWAR_.3	1371.57	1080.1	1490.68	1910.59	NA	NA	NA	NA	377.319	403.863	368.921	377.631	0.235449	NA	0.0397091
_TYK[Acetyl]LKPGTM[Oxidation]IEWGNNWAR_.3	1035.33	623.613	585.715	849.032	NA	NA	NA	NA	159.046	160.132	150.988	174.587	0.271203	NA	0.0609198
_LK[Succinyl]PGTMIEWGNNWAR_.2	NA	NA	NA	NA	794.498	459.384	780.179	1020.72	322.803	291.469	310.33	298.578	NA	0.302292	0.0449635
_LK[Succinyl]PGTMIEWGNNWAR_.3	NA	NA	NA	NA	252.541	276.705	271.686	386.983	58.7597	108.261	105.079	100.498	NA	0.205062	0.248491
_LKNNK[Succinyl]EYLEFR_.3	NA	NA	NA	NA	762.942	768.372	656.114	591.887	224.943	274.062	276.921	269.315	NA	0.123648	0.0935554
_LKNNK[Succinyl]EYLEFR_.2	NA	NA	NA	NA	63.1861	51.9273	38.746	45.7271	23.7722	24.2609	23.2531	24.1761	NA	0.207779	0.0193012
_SK[Succinyl]MLLSR_.2	NA	NA	NA	NA	828.943	761.07	857.864	1008.04	204.698	273.8	268.404	242.591	NA	0.12067	0.127509
_NNK[Succinyl]EYLEFR_.2	NA	NA	NA	NA	703.372	866.757	897.568	700.167	215.209	205.919	239.028	241.395	NA	0.132474	0.0779049
_NNK[Succinyl]EYLEFR_.3	NA	NA	NA	NA	147.486	141.878	162.958	140.804	62.1379	31.471	96.9044	95.2251	NA	0.0688799	0.435107
_IMIPLK[Acetyl]ISPLQ_[Cation:Na].2	325.706	322.971	597.815	1572.94	NA	NA	NA	NA	120.581	185.997	219.382	172.105	0.841174	NA	0.23532
_IMIPLK[Acetyl]ISPLQ_.2	335.262	256.408	500.732	1412.36	NA	NA	NA	NA	100.718	156.82	169.908	151.077	0.852633	NA	0.209619
_TYK[Succinyl]LKPGTM[Oxidation]IEWGNNWAR_.3	NA	NA	NA	NA	327.365	373.273	361.541	421.138	107.004	108.169	107.923	124.354	NA	0.104584	0.0745792
_FSGGYPALMDC[Carbamidomethyl]MNK[Acetyl]LK_.2	138.573	198.342	209.039	125.244	NA	NA	NA	NA	72.7568	57.2515	55.1177	31.0502	0.250458	NA	0.318761
_LK[Succinyl]NNKEYLEFR_.3	NA	NA	NA	NA	86.7712	109.712	102.619	120.933	29.7001	29.081	26.1154	24.722	NA	0.136242	0.0867062
_LK[Succinyl]NNKEYLEFR_.2	NA	NA	NA	NA	2.4811	3.59463	3.43738	5.04809	1.57748	2.00145	1.38008	1.37315	NA	0.291102	0.18609
_IM[Oxidation]IPLK[Acetyl]ISPLQ_.2	2.55101	36.103	60.5469	239.88	NA	NA	NA	NA	15.0196	24.603	16.9948	1.55979	1.25167	NA	0.659487
_IM[Oxidation]IPLK[Succinyl]ISPLQ_.2	NA	NA	NA	NA	85.3212	40.1756	29.6646	104.269	13.2814	13.462	12.6919	14.3585	NA	0.55017	0.0513134
_ETSNLYK[Succinyl]IQFHNVKPEC[Carbamidomethyl]LDAYNSLTEAVLPK_.4	NA	NA	NA	NA	12.7619	118.757	176.116	51.2636	45.8229	46.8352	38.2451	57.7991	NA	0.806493	0.170705
_IMIPLK[Succinyl]ISPLQ_.2	NA	NA	NA	NA	202.614	113.027	75.1758	152.268	25.4585	45.4001	55.396	44.1191	NA	0.401825	0.293149
_FSGGYPALMDC[Carbamidomethyl]MNKLK[Acetyl]_.2	95.7523	121.902	134.348	24.7172	NA	NA	NA	NA	43.6175	33.3295	36.0226	29.3957	0.520516	NA	0.168665
_SLFVHK[Acetyl]VDPR_.2	42.8678	36.6616	40.2077	41.4061	NA	NA	NA	NA	8.44337	6.41114	13.2438	9.59387	0.0657727	NA	0.304251
_IMIPLK[Acetyl]T[Methyl]SPLQ_.2	378.248	290.181	572.171	1611.28	NA	NA	NA	NA	107.82	172.727	184.968	169.302	0.856063	NA	0.217908
_K[Succinyl]QLYNIYAK_.2	NA	NA	NA	NA	119.558	186.267	90.3736	142.398	40.7539	33.3843	44.1899	36.266	NA	0.30053	0.123663
_HLDMADLEAK[Acetyl]LK_.3	715.786	698.264	801.888	1350.64	NA	NA	NA	NA	181.907	210.956	228.675	221.12	0.346919	NA	0.0973128
_HLDMADLEAK[Acetyl]LK_.2	168.46	152.087	164.761	248.981	NA	NA	NA	NA	48.7	41.2422	46.9585	48.4596	0.240591	NA	0.075201
_HLDMADLEAK[Succinyl]LK_.3	NA	NA	NA	NA	387.803	293.919	367.634	332.705	142.721	141.183	158.402	149.255	NA	0.119375	0.0529647
_HLDMADLEAK[Succinyl]LK_.2	NA	NA	NA	NA	43.323	53.9715	55.7347	49.2709	37.8762	26.4349	23.3766	25.3627	NA	0.109763	0.231157
_HLDMADLEAKLK[Succinyl]_.3	NA	NA	NA	NA	375.128	318.898	368.059	334.047	137.705	146.325	164.305	150.799	NA	0.0771552	0.0741202
_HLDM[Oxidation]ADLEAK[Acetyl]LK_.3	117.722	79.2064	31.3338	81.1295	NA	NA	NA	NA	64.1852	6.80359	43.9667	39.8145	0.458016	NA	0.614479
_LSSQMADDMLK[Acetyl]K_.2	36.99	40.4691	29.3488	28.7815	NA	NA	NA	NA	9.50155	9.03065	12.1505	5.91231	0.169994	NA	0.279553
_LSSQMADDMLKK[Acetyl]_.2	36.99	40.4691	29.3488	28.7815	NA	NA	NA	NA	9.50155	9.03065	12.1505	5.91231	0.169994	NA	0.279553
_GIFVIGFSYPVVPK[Succinyl]GK_.2	NA	NA	NA	NA	49.3865	40.3019	27.2151	48.8195	18.0886	11.9122	4.55108	17.6756	NA	0.249768	0.485008
_GIFVIGFSYPVVPKGK[Succinyl]_.2	NA	NA	NA	NA	49.3865	40.3019	27.2151	48.8195	18.0886	11.9122	4.55108	17.6756	NA	0.249768	0.485008
_LSSQMADDMLK[Succinyl]K_.2	NA	NA	NA	NA	18.2777	13.8395	33.7705	18.224	4.82429	5.20222	4.13291	5.49805	NA	0.415918	0.119943
_GK[Acetyl]LTNHMINLQPSHTR_.4	54.1233	69.0301	42.914	59.3148	NA	NA	NA	NA	14.6209	16.945	16.5309	16.0165	0.193077	NA	0.0631518
_SLTTMK[Acetyl]VK_.2	631.597	765.723	793.223	961.362	NA	NA	NA	NA	279.387	353.676	392.542	308.406	0.171895	NA	0.149432
_TPWELK[Acetyl]WTK_.2	259.487	194.855	291.966	381.086	NA	NA	NA	NA	73.2998	92.8004	95.4202	71.486	0.274968	NA	0.151419
_TPWELK[Succinyl]WTK_.2	NA	NA	NA	NA	233.327	138.06	134.066	187.002	65.7321	58.5572	64.0576	57.3457	NA	0.270369	0.0666949
_WTK[Succinyl]IYLPHSLPQQ_.2	NA	NA	NA	NA	101.935	76.0644	54.7533	83.9588	38.1541	26.9923	27.375	20.8237	NA	0.246954	0.254123
_LTK[Succinyl]EFSVYMTK_.2	NA	NA	NA	NA	204.317	263.506	253.125	353.302	161.567	143.07	149.766	154.464	NA	0.23126	0.0511905
_EFSVYMTK[Acetyl]DGR_.2	502.082	619.735	511.272	428.204	NA	NA	NA	NA	353.66	364.797	284.485	306.345	0.153139	NA	0.116643
_MNLGVGAYRDDNGK[Succinyl]PYVLPSVR_.3	NA	NA	NA	NA	771.413	771.301	644.226	1226.32	200.861	219.269	196.849	214.575	NA	0.299761	0.05162
_FFK[Acetyl]FSR_.2	4062.32	2984.5	3335.37	4286.53	NA	NA	NA	NA	1802.07	1702.9	2030.16	1854.33	0.16631	NA	0.0742091
_DVFLPK[Succinyl]PSWGNHTPIFR_.3	NA	NA	NA	NA	3651.54	3843.41	3528.73	4713.38	1413.46	1461.75	1430.88	1465.81	NA	0.136063	0.0174006
_DVFLPK[Succinyl]PSWGNHTPIFR_.2	NA	NA	NA	NA	853.388	826.872	741.185	1202.14	505.161	317.967	310.061	380.313	NA	0.224328	0.238321
_DVFLPK[Succinyl]PSWGN[Deamidated]HTPIFR_.3	NA	NA	NA	NA	4016.26	3697.27	4321.42	4477.96	1448.85	1508.07	1489.27	1337.96	NA	0.0836671	0.0526754
_DVFLPK[Succinyl]PSWGN[Deamidated]HTPIFR_.2	NA	NA	NA	NA	591.503	605.021	501.418	861.78	348.524	223.374	216.728	279.137	NA	0.242032	0.229138
_TQLVSNLK[Succinyl]K_.2	NA	NA	NA	NA	5344.71	4444.56	5216.05	4210.73	1320.65	1520.85	1529.94	1413.68	NA	0.116725	0.0684537
_DDNGK[Succinyl]PYVLPSVR_.2	NA	NA	NA	NA	3231.77	3080.94	2851.2	3817.03	1047.22	1137.5	1188.34	1174.38	NA	0.126975	0.0558474
_DDNGK[Succinyl]PYVLPSVRK_[Lys-loss (Protein C-term)].2	NA	NA	NA	NA	3011.9	2888.23	3142.52	3761.08	1027.75	1136.41	1172.57	1158.52	NA	0.121089	0.0585059
_EFSVYMTK[Succinyl]DGR_.2	NA	NA	NA	NA	7080.95	8398.38	9199.26	11293.8	1117.84	919.575	866.663	860.537	NA	0.196263	0.128287
_TQLVSNLK[Acetyl]K_.2	2338.93	1946.39	1746.25	2324.48	NA	NA	NA	NA	757.899	1043.05	1073.59	919.737	0.139761	NA	0.151238
_TQLVSNLKK[Acetyl]_.2	2127.42	1810.19	1619.42	2170.08	NA	NA	NA	NA	705.217	967.537	1001.54	857.772	0.136112	NA	0.151152
_VGAFTVVC[Carbamidomethyl]K[Succinyl]DAEEAK_.2	NA	NA	NA	NA	2223.47	2353.03	1948.26	3026.62	453.949	416.407	498.691	497.264	NA	0.191838	0.0843751
_VGAFTVVC[Carbamidomethyl]K[Succinyl]DAEEAK_.3	NA	NA	NA	NA	374.766	505.542	347.818	606.345	103.374	69.6031	85.3735	92.7387	NA	0.262058	0.161651
_FFK[Succinyl]FSR_.2	NA	NA	NA	NA	3430.65	4258.59	4038.72	5151.74	532.011	556.512	636.48	623.73	NA	0.168986	0.0865631
_TQLVSNLKK[Succinyl]_.2	NA	NA	NA	NA	2276.09	1888.11	2196.37	1695.7	544.369	643.673	650.849	586.168	NA	0.134182	0.0831406
_KAEAQIAAK[Succinyl]NLDKEYLPIGGLAEFC[Carbamidomethyl]K_.4	NA	NA	NA	NA	833.841	1074.51	1120.48	844.377	386.308	368.261	390.939	460.167	NA	0.15534	0.100566
_KAEAQIAAK[Succinyl]NLDKEYLPIGGLAEFC[Carbamidomethyl]K_.3	NA	NA	NA	NA	132.153	156.284	154.745	125.287	76.3007	63.3943	49.3302	70.2574	NA	0.110713	0.17888
_K[Succinyl]QWLQEVK_.2	NA	NA	NA	NA	1389.6	2474.78	1661.83	2393.42	405.475	453.324	499.115	447.657	NA	0.271293	0.0848764
_DDN[Deamidated]GK[Succinyl]PYVLPSVR_.2	NA	NA	NA	NA	640.031	2229.26	557.671	1051.62	803.827	283.965	271.996	276.091	NA	0.688302	0.643775
_IPEQSVLLLHAC[Carbamidomethyl]AHNPTGVDPRPEQWK[Succinyl]EIASVVK_.5	NA	NA	NA	NA	454.485	782.468	815.328	872.961	318.846	285.16	330.659	295.082	NA	0.257486	0.068186
_IPEQSVLLLHAC[Carbamidomethyl]AHNPTGVDPRPEQWK[Succinyl]EIASVVK_.4	NA	NA	NA	NA	210.999	304.94	380.43	278.339	217.989	126.52	153.253	134.068	NA	0.23855	0.263191
_VGAFTVVC[Carbamidomethyl]K[Succinyl]DAEEAKR_.3	NA	NA	NA	NA	929.747	1171.62	1241.86	1303.12	240.231	257.631	271.014	278.713	NA	0.140869	0.064403
_VGAFTVVC[Carbamidomethyl]K[Succinyl]DAEEAKR_.2	NA	NA	NA	NA	241.095	183.69	210.934	269.356	57.7297	45.6395	46.5471	73.3881	NA	0.16387	0.231695
_K[Succinyl]MNLGVGAYR_.2	NA	NA	NA	NA	820.658	1019.74	735.515	727.008	328.283	293.92	318.455	268.632	NA	0.164793	0.08834
_DVFLPK[Succinyl]PSW[Trp->Kynurenin]GNHTPIFR_.3	NA	NA	NA	NA	936.636	938.137	898.683	55.2799	430.739	376.122	359.347	18.9594	NA	0.615096	0.63243
_DAEEAK[Succinyl]RVESQLK_.3	NA	NA	NA	NA	703.542	622.533	630.932	925.352	224.497	231.256	229.946	240.272	NA	0.196048	0.0282682
_DAEEAK[Succinyl]RVESQLK_.2	NA	NA	NA	NA	108.071	68.6073	82.0595	101.797	35.2247	30.9753	29.1258	26.9084	NA	0.201172	0.115424
_RVESQLK[Acetyl]ILIRPLYSNPPLNGAR_.4	870.301	445.211	993.185	704.536	NA	NA	NA	NA	251.594	322.566	304.406	269.395	0.314635	NA	0.112575
_ASAELALGENNEVLK[Acetyl]SGR_.3	150.289	123.298	104.768	129.63	NA	NA	NA	NA	55.4757	69.4923	55.6791	62.0435	0.147819	NA	0.109167
_ASAELALGENNEVLK[Acetyl]SGR_.2	267.192	260.795	228.304	174.315	NA	NA	NA	NA	157.401	128.801	134.157	148.994	0.18248	NA	0.0926192
_ASAELALGENNEVLK[Succinyl]SGR_.2	NA	NA	NA	NA	428.805	611.549	471.644	943.291	141.778	126.929	128.903	153.41	NA	0.379744	0.0895802
_ASAELALGENNEVLK[Succinyl]SGR_.3	NA	NA	NA	NA	123.513	228.238	241.941	247.525	30.0039	28.607	37.4335	44.918	NA	0.277814	0.213539
_MNLGVGAYRDDN[Deamidated]GK[Succinyl]PYVLPSVR_.3	NA	NA	NA	NA	641.231	652.449	558.889	440.744	236.613	62.5016	166.714	139.211	NA	0.170475	0.475929
_EIASVVK[Succinyl]K_.2	NA	NA	NA	NA	486.507	715.163	677.063	1054.89	141.355	173.979	179.315	161.844	NA	0.322488	0.102652
_KQWLQEVK[Succinyl]GMADR_.3	NA	NA	NA	NA	307.173	361.756	305.717	447.506	114.45	125.7	126.423	117.375	NA	0.187402	0.049487
_KQWLQEVK[Succinyl]GMADR_.2	NA	NA	NA	NA	19.5445	15.7171	19.5293	29.6589	8.61805	7.53993	9.66223	8.05873	NA	0.283028	0.107295
_RVESQLK[Succinyl]ILIR_.3	NA	NA	NA	NA	938.607	633.429	1371.14	555.684	104.946	91.2131	116.092	110.635	NA	0.422903	0.101109
_EFSVYM[Oxidation]TK[Succinyl]DGR_.2	NA	NA	NA	NA	214.861	177.743	194.875	160.882	66.1926	75.0302	91.539	75.0299	NA	0.123672	0.137521
_ASAELALGE[Cation:Na]NNEVLK[Succinyl]SGR_.3	NA	NA	NA	NA	126.145	119.22	111.396	387.311	106.733	105.072	83.1614	79.2756	NA	0.722138	0.153434
_KMNLGVGAYRDDN[Deamidated]GK[Succinyl]PYVLPSVR_.4	NA	NA	NA	NA	137.235	193.834	158.242	199.338	65.802	69.5228	63.0946	71.8441	NA	0.171717	0.0574716
_KAEAQIAAK[Succinyl]NLDK_.3	NA	NA	NA	NA	155.67	235.393	190.149	323.321	59.653	61.2701	63.8065	59.4445	NA	0.320835	0.0330021
_K[Succinyl]EGSSHNWQHITDQIGMFC[Carbamidomethyl]FTGLKPEQVER_.5	NA	NA	NA	NA	118.843	109.805	124.334	120.274	49.6031	38.6767	35.0832	42.8075	NA	0.051817	0.150011
_K[Succinyl]EGSSHNWQHITDQIGMFC[Carbamidomethyl]FTGLKPEQVER_.4	NA	NA	NA	NA	20.9393	49.4738	42.0876	47.1488	30.176	20.727	15.6991	20.1028	NA	0.326194	0.28106
_KQWLQEVK[Acetyl]GMADR_.3	238.051	101.224	78.5707	260.51	NA	NA	NA	NA	35.6259	54.7758	41.0402	36.3098	0.548012	NA	0.211997
_VGAFTVVC[Carbamidomethyl]K[Acetyl]DAEEAKR_.3	128.564	83.3597	82.196	100.654	NA	NA	NA	NA	49.5451	36.0773	31.7707	44.6013	0.219148	NA	0.198766
_ISVAGVTSGNVGYLAHAIHQVTK[Succinyl]_.3	NA	NA	NA	NA	67.2868	104.162	103.705	137.254	33.7232	39.4228	41.1057	38.293	NA	0.277209	0.082883
_ASAELALGE[Cation:Na]NNEVLK[Acetyl]SGR_.3	73.7032	61.2327	62.6892	103.084	NA	NA	NA	NA	32.7398	25.4487	32.4858	28.7464	0.258317	NA	0.11585
_VESQLK[Acetyl]ILIRPLYSNPPLNGAR_.3	79.2969	101.402	76.718	79.5623	NA	NA	NA	NA	35.4537	37.5554	38.4607	28.7121	0.136625	NA	0.125727
_LTK[Succinyl]EFSVYM[Oxidation]TK_.2	NA	NA	NA	NA	91.1236	88.158	90.9996	98.8849	35.193	29.3209	32.3388	32.7233	NA	0.0498859	0.0743218
_VESQLK[Succinyl]ILIRPLYSNPPLNGAR_.3	NA	NA	NA	NA	98.5284	104.713	110.928	62.1474	27.3503	31.4698	30.9198	31.7197	NA	0.232586	0.0670939
_VESQLK[Succinyl]ILIRPLYSNPPLN[Deamidated]GAR_.3	NA	NA	NA	NA	16.1823	80.4611	75.8746	63.2898	30.6695	25.8209	32.8337	31.5188	NA	0.499096	0.101255
_VGAFTVVC[Carbamidomethyl]KDAEEAK[Acetyl]R_.3	66.0107	49.718	41.172	34.7839	NA	NA	NA	NA	15.3635	9.45548	16.9917	18.5623	0.282188	NA	0.263623
_K[Succinyl]QW[Oxidation]LQEVK_.2	NA	NA	NA	NA	28.3659	32.772	29.3086	69.8818	11.1896	8.325	14.0492	17.3748	NA	0.497894	0.304437
_TQLVSN[Deamidated]LK[Acetyl]K_.2	27.4364	14.5791	28.3774	20.0273	NA	NA	NA	NA	10.7797	12.0929	10.3969	1.53183	0.288647	NA	0.555597
_K[Succinyl]M[Oxidation]NLGVGAYR_.2	NA	NA	NA	NA	34.013	9.81018	36.5405	29.7721	10.8924	8.06297	12.8496	7.47353	NA	0.440959	0.255754
_RVESQLK[Acetyl]ILIRPLYSNPPLN[Deamidated]GAR_.4	844.413	520.93	652.599	532.399	NA	NA	NA	NA	288.354	295.582	278.203	252.05	0.235569	NA	0.0683869
_RVESQLK[Acetyl]ILIRPLYSNPPLN[Deamidated]GAR_.3	5.26717	19.4539	12.9059	10.2939	NA	NA	NA	NA	9.35997	7.68436	7.28167	9.31042	0.49293	NA	0.128683
_ASAELALGE[Cation:Na]N[Deamidated]NEVLK[Succinyl]SGR_.3	NA	NA	NA	NA	55.3507	73.5139	38.8621	98.0179	6.2615	23.2623	19.7066	26.6509	NA	0.381851	0.470966
_ASAELALGE[Cation:Na]NN[Deamidated]EVLK[Succinyl]SGR_.3	NA	NA	NA	NA	55.3507	73.5139	38.8621	98.0179	6.2615	23.2623	19.7066	26.6509	NA	0.381851	0.470966
_VESQLK[Acetyl]ILIRPLYSNPPLN[Deamidated]GAR_.3	12.9446	29.7757	7.66061	4.03396	NA	NA	NA	NA	10.6059	14.8651	14.9178	6.3017	0.836918	NA	0.352214
_RVESQLK[Succinyl]ILIRPLYSNPPLNGAR_.4	NA	NA	NA	NA	1011.29	1545.29	1376.74	1317.08	454.652	548.604	537.879	517.34	NA	0.169825	0.0816714
_RVESQLK[Succinyl]ILIRPLYSNPPLNGAR_.3	NA	NA	NA	NA	44.8445	36.0323	19.9865	44.76	16.0151	10.1108	7.01192	11.3268	NA	0.321403	0.336194
_IPEQSVLLLHAC[Carbamidomethyl]AHNPTGVDPRPEQWK[Acetyl]EIASVVK_.4	150.604	207.993	185.887	122.956	NA	NA	NA	NA	125.962	82.5217	77.3682	67.1003	0.225459	NA	0.294127
_IPEQSVLLLHAC[Carbamidomethyl]AHNPTGVDPRPEQWK[Acetyl]EIASVVK_.5	365.902	618.635	568.005	523.719	NA	NA	NA	NA	225.588	212.398	244.067	179.483	0.210425	NA	0.126432
_RVESQLK[Succinyl]ILIRPLYSNPPLN[Deamidated]GAR_.3	NA	NA	NA	NA	23.9645	16.5589	28.7742	23.8163	14.3699	8.6605	5.94383	14.1704	NA	0.216382	0.386963
_RVESQLK[Succinyl]ILIRPLYSNPPLN[Deamidated]GAR_.4	NA	NA	NA	NA	282.075	42.2535	455.496	30.295	17.7046	18.3818	161.815	167.909	NA	1.01058	0.927287
_EGSSHNWQHITDQIGMFC[Carbamidomethyl]FTGLK[Succinyl]PEQVER_.4	NA	NA	NA	NA	196.424	170.025	234.628	125.963	129.226	112.155	84.1885	96.886	NA	0.251342	0.184213
_ASAELALGEN[Deamidated]NEVLK[Succinyl]SGR_.3	NA	NA	NA	NA	144.199	201.224	151.743	240.252	16.489	26.6899	38.0228	36.0522	NA	0.244296	0.336913
_RVESQLK[Acetyl]ILIR_.2	7.39676	3.5518	3.94552	1.8787	NA	NA	NA	NA	3.70397	3.88513	1.63243	2.82803	0.552339	NA	0.341682
_K[Succinyl]QW[Dioxidation]LQEVK_.2	NA	NA	NA	NA	6.23363	2.48812	6.66676	4.0771	1	1.40054	1	3.00907	NA	0.400396	0.596977
_K[Succinyl]QW[Trp->Kynurenin]LQEVK_.2	NA	NA	NA	NA	2.8621	1.92595	2.73588	3.01541	1	3.49747	9.32338	8.21186	NA	0.184533	0.712696
_IQEAGTEVVK[Succinyl]AK_.2	NA	NA	NA	NA	6.58638	4.56186	2.19286	12.0643	3.77462	1	2.27784	2.15766	NA	0.662952	0.494246
_AN[Deamidated]TFVAELK[Acetyl]GLDPAR_.2	84.0471	91.3627	87.514	145.612	NA	NA	NA	NA	43.2948	44.9849	37.4882	34.3778	0.285302	NA	0.12373
_ASIK[Succinyl]K[Acetyl]GEDFVK_.2	9.1717	38.9803	45.0986	22.1187	16.5691	17.5965	17.6009	11.1225	12.5992	10.1829	9.03067	12.8459	0.565892	0.197472	0.166784
_IQEAGTEVVK[Acetyl]AK_.2	4611.85	3441.54	3258.56	4339.49	NA	NA	NA	NA	1837.87	1450.49	1635.33	1722.13	0.169579	NA	0.0982808
_IQEAGTEVVK[Acetyl]AK_.3	1280.68	798.782	759.179	969.101	NA	NA	NA	NA	347.237	329.095	341.699	506.87	0.249316	NA	0.220622
_IQEAGTEVVKAK[Acetyl]_.2	4160.28	3138.93	2956.36	3943.16	NA	NA	NA	NA	1660.77	1307.45	1498.68	1564.55	0.166539	NA	0.0989954
_MIAEAIPELK[Succinyl]ASIK_.2	NA	NA	NA	NA	1291.17	1618.95	1222.46	1985.39	555.916	571.92	544.737	567.782	NA	0.228652	0.0219224
_MIAEAIPELK[Succinyl]ASIK_.3	NA	NA	NA	NA	95.7074	132.162	119.932	185.448	40.8584	46.6931	48.9749	53.805	NA	0.284407	0.112956
_MIAEAIPELKASIK[Succinyl]_.2	NA	NA	NA	NA	1270.99	1555.99	1188.23	1883.3	562.369	544.351	525.29	550.175	NA	0.213416	0.0283218
_ANTFVAELK[Succinyl]GLDPAR_.2	NA	NA	NA	NA	1364.14	1091.71	1175.09	1113.08	308.512	284.046	290.222	352.054	NA	0.104479	0.0994713
_ANTFVAELK[Succinyl]GLDPAR_.3	NA	NA	NA	NA	641.26	613.696	556.715	574.101	102.571	128.46	145.209	178.52	NA	0.06409	0.229457
_VNVPVIGGHAGK[Succinyl]TIIPLISQC[Carbamidomethyl]TPK_.3	NA	NA	NA	NA	1077.7	1072.39	1082.86	1642.4	421.192	455.637	480.628	504.637	NA	0.231703	0.0766629
_VNVPVIGGHAGK[Succinyl]TIIPLISQC[Carbamidomethyl]TPK_.4	NA	NA	NA	NA	25.4484	17.3284	30.8599	47.8497	20.873	12.0564	10.0667	14.7506	NA	0.425103	0.325604
_ANVK[Succinyl]GYLGPEQLPDC[Carbamidomethyl]LK_.2	NA	NA	NA	NA	685.581	924.974	1351.98	1461.86	351.579	302.837	310.103	288.402	NA	0.328745	0.0865503
_ANVK[Succinyl]GYLGPEQLPDC[Carbamidomethyl]LK_.3	NA	NA	NA	NA	245.281	379.548	496.202	645.355	93.1901	107.875	115.25	121.07	NA	0.385386	0.110184
_MIAEAIPELKASIK[Acetyl]_.2	1196.17	1573.14	828.507	1554.09	NA	NA	NA	NA	436.609	333.802	312.747	430.057	0.273283	NA	0.169644
_GLEK[Succinyl]NLGIGK_.2	NA	NA	NA	NA	1102.51	1680.04	1032.01	1737.76	291.302	302.819	353.204	343.927	NA	0.268224	0.0939953
_GLEK[Acetyl]NLGIGK_.2	1655.03	1986.72	1954.76	2399.57	NA	NA	NA	NA	289.13	380.998	348.471	346.348	0.153068	NA	0.111905
_KGEDFVK[Acetyl]NMK_.3	669.99	838.071	939.512	951.333	NA	NA	NA	NA	248.693	344.002	351.117	327.249	0.153181	NA	0.148294
_KGEDFVK[Acetyl]NMK_.2	24.8687	26.212	34.24	20.1803	NA	NA	NA	NA	9.13849	14.3353	13.5724	9.00019	0.221647	NA	0.246516
_ASIK[Succinyl]KGEDFVK_.3	NA	NA	NA	NA	2050.07	1962.93	1405.15	1900.64	285.769	283.485	298.951	288.577	NA	0.158273	0.0236144
_ASIK[Succinyl]KGEDFVK_.2	NA	NA	NA	NA	197.905	169.467	142.644	177.27	36.9889	33.6926	35.2142	31.9656	NA	0.133009	0.0621732
_IQEAGTE[Cation:Na]VVK[Acetyl]AK_.3	748.84	657.092	631.803	778.312	NA	NA	NA	NA	292.804	267.588	291.071	294.616	0.100258	NA	0.0443389
_IQEAGTE[Cation:Na]VVK[Acetyl]AK_.2	124.496	66.4278	62.4169	76.1093	NA	NA	NA	NA	42.738	30.3532	35.3299	37.6956	0.348105	NA	0.140916
_K[Succinyl]GEDFVK_.2	NA	NA	NA	NA	1052.32	1270.97	1315.64	1756.6	278.662	289.545	320.652	337.638	NA	0.218821	0.0889609
_ETEC[Carbamidomethyl]TYFSTPLLLGK[Succinyl]K_.2	NA	NA	NA	NA	521.698	483.746	576.581	1105.09	384.005	220.911	198.076	297.258	NA	0.433738	0.305763
_ETEC[Carbamidomethyl]TYFSTPLLLGK[Succinyl]K_.3	NA	NA	NA	NA	119.148	132.108	121.958	178.461	41.1776	55.4364	50.6066	43.3226	NA	0.200086	0.138184
_ITPFEEK[Acetyl]MIAEAIPELK_.2	301.729	375.307	347.59	103.409	NA	NA	NA	NA	129.185	135.872	150.828	132.275	0.435701	NA	0.0699756
_ITPFEEK[Acetyl]MIAEAIPELK_.3	300.825	280.2	388.645	127.657	NA	NA	NA	NA	75.9407	127.189	126.816	137.238	0.395509	NA	0.236835
_KGLEK[Succinyl]NLGIGK_.3	NA	NA	NA	NA	605.719	699.395	648.837	833.011	204.948	231.409	238.301	256.739	NA	0.141493	0.0921424
_KGLEK[Succinyl]NLGIGK_.2	NA	NA	NA	NA	58.6791	50.1643	38.3335	61.0349	18.1699	19.8804	18.3324	20.7029	NA	0.197284	0.0636599
_ETEC[Carbamidomethyl]TYFSTPLLLGKK[Succinyl]_.2	NA	NA	NA	NA	405.107	381.743	445.801	682.476	193.684	163.188	154.022	181.666	NA	0.288967	0.103281
_ETEC[Carbamidomethyl]TYFSTPLLLGKK[Succinyl]_.3	NA	NA	NA	NA	130.392	148.348	121.961	178.461	37.982	50.5327	50.6061	43.3226	NA	0.172659	0.134328
_ITPFEEK[Succinyl]MIAEAIPELK_.2	NA	NA	NA	NA	179.513	311.862	218.908	299.355	107.916	77.6172	134.253	91.8753	NA	0.252384	0.235949
_ITPFEEK[Succinyl]MIAEAIPELK_.3	NA	NA	NA	NA	31.7582	167.116	138.329	143.777	42.0033	58.8645	61.9019	74.7501	NA	0.50146	0.226947
_ETEC[Carbamidomethyl]TYFSTPLLLGK[Acetyl]K_.2	326.978	343.667	282.06	291.502	NA	NA	NA	NA	124.265	133.279	106.7	103.638	0.0935491	NA	0.121146
_ETEC[Carbamidomethyl]TYFSTPLLLGK[Acetyl]K_.3	221.731	86.3062	75.3847	132.335	NA	NA	NA	NA	23.9881	41.8974	30.6856	57.7469	0.516538	NA	0.382601
_M[Oxidation]IAEAIPELK[Succinyl]ASIK_.2	NA	NA	NA	NA	273.697	231.29	156.514	213.895	217.056	204.923	221.911	77.4781	NA	0.221873	0.382313
_HGVYNPNK[Succinyl]IFGVTTLDIVR_.3	NA	NA	NA	NA	212.684	311.667	265.506	304.564	98.4359	90.5577	104.249	116.555	NA	0.165941	0.106886
_ETEC[Carbamidomethyl]TYFSTPLLLGKK[Acetyl]_.3	316.157	114.964	90.4798	163.882	NA	NA	NA	NA	27.3717	40.2679	37.8089	104.819	0.590725	NA	0.671158
_ETEC[Carbamidomethyl]TYFSTPLLLGKK[Acetyl]_.2	117.981	126.898	102.704	99.9528	NA	NA	NA	NA	51.5281	51.8495	39.1786	31.4827	0.114137	NA	0.228779
_KGLEK[Acetyl]NLGIGK_.3	215.099	168.619	157.934	275.783	NA	NA	NA	NA	74.3489	106.101	86.1347	73.5089	0.262748	NA	0.178635
_KGLEK[Acetyl]NLGIGK_.2	21.9373	22.6092	15.0483	23.2443	NA	NA	NA	NA	11.0625	13.8878	10.0229	8.85955	0.184059	NA	0.196235
_ANVK[Acetyl]GY[Phospho]LGPEQLPDC[Carbamidomethyl]LK_.3	1.63639	2.96194	4.51924	6.09952	NA	NA	NA	NA	66.8189	59.5999	82.5904	80.6463	0.507639	NA	0.152705
_ANVK[Succinyl]GYLGPE[Cation:Na]QLPDC[Carbamidomethyl]LK_.3	NA	NA	NA	NA	167.933	203.626	344.014	402.646	64.8442	65.1868	76.2553	84.4961	NA	0.400099	0.130489
_M[Oxidation]IAEAIPELK[Acetyl]ASIK_.2	277.975	135.511	90.9365	115.486	NA	NA	NA	NA	28.6622	45.1928	47.0529	53.1033	0.542017	NA	0.240312
_ANTFVAELK[Acetyl]GLDPAR_.2	86.1347	81.5724	86.0769	124.657	NA	NA	NA	NA	43.2219	48.1469	33.4878	35.0713	0.212923	NA	0.172954
_AK[Succinyl]VAVLGASGGIGQPLSLLLK_.3	NA	NA	NA	NA	46.982	80.546	71.7702	83.0734	26.3771	28.9718	26.3227	43.6882	NA	0.233296	0.265619
_AK[Succinyl]VAVLGASGGIGQPLSLLLK_.2	NA	NA	NA	NA	21.823	16.0323	18.1422	33.777	13.1377	3.96515	14.0259	6.65341	NA	0.353125	0.520246
_NLGIGK[Succinyl]ITPFEEK_.2	NA	NA	NA	NA	116.031	81.9404	55.6202	69.8856	34.7671	26.019	25.6551	28.8075	NA	0.31893	0.146198
_[Delta:H(2)C(2) (Protein N-term)]IQEAGTEVVK[Acetyl]AK_.2	70.3413	70.1266	57.4835	39.2176	NA	NA	NA	NA	25.193	36.5407	28.2845	17.5764	0.247438	NA	0.291706
_[Carbamidomethyl]IQEAGTEVVKAK[Acetyl]_.2	39.6543	24.3678	25.1918	16.6748	NA	NA	NA	NA	19.3651	15.3006	15.7037	14.6006	0.362215	NA	0.131201
_[Carbamidomethyl]IQEAGTEVVK[Acetyl]AK_.2	32.1879	26.5962	23.8628	17.1675	NA	NA	NA	NA	19.9698	13.8012	15.955	12.7084	0.250099	NA	0.205341
_ASIK[Acetyl]K[Succinyl]GEDFVK_.2	8.89914	45.796	23.9946	22.0822	12.8296	17.7574	11.0259	9.94016	12.6106	10.4077	10.4275	12.8703	0.6068	0.2683	0.116185
_GYLGPEQLPDC[Carbamidomethyl]LK[Succinyl]GC[Carbamidomethyl]DVVVIPAGVPR_.3	NA	NA	NA	NA	28.4288	152.473	150.357	71.5672	48.522	56.6239	57.1681	65.9498	NA	0.607213	0.124786
_ITPFE[Cation:Na]EK[Acetyl]MIAEAIPELK_.3	287.823	95.1837	59.0918	1294.14	NA	NA	NA	NA	12.8339	45.7213	18.9033	107.956	1.34109	NA	0.938072
_ITPFEE[Cation:Na]K[Acetyl]MIAEAIPELK_.3	287.823	95.1837	59.0918	1294.14	NA	NA	NA	NA	12.8339	45.7213	18.9033	107.956	1.34109	NA	0.938072
_ITPFEEK[Succinyl]M[Oxidation]IAEAIPELK_.2	NA	NA	NA	NA	84.4532	75.8697	67.8197	94.6077	26.6117	15.8449	19.1777	28.0244	NA	0.142524	0.261061
_IQEAGTEVVK[Methyl]AK[Acetyl]_.2	9.67876	7.03049	4.10958	4.64904	NA	NA	NA	NA	3.84606	5.83014	6.1641	4.23199	0.399968	NA	0.229081
_MIAEAIPELK[Acetyl]ASIK_.2	1171.98	377.182	516.063	1494.98	NA	NA	NA	NA	430.415	128.601	457.8	425.55	0.597454	NA	0.430709
_MIAEAIPELK[Acetyl]ASIK_.3	50.6975	58.0644	57.9009	52.9797	NA	NA	NA	NA	5.34983	3.8336	14.2098	22.7488	0.066803	NA	0.759821
_ASIK[Succinyl]K[Carbamyl]GEDFVK_.2	NA	NA	NA	NA	1.74674	5.37794	4.46064	6.59945	9.76416	12.5791	8.19462	10.1992	NA	0.453503	0.178108
_GELLEAIK[Succinyl]R_.2	NA	NA	NA	NA	11051	8356.7	8169.91	8474.9	1244	1323.62	1460.59	1446.06	NA	0.151376	0.0754778
_HHAAYVNNLNATEEK[Succinyl]YHEALAK_.5	NA	NA	NA	NA	483.632	567.728	334.263	391.442	137.238	143.313	136.691	161.024	NA	0.23132	0.078681
_HHAAYVNNLNATEEK[Succinyl]YHEALAK_.4	NA	NA	NA	NA	482.671	515.02	292.779	325.676	119.971	130.971	126.606	128.706	NA	0.274936	0.0374718
_HHAAYVNNLNATEEK[Succinyl]YHEALAK_.3	NA	NA	NA	NA	22.4503	23.1625	11.78	16.2929	7.06788	7.03741	6.93807	6.87277	NA	0.292917	0.0128881
_YLQYK[Succinyl]NVRPDYLK_.3	NA	NA	NA	NA	168.092	149.266	179.573	151.908	41.7497	33.9659	40.5799	40.5362	NA	0.0878888	0.0902773
_DFGSFEK[Acetyl]FK_.2	2446.51	2326.3	3530.62	4480.51	NA	NA	NA	NA	775.677	898.41	974.699	1018.65	0.31704	NA	0.116075
_GELLEAIK[Acetyl]R_.2	1565.29	1518.38	1419.2	1795.58	NA	NA	NA	NA	925.395	889.901	958.481	933.196	0.101232	NA	0.0305717
_HHAAYVNNLNATEEK[Acetyl]YHEALAK_.4	1499.81	2683.96	2195.08	1980.91	NA	NA	NA	NA	222.496	271.991	250.499	246.441	0.235066	NA	0.0818473
_HHAAYVNNLNATEEK[Acetyl]YHEALAK_.5	1354.89	2596.46	2050.86	1637.93	NA	NA	NA	NA	209.427	251.891	232.808	257.584	0.282465	NA	0.0914357
_HHAAYVNNLNATEEK[Acetyl]YHEALAK_.3	96.5254	220.333	140.395	101.138	NA	NA	NA	NA	20.57	20.1615	11.3831	23.3446	0.410534	NA	0.274817
_DFGSFEK[Succinyl]FK_.2	NA	NA	NA	NA	2001.53	1648.57	1522.96	2530.29	377.965	444.653	460.504	462.622	NA	0.234199	0.0911861
_HHAAYVNN[Deamidated]LNATEEK[Succinyl]YHEALAK_.4	NA	NA	NA	NA	454.506	473.166	288.242	63.9196	116.107	123.237	120.823	117.215	NA	0.593381	0.0275182
_HHAAYVNN[Deamidated]LNATEEK[Succinyl]YHEALAK_.5	NA	NA	NA	NA	707.038	844.285	516.998	345.104	198.246	206.508	199.231	209.767	NA	0.361789	0.0275347
_HHAAYVNN[Deamidated]LNATEEK[Acetyl]YHEALAK_.4	434.087	1756.12	1368.46	1254.47	NA	NA	NA	NA	142.2	163.619	156.815	19.8533	0.462016	NA	0.561845
_HHAAYVNN[Deamidated]LNATEEK[Acetyl]YHEALAK_.5	177.636	1034.07	783.513	692.548	NA	NA	NA	NA	79.1108	94.8849	65.9495	8.98463	0.53545	NA	0.601254
_GGGEPK[Succinyl]GELLEAIKR_.3	NA	NA	NA	NA	966.833	841.264	676.243	738.796	181.114	186.145	198.674	203.661	NA	0.157735	0.0547321
_GGGEPK[Succinyl]GELLEAIKR_.2	NA	NA	NA	NA	161.195	128.219	85.6701	120.374	37.8494	25.3617	34.434	37.7819	NA	0.250296	0.173776
_HHAAYVN[Deamidated]NLNATEEK[Succinyl]YHEALAK_.5	NA	NA	NA	NA	479.125	591.307	346.536	65.0103	133.449	144.45	136.965	15.8349	NA	0.61243	0.570219
_HHAAYVN[Deamidated]NLNATEEK[Succinyl]YHEALAK_.4	NA	NA	NA	NA	322.477	346.205	197.484	102.803	85.4031	95.4729	92.927	24.8687	NA	0.468816	0.4483
_HHAAYVN[Deamidated]NLNATEEK[Acetyl]YHEALAK_.5	353.827	1032.41	797.143	668.845	NA	NA	NA	NA	71.8776	98.4453	84.6217	12.6288	0.396711	NA	0.564603
_HHAAYVN[Deamidated]NLNATEEK[Acetyl]YHEALAK_.4	83.8688	83.2279	84.4162	72.6834	NA	NA	NA	NA	19.7078	22.5523	23.1972	24.5251	0.069072	NA	0.0903249
_GGGEPK[Succinyl]GELLEAIK_.2	NA	NA	NA	NA	238.843	253.14	223.076	276.889	82.0263	84.2742	87.0588	108.048	NA	0.0921328	0.132545
_FN[Ammonia-loss]GGGHINHTIFWTNLSPK[Succinyl]GGGEPK_.3	NA	NA	NA	NA	183.766	192.489	244.05	107.102	51.2198	104.833	119.34	56.7908	NA	0.310631	0.410954
_YHEALAK[Succinyl]GDVTTQVALQPALK_.3	NA	NA	NA	NA	769.623	744.768	765.059	348.365	68.1268	67.1559	65.1291	84.9231	NA	0.313582	0.128204
_FN[Deamidated]GGGHINHTIFWTNLSPK[Succinyl]GGGEPK_.4	NA	NA	NA	NA	195.5	187.866	239.807	244.943	57.6361	57.4393	66.8546	68.288	NA	0.135958	0.0930856
_FNGGGHINHTIFWTNLSPK[Succinyl]GGGEPK_.4	NA	NA	NA	NA	102.832	120.817	105.222	162.013	86.9511	60.097	59.229	58.2896	NA	0.223122	0.210042
_DFGSFEK[Succinyl]FKEK_.2	NA	NA	NA	NA	202.271	167.983	153.607	248.761	61.0713	46.7092	59.077	57.8284	NA	0.219095	0.114792
_K[Succinyl]HSLPDLPYDYGALEPHINAQIMQLHHSK_.6	NA	NA	NA	NA	70.5354	51.4281	68.81	50.8342	21.6612	27.3559	28.1922	30.0033	NA	0.177658	0.134373
_RDFGSFEK[Succinyl]FK_.3	NA	NA	NA	NA	90.7597	74.9504	77.305	112.339	27.8111	16.0899	18.9498	24.1712	NA	0.192994	0.24101
_[Carbamidomethyl]GELLEAIK[Succinyl]R_.2	NA	NA	NA	NA	79.2985	88.3732	69.8936	80.965	25.26	20.0658	22.9277	23.5396	NA	0.0953979	0.0941451
_H[Oxidation]HAAY[Didehydro]VNNLNATEEK[Acetyl]YHEALAK_.4	42.7408	32.8066	35.3735	20.585	NA	NA	NA	NA	11.3794	12.8014	10.1082	15.9724	0.280224	NA	0.20085
_HH[Oxidation]AAY[Didehydro]VNNLNATEEK[Acetyl]YHEALAK_.4	42.7408	32.8066	35.3735	20.585	NA	NA	NA	NA	11.3794	12.8014	10.1082	15.9724	0.280224	NA	0.20085
_HHAAYVNNLN[Oxidation]ATEEK[Acetyl]YHEALAK_.4	23.7923	78.6371	72.5611	26.2736	NA	NA	NA	NA	13.8434	16.6784	6.43788	20.0971	0.58266	NA	0.407337
_KHSLPDLPYDYGALEPHINAQIMQLHHSK[Succinyl]HHAAYVNNLNATEEK_.6	NA	NA	NA	NA	21.5162	12.9519	21.006	35.9667	6.1752	8.60654	9.06427	8.79548	NA	0.418969	0.163805
_HHAAYVNNLNATE[Cation:K]EK[Acetyl]YHEALAK_.4	30.9055	69.9065	58.3429	12.83	NA	NA	NA	NA	13.5414	127.811	11.1233	6.883	0.602893	NA	1.47371
_HHAAYVNNLNATEE[Cation:K]K[Acetyl]YHEALAK_.4	30.9055	69.9065	58.3429	12.83	NA	NA	NA	NA	13.5414	127.811	11.1233	6.883	0.602893	NA	1.47371
_EVSTYIK[Acetyl]K_.2	18.7587	17.2494	11.0721	16.0727	NA	NA	NA	NA	6.39203	7.61944	7.66051	5.41618	0.210963	NA	0.159275
_GLVVLGFPC[Carbamidomethyl]NQFGHQENGK[Succinyl]NEEILNSLK_.3	NA	NA	NA	NA	294.055	414.899	398.525	315.104	131.409	145.064	149.849	172.564	NA	0.168602	0.114316
_GLVVLGFPC[Carbamidomethyl]NQFGHQENGK[Succinyl]NEEILNSLK_.4	NA	NA	NA	NA	109.283	137.554	157.964	131.894	31.3546	36.1963	41.321	58.3386	NA	0.149194	0.281108
_GLVVLGFPC[Carbamidomethyl]NQFGHQENGK[Succinyl]N[Deamidated]EEILNSLK_.3	NA	NA	NA	NA	370.131	500.873	474.942	72.1681	120.307	55.9333	140.202	45.8264	NA	0.554377	0.515901
_C[Carbamidomethyl]EVNGEK[Succinyl]AHPLFTFLR_.3	NA	NA	NA	NA	131.406	130.056	168.615	149.407	56.4031	74.6981	54.5706	68.4634	NA	0.125086	0.152094
_C[Carbamidomethyl]EVNGEK[Succinyl]AHPLFTFLR_.2	NA	NA	NA	NA	48.2442	74.87	22.5308	45.7724	66.5375	39.3003	38.6067	42.23	NA	0.447472	0.285817
_YVRPGGGFEPNFTLFEK[Acetyl]C[Carbamidomethyl]EVNGEK_.3	195.421	375.591	267.071	165.22	NA	NA	NA	NA	69.8054	60.9592	69.3653	77.088	0.372781	NA	0.0951597
_YVRPGGGFEPNFTLFEK[Acetyl]C[Carbamidomethyl]EVNGEK_.4	13.4351	14.1589	15.0883	7.39266	NA	NA	NA	NA	2.41931	10.7408	16.1449	3.24855	0.278281	NA	0.801028
_C[Carbamidomethyl]EVNGEK[Acetyl]AHPLFTFLR_.3	242.401	279.305	274.138	453.5	NA	NA	NA	NA	71.3849	75.7608	65.4804	75.0093	0.305804	NA	0.0652518
_GLVVLGFPC[Carbamidomethyl]NQFGHQEN[Deamidated]GK[Succinyl]NEEILNSLK_.3	NA	NA	NA	NA	221.059	294.747	258.824	49.9728	33.8515	78.0784	34.1857	33.925	NA	0.525724	0.489799
_GLVVLGFPC[Carbamidomethyl]NQFGHQEN[Deamidated]GK[Succinyl]NEEILNSLK_.4	NA	NA	NA	NA	53.7941	88.6821	90.2824	32.7455	17.7443	25.1924	28.2318	19.5291	NA	0.422412	0.215192
_C[Carbamidomethyl]EVN[Deamidated]GEK[Acetyl]AHPLFTFLR_.3	186.585	219.073	179.916	209.641	NA	NA	NA	NA	59.7403	78.6053	73.0708	55.8766	0.0933998	NA	0.161141
_C[Carbamidomethyl]EVN[Ammonia-loss]GEK[Acetyl]AHPLFTFLR_.2	165.93	88.0002	157.723	429.072	NA	NA	NA	NA	50.001	50.8653	43.5871	65.5038	0.713941	NA	0.17649
_[Acetyl]YVR[Arg->Orn]PGGGFEPNFTLFEK[Acetyl]C[Carbamidomethyl]EVNGEK_.3	147.623	271.528	206.546	121.489	NA	NA	NA	NA	50.8478	48.9371	51.2313	54.187	0.357373	NA	0.0423003
_DYTEMNDLQK[Acetyl]R_.2	190.883	398.448	314.318	197.068	NA	NA	NA	NA	47.9627	52.1098	48.7214	44.7413	0.363003	NA	0.0625098
_C[Carbamidomethyl]EVN[Ammonia-loss]GEK[Succinyl]AHPLFTFLR_.2	NA	NA	NA	NA	217.394	115.118	80.0884	123.395	34.9118	46.1216	43.7016	49.9324	NA	0.437914	0.146
_C[Carbamidomethyl]EVN[Deamidated]GEK[Succinyl]AHPLFTFLR_.3	NA	NA	NA	NA	65.9077	86.5626	82.4626	144.625	36.3386	35.1963	39.8702	47.1909	NA	0.361876	0.136378
_GLVVLGFPC[Carbamidomethyl]N[Deamidated]QFGHQENGK[Succinyl]NEEILNSLK_.4	NA	NA	NA	NA	49.2728	103.994	119.766	85.3289	26.9301	25.4405	37.537	41.2437	NA	0.338661	0.237784
_DYTEMNDLQK[Succinyl]R_.2	NA	NA	NA	NA	63.0008	71.7234	54.1728	54.6178	27.4507	23.4696	23.6106	20.8124	NA	0.136207	0.114622
_VYK[Succinyl]QSD[Cation:Na]LDTLAK_.2	NA	NA	NA	NA	12.4571	5.41108	8.17493	9.38026	4.76813	2.69515	4.10566	4.18749	NA	0.329695	0.223446
_SLGMIFEK[Acetyl]R_.2	6583.19	6812.12	6670.82	7551.66	NA	NA	NA	NA	1571.88	1751.52	1776.27	1828.45	0.063968	NA	0.064364
_SLGMIFEK[Succinyl]R_.2	NA	NA	NA	NA	2763.49	3485.09	4326.56	2986.47	1155.26	1253.06	1323.89	1299.73	NA	0.204457	0.0592427
_GYEPDPNIVK[Acetyl]LAEQYAK_.2	1916.67	1794.84	1757.05	2459.66	NA	NA	NA	NA	674.006	708.784	708.634	875.822	0.164277	NA	0.122438
_GYEPDPNIVK[Acetyl]LAEQYAK_.3	366.732	281.383	324.529	421.772	NA	NA	NA	NA	91.4698	120.205	137.805	160.619	0.171959	NA	0.228821
_VYK[Succinyl]QSDLDTLAK_.2	NA	NA	NA	NA	1740.85	1664.31	1709.45	1450.46	575.325	629.053	673.489	670.079	NA	0.0798337	0.0718992
_VYK[Succinyl]QSDLDTLAK_.3	NA	NA	NA	NA	117.907	240.591	142.263	280.545	135.207	101.427	97.127	148.545	NA	0.397892	0.209422
_TAK[Acetyl]VAASDWTFLHC[Carbamidomethyl]LPR_.3	1549.96	2544.2	2027.64	3769.04	NA	NA	NA	NA	596.536	757.135	593.367	577.607	0.386149	NA	0.133705
_TAK[Acetyl]VAASDWTFLHC[Carbamidomethyl]LPR_.2	169.111	297.903	225.463	362.481	NA	NA	NA	NA	96.7448	89.7576	69.1606	58.1041	0.319763	NA	0.228382
_LQAFQGYQVTMK[Acetyl]TAK_.2	594.453	677.096	733.894	614.41	NA	NA	NA	NA	422.224	437.821	458.478	405.585	0.096668	NA	0.0523001
_LQAFQGYQVTMK[Acetyl]TAK_.3	244.648	272.927	311.319	394.727	NA	NA	NA	NA	138.875	189.369	189.792	200.349	0.213184	NA	0.153783
_GYEPDPNIVK[Succinyl]LAEQYAK_.3	NA	NA	NA	NA	258.474	210.293	225.695	238.652	49.315	65.8678	67.896	80.3162	NA	0.0874863	0.193462
_GYEPDPNIVK[Succinyl]LAEQYAK_.2	NA	NA	NA	NA	1474.27	800.252	1061.06	1022.82	315.556	360.741	360.915	405.432	NA	0.257941	0.101737
_SLGM[Oxidation]IFEK[Succinyl]R_.2	NA	NA	NA	NA	1477.9	1513.11	1158.08	1550.71	434.712	285.155	353.757	469.589	NA	0.126585	0.214626
_QK[Succinyl]GEYLPLLQGK_.2	NA	NA	NA	NA	1313.89	1169.09	1186.51	2480.17	273.913	336.03	334.942	317.714	NA	0.410955	0.0920693
_IKQK[Succinyl]GEYLPLLQGK_.3	NA	NA	NA	NA	1036.63	1122.57	942.709	1106.65	303.508	360.704	373.391	326.334	NA	0.077889	0.0936341
_IKQK[Succinyl]GEYLPLLQGK_.2	NA	NA	NA	NA	104.929	56.8713	56.6934	113.862	37.6458	28.9029	21.4635	25.8997	NA	0.368215	0.239949
_SLGM[Oxidation]IFEK[Acetyl]R_.2	794.613	505.162	476.267	513.037	NA	NA	NA	NA	166.532	217.682	254.947	252.65	0.260488	NA	0.185235
_LAEQYAK[Succinyl]EN[Deamidated]GTK_.2	NA	NA	NA	NA	977.35	964.427	831.261	1182.17	270.763	205.787	242.043	239.66	NA	0.146479	0.110976
_LAEQYAK[Succinyl]EN[Deamidated]GTK_.3	NA	NA	NA	NA	58.9912	81.0471	52.8409	84.6219	19.2017	15.6472	18.0597	16.2129	NA	0.227897	0.0951206
_GYEPDPN[Deamidated]IVK[Succinyl]LAEQYAK_.2	NA	NA	NA	NA	1039.49	638.94	755.924	742.632	223.168	254.494	261.206	283.737	NA	0.216124	0.0978204
_ENGTK[Acetyl]LSMTNDPLEAAR_.2	517.96	489.257	447.147	355.674	NA	NA	NA	NA	288.04	234.126	232.899	246.276	0.156471	NA	0.103268
_ENGTK[Acetyl]LSMTNDPLEAAR_.3	52.291	55.2425	64.3734	50.8985	NA	NA	NA	NA	27.2155	29.838	24.5797	31.7696	0.108766	NA	0.110439
_GYEPDPNIVK[Acetyl]LAE[Cation:Na]QYAK_.3	637.527	500.399	543.688	602.073	NA	NA	NA	NA	153.108	213.211	220.229	244.335	0.106647	NA	0.186654
_GYEPDPNIVK[Acetyl]LAE[Cation:Na]QYAK_.2	40.6518	41.9191	34.5005	37.5573	NA	NA	NA	NA	22.1704	17.8259	18.8272	16.3415	0.0859337	NA	0.131626
_K[Succinyl]PEEVDDEVFYSPR_.3	NA	NA	NA	NA	1244.74	1099.85	1382.71	1895.33	73.3456	114.38	120.319	115.331	NA	0.246344	0.206168
_K[Succinyl]PEEVDDEVFYSPR_.2	NA	NA	NA	NA	792.953	631.984	619.384	1012.57	78.4426	70.6163	88.1856	73.8348	NA	0.240052	0.0983757
_GYEPD[Cation:Na]PNIVK[Acetyl]LAEQYAK_.3	567.971	461.855	520.875	735.824	NA	NA	NA	NA	145.326	184.367	197.764	220.311	0.206001	NA	0.168285
_IK[Succinyl]QKGEYLPLLQGK_.3	NA	NA	NA	NA	518.02	509.283	439.705	587.511	176.233	191.737	219.08	171.582	NA	0.117686	0.11296
_GYEPDPNIVK[Succinyl]LAE[Cation:Na]QYAK_.3	NA	NA	NA	NA	495.85	328.463	387.688	353.704	88.2101	102.262	123.839	144.621	NA	0.188347	0.215572
_LAEQYAK[Succinyl]ENGTK_.2	NA	NA	NA	NA	587.953	473.164	379.917	611.098	100.601	81.4515	92.8043	101.435	NA	0.209146	0.098527
_LAEQYAK[Succinyl]ENGTK_.3	NA	NA	NA	NA	46.5579	40.7239	32.7028	45.655	24.8601	15.8413	23.3605	43.4983	NA	0.153243	0.437123
_RLQAFQGYQVTMK[Acetyl]TAK_.3	250.955	318.468	266.667	242.787	NA	NA	NA	NA	76.1008	86.982	81.665	80.5449	0.12597	NA	0.0550003
_RLQAFQGYQVTMK[Acetyl]TAK_.2	4.20616	2.93623	6.78739	1.03369	NA	NA	NA	NA	4.0485	2.01162	1.81793	2.65048	0.645154	NA	0.383349
_VLQKPK[Acetyl]F_.2	154.424	147.738	119.985	199.513	NA	NA	NA	NA	73.7497	56.5016	59.7365	60.1405	0.212101	NA	0.122397
_GGNVLITDTWISMGQEDEK[Acetyl]K_.2	151.169	173.761	134.959	31.6716	NA	NA	NA	NA	93.3242	60.9111	46.4902	59.3945	0.511511	NA	0.306653
_GGNVLITDTWISMGQEDEKK[Acetyl]_.2	151.169	173.761	134.959	31.6716	NA	NA	NA	NA	93.3242	60.9111	46.4902	59.3945	0.511511	NA	0.306653
_FGMHLQAATPK[Succinyl]GYEPDPNIVK_.3	NA	NA	NA	NA	77.3962	132.745	103.194	142.884	44.7545	63.9904	49.7832	60.5331	NA	0.260204	0.164476
_LQAFQGYQVTM[Oxidation]K[Acetyl]TAK_.2	122.147	76.2097	63.7347	58.9798	NA	NA	NA	NA	21.1775	20.4619	27.0367	19.465	0.359416	NA	0.154636
_LQAFQGYQVTM[Oxidation]K[Acetyl]TAK_.3	86.6219	61.1957	49.6789	43.7194	NA	NA	NA	NA	12.418	17.4047	18.1706	18.1938	0.314833	NA	0.167816
_[Gln->pyro-Glu]QK[Succinyl]GEYLPLLQGK_.2	NA	NA	NA	NA	108.249	123.348	114.856	212.193	34.6751	36.746	43.0361	50.1745	NA	0.349043	0.169682
_GGNVLITDTWISMGQEDEKK[Acetyl]K_.3	97.1219	149.281	93.8183	90.0434	NA	NA	NA	NA	33.4092	32.4561	29.966	33.401	0.259933	NA	0.0502724
_ENGTK[Succinyl]LSMTNDPLEAAR_.2	NA	NA	NA	NA	91.5249	77.0214	69.5907	86.083	35.8409	29.2107	34.0104	32.1617	NA	0.119742	0.0862218
_GGNVLITDTWISMGQEDEKKK[Acetyl]_.3	67.1212	94.7139	48.0327	44.1099	NA	NA	NA	NA	21.8683	23.007	18.0593	22.9078	0.364016	NA	0.108353
_VYK[Acetyl]QSDLDTLAK_.2	53.1588	71.0084	48.7116	92.1344	NA	NA	NA	NA	21.4282	26.8276	11.8581	17.1245	0.298281	NA	0.329316
_LAEQYAK[Acetyl]ENGTK_.2	42.0462	30.7285	25.1781	30.8563	NA	NA	NA	NA	11.6276	13.9851	10.5937	10.385	0.219749	NA	0.141669
_LAEQYAK[Acetyl]ENGTK_.3	10.8788	9.2366	10.7415	3.26999	NA	NA	NA	NA	1.34413	5.15466	4.48063	4.25482	0.420294	NA	0.442907
_[Carbamidomethyl]VYK[Succinyl]QSDLDTLAK_.2	NA	NA	NA	NA	23.7008	18.5827	16.5223	29.4346	6.1009	7.48674	6.05837	4.15781	NA	0.261502	0.229751
_QGYQVTMK[Acetyl]TAK_.2	9.49908	12.4768	16.4526	9.61808	NA	NA	NA	NA	6.67402	6.07746	6.29341	6.65209	0.271818	NA	0.0450857
_LQAFQGYQVTM[Oxidation]KTAK[Acetyl]_.3	54.0836	40.1827	31.4954	29.7587	NA	NA	NA	NA	8.44583	9.74516	12.6565	11.8805	0.285859	NA	0.180989
_PNIVK[Acetyl]LAEQYAK_.2	48.0627	434.462	19.8287	555.534	NA	NA	NA	NA	199.109	10.2612	90.7507	54.2091	1.02462	NA	0.910994
_LAEQY[Oxidation]AK[Succinyl]EN[Deamidated]GTK_.2	NA	NA	NA	NA	13.9171	3.88018	7.09432	5.36154	3.00645	1.56086	2.18344	1	NA	0.586365	0.444337
_LAEQYAK[Acetyl]EN[Deamidated]GTK_.2	9.627	7.10496	4.24602	7.73703	NA	NA	NA	NA	2.11837	5.01908	1.79988	2.1067	0.310569	NA	0.547839
_LAEQYAK[Succinyl]EN[Ammonia-loss]GTK_.2	NA	NA	NA	NA	4.39725	3.893	2.95621	6.53365	1.69052	2.09135	1	1.75821	NA	0.340836	0.280219
_ILEVVK[Succinyl]DK_.2	NA	NA	NA	NA	201.059	274.168	323.021	341.676	92.8257	78.1616	77.0163	96.5054	NA	0.220268	0.11592
_AGPHK[Succinyl]EIYPY_.2	NA	NA	NA	NA	46.0373	56.3352	38.6747	59.6011	25.1265	16.7802	16.7192	21.11	NA	0.191274	0.201967
_[Gln->pyro-Glu]QTATQLLK[Acetyl]LAHK_.2	14.8266	13.4665	12.1171	28.5551	NA	NA	NA	NA	5.17632	4.44481	4.24868	3.43969	0.442148	NA	0.164958
_QTATQLLK[Acetyl]LAHK_.3	73.126	99.3498	88.438	74.6417	NA	NA	NA	NA	18.6649	17.611	18.6362	21.1065	0.147783	NA	0.0781137
_NSK[Succinyl]SLLLR_.2	NA	NA	NA	NA	544.779	556.11	607.837	498.397	194.812	227.086	249.171	247.769	NA	0.0814525	0.110406
_AVAEGIPK[Acetyl]LR_.2	131.364	135.715	137.63	105.177	NA	NA	NA	NA	17.0662	19.5528	24.9532	23.9159	0.1184	NA	0.173283
_EITSAIK[Acetyl]R_.2	350.482	230.613	254.496	313.818	NA	NA	NA	NA	91.3453	118.83	121.639	105.906	0.190447	NA	0.126722
_VNK[Acetyl]FMER_.2	89.1752	157.223	156.691	165.498	NA	NA	NA	NA	51.5943	57.6071	70.2196	72.2657	0.25005	NA	0.158164
_ADTLDLPEELPGVK[Succinyl]PFTR_.2	NA	NA	NA	NA	165.631	90.8615	99.3955	104.079	42.9547	35.8369	35.8282	27.0297	NA	0.297414	0.1841
_EK[Succinyl]LTGTIQNDILK_.2	NA	NA	NA	NA	32.7805	32.0973	43.4373	53.6781	30.9918	14.3714	16.4417	33.4045	NA	0.252011	0.410932
_LHQQQPLHPEWAVLAK[Acetyl]K_.4	143.817	157.163	152.32	170.741	NA	NA	NA	NA	52.946	58.4943	61.2242	57.4807	0.0721991	NA	0.0598649
_LHQQQPLHPEWAVLAK[Acetyl]K_.3	53.048	68.5763	70.9809	9.85418	NA	NA	NA	NA	8.13799	28.0861	13.6169	35.1256	0.559366	NA	0.588908
_SHYEEGPGK[Succinyl]NLPFSVENK_.3	NA	NA	NA	NA	105.635	139.734	167.564	173.399	23.3945	24.6422	23.6049	25.7262	NA	0.211481	0.0440372
_C[Carbamidomethyl]PN[Ammonia-loss]C[Carbamidomethyl]GTHYK[Acetyl]LVPHQM_.2	217.405	242.791	340.209	339.239	NA	NA	NA	NA	138.157	144.627	165.206	139.534	0.225112	NA	0.0853025
_C[Carbamidomethyl]PN[Ammonia-loss]C[Carbamidomethyl]GTHYK[Succinyl]LVPHQMAH_.3	NA	NA	NA	NA	188.253	187.46	188.529	161.564	63.6332	84.5334	89.8659	78.5437	NA	0.0731101	0.143128
_C[Carbamidomethyl]PN[Ammonia-loss]C[Carbamidomethyl]GTHYK[Acetyl]LVPHQMAH_.3	153.681	227.127	228.966	238.366	NA	NA	NA	NA	38.3233	44.7365	45.2636	37.7522	0.184936	NA	0.0971173
_C[Carbamidomethyl]PN[Ammonia-loss]C[Carbamidomethyl]GTHYK[Succinyl]LVPHQM_.2	NA	NA	NA	NA	148.451	159.571	196.137	197.465	52.3505	40.005	46.6051	43.168	NA	0.143236	0.116061
_C[Carbamidomethyl]PNC[Carbamidomethyl]GTHYK[Acetyl]LVPHQM_.3	96.6312	124.187	102.526	144.365	NA	NA	NA	NA	37.4301	36.501	30.1248	24.403	0.186383	NA	0.189342
_AASGTKEDPNLVPSISNK[Acetyl]R_.3	36.6839	105.076	94.8392	21.0715	NA	NA	NA	NA	48.5881	6.70604	15.5702	38.2556	0.647954	NA	0.712977
_C[Carbamidomethyl]PNC[Carbamidomethyl]GTHYK[Succinyl]LVPHQMAH_.4	NA	NA	NA	NA	77.4561	85.8656	44.1016	62.3427	18.9203	17.8782	16.6921	20.4062	NA	0.272131	0.0853738
_C[Carbamidomethyl]PN[Ammonia-loss]C[Carbamidomethyl]GTHYK[Succinyl]LVPHQM[Oxidation]AH_.3	NA	NA	NA	NA	40.4662	38.7775	38.3049	59.5618	13.0736	12.2524	10.0711	15.8219	NA	0.231079	0.185651
_C[Carbamidomethyl]PNC[Carbamidomethyl]GTHYK[Succinyl]LVPHQM_.3	NA	NA	NA	NA	31.5118	20.7207	37.3879	25.118	11.284	14.7958	5.74991	13.8655	NA	0.254505	0.355736
_EDPNLVPSISNK[Succinyl]R_.2	NA	NA	NA	NA	147.67	145.472	203.279	161.923	64.1117	59.691	68.738	67.7498	NA	0.16287	0.0630422
_DEK[Acetyl]VQLYR_.2	292.757	265.061	214.347	373.859	NA	NA	NA	NA	75.9752	70.826	71.1724	70.7673	0.232716	NA	0.0350898
_EK[Acetyl]ADWSSLSR_.2	535.423	367.652	402.509	523.016	NA	NA	NA	NA	124.387	143.042	133.619	13.3452	0.185012	NA	0.585423
_DYPLPDVAHVTMLSASQKALK[Acetyl]_.3	199.268	187.469	273.038	314.855	NA	NA	NA	NA	94.8891	91.5675	72.385	90.8462	0.249193	NA	0.116424
_EK[Succinyl]ADWSSLSR_.2	NA	NA	NA	NA	247.413	396.085	287.607	420	74.5253	76.9633	80.9084	79.5583	NA	0.246769	0.0362936
_DYPLPDVAHVTMLSASQK[Succinyl]ALK_.3	NA	NA	NA	NA	204.307	210.172	215.967	239.322	61.0394	76.9065	70.1646	64.0945	NA	0.070565	0.10311
_DYPLPDVAHVTMLSASQKALK[Succinyl]_.3	NA	NA	NA	NA	184.924	186.1	152.61	211.725	59.7581	70.4401	70.3503	66.0975	NA	0.13172	0.0754348
_DEK[Succinyl]VQLYR_.2	NA	NA	NA	NA	54.0774	60.6555	70.9217	56.1067	24.7413	24.0099	22.9424	21.4047	NA	0.124244	0.0622574
_DYPLPDVAHVTMLSASQK[Acetyl]ALK_.3	207.144	223.332	287.425	323.456	NA	NA	NA	NA	69.8413	98.5258	81.0536	97.9872	0.209411	NA	0.160542
_DYPLPDVAHVTMLSASQK[Acetyl]ALK_.2	32.3394	42.8821	16.8626	20.5592	NA	NA	NA	NA	45.2724	10.9533	18.1398	23.3008	0.419969	NA	0.606031
_ELSLDDFK[Acetyl]GK_.2	971.513	937.248	893.782	1186.94	NA	NA	NA	NA	166.623	256.692	258.254	234.377	0.130665	NA	0.187706
_ELSLDDFKGK[Acetyl]_.2	917.743	881.083	847.489	1154.26	NA	NA	NA	NA	158.032	240.155	243.033	226.463	0.146368	NA	0.184026
_EYFEK[Acetyl]VHQ_.2	270.199	231.93	225.53	268.995	NA	NA	NA	NA	63.9484	61.6937	67.6865	72.3751	0.0952936	NA	0.0703507
_ELSLDDFK[Succinyl]GK_.2	NA	NA	NA	NA	97.8682	98.5514	132.678	88.1906	56.557	62.6402	67.9498	82.0554	NA	0.186799	0.161696
_K[Succinyl]TKSFFTSQQL_.2	NA	NA	NA	NA	155.1	109.3	92.7781	175.992	16.0895	12.3821	12.8008	12.4354	NA	0.291074	0.132923
_KTK[Succinyl]SFFTSQQL_.2	NA	NA	NA	NA	155.1	109.3	92.7781	175.992	16.0895	12.3821	12.8008	12.4354	NA	0.291074	0.132923
_VMEK[Acetyl]LGYPNPYR_.2	143.824	141.543	127.265	133.171	NA	NA	NA	NA	83.0689	82.3054	76.2386	87.8712	0.0560416	NA	0.0579473
_YYNEVGQK[Succinyl]PTMK_.2	NA	NA	NA	NA	12.4156	10.1635	2.88577	13.0571	5.3325	3.31735	4.91473	4.98905	NA	0.484351	0.193883
_SALEHSVQC[Carbamidomethyl]AVDVK[Acetyl]R_.3	852.436	1531.91	1131.95	1113.32	NA	NA	NA	NA	142.231	171.012	181.101	174.639	0.242257	NA	0.102787
_SALEHSVQC[Carbamidomethyl]AVDVK[Acetyl]R_.2	30.6617	66.3946	40.8351	14.8388	NA	NA	NA	NA	9.33414	6.33422	8.17409	6.22328	0.566666	NA	0.200396
_DAQLFIQK[Acetyl]K_.2	366.298	298.216	360.706	447.292	NA	NA	NA	NA	119.176	158.028	154.591	155.604	0.166074	NA	0.126019
_DAQLFIQ[Deamidated]K[Acetyl]K_.2	119.661	97.0651	95.6868	105.27	NA	NA	NA	NA	42.6835	44.4153	34.5084	44.9792	0.105397	NA	0.116648
_SALEHSVQC[Carbamidomethyl]AVDVK[Succinyl]R_.3	NA	NA	NA	NA	37.7421	39.6135	35.7525	30.4741	11.1147	13.0286	13.2349	11.1534	NA	0.109851	0.0953223
_IQALLDK[Acetyl]YNAEKPK_.3	49.3293	35.3191	41.2869	39.4557	NA	NA	NA	NA	17.1553	21.611	13.4274	19.9635	0.142147	NA	0.198614
_IQALLDK[Acetyl]YNAEKPK_.2	5.88255	1.94248	2.92681	2.02419	NA	NA	NA	NA	1.23361	3.95756	3.80052	2.66159	0.578277	NA	0.432475
_IQALLDKYNAEK[Acetyl]PK_.3	44.172	107.543	73.9655	57.3903	NA	NA	NA	NA	12.9665	13.6625	13.4101	13.4052	0.386895	NA	0.0216466
_IQALLDK[Succinyl]YNAEKPK_.3	NA	NA	NA	NA	13.8158	50.4694	33.1413	19.7656	5.54826	3.12491	7.21544	7.04656	NA	0.555127	0.330285
_AHVYVEEVPWK[Acetyl]R_.3	530.086	414.558	441.624	519.463	NA	NA	NA	NA	235.413	255.099	274.148	255.675	0.119783	NA	0.062015
_AHVYVEEVPWK[Acetyl]R_.2	74.5417	68.6451	67.1204	67.038	NA	NA	NA	NA	44.9089	42.525	40.8317	37.8916	0.0511721	NA	0.0710507
_DYLHGDNSDIIPTDTIK[Succinyl]NTVHVLAK_.4	NA	NA	NA	NA	289.626	212.529	223.307	193.031	52.4942	74.5234	83.6955	80.9749	NA	0.182552	0.194061
_DYLHGDNSDIIPTDTIK[Succinyl]NTVHVLAK_.3	NA	NA	NA	NA	57.719	57.3287	49.36	58.8078	21.0563	18.1743	20.7223	24.3334	NA	0.0777954	0.119921
_FAGPYDK[Acetyl]GEYSPSVQK_.2	119.289	123.143	136.179	127.625	NA	NA	NA	NA	49.6653	44.6622	46.1257	42.3421	0.0573795	NA	0.0671586
_FAGPYDK[Acetyl]GEYSPSVQK_.3	88.7268	91.6834	112.808	138.579	NA	NA	NA	NA	22.613	31.8141	35.1651	30.0045	0.213659	NA	0.1775
_FAGPYDK[Acetyl]GE[Cation:Na]YSPSVQK_.3	178.961	205.808	205.381	236.535	NA	NA	NA	NA	56.536	59.051	62.4985	57.0791	0.11389	NA	0.0458819
_TGYGK[Succinyl]DMVK_.2	NA	NA	NA	NA	271.311	265.516	223.644	282.232	57.1383	59.8002	65.2332	54.6738	NA	0.0983668	0.0764642
_DIVLQK[Acetyl]FAGPYDK_.2	90.3991	134.692	97.0519	120.349	NA	NA	NA	NA	29.6262	11.5846	22.928	32.0002	0.185778	NA	0.380528
_NGPPVIHSGIK[Acetyl]DLK_.3	79.2568	71.8264	76.282	67.8064	NA	NA	NA	NA	18.7915	17.9715	21.139	17.5584	0.0680975	NA	0.084823
_NGPPVIHSGIK[Acetyl]DLK_.2	14.6971	7.07213	6.6589	8.49325	NA	NA	NA	NA	3.13462	3.25761	2.51656	2.10071	0.40391	NA	0.196962
_NTVHVLAK[Acetyl]LR_.2	1	104.539	65.9721	75.4459	NA	NA	NA	NA	20.16	15.7324	18.8535	20.855	0.707679	NA	0.120053
_DIVLQK[Acetyl]FAGPYDKGEYSPSVQK_.3	62.7408	41.1359	76.6852	84.335	NA	NA	NA	NA	12.7378	16.4302	13.9452	12.1177	0.286372	NA	0.138029
_[Acetyl]AHYHDNYGK[Succinyl]NDEVEFVR_.3	NA	NA	NA	NA	33.3901	42.0726	39.0114	56.758	9.19903	9.43118	10.6495	9.02365	NA	0.23292	0.0767526
_TGYGK[Succinyl]DM[Oxidation]VK_.2	NA	NA	NA	NA	26.9232	25.7656	16.2267	17.1123	4.15826	3.4791	2.99365	2.37346	NA	0.261189	0.232321
_AHVYVEEVPWK[Succinyl]R_.3	NA	NA	NA	NA	413.797	495.42	506.9	654.895	64.8061	66.3505	77.4085	65.2432	NA	0.193885	0.0877439
_NTVHVLAK[Succinyl]LR_.2	NA	NA	NA	NA	15.5343	9.71944	6.06044	8.03423	5.00066	8.42548	4.51806	6.78373	NA	0.41495	0.288756
_SK[Succinyl]KDYLHGDNSDIIPTDTIK_.4	NA	NA	NA	NA	201.587	208.438	175.865	336.622	46.4297	40.5964	39.5657	37.1389	NA	0.312366	0.0962777
_SK[Succinyl]KDYLHGDNSDIIPTDTIK_.3	NA	NA	NA	NA	47.1643	38.4167	34.7297	62.3982	7.82904	7.20825	4.05477	10.4321	NA	0.269428	0.355052
_[Carbamidomethyl]ISGASEK[Acetyl]DIVHSGLAYTMER_.3	39.1693	51.8979	99.8537	106.403	NA	NA	NA	NA	2954.68	3213.6	3117.13	3084.99	0.45421	NA	0.0345861
_ISGASEK[Succinyl]DIVHSGLAYTMER_.2	NA	NA	NA	NA	1835.95	2165.08	3041.44	1753.94	1373.4	999.847	993.676	1018.29	NA	0.267835	0.168775
_ISGASEK[Succinyl]DIVHSGLAYTMER_.3	NA	NA	NA	NA	6235.41	7935.76	10946.9	6064.05	2839.83	2954.1	2972.22	3119.62	NA	0.290478	0.0386558
_ISGASEK[Succinyl]DIVHSGLAYTMER_.4	NA	NA	NA	NA	1017.7	1571.7	2251.4	1339.44	409.877	609.83	563.446	610.277	NA	0.338381	0.17306
_ISGAS[Acetyl]E[Carboxy]K[Acetyl]DIVHSGLAYTMER_.3	17.6979	12.833	31.5038	37.7203	NA	NA	NA	NA	164.328	94.776	116.191	172.391	0.466156	NA	0.273763
_LTFK[Acetyl]YER_.2	28814.3	36431.8	29417.5	29301.2	NA	NA	NA	NA	4485.89	5342.33	5576.81	5823.58	0.117338	NA	0.109607
_ISGASEK[Acetyl]DIVHSGLAYTMER_.3	6700.58	6987.01	7844.72	10407.3	NA	NA	NA	NA	2100.92	2610.13	1985.71	1858.71	0.211214	NA	0.153998
_ISGASEK[Acetyl]DIVHSGLAYTMER_.2	1125.69	1232.29	1409.44	1387.24	NA	NA	NA	NA	612.851	537.139	399.291	432.115	0.104151	NA	0.197727
_ISGASEK[Acetyl]DIVHSGLAYTMER_.4	809.11	870.747	1047.57	1395.46	NA	NA	NA	NA	188.484	347.221	247.499	235.287	0.255477	NA	0.262218
_GASIVEDK[Succinyl]LVEDLK_.2	NA	NA	NA	NA	2841.71	2290.47	2830.51	2658.17	1147.47	1144.91	1180.61	1250.81	NA	0.0968915	0.0417727
_GASIVEDK[Succinyl]LVEDLK_.3	NA	NA	NA	NA	781.958	855.093	957.974	851.574	261.569	365.868	406.852	396.906	NA	0.084154	0.185818
_[Formyl (Protein N-term)]ISGASEK[Succinyl]DIVHSGLAYTMER_.3	NA	NA	NA	NA	607.646	389.705	507.843	1142.76	97.3238	82.6282	108.148	166.605	NA	0.502522	0.323754
_[Formyl (Protein N-term)]DRISGASEK[Succinyl]DIVHSGLAYTMER_.3	NA	NA	NA	NA	267.294	364.81	445.573	324.034	97.4755	131.558	120.265	163.099	NA	0.213975	0.213129
_ISGASEK[Acetyl]D[Carbamidomethyl]IVHSGLAYTMER_.3	13.81	45.3756	83.5078	86.2312	NA	NA	NA	NA	2828.32	2152.41	588.142	98.3414	0.601692	NA	0.907414
_ISGASE[Cation:K]K[Succinyl]DIVHSGLAYTMER_.5	NA	NA	NA	NA	453.549	571.221	826.399	428.998	177.749	222.014	212.662	202.142	NA	0.318974	0.0936711
_ISGASE[Cation:K]K[Succinyl]DIVHSGLAYTMER_.4	NA	NA	NA	NA	1045.09	1378.47	1937.69	1014.47	471.826	500.485	494.052	486.628	NA	0.319062	0.0252436
_ISGASE[Cation:K]K[Succinyl]DIVHSGLAYTMER_.3	NA	NA	NA	NA	300.974	361.21	577.182	284.619	169.866	136.196	137.614	128.703	NA	0.354003	0.127684
_IIK[Succinyl]PC[Carbamidomethyl]NHVLSLSFPIR_.3	NA	NA	NA	NA	398.172	385.352	463.943	351.24	211.153	199.374	194.992	199.982	NA	0.118098	0.0342008
_[Acetyl]ISGASE[Carboxy]K[Acetyl]DIVHSGLAYTMER_.3	5.86319	6.3659	5.46513	24.2419	NA	NA	NA	NA	89.2144	92.1239	124.264	186.843	0.875552	NA	0.368437
_QD[Oxidation]R[Arg->Orn]ISGASEK[Succinyl]DIVHSGLAYTMER_.3	NA	NA	NA	NA	214.931	275.754	394.259	229.378	125.147	105.515	106.207	141.952	NA	0.292076	0.145343
_IIAEGAN[Deamidated]GPTTPEADK[Succinyl]IFLER_.2	NA	NA	NA	NA	384.493	277.044	205.582	118.844	89.3491	89.1411	86.8157	65.5601	NA	0.456267	0.13897
_[Formyl (Protein N-term)]ISGASEK[Acetyl]DIVHSGLAYTMER_.3	115.306	186.665	244.221	313.385	NA	NA	NA	NA	74.127	76.7485	67.5293	63.8026	0.391879	NA	0.0842003
_TAM[Oxidation]K[Acetyl]YNLGLDLR_.2	8.8012	354.32	243.237	33.1191	NA	NA	NA	NA	10.4881	91.4342	80.7966	46.5901	1.04449	NA	0.638806
_[Carbamidomethyl]GASIVEDK[Succinyl]LVEDLK_.2	NA	NA	NA	NA	56.5769	63.0652	40.6289	42.5531	18.0171	19.3595	15.5432	17.1916	NA	0.214604	0.0910823
_GASIVEDK[Acetyl]LVEDLK_.2	6273.18	7721.47	6888.01	8213.92	NA	NA	NA	NA	1877.22	1910.91	1920.55	1985.95	0.118639	NA	0.0236481
_GASIVEDK[Acetyl]LVEDLK_.3	1525.49	2320.54	2172.48	2534.1	NA	NA	NA	NA	366.7	549.04	571.966	552.814	0.203248	NA	0.188472
_GASIVEDKLVEDLK[Acetyl]TR_.3	2600.77	2652.53	4834.99	5630.25	NA	NA	NA	NA	1184.38	1245.66	1315.46	1099.24	0.391724	NA	0.0758392
_GASIVEDKLVEDLK[Acetyl]TR_.2	384.989	385.658	666.88	759.685	NA	NA	NA	NA	216.875	199.515	206.234	176.204	0.351538	NA	0.0862352
_TAMK[Acetyl]YNLGLDLR_.2	2358.6	2876.8	1622.73	1059.98	NA	NA	NA	NA	1103.46	929.181	847.983	1026.22	0.404312	NA	0.114234
_TAMK[Acetyl]YNLGLDLR_.3	433.621	515.165	330.978	294.221	NA	NA	NA	NA	152.551	176.487	161.777	219.542	0.254882	NA	0.166986
_[Carbamidomethyl]ISGASEK[Succinyl]DIVHSGLAYTMER_.2	NA	NA	NA	NA	1067.21	1304.79	1809.36	1089.03	1050.3	997.293	583.405	842.404	NA	0.261786	0.241197
_[Carbamidomethyl]ISGASEK[Succinyl]DIVHSGLAYTMER_.3	NA	NA	NA	NA	504.564	413.213	381.041	804.191	126.839	137.34	113.342	113.383	NA	0.366825	0.0947709
_TAMK[Succinyl]YNLGLDLR_.2	NA	NA	NA	NA	1924.62	2393.81	1623.31	2119.34	910.067	684.072	642.885	706.264	NA	0.161039	0.161852
_TAMK[Succinyl]YNLGLDLR_.3	NA	NA	NA	NA	177.313	266.407	190.748	271.411	69.6147	73.0993	66.096	83.0697	NA	0.217922	0.100248
_ISGASE[Cation:Na]K[Succinyl]DIVHSGLAYTMER_.4	NA	NA	NA	NA	882.686	1118.13	1469.19	856.263	381.503	416.389	413.132	406.267	NA	0.262546	0.0390468
_ISGASE[Cation:Na]K[Succinyl]DIVHSGLAYTMER_.3	NA	NA	NA	NA	673.46	728.383	1016.23	569.518	304.795	286.335	274.357	262.185	NA	0.25607	0.0644187
_LQHGSILGFPK[Succinyl]AK_.3	NA	NA	NA	NA	1629.84	2028.06	2342.86	2074.99	500.105	622.496	676.537	615.031	NA	0.145688	0.122948
_LQHGSILGFPK[Succinyl]AK_.2	NA	NA	NA	NA	144.553	152.609	150.768	173.791	60.5826	55.4098	56.8173	53.7803	NA	0.0818149	0.051231
_ISGASEK[Succinyl]DIVHSGLAYTM[Oxidation]ER_.2	NA	NA	NA	NA	134.247	126.278	118.948	236.32	126.855	72.1523	81.4233	83.9651	NA	0.359009	0.267532
_ISGASEK[Succinyl]DIVHSGLAYTM[Oxidation]ER_.3	NA	NA	NA	NA	779.02	950.863	868.039	1367.66	389.664	392.716	421.745	438.195	NA	0.262732	0.0570137
_ISGASEK[Succinyl]DIVHSGLAYTM[Oxidation]ER_.4	NA	NA	NA	NA	169.695	241.436	236.552	375.217	93.5465	103.59	112.945	121.446	NA	0.336778	0.111431
_TAMK[Succinyl]YN[Deamidated]LGLDLR_.2	NA	NA	NA	NA	1615.53	2066.96	1399.01	1868.25	785.962	580.124	550.972	624.409	NA	0.167833	0.165005
_GASIVED[Cation:Na]K[Acetyl]LVEDLK_.3	1136.45	1691.25	1550.31	1689.57	NA	NA	NA	NA	322.215	425.705	402.096	405.693	0.172779	NA	0.117429
_GASIVED[Cation:Na]K[Acetyl]LVEDLK_.2	271.471	221.937	139.724	258.141	NA	NA	NA	NA	59.0273	64.2661	69.1517	73.6682	0.265768	NA	0.0947652
_ISGASEK[Succinyl]D[Cation:Na]IVHSGLAYTMER_.4	NA	NA	NA	NA	956.453	1207.84	1606.13	916.581	423.371	455.649	442.1	455.908	NA	0.270529	0.0345412
_ISGASE[Cation:Na]K[Acetyl]DIVHSGLAYTMER_.4	890.472	849.238	987.888	1360.28	NA	NA	NA	NA	237.994	331.778	234.303	220.578	0.227903	NA	0.19895
_ISGASE[Cation:Na]K[Acetyl]DIVHSGLAYTMER_.3	808.561	646.335	774.763	1009.26	NA	NA	NA	NA	223.352	260.668	180.98	175.514	0.18557	NA	0.189901
_TAM[Oxidation]K[Succinyl]YNLGLDLR_.2	NA	NA	NA	NA	1297.13	1406.86	1156.4	1516.68	351.063	319.214	355.808	437.193	NA	0.11457	0.137446
_TAM[Oxidation]K[Succinyl]YNLGLDLR_.3	NA	NA	NA	NA	144.889	194.343	172.301	191.16	32.5222	36.5355	41.2914	61.3858	NA	0.129284	0.298435
_TAAYVNAIEKVFK[Succinyl]_.2	NA	NA	NA	NA	1237.64	1350.55	1128.49	1444.41	458.196	422.835	422.218	456.88	NA	0.106207	0.045957
_GASIVE[Cation:Na]DKLVEDLK[Acetyl]TR_.3	849.958	841.647	1445.65	1812.28	NA	NA	NA	NA	372.812	352.47	427.959	364.458	0.384924	NA	0.0880701
_ISGASEK[Succinyl]D[Cation:K]IVHSGLAYTMER_.4	NA	NA	NA	NA	769.92	1035.41	1443.55	815.096	347.783	364.011	353.883	356.588	NA	0.302886	0.0189199
_ISGAS[Dehydrated]E[Dehydrated]K[Succinyl]DIVHSGLAYTMER_.4	NA	NA	NA	NA	5.30586	30.0815	9.58631	6.36794	338.358	466.182	331.966	291.895	NA	0.906909	0.211628
_TAAYVNAIEK[Succinyl]VFK_.2	NA	NA	NA	NA	996.554	1039.98	823.159	1085.21	308.99	314.442	311.038	314.94	NA	0.116179	0.00907341
_TAAYVNAIEK[Succinyl]VFK_.3	NA	NA	NA	NA	75.8355	63.6956	101.312	112.979	32.5058	30.9287	30.9369	36.0847	NA	0.256057	0.0744992
_ISGASEK[Acetyl]D[Cation:Na]IVHSGLAYTMER_.4	1233.79	1134.14	1338.4	1848.37	NA	NA	NA	NA	321.512	457.641	323.268	293.7	0.228712	NA	0.21105
_ISGASEK[Acetyl]DIVHSGLAYTM[Oxidation]ER_.3	747.519	606.848	587.702	918.48	NA	NA	NA	NA	190.547	223.535	156.792	164.713	0.214153	NA	0.163681
_ISGASEK[Acetyl]DIVHSGLAYTM[Oxidation]ER_.2	149.102	200.552	178.681	203.52	NA	NA	NA	NA	86.7247	68.1194	63.0988	50.0552	0.137434	NA	0.226792
_ISGASEK[Acetyl]DIVHSGLAYTM[Oxidation]ER_.4	122.277	110.142	99.7974	178.746	NA	NA	NA	NA	24.5823	36.1468	29.0937	38.5936	0.275737	NA	0.200336
_INPK[Succinyl]NYTDNELEK_.2	NA	NA	NA	NA	521.74	564.078	566.152	570.514	210.737	175.677	176.419	180.486	NA	0.0409382	0.0900753
_INPK[Succinyl]NYTDNELEK_.3	NA	NA	NA	NA	164.423	220.203	240.011	275.347	61.2423	66.0155	62.8084	71.9677	NA	0.206127	0.0723927
_ISGAS[Phospho]EK[Acetyl]DIVHSGLAYTMER_.3	3.47383	18.8556	16.9071	54.5028	NA	NA	NA	NA	276.164	226.321	224.737	220.217	0.930734	NA	0.111163
_KFGK[Acetyl]HGGTIPVVPTAEFQDR_.4	502.504	525.753	570.871	832.117	NA	NA	NA	NA	177.395	354.998	182.177	156.527	0.250418	NA	0.423181
_KFGK[Acetyl]HGGTIPVVPTAEFQDR_.3	60.4621	60.7986	65.4155	79.2923	NA	NA	NA	NA	26.8714	44.2545	21.7554	15.593	0.132762	NA	0.454281
_ISGASEK[Succinyl]DIVHSGLAY[Oxidation]TMER_.2	NA	NA	NA	NA	397.787	473.599	630.843	406.178	242.718	233.01	187.381	205.463	NA	0.226295	0.116748
_IIAEGANGPTTPEADK[Succinyl]IFLER_.2	NA	NA	NA	NA	413.698	314.212	248.869	312.183	107.433	99.2873	100.858	94.7151	NA	0.211337	0.0523341
_IIAEGANGPTTPEADK[Succinyl]IFLER_.3	NA	NA	NA	NA	366.439	312.043	236.667	361.791	71.8085	91.8349	95.8631	107.836	NA	0.18889	0.163134
_TAAYVNAIEK[Acetyl]VFK_.2	544.474	444.934	497.425	647.747	NA	NA	NA	NA	151.249	159.691	151.903	188.879	0.161628	NA	0.108752
_TAAYVNAIEK[Acetyl]VFK_.3	76.0382	73.2033	124.976	128.629	NA	NA	NA	NA	11.1199	29.617	37.483	29.0546	0.299731	NA	0.415779
_GASIVE[Cation:Na]DK[Succinyl]LVEDLK_.3	NA	NA	NA	NA	317.663	309.627	355.415	293.903	118.468	135.628	149.364	140.161	NA	0.0818149	0.0953124
_GASIVE[Cation:Na]DK[Succinyl]LVEDLK_.2	NA	NA	NA	NA	124.825	101.783	110.097	100.472	46.1994	42.5671	44.3843	42.7211	NA	0.102444	0.0386639
_K[Acetyl]FGKHGGTIPVVPTAEFQDR_.4	357.656	401.003	416.196	594.239	NA	NA	NA	NA	130.605	241.29	131.159	109.677	0.235832	NA	0.388966
_K[Acetyl]FGKHGGTIPVVPTAEFQDR_.3	60.4707	60.7985	65.4002	79.2891	NA	NA	NA	NA	27.4647	44.2587	21.7669	17.6655	0.132724	NA	0.420743
_GASIVED[Cation:Na]K[Succinyl]LVEDLK_.3	NA	NA	NA	NA	316.16	310.037	354.86	295.691	119.426	135.49	152.425	140.488	NA	0.0792061	0.0998646
_GASIVED[Cation:Na]K[Succinyl]LVEDLK_.2	NA	NA	NA	NA	124.4	93.9061	101.348	94.5741	47.4429	40.6023	42.2814	38.0939	NA	0.138052	0.0938766
_FGK[Acetyl]HGGTIPVVPTAEFQDR_.3	311.432	197.109	204.839	305.533	NA	NA	NA	NA	190.012	448.558	148.762	218.33	0.24417	NA	0.534958
_RFTMELAK[Succinyl]K_.3	NA	NA	NA	NA	360.222	440.698	612.841	463.632	153.872	174.597	167.025	172.53	NA	0.22465	0.0558119
_[Delta:H(2)C(2) (Protein N-term)]ISGASEK[Succinyl]DIVHSGLAYTMER_.3	NA	NA	NA	NA	209.056	232.141	249.933	189.847	80.8894	95.0599	87.7898	93.0261	NA	0.119327	0.0709193
_[Delta:H(2)C(2) (Protein N-term)]ISGASEK[Succinyl]DIVHSGLAYTMER_.2	NA	NA	NA	NA	99.1584	108.728	108.01	80.1277	73.1452	117.725	81.8122	69.1258	NA	0.134503	0.259291
_ISGASEK[Succinyl]DIVHSGLAY_.2	NA	NA	NA	NA	523.937	456.979	524.319	506.594	185.473	152.285	157.502	167.404	NA	0.0631215	0.0882368
_ISGASEK[Succinyl]DIVHSGLAY_.3	NA	NA	NA	NA	41.6001	32.7022	41.1418	35.185	10.4401	10.5498	9.5584	8.41008	NA	0.117117	0.101771
_ISGASE[Cation:K]K[Acetyl]DIVHSGLAYTMER_.3	599.041	479.103	529.759	772.264	NA	NA	NA	NA	163.9	199.329	171.329	134.96	0.215057	NA	0.15805
_TAAYVN[Deamidated]AIEK[Acetyl]VFK_.2	478.677	390.697	472.969	648.135	NA	NA	NA	NA	143.838	158.343	154.367	159.279	0.217225	NA	0.0459479
_RFTMELAKK[Succinyl]_.3	NA	NA	NA	NA	284.557	357.193	463.199	370.271	119.545	145.938	136.847	131.04	NA	0.198912	0.0829036
_TAM[Dethiomethyl]K[Acetyl]YNLGLDLR_.3	306.366	270.392	299.95	347.313	NA	NA	NA	NA	118.503	129.655	137.99	130.9	0.103537	NA	0.0623326
_ELEDFK[Succinyl]LQHGSILGFPK_.3	NA	NA	NA	NA	283.917	315.166	301.918	378.579	155.49	103.359	103.866	97.8324	NA	0.128683	0.234858
_ELEDFK[Succinyl]LQHGSILGFPK_.2	NA	NA	NA	NA	58.6491	37.3902	38.8138	45.2598	16.1665	16.347	16.5614	17.3638	NA	0.215524	0.0317903
_C[Carbamidomethyl]AVVDVPFGGAK[Succinyl]AGVK_.2	NA	NA	NA	NA	220.277	289.508	263.077	360.313	161.077	124.87	127.011	133.06	NA	0.207338	0.122671
_ISGAS[Phospho]EK[Acetyl]DIVHSGLAYTM[Oxidation]ER_.4	13.5899	32.1513	86.773	41.9099	NA	NA	NA	NA	87.9797	110.113	121.743	124.55	0.712813	NA	0.149692
_ISGASE[Cation:Na]K[Succinyl]DIVHSGLAYTM[Oxidation]ER_.4	NA	NA	NA	NA	117.989	146.984	134.383	205.219	39.0253	53.1096	68.5399	61.9319	NA	0.251114	0.229282
_ISGASE[Cation:Na]K[Succinyl]DIVHSGLAYTM[Oxidation]ER_.3	NA	NA	NA	NA	103.297	121.067	103.693	145.945	45.6735	41.3066	42.2519	47.7633	NA	0.169491	0.0678303
_FTMELAK[Succinyl]K_.2	NA	NA	NA	NA	286.217	257.322	547.232	378.211	76.8039	88.9707	89.9654	98.1948	NA	0.355603	0.099632
_[Gln->pyro-Glu]QLTK[Succinyl]SNAPR_.2	NA	NA	NA	NA	449.131	447.032	365.18	469.842	87.6203	78.7911	102.328	83.243	NA	0.106835	0.116055
_FTMELAKK[Succinyl]_.2	NA	NA	NA	NA	230.547	238.207	426.683	248.174	63.1817	71.438	76.7089	76.3248	NA	0.32924	0.0875525
_GASIVE[Cation:Na]DK[Acetyl]LVEDLK_.2	239.221	234.968	269.736	331.842	NA	NA	NA	NA	55.2185	61.8411	65.2045	69.9678	0.166213	NA	0.0983105
_QLTK[Succinyl]SNAPR_.2	NA	NA	NA	NA	373.184	334.338	420.176	231.702	35.5289	46.7565	57.9068	45.7311	NA	0.235948	0.196842
_ISGASEK[Acetyl]DIVHSGLAY_.2	105.233	117.068	121.357	106.552	NA	NA	NA	NA	65.9489	66.7431	57.4909	49.9941	0.0702402	NA	0.131582
_TAAYVN[Deamidated]AIEKVFK[Acetyl]_.2	235.256	163.961	183.173	255.923	NA	NA	NA	NA	51.0506	57.2636	52.9183	51.5288	0.205883	NA	0.0531807
_ISGASEK[Succinyl]DIVHSGLAYTM[Oxidation]ER[Deamidated]_.3	NA	NA	NA	NA	90.5296	136.47	227.5	165.301	32.7225	48.872	41.7538	68.9086	NA	0.370027	0.320146
_IIAEGANGPTTPE[Cation:Na]ADK[Succinyl]IFLER_.3	NA	NA	NA	NA	209.715	170.479	111.925	186.134	53.9088	52.9495	54.1488	49.9206	NA	0.245765	0.0368757
_GASIVE[Cation:K]DK[Acetyl]LVEDLK_.3	120.692	123.983	150.291	162.138	NA	NA	NA	NA	32.5861	51.0868	42.7797	43.1379	0.144984	NA	0.178831
_GASIVE[Cation:K]DK[Acetyl]LVEDLK_.2	29.6756	41.3843	22.1764	23.9501	NA	NA	NA	NA	10.7228	6.61581	15.1875	11.5953	0.295959	NA	0.319174
_ISGASEK[Succinyl]DIVH[Oxidation]SGLAYTMER_.3	NA	NA	NA	NA	104.443	110.762	171.144	131.034	55.9613	45.0132	40.365	48.5971	NA	0.232601	0.138572
_ISGASEK[Succinyl]DIVH[Carbamidomethyl]SGLAYTMER_.3	NA	NA	NA	NA	153.037	78.0987	84.6969	51.3809	69.2642	69.0993	26.9994	40.8335	NA	0.471542	0.409888
_IIAE[Cation:Na]GANGPTTPEADK[Succinyl]IFLER_.3	NA	NA	NA	NA	189.138	169.088	109.455	173.191	46.9362	44.2062	42.9505	52.8565	NA	0.218013	0.0942653
_LVEDLK[Succinyl]TR_.2	NA	NA	NA	NA	130.869	140.275	136.919	227.046	32.0534	43.8853	54.1102	19.3625	NA	0.287688	0.401641
_C[Carbamidomethyl]AVVDVPFGGAKAGVK[Succinyl]_.2	NA	NA	NA	NA	57.8132	79.0743	68.0061	102.888	39.3999	34.0512	38.5742	34.2965	NA	0.251503	0.0765726
_GASIVEDK[Acetyl]LVEDLK[Acetyl]TR_.2	102.623	81.5657	78.2548	51.9489	NA	NA	NA	NA	39.986	25.6088	33.6114	32.4289	0.264471	NA	0.179
_[Formyl (Protein N-term)]GASIVEDK[Acetyl]LVEDLK_.2	60.608	161.456	66.601	101.345	NA	NA	NA	NA	45.5331	20.7847	34.1786	57.8235	0.474486	NA	0.399667
_TAAYVN[Deamidated]AIEK[Succinyl]VFK_.2	NA	NA	NA	NA	141.575	72.1003	76.6277	94.614	35.5376	23.5532	25.2081	31.7437	NA	0.330001	0.193273
_IIAEGANGPTTPEADK[Acetyl]IFLER_.2	89.3335	77.1515	70.8145	76.7114	NA	NA	NA	NA	34.9455	37.3541	30.34	28.3533	0.0990682	NA	0.126096
_NYTDNELEK[Succinyl]ITR_.2	NA	NA	NA	NA	175.376	217.468	200.186	231.635	26.5355	30.2261	23.5177	28.9598	NA	0.117491	0.108226
_[Formyl (Protein N-term)]GASIVEDK[Succinyl]LVEDLK_.2	NA	NA	NA	NA	44.5736	37.1642	54.1968	50.9016	24.3914	11.1306	20.6251	25.5043	NA	0.160834	0.31994
_[Delta:H(2)C(2) (Protein N-term)]ISGASEK[Acetyl]DIVHSGLAYTMER_.3	65.91	88.5544	39.4672	87.7837	NA	NA	NA	NA	36.1243	17.4109	12.4345	24.1264	0.328803	NA	0.455279
_AGVK[Succinyl]INPK_.2	NA	NA	NA	NA	111.549	107.884	131.19	90.0131	10.6329	13.9859	16.9037	20.5985	NA	0.153273	0.273042
_ISGASEK[Succinyl]D[Sulfide]IVHSGLAYTMER_.3	NA	NA	NA	NA	32.4619	43.211	54.5185	37.4066	18.382	18.6979	26.6833	14.9462	NA	0.226508	0.252577
_[Gln->pyro-Glu]QLTK[Acetyl]SNAPR_.2	43.6333	36.5899	33.0256	68.2057	NA	NA	NA	NA	24.2028	22.9036	24.4851	17.0099	0.349466	NA	0.157807
_SIVEDK[Acetyl]LVEDLK_.2	47.1946	68.6376	50.5513	40.2855	NA	NA	NA	NA	18.1225	12.1832	16.5931	15.1688	0.234073	NA	0.162961
_GASIVEDK[Carbamidomethyl]LVEDLK[Acetyl]TR_.3	29.8747	30.6103	30.2784	62.7056	NA	NA	NA	NA	10.3464	12.2664	19.6108	11.3379	0.422975	NA	0.315184
_INPK[Acetyl]NYTDNELEK_.2	5.38043	9.78131	4.39585	6.84789	NA	NA	NA	NA	17.6776	18.8359	8.18032	9.96612	0.35556	NA	0.393183
_SIVEDK[Succinyl]LVEDLK_.2	NA	NA	NA	NA	5.01789	6.65985	9.94243	6.53923	1.32407	5.47922	3.45398	3.03877	NA	0.294653	0.513578
_ISGASEK[Acetyl]DIVH[Carbamidomethyl]SGLAYTMER_.3	24.1783	51.819	65.1223	36.7974	NA	NA	NA	NA	14.6662	1221.01	6.02854	1218.45	0.400318	NA	1.13529
_[Formyl (Protein N-term)]ISGASEK[Succinyl]DIVHSGLAYTM[Oxidation]ER_.3	NA	NA	NA	NA	35.7362	21.5407	28.0051	32.0423	16.3223	20.3679	12.8635	22.6997	NA	0.207219	0.24105
_ISGASEK[Acetyl]DIVH_.2	6.41963	6.62143	2.38972	5.79058	NA	NA	NA	NA	1	2.7817	2.95785	1.26992	0.372396	NA	0.504504
_ELEDFK[Acetyl]LQHGSILGFPK_.3	196.114	243.927	251.084	226.744	NA	NA	NA	NA	85.9922	94.9077	82.434	77.2823	0.106635	NA	0.0871441
_ELEDFK[Acetyl]LQHGSILGFPK_.2	39.5059	46.6801	32.5364	20.4896	NA	NA	NA	NA	28.4137	6.08619	8.03536	15.3672	0.320472	NA	0.698744
_YSTDVSVDEVK[Succinyl]ALASLMTYK_.3	NA	NA	NA	NA	7.53238	14.4145	28.1453	1.87093	8.98344	6.46236	1.11935	3.10399	NA	0.872186	0.710643
_YSTDVSVDEVK[Succinyl]ALASLMTYK_.2	NA	NA	NA	NA	3.57946	11.381	19.324	7.62984	9.365	4.91977	4.30542	2.24149	NA	0.639636	0.575817
_YSTDVSVDEVK[Succinyl]ALASLM[Oxidation]TYK_.2	NA	NA	NA	NA	20.0532	21.4773	14.2579	10.267	13.3056	11.6219	12.8582	10.0024	NA	0.31519	0.123806
_ISGASEK[Acetyl]DIVHS[Carbamidomethyl]GLAYTMER_.3	15.2981	1	26.9984	1.4606	NA	NA	NA	NA	8.87335	6.65692	3.21616	9.07369	1.113	NA	0.39145
_TAAYVNAIE[Cation:Na]K[Succinyl]VFK_.2	NA	NA	NA	NA	477.376	756.954	143.75	39.713	79.7313	274.139	27.7709	15.8976	NA	0.922255	1.20497
_TAAYVNAIE[Cation:Na]K[Succinyl]VFK_.3	NA	NA	NA	NA	4.49526	2.11049	25.8894	23.9045	1.28313	7.53467	8.47269	6.05129	NA	0.888766	0.547413
_[Acetyl]TAMK[Acetyl]YNLGLDLR_.2	36.2479	55.4465	68.3643	61.986	NA	NA	NA	NA	23.2597	37.625	22.7839	20.3032	0.250092	NA	0.302476
_SEAAADREDDPNFFK[Acetyl]M[Oxidation]VEGFFDR_.3	26.4493	32.1757	8.82362	12.3159	NA	NA	NA	NA	11.7514	5.16172	1.57381	6.72615	0.559758	NA	0.670163
_YSTDVSVDEVK[Acetyl]ALASLMTYK_.2	8.22236	8.74412	7.90755	12.4334	NA	NA	NA	NA	7.99878	2.99202	3.83477	5.68796	0.22511	NA	0.432952
_ISGASEK[Succinyl]DIVH_.2	NA	NA	NA	NA	10.9042	16.1642	1.71606	3.33479	1.2134	2.73249	1.21587	1	NA	0.839541	0.520055
_LRDNGLLAK[Succinyl]PTHGDIIR_.4	NA	NA	NA	NA	445.317	744.609	481.12	507.279	109.968	120.64	126.797	120.745	NA	0.249273	0.0585481
_LRDNGLLAK[Succinyl]PTHGDIIR_.3	NA	NA	NA	NA	63.0168	95.3886	53.6615	71.1379	17.7633	17.174	15.6496	17.5484	NA	0.25253	0.0560313
_LRDN[Deamidated]GLLAK[Succinyl]PTHGDIIR_.4	NA	NA	NA	NA	264.77	379.185	396.189	414.04	134.598	123.855	104.092	149.909	NA	0.185316	0.150295
_DNGLLAK[Succinyl]PTHGDIIR_.3	NA	NA	NA	NA	284.099	357.491	284.429	784.823	54.0941	53.8301	62.1282	63.1706	NA	0.562448	0.0863515
_DNGLLAK[Succinyl]PTHGDIIR_.2	NA	NA	NA	NA	90.2778	90.6586	70.4485	230.593	25.7861	23.5006	19.8598	21.8724	NA	0.614163	0.110319
_ELMK[Acetyl]LPSDVVTSVR_.2	412.285	283.922	387.61	401.865	NA	NA	NA	NA	76.5252	84.6181	91.0612	93.9433	0.159395	NA	0.0893211
_AK[Acetyl]WDSWNK_.2	1124.7	829.218	1050.07	1377.75	NA	NA	NA	NA	543.828	509.93	553.073	540.658	0.206484	NA	0.0348645
_QATVGDVNTDRPGLLDLK[Acetyl]GK_.3	246.994	911.513	537.637	462.432	NA	NA	NA	NA	84.8702	174.244	185.284	60.9133	0.512977	NA	0.495816
_[Gln->pyro-Glu]QATVGDVNTDRPGLLDLK[Acetyl]GK_.2	2.24298	2.82062	1.01148	6.33066	NA	NA	NA	NA	15.7319	6.21952	5.87077	3.84891	0.73553	NA	0.671047
_ANLVFK[Acetyl]EIEK_.2	322.553	217.994	220.049	317.236	NA	NA	NA	NA	70.5113	92.2083	84.4633	73.3313	0.216307	NA	0.125505
_GSVLPNSDKK[Acetyl]_.2	302.757	185.904	179.054	242.543	NA	NA	NA	NA	73.4483	67.9266	67.1777	66.4903	0.25329	NA	0.0462421
_GSVLPNSDK[Acetyl]K_.2	278.18	212.647	190.171	241.304	NA	NA	NA	NA	64.2865	67.7646	67.7347	64.505	0.164866	NA	0.0293385
_GSIGTK[Acetyl]FSDR_.2	194.157	144.579	164.606	191.618	NA	NA	NA	NA	62.6029	58.4973	80.0283	78.99	0.135809	NA	0.158243
_PSVALK[Acetyl]SPR_.2	114.888	79.9107	86.5896	84.9227	NA	NA	NA	NA	29.0971	42.3349	41.1572	34.8149	0.1725	NA	0.16646
_KLEEEGEQFVK[Acetyl]K_.3	5167.41	9345.18	7875.41	12602.7	NA	NA	NA	NA	3958.47	3799.06	4166.9	69.786	0.354178	NA	0.653086
_KLEEEGEQFVK[Acetyl]K_.2	1.45744	1	2.34101	1.29259	NA	NA	NA	NA	1	1	1.09839	1.17623	0.379157	NA	0.0799216
_KLEEEGEQFVK[Succinyl]K_.3	NA	NA	NA	NA	24.5819	29.014	30.709	23.6351	8.89328	10.7564	9.82209	4.71382	NA	0.126542	0.311929
_NMEK[Acetyl]WIPFLK_.2	153.083	110.576	183.815	725.256	NA	NA	NA	NA	55.8533	76.4192	104.951	83.822	0.987815	NA	0.252566
_SKSDPIMLLK[Acetyl]DR_.3	1912.27	379.138	407.003	460.137	NA	NA	NA	NA	174.822	210.107	204.422	209.774	0.948759	NA	0.0843043
_SKSDPIMLLK[Acetyl]DR_.2	136.424	131.706	126.31	114.165	NA	NA	NA	NA	54.1924	72.0626	69.3398	64.5467	0.0754463	NA	0.120981
_SDPIMLLK[Succinyl]DR_.2	NA	NA	NA	NA	1427.77	990.548	633.807	1219.38	261.939	269.057	282.174	292.692	NA	0.318423	0.049498
_SDPIMLLK[Acetyl]DR_.2	693.672	690.693	623.625	697.71	NA	NA	NA	NA	219.772	244.558	239.693	201.526	0.0522116	NA	0.0871969
_SKSDPIMLLK[Succinyl]DR_.2	NA	NA	NA	NA	209.608	177.388	138.108	178.935	65.5943	53.5633	57.9708	57.1977	NA	0.166482	0.086285
_SKSDPIMLLK[Succinyl]DR_.3	NA	NA	NA	NA	588.261	601.283	459.031	508.254	181.741	160.861	170.203	179.967	NA	0.12508	0.0557807
_RMELK[Succinyl]ADQLYK_.3	NA	NA	NA	NA	342.793	310.285	363.81	339.026	107.962	123.831	145.916	134.629	NA	0.0649553	0.126196
_RMELK[Succinyl]ADQLYK_.2	NA	NA	NA	NA	101.761	90.8729	77.0142	82.8573	34.9259	40.3349	41.8711	37.4238	NA	0.121632	0.0798903
_GANQWIK[Acetyl]FK_.2	135.005	110.55	124.192	113.053	NA	NA	NA	NA	68.5488	60.9567	68.6885	75.1765	0.0930378	NA	0.0850748
_EATK[Acetyl]FAAAYC[Carbamidomethyl]R_.2	189.859	149.669	146.322	149.568	NA	NA	NA	NA	53.1552	49.7303	50.294	53.6319	0.130484	NA	0.0382066
_MELK[Succinyl]ADQLYK_.2	NA	NA	NA	NA	101.972	139.422	147.889	129.997	38.3693	37.8343	42.293	35.1717	NA	0.153688	0.0764784
_EATK[Succinyl]FAAAYC[Carbamidomethyl]R_.2	NA	NA	NA	NA	84.8903	134.972	97.1098	80.1945	33.442	22.4347	23.8931	46.1643	NA	0.250095	0.34739
_RM[Oxidation]ELK[Succinyl]ADQLYK_.3	NA	NA	NA	NA	84.4059	120.909	88.3737	102.344	30.5502	17.6861	36.3033	32.451	NA	0.166686	0.275943
_FANDATFEIK[Acetyl]K_.2	61.0202	62.1927	49.9228	57.3536	NA	NA	NA	NA	23.7659	27.0872	22.1758	26.3182	0.0959941	NA	0.0914784
_FAN[Deamidated]DATFEIK[Acetyl]K_.2	56.8733	52.6468	51.8503	53.3512	NA	NA	NA	NA	21.1919	21.4349	23.7781	19.6183	0.0412651	NA	0.0797722
_SDPIM[Oxidation]LLK[Succinyl]DR_.2	NA	NA	NA	NA	43.0602	43.566	31.9837	37.9652	22.5965	20.2018	19.6846	25.9928	NA	0.138009	0.130083
_SGK[Succinyl]GPILMELQTYR_.2	NA	NA	NA	NA	35.0945	50.0437	33.0168	54.6843	14.3944	22.0527	26.1279	17.6034	NA	0.2493	0.255885
_FANDATFEIKK[Succinyl]_.2	NA	NA	NA	NA	21.2025	26.7542	33.3101	27.856	11.8672	7.81861	13.2568	7.43215	NA	0.181937	0.288334
_FANDATFEIK[Succinyl]K_.2	NA	NA	NA	NA	26.2221	18.1895	26.6456	25.6038	8.22058	4.99311	21.9533	8.24739	NA	0.165806	0.696163
_AAASTDYYK[Acetyl]R_.2	34.5688	23.4723	19.4437	21.6444	NA	NA	NA	NA	8.2107	8.33564	10.0476	8.34629	0.271524	NA	0.100422
_AAASTDYYK[Succinyl]R_.2	NA	NA	NA	NA	53.4346	26.8505	31.8308	48.3851	9.10939	6.89079	8.35819	9.74887	NA	0.318631	0.144237
_SKSDPIM[Oxidation]LLK[Succinyl]DR_.3	NA	NA	NA	NA	214.037	125.814	184.972	25.2789	30.3686	25.861	32.7569	8.98357	NA	0.606069	0.437985
_ADQLYK[Succinyl]QK_.2	NA	NA	NA	NA	14.5066	5.12085	12.2935	5.48303	1.47877	1.40983	3.24898	1.4962	NA	0.509488	0.468691
_GTK[Acetyl]FGLFTPGSR_.2	286.346	284.044	283.427	331.229	NA	NA	NA	NA	63.7555	71.2457	88.8195	73.3479	0.0788006	NA	0.141651
_GTK[Succinyl]FGLFTPGSR_.2	NA	NA	NA	NA	54.5333	66.1827	76.4716	98.5614	21.2403	18.7786	19.1917	20.7491	NA	0.252959	0.0595014
_DGLQNEK[Acetyl]SIVPTPVK_.2	11044.1	12957.2	13296.9	14564.7	NA	NA	NA	NA	7060.49	7524.76	7459.9	6983.64	0.112291	NA	0.0378375
_DGLQNEK[Acetyl]SIVPTPVK_.3	2218.04	2747.5	2833.01	3635.65	NA	NA	NA	NA	1057.01	1610.21	1590.37	1326.62	0.204694	NA	0.186512
_LPK[Succinyl]QVK[Succinyl]IVE[Cation:Na]VGPRDGLQNEK[Acetyl]SIVPTPVK_.3	1988.18	2847.25	2904.36	2629.77	87.8118	130.842	9.61516	11.7873	1508.97	1678.84	1597.96	950.331	0.161943	0.993039	0.230011
_DGLQNE[Cation:Na]K[Acetyl]SIVPTPVK_.3	1755.48	2046.17	2081.68	2507.85	NA	NA	NA	NA	918.391	1170.84	1134.7	884.99	0.14776	NA	0.142468
_DGLQNE[Cation:Na]K[Acetyl]SIVPTPVK_.2	386.307	357.526	333.475	382.069	NA	NA	NA	NA	209.082	194.055	184.396	186.396	0.0670433	NA	0.0578972
_DGLQNE[Cation:K]K[Acetyl]SIVPTPVK_.3	574.893	743.125	735.671	928.878	NA	NA	NA	NA	315.176	413.551	394.948	288.994	0.194095	NA	0.171094
_VAQATC[Carbamidomethyl]K[Acetyl]L_.2	518.346	478.446	524.642	542.764	NA	NA	NA	NA	141.224	199.861	223.485	212.303	0.0525564	NA	0.188568
_[Delta:H(2)C(2) (Protein N-term)]DGLQNEK[Acetyl]SIVPTPVK_.2	807.952	454.73	390.789	360.748	NA	NA	NA	NA	174.745	124.38	170.602	171.777	0.410444	NA	0.150027
_NEK[Acetyl]SIVPTPVK_.2	427.941	408.826	305.052	516.31	NA	NA	NA	NA	107.299	121.184	108.761	106.512	0.209181	NA	0.0621369
_DGLQNEK[Acetyl]SIVPTPVK[Carbamidomethyl]_.2	144.689	152.863	139.912	130.473	NA	NA	NA	NA	75.1781	76.6513	36.4435	69.6566	0.0658763	NA	0.293622
_EK[Acetyl]SIVPTPVK_.2	154.928	178.016	115.012	208.065	NA	NA	NA	NA	40.878	60.2018	42.4004	40.4553	0.239285	NA	0.206928
_D[Dehydrated]GLQNEK[Acetyl]SIVPTPVK_.2	79.4974	90.2538	68.7034	85.5794	NA	NA	NA	NA	44.2014	43.9673	52.3394	58.4678	0.114934	NA	0.140688
_VSPAK[Succinyl]VAEVAK_.2	NA	NA	NA	NA	132.398	90.2656	106.715	86.7307	43.9132	30.221	35.496	31.2394	NA	0.200162	0.176935
_DGLQNEK[Acetyl]SIVPT[Carbamidomethyl]PVK_.2	28.0835	27.6729	25.4513	32.4508	NA	NA	NA	NA	10.7118	20.5513	20.2616	19.7614	0.103069	NA	0.266591
_DGLQNEK[Acetyl]SIVP[Pro->pyro-Glu]TPVK_.2	15.3354	24.821	26.8419	35.7478	NA	NA	NA	NA	4.19692	18.6408	12.6911	18.6586	0.326076	NA	0.50469
_VSPK[Acetyl]WVPQMADHSDVLK_.3	60.4849	37.5917	43.6212	39.5379	NA	NA	NA	NA	13.2446	10.1292	8.62835	6.61109	0.230079	NA	0.289498
_SSMGTLPK[Succinyl]QVK_.2	NA	NA	NA	NA	26.6555	32.5465	30.1238	29.942	10.7335	8.74348	7.99718	12.6833	NA	0.0811285	0.209902
_DGLQN[Deamidated]EK[Acetyl]SIVPTPVK_.2	494.219	439.986	186.98	182.28	NA	NA	NA	NA	178.999	71.0371	87.9208	125.213	0.505092	NA	0.413084
_TSSMGTLPK[Succinyl]QVK_.2	NA	NA	NA	NA	27.2081	25.9126	25.3804	26.7063	6.54775	7.75941	13.9308	6.31061	NA	0.0309301	0.415147
_LFEMAYK[Acetyl]K_.2	280.834	234.17	218.677	268.395	NA	NA	NA	NA	128.984	129.915	142.077	145.718	0.115686	NA	0.0620576
_AQFEGIVTDLIK[Succinyl]R_.2	NA	NA	NA	NA	1261.64	1233.41	1149.11	1272.16	319.92	312.172	325.871	327.306	NA	0.0453722	0.0214262
_AQFEGIVTDLIK[Succinyl]R_.3	NA	NA	NA	NA	281.699	306.777	296.564	331.866	53.6654	76.9917	88.3659	84.9009	NA	0.0693839	0.205578
_AQFEGIVTDLIK[Acetyl]R_.2	553.617	517.997	501.847	622.241	NA	NA	NA	NA	191.002	191.284	215.401	204.419	0.0973692	NA	0.0584775
_AQFEGIVTDLIK[Acetyl]R_.3	221.15	210.173	228.927	231.708	NA	NA	NA	NA	70.6898	83.5925	97.2045	90.6019	0.043241	NA	0.132634
_NVPFK[Acetyl]IVR_.2	574.227	432.558	571.606	829.325	NA	NA	NA	NA	239.242	316.156	296.74	260.627	0.274801	NA	0.124712
_ETGVDLTK[Succinyl]DNMALQR_.2	NA	NA	NA	NA	628.012	783.564	674.647	1458.13	125.741	120.765	112.998	142.35	NA	0.436628	0.0989859
_ETGVDLTK[Succinyl]DNMALQR_.3	NA	NA	NA	NA	181.171	296.526	254.701	556.396	5.41413	34.1686	29.881	42.7099	NA	0.506677	0.570576
_QATK[Succinyl]DAGQISGLNVLR_.2	NA	NA	NA	NA	587.333	397.872	407.638	363.365	119.706	93.8095	114.119	105.441	NA	0.22927	0.104238
_QATK[Succinyl]DAGQISGLNVLR_.3	NA	NA	NA	NA	279.845	249.575	254.481	204.247	47.4691	50.4955	48.4261	51.6585	NA	0.127351	0.0385457
_RYDDPEVQK[Acetyl]DTK_.3	299.559	301.104	207.394	343.597	NA	NA	NA	NA	83.4354	78.2923	74.4916	76.7539	0.199459	NA	0.0485297
_RYDDPEVQK[Acetyl]DTK_.2	11.8985	9.21298	5.61016	7.1783	NA	NA	NA	NA	2.44272	3.19941	2.26262	3.19535	0.320646	NA	0.17773
_MEEFK[Acetyl]DQLPADEC[Carbamidomethyl]NK_.2	168.547	151.693	152.052	134.44	NA	NA	NA	NA	69.149	61.3389	69.3591	50.7707	0.0918139	NA	0.139776
_MPK[Succinyl]VQQTVQDLFGR_.2	NA	NA	NA	NA	193.63	175.04	176.341	213.496	54.8189	36.3272	54.7293	52.6297	NA	0.0950722	0.179815
_TIAPC[Carbamidomethyl]QK[Succinyl]AMQDAEVSK_.2	NA	NA	NA	NA	100.109	85.0434	96.5015	100.585	70.5585	51.1805	53.9853	54.2618	NA	0.0758046	0.153375
_HIVK[Succinyl]EFK_.2	NA	NA	NA	NA	93.3276	162.838	102.802	184.725	21.0527	33.7595	31.0489	37.659	NA	0.329498	0.229634
_K[Succinyl]VQQTVQDLFGR_.2	NA	NA	NA	NA	68.2389	77.3263	74.4211	99.8122	37.848	21.9316	25.3184	29.4446	NA	0.172274	0.239808
_HLNMK[Acetyl]LTR_.2	25.1986	31.0777	30.7553	38.1665	NA	NA	NA	NA	15.2142	14.4178	14.7277	13.621	0.169785	NA	0.0461285
_QAK[Succinyl]VLENAEGAR_.2	NA	NA	NA	NA	68.9603	56.0456	51.1832	54.4166	14.0248	13.8922	16.2546	11.4135	NA	0.135389	0.142372
_MK[Succinyl]ETAENYLGHTAK_.3	NA	NA	NA	NA	23.2308	27.484	16.7594	23.5701	10.0541	8.02184	7.33212	6.49162	NA	0.195169	0.190701
_AQFE[Cation:Na]GIVTDLIK[Acetyl]R_.3	41.7204	26.6048	38.3793	6.51947	NA	NA	NA	NA	12.843	12.5482	15.8115	11.404	0.561916	NA	0.142848
_YDDPEVQK[Acetyl]DTK_.2	8.71096	9.7516	11.1768	3.48438	NA	NA	NA	NA	5.95144	4.44533	3.91436	6.83739	0.404982	NA	0.254641
_QAASSLQQASLK[Acetyl]LFEMAYK_.3	27.3751	23.983	27.858	13.1523	NA	NA	NA	NA	8.45419	8.84257	11.4621	14.4195	0.296515	NA	0.255799
_QAASSLQQASLK[Acetyl]LFEMAYK_.2	32.8244	62.1513	52.0571	47.782	NA	NA	NA	NA	117.925	16.1262	24.7914	114.908	0.250091	NA	0.811361
_FSTEQLPK[Acetyl]FK_.2	93.8194	91.7765	98.4411	86.5385	NA	NA	NA	NA	39.1818	44.2038	42.5045	45.7631	0.0532523	NA	0.0657418
_IFGQANTSLK[Acetyl]R_.2	91.4549	57.8099	51.773	81.6725	NA	NA	NA	NA	19.7006	22.643	18.7339	21.1512	0.267899	NA	0.0831324
_AK[Succinyl]LLLEGVENK_.2	NA	NA	NA	NA	125.068	103.734	102.597	93.3452	11.4755	11.7701	14.8136	14.7757	NA	0.126386	0.138947
_LIFHK[Acetyl]IQSSLGGK_.3	15.2025	38.0465	28.5862	17.7477	NA	NA	NA	NA	20.2226	6.29867	23.3016	10.619	0.42231	NA	0.528121
_SLHM[Oxidation]YLEK[Acetyl]LK_.3	565.822	248.513	299.84	283.531	NA	NA	NA	NA	131.513	123.662	133.527	123.731	0.417382	NA	0.0402812
_SLHM[Oxidation]YLEK[Acetyl]LK_.2	116.871	47.3962	40.3452	39.4138	NA	NA	NA	NA	27.6687	20.2189	21.5432	25.5098	0.613263	NA	0.145524
_SLHMYLEK[Acetyl]LK_.3	3388.32	4234.34	4092.45	4100.32	NA	NA	NA	NA	1890.22	1955.5	2112.51	2110.44	0.0967683	NA	0.05558
_SLHMYLEK[Acetyl]LK_.2	952.719	1139.67	1126.31	1010.73	NA	NA	NA	NA	522.686	539.306	581.184	586.5	0.0857351	NA	0.0562078
_SVMTK[Succinyl]WLAIPDHSR_.3	NA	NA	NA	NA	2204.27	2096.28	2094.6	2106.44	786.685	917.47	878.141	985.481	NA	0.024863	0.0930636
_SVMTK[Succinyl]WLAIPDHSR_.2	NA	NA	NA	NA	1083.01	1047.4	1041.97	950.418	541.749	446.998	385.402	488.643	NA	0.0548481	0.141935
_SVMTK[Succinyl]WLAIPDHSR_.4	NA	NA	NA	NA	57.6803	58.9213	52.9112	98.9368	69.9742	25.0355	26.195	36.8644	NA	0.318479	0.531186
_SVMTK[Acetyl]WLAIPDHSR_.3	2578.26	3806.34	2798.77	5053.25	NA	NA	NA	NA	860.011	870.085	913.005	975.85	0.317617	NA	0.0582306
_SVMTK[Acetyl]WLAIPDHSR_.2	1383.96	1888.51	1331.92	2118.28	NA	NA	NA	NA	548.877	436.146	457.524	502.184	0.228995	NA	0.102922
_SVMTK[Acetyl]WLAIPDHSR_.4	121.085	184.26	132.33	254.126	NA	NA	NA	NA	43.3924	40.3483	35.06	45.745	0.35103	NA	0.112168
_VGVVDEVVPEDQVHSK[Succinyl]AR_.3	NA	NA	NA	NA	1359.57	1776.96	1578.52	1566.47	355.531	366.645	372.033	396.493	NA	0.108566	0.0464238
_VGVVDEVVPEDQVHSK[Succinyl]AR_.2	NA	NA	NA	NA	630.343	611.825	562.324	551.724	253.238	146.809	182.464	164.556	NA	0.0645055	0.249743
_SLHMYLEK[Acetyl]LKQ_.3	251.821	329.752	323.577	340.353	NA	NA	NA	NA	130.279	148.91	171.073	168.585	0.129436	NA	0.12325
_SLHMYLEK[Acetyl]LKQ_.2	145.699	195.258	179.897	154.348	NA	NA	NA	NA	91.8074	101.735	108.034	100.965	0.135338	NA	0.0664083
_ATADNLIK[Acetyl]QR_.2	506.024	548.703	539.137	564.095	NA	NA	NA	NA	244.342	254.695	273.108	250.551	0.0455342	NA	0.0484096
_VGVVD[Cation:Na]EVVPEDQVHSK[Succinyl]AR_.4	NA	NA	NA	NA	638.048	732.129	761.431	400.697	62.6923	113.482	192.34	119.424	NA	0.258447	0.437494
_SVM[Oxidation]TK[Succinyl]WLAIPDHSR_.3	NA	NA	NA	NA	250.009	265.308	262.412	486.803	135.987	135.759	145.743	154.7	NA	0.360523	0.063307
_SVMT[Phospho]K[Acetyl]WLAIPDHSR_.3	10.3283	7.31914	14.5144	8.64925	NA	NA	NA	NA	112.637	111.897	113.445	134.094	0.306486	NA	0.0909673
_SVM[Oxidation]TK[Acetyl]WLAIPDHSR_.3	594.823	199.584	286.812	365.583	NA	NA	NA	NA	96.9678	95.6677	117.763	105.591	0.468784	NA	0.0978787
_LENDK[Succinyl]SIR_.2	NA	NA	NA	NA	608.241	455.133	518.716	383.912	95.6125	87.5078	93.1246	95.9275	NA	0.193969	0.0418872
_K[Succinyl]ATADNLIK_.2	NA	NA	NA	NA	535.569	482.075	413.84	524.513	61.44	85.8819	65.1237	67.8837	NA	0.112796	0.154943
_LENDK[Acetyl]SIR_.2	216.269	239.491	204.832	352.39	NA	NA	NA	NA	50.3687	60.6394	63.9271	52.919	0.267136	NA	0.111882
_VGVVDEVVPEDQVHSK[Acetyl]AR_.3	38.4523	53.3745	47.3845	70.6956	NA	NA	NA	NA	39.1606	62.2725	31.8661	39.0018	0.259272	NA	0.307429
_DSIQK[Acetyl]SLH_.2	83.0079	47.4022	54.1507	54.7458	NA	NA	NA	NA	16.2819	24.4795	27.182	30.7445	0.264246	NA	0.249423
_SLHMYLE[Cation:Na]K[Acetyl]LK_.2	31.4393	40.0081	36.5847	35.5599	NA	NA	NA	NA	24.014	19.1522	19.0465	13.2887	0.0983018	NA	0.232391
_KATADNLIK[Acetyl]QR_.2	19.3993	9.64589	10.369	6.70342	NA	NA	NA	NA	2.88169	2.47883	2.99028	6.19518	0.475381	NA	0.472961
_DSIQK[Acetyl]SLHMYLEK_.2	75.7316	119.243	104.875	104.975	NA	NA	NA	NA	46.9033	42.7596	38.4981	20.5548	0.180573	NA	0.312054
_SLHM[Oxidation]YLEK[Acetyl]LKQ_.3	66.6761	35.1028	24.865	28.149	NA	NA	NA	NA	18.3509	14.4379	18.1178	24.8926	0.494442	NA	0.229467
_SLHMYLEK[Acetyl]LK[Carbamidomethyl]_.3	29.8995	31.9072	33.9294	32.031	NA	NA	NA	NA	27.5505	18.0766	24.2116	15.5007	0.0515403	NA	0.258947
_SVM[Oxidation]TK[Succinyl]W[Dioxidation]LAIPDHSR_.3	NA	NA	NA	NA	25.7341	20.1088	12.7203	10.6917	2.93098	5.65286	5.60515	4.88947	NA	0.399692	0.267217
_GGK[Acetyl]ANWYFLLAR_.2	606.564	495.549	614.597	1584.41	NA	NA	NA	NA	186.015	183.325	166.033	180.627	0.616752	NA	0.0498342
_AEK[Acetyl]KGDEYVINGQK_.3	51.6408	38.6316	36.2202	43.64	NA	NA	NA	NA	11.8405	16.4867	9.88964	11.2691	0.16018	NA	0.231424
_SGEYPFPLIK[Succinyl]R_.2	NA	NA	NA	NA	3458.74	1729.35	1834.72	1711.6	594.776	717.011	805.819	794.147	NA	0.390101	0.133427
_SGEYPFPLIK[Acetyl]R_.2	6489.02	3508.4	4948.93	6823.94	NA	NA	NA	NA	1018.25	1134.08	1265.73	1244.77	0.280421	NA	0.0978076
_SGEYPFPLIK[Acetyl]R_.3	463.373	241.702	340.287	502.223	NA	NA	NA	NA	54.1103	82.793	84.3062	98.9727	0.307285	NA	0.234451
_VPASK[Succinyl]AFTGFIVEADTPGIHIGK_.3	NA	NA	NA	NA	364.556	608.981	612.929	624.588	244.163	175.528	169.794	197.076	NA	0.227306	0.171832
_VPASK[Succinyl]AFTGFIVEADTPGIHIGK_.4	NA	NA	NA	NA	28.9514	48.6758	47.413	37.5116	13.5327	13.1058	16.102	16.3714	NA	0.227695	0.11483
_VPK[Succinyl]ENVLIGEGAGFK_.2	NA	NA	NA	NA	173.132	163.886	156.424	294.207	95.9829	89.377	93.005	95.291	NA	0.331225	0.0318688
_VPK[Succinyl]ENVLIGEGAGFK_.3	NA	NA	NA	NA	92.0183	95.5025	109.045	149.122	38.933	47.8902	55.7445	59.4489	NA	0.235005	0.180098
_VPASK[Succinyl]AFTGFIVEADTPGIHIGKK_.4	NA	NA	NA	NA	98.2745	94.7162	118.28	77.9711	54.008	49.2469	45.7408	47.1209	NA	0.170043	0.0738127
_VPASK[Succinyl]AFTGFIVEADTPGIHIGKK_.3	NA	NA	NA	NA	25.9278	22.7455	25.8151	25.8962	28.5833	14.4872	13.881	13.7282	NA	0.0624726	0.412166
_AEKK[Acetyl]GDEYVIN[Deamidated]GQK_.3	146.698	112.2	97.0071	102.679	NA	NA	NA	NA	51.8061	56.5008	49.0287	50.2818	0.194238	NA	0.0629614
_AEK[Acetyl]KGDEYVIN[Deamidated]GQK_.3	67.15	54.7913	47.9405	45.4992	NA	NA	NA	NA	26.4101	28.425	21.2911	24.1029	0.180198	NA	0.122502
_C[Carbamidomethyl]VTEPSAGSDVAAIK[Acetyl]TK_.2	50.183	53.5317	40.9702	33.3186	NA	NA	NA	NA	19.6704	15.4086	14.0516	10.8862	0.205689	NA	0.242761
_AEKK[Acetyl]GDEYVINGQK_.3	49.2152	38.6272	33.8085	43.6307	NA	NA	NA	NA	16.8248	10.9362	8.41958	11.2934	0.160135	NA	0.298528
_ALDEATK[Acetyl]YALDR_.2	29.9538	29.1685	16.463	32.3887	NA	NA	NA	NA	13.6717	15.8461	16.6538	15.5022	0.264986	NA	0.0817561
_ALDEATK[Succinyl]YALDR_.2	NA	NA	NA	NA	28.7014	46.7916	47.7118	40.8514	18.6145	8.83979	17.2793	12.6982	NA	0.213426	0.311104
_C[Carbamidomethyl]VTEPSAGSDVAAIK[Succinyl]TK_.2	NA	NA	NA	NA	29.6108	16.7737	28.7608	38.6827	18.0572	10.7109	5.60404	15.0763	NA	0.315933	0.438608
_K[Succinyl]GDEYVIN[Deamidated]GQK_.2	NA	NA	NA	NA	19.3363	31.285	43.6402	35.4213	3.44952	4.68647	4.66568	9.18677	NA	0.312211	0.459666
_AEK[Succinyl]KGDEYVIN[Deamidated]GQK_.3	NA	NA	NA	NA	16.6235	25.0022	11.121	32.0258	8.08921	5.38699	5.44291	6.22804	NA	0.434331	0.200654
_SNPDPK[Succinyl]VPASK_.2	NA	NA	NA	NA	17.4393	9.66639	5.26824	10.5218	2.61526	1	2.19894	1.37412	NA	0.469405	0.412074
_C[Carbamidomethyl]VTEPSAGSDVAAIKTK[Acetyl]_.2	31.804	29.1577	20.7035	16.5228	NA	NA	NA	NA	9.58054	6.93017	7.31113	7.21025	0.291008	NA	0.157985
_K[Succinyl]GDEYVINGQK_.2	NA	NA	NA	NA	8.85283	4.03626	3.92995	12.3252	2.85877	1.06989	2.50018	1.87619	NA	0.558475	0.37769
_AEK[Succinyl]KGDEYVINGQK_.3	NA	NA	NA	NA	22.135	22.859	11.8939	38.6422	9.9326	5.57061	3.89415	4.12142	NA	0.462283	0.476574
_ALDEATK[Succinyl]YALDRK_.3	NA	NA	NA	NA	103.725	106.905	138.01	62.9727	90.7771	48.0788	80.5345	21.1376	NA	0.29919	0.527746
_HEPVGVC[Carbamidomethyl]GQIIPWNFPLLM[Oxidation]QAWK[Acetyl]_.3	110.959	91.2321	173.086	119.99	NA	NA	NA	NA	122.238	71.4063	78.9917	49.6797	0.282452	NA	0.377569
_SGQQEGAK[Succinyl]LLC[Carbamidomethyl]GGGAAADR_.2	NA	NA	NA	NA	23.3287	15.3359	13.6789	19.524	19.5866	14.7754	10.3707	8.26121	NA	0.241504	0.379053
_SGQQEGAK[Succinyl]LLC[Carbamidomethyl]GGGAAADR_.3	NA	NA	NA	NA	38.2868	42.4414	55.1732	44.7877	13.0469	19.1432	19.0373	15.7617	NA	0.15914	0.174592
_K[Succinyl]ILGYIK_.2	NA	NA	NA	NA	133.792	141.288	201.137	162.471	36.0342	35.1551	45.3026	39.7211	NA	0.189096	0.118094
_FK[Succinyl]TIEEVVGR_.2	NA	NA	NA	NA	1453.62	1478.64	1387.45	1585.63	376.175	376.855	445.121	480.708	NA	0.0558095	0.123789
_TEQGPQVDETQFK[Acetyl]K_.2	474.717	533.8	357.634	314.375	NA	NA	NA	NA	171.836	161.248	178.586	182.435	0.241918	NA	0.0535003
_TEQGPQVDETQFK[Acetyl]K_.3	61.2564	69.2626	53.4931	48.0297	NA	NA	NA	NA	22.4313	22.5217	20.0174	17.3033	0.159604	NA	0.119914
_TVTVK[Succinyl]VPQK_.2	NA	NA	NA	NA	392.883	486.803	415.199	726.409	116.639	130.294	129.939	144.878	NA	0.302259	0.0884369
_TEQGPQVDE[Cation:Na]TQFK[Acetyl]K_.3	401.954	355.111	259.582	225.179	NA	NA	NA	NA	105.141	105.378	113.578	109.755	0.264483	NA	0.0370288
_KTFPTVNPSTGEVIC[Carbamidomethyl]QVAEGNKEDVDKAVK[Succinyl]AAR_.5	NA	NA	NA	NA	236.272	298.943	284.939	288.113	61.6793	73.2667	88.788	91.7567	NA	0.100516	0.178006
_KTFPTVNPSTGEVIC[Carbamidomethyl]QVAEGNKEDVDKAVK[Succinyl]AAR_.4	NA	NA	NA	NA	28.937	37.345	11.3322	24.9012	17.315	5.54627	8.81106	9.64605	NA	0.423331	0.482267
_TVTVK[Acetyl]VPQK_.2	262.216	163.655	162.568	224.15	NA	NA	NA	NA	95.3912	96.769	100.967	84.97	0.24009	NA	0.0719044
_TEQGPQVD[Cation:Na]ETQFK[Acetyl]K_.3	309.654	271.062	200.18	173.499	NA	NA	NA	NA	87.4623	79.5246	83.2181	85.1126	0.263039	NA	0.0400109
_KTFPTVNPSTGEVIC[Carbamidomethyl]QVAEGNKEDVDK[Succinyl]AVK_.4	NA	NA	NA	NA	179.671	237.463	213.452	228.702	87.433	89.869	87.4002	91.9356	NA	0.118458	0.0244754
_KTFPTVNPSTGEVIC[Carbamidomethyl]QVAEGNK[Succinyl]EDVDK_.3	NA	NA	NA	NA	171.693	186.84	171.839	217.147	87.018	89.71	78.1037	86.3282	NA	0.114475	0.0587186
_SGQQEGAK[Acetyl]LLC[Carbamidomethyl]GGGAAADR_.3	127.01	152.497	138.818	209.056	NA	NA	NA	NA	41.5801	64.1763	44.7937	49.1056	0.231641	NA	0.200257
_SGQQEGAK[Acetyl]LLC[Carbamidomethyl]GGGAAADR_.2	100.156	99.0057	82.9686	90.9141	NA	NA	NA	NA	45.9359	38.7455	28.988	34.7287	0.0857759	NA	0.191995
_ANDSK[Succinyl]YGLAAAVFTK_.2	NA	NA	NA	NA	200.686	144.301	142.185	154.001	72.3697	65.0062	64.6054	67.0571	NA	0.171032	0.0531068
_TEQGPQVD[Cation:Na]ETQFKK[Acetyl]_.3	226.475	180.804	138.528	133.147	NA	NA	NA	NA	57.1248	57.1758	59.0477	61.4623	0.255775	NA	0.0348496
_KTFPTVNPSTGEVIC[Carbamidomethyl]QVAEGNKEDVDK[Acetyl]AVK_.4	226.99	197.143	197.085	268.146	NA	NA	NA	NA	62.3307	70.9286	62.8272	59.4586	0.151245	NA	0.0770756
_ANDSK[Acetyl]YGLAAAVFTK_.2	257.515	162.581	225.881	310.796	NA	NA	NA	NA	55.7893	78.7924	50.7825	49.107	0.258949	NA	0.234503
_TEQGPQVDETQFKK[Acetyl]_.3	148.458	177.488	132.511	130.086	NA	NA	NA	NA	46.6499	55.2283	62.2137	53.3782	0.148259	NA	0.1177
_K[Succinyl]TFPTVNPSTGEVIC[Carbamidomethyl]QVAEGNKEDVDK_.3	NA	NA	NA	NA	93.9388	73.8833	74.1784	104.626	56.0904	44.8486	47.3288	40.6719	NA	0.175615	0.137852
_KTFPTVNPSTGEVIC[Carbamidomethyl]QVAEGNKEDVDKAVK[Acetyl]AAR_.5	218.267	102.787	116.787	160.818	NA	NA	NA	NA	31.5922	36.6857	31.9185	36.1463	0.347383	NA	0.0793026
_KILGYIK[Succinyl]SGQQEGAK_.3	NA	NA	NA	NA	108.196	92.2759	96.1389	117.238	32.4505	31.6436	37.7496	32.2133	NA	0.110337	0.084854
_SGQQE[Cation:Na]GAK[Acetyl]LLC[Carbamidomethyl]GGGAAADR_.3	87.8093	74.3677	71.5423	98.4432	NA	NA	NA	NA	28.0171	31.392	22.1571	26.4457	0.150314	NA	0.141962
_YYAGWADK[Acetyl]YHGK_.3	31.605	79.8064	69.8417	74.7246	NA	NA	NA	NA	9.97685	12.3849	13.021	1	0.343356	NA	0.610628
_TFPTVNPSTGEVIC[Carbamidomethyl]QVAEGNKEDVDK[Succinyl]AVK_.3	NA	NA	NA	NA	19.8007	20.8775	24.7757	49.0225	15.0837	11.1507	10.434	9.62783	NA	0.481116	0.209178
_TEQGPQVDETQFK[Succinyl]K_.2	NA	NA	NA	NA	16.6198	16.017	9.99187	16.5213	11.9655	4.52439	9.28536	5.94937	NA	0.216937	0.422231
_TEQGPQVDETQFKK[Succinyl]_.2	NA	NA	NA	NA	17.3215	15.5825	9.34338	21.3963	11.032	3.91899	8.12464	6.6978	NA	0.314918	0.397931
_YHGK[Succinyl]TIPIDGDFFSYTR_.3	NA	NA	NA	NA	63.4879	73.4902	51.2636	62.2136	16.2353	22.2805	21.3366	31.3737	NA	0.145223	0.276172
_TFPTVNPSTGEVIC[Carbamidomethyl]QVAEGNKEDVDKAVK[Succinyl]AAR_.4	NA	NA	NA	NA	81.8781	56.539	36.7912	46.6788	23.0204	25.8649	29.0239	24.771	NA	0.34905	0.0983334
_ILGYIK[Succinyl]SGQQEGAK_.2	NA	NA	NA	NA	191.973	184.293	180.12	153.079	75.0783	73.106	76.8958	77.05	NA	0.0953927	0.0244782
_ILGYIK[Succinyl]SGQQEGAK_.3	NA	NA	NA	NA	28.128	36.0526	36.5018	32.0832	8.53345	12.6698	17.6904	10.0791	NA	0.11799	0.32773
_EEIFGPVMQILK[Acetyl]FK_.2	18.2585	12.1506	4.7775	11.9305	NA	NA	NA	NA	1.98094	4.85277	2.25357	1.7873	0.46799	NA	0.528039
_EEIFGPVMQILK[Acetyl]FK_.3	15.1354	6.98962	21.5106	73.5193	NA	NA	NA	NA	6.77894	7.84691	4.58798	6.74047	1.02702	NA	0.21066
_EEIFGPVMQILKFK[Acetyl]_.3	23.2081	17.0044	21.4285	73.6548	NA	NA	NA	NA	1.4895	7.83307	10.805	9.09319	0.788841	NA	0.556306
_ADK[Hydroxytrimethyl]YHGK[Acetyl]TIPIDGDFFSYTR_.3	26.6886	6.13669	27.5858	14.0372	NA	NA	NA	NA	10.0799	2.34765	11.3366	1.90972	0.556918	NA	0.776372
_EEIFGPVMQILK[Succinyl]FK_.2	NA	NA	NA	NA	16.0527	15.1613	8.40005	18.3256	3.90482	2.20856	1	4.94207	NA	0.294772	0.581548
_LQSLLK[Acetyl]GQK_.2	290.456	214.542	240.039	332.85	NA	NA	NA	NA	67.177	100.591	109.938	96.8418	0.195672	NA	0.197353
_RLQSLLK[Acetyl]GQK_.3	99.7304	150.973	147.494	178.36	NA	NA	NA	NA	76.6744	106.075	82.1066	53.6139	0.226626	NA	0.27046
_RLQSLLK[Acetyl]GQK_.2	2.10171	5.52123	4.8164	4.46304	NA	NA	NA	NA	1	1.52146	1	1.1463	0.35088	NA	0.210981
_LQSLLK[Succinyl]GQK_.2	NA	NA	NA	NA	29.8017	22.438	23.8588	42.233	8.34412	10.9676	1	11.489	NA	0.304786	0.607974
_FTQVK[Succinyl]EVK_.2	NA	NA	NA	NA	4.12909	5.17315	4.95543	1.27035	1	1.42914	1.71279	1.8724	NA	0.463226	0.254395
_MAHYLEK[Acetyl]ALLDMR_.3	205.904	355.644	178.912	528.906	NA	NA	NA	NA	72.979	88.5765	105.661	85.102	0.507486	NA	0.153199
_MAHYLEK[Acetyl]ALLDMR_.2	82.1604	109.725	91.4983	151.747	NA	NA	NA	NA	62.2762	18.6921	27.3793	19.8353	0.28355	NA	0.6403
_NTWAK[Succinyl]AYNNLIK_.2	NA	NA	NA	NA	52.6162	40.9461	48.51	62.6498	22.7852	18.7638	20.4478	25.208	NA	0.176743	0.12874
_AYNNLIK[Succinyl]DK_.2	NA	NA	NA	NA	26.8584	32.5982	28.0326	37.317	9.98691	9.04664	13.5653	12.777	NA	0.152871	0.191159
_QK[Acetyl]LFQEDNGMPVHLK_.3	81.2872	83.302	95.3719	101.228	NA	NA	NA	NA	48.7154	53.7335	45.8408	58.4563	0.106097	NA	0.107733
_FENK[Succinyl]VPEK_.2	NA	NA	NA	NA	14.2252	29.1889	22.2092	29.4274	5.49177	7.21545	9.43708	6.38236	NA	0.302402	0.237032
_K[Succinyl]KVMEAFEQAER_.3	NA	NA	NA	NA	270.073	303.542	294.427	265.038	88.9556	104.047	98.1805	110.158	NA	0.0657919	0.0899562
_K[Succinyl]KVMEAFEQAER_.2	NA	NA	NA	NA	43.4714	42.8547	29.0853	205.098	36.2483	12.0681	14.3307	102.268	NA	1.04307	1.02183
_KK[Succinyl]VMEAFEQAER_.3	NA	NA	NA	NA	270.073	303.542	294.427	265.038	88.9556	104.047	98.1805	110.158	NA	0.0657919	0.0899562
_KK[Succinyl]VMEAFEQAER_.2	NA	NA	NA	NA	43.4714	42.8547	29.0853	205.098	36.2483	12.0681	14.3307	102.268	NA	1.04307	1.02183
_K[Succinyl]VMEAFEQAER_.2	NA	NA	NA	NA	99.6328	86.3499	166.729	115.301	34.0039	29.8833	40.2972	34.8432	NA	0.300838	0.123215
_VGNIGQTNYASSK[Succinyl]AGVIGLTQTAAR_.3	NA	NA	NA	NA	397.606	509.834	533.852	433.66	163.449	229.714	235.796	208.868	NA	0.136153	0.15644
_VGNIGQTNYASS[Phospho]K[Acetyl]AGVIGLTQTAAR_.3	3.8806	20.4908	10.8437	6.85561	NA	NA	NA	NA	77.678	91.6247	85.6364	74.1469	0.687878	NA	0.0956859
_VGNIGQTNYAS[Phospho]SK[Acetyl]AGVIGLTQTAAR_.3	3.61001	109.497	6.93956	7.65818	NA	NA	NA	NA	51.7708	60.7814	57.8205	49.2093	1.62074	NA	0.0971329
_GK[Succinyl]HAAFQADVSQGPAAR_.3	NA	NA	NA	NA	54.4883	25.5954	43.5062	42.2787	10.6802	9.45076	10.0251	5.62159	NA	0.287464	0.253952
_SFGGVTHGLPEK[Acetyl]K_.3	428.181	340.528	360.166	358.157	NA	NA	NA	NA	144.489	141.922	148.993	151.319	0.103929	NA	0.0290072
_SFGGVTHGLPEK[Acetyl]K_.2	26.0276	20.5712	20.5877	15.5525	NA	NA	NA	NA	9.93791	9.7257	11.3734	9.42392	0.206826	NA	0.0855023
_EK[Succinyl]ITAFVVER_.2	NA	NA	NA	NA	116.393	134.528	122.962	204.85	67.8503	62.9071	56.7531	77.6829	NA	0.282036	0.133391
_GILLYGTK[Acetyl]AQR_.2	144.768	114.356	139.185	199.243	NA	NA	NA	NA	55.3931	74.7873	66.4087	62.437	0.239436	NA	0.124948
_SSAIPSPC[Carbamidomethyl]GK[Acetyl]YYTLN[Deamidated]GSK_.2	69.2726	89.2473	101.387	67.7166	NA	NA	NA	NA	51.0094	51.9531	47.8088	44.2737	0.198668	NA	0.0713253
_GILLYGTK[Succinyl]AQR_.2	NA	NA	NA	NA	88.3292	109.81	106.232	108.043	24.1066	79.3553	22.2397	107.995	NA	0.0965756	0.724995
_TPIKDAATGAVK[Succinyl]EK_.3	NA	NA	NA	NA	81.5895	97.6234	74.4664	135.857	28.5711	24.0748	24.4377	23.936	NA	0.281523	0.0879389
_TPIKDAATGAVK[Succinyl]EK_.2	NA	NA	NA	NA	1.95381	2.25762	2.93623	4.73424	1	1.999	1.10384	1	NA	0.419293	0.379923
_EVWEK[Acetyl]AGK_.2	238.562	311.021	259.892	335.914	NA	NA	NA	NA	93.3087	114.555	131.854	142.029	0.156815	NA	0.177247
_KFFQEEVIPHHTEWEK[Acetyl]AGEVSR_.5	345.834	404.975	380.27	352.094	NA	NA	NA	NA	194.384	205.795	189.327	212.083	0.0735431	NA	0.0518895
_KFFQEEVIPHHTEWEK[Acetyl]AGEVSR_.4	238.529	295.082	296.926	260.241	NA	NA	NA	NA	134.862	146.263	150.318	160.418	0.103954	NA	0.0714368
_KFFQEEVIPHHTEWEK[Acetyl]AGEVSR_.3	16.5027	17.6934	19.4899	11.37	NA	NA	NA	NA	14.0986	11.2352	10.5181	8.87767	0.214342	NA	0.194968
_FFQEEVIPHHTEWEK[Acetyl]AGEVSR_.4	811.47	1223.43	1098.85	1249.91	NA	NA	NA	NA	188.861	211.376	199.512	190.514	0.183173	NA	0.0522759
_FFQEEVIPHHTEWEK[Acetyl]AGEVSR_.3	93.1107	159.206	177.408	231.464	NA	NA	NA	NA	31.6263	29.1522	22.5319	18.4232	0.345288	NA	0.237806
_EQIEK[Acetyl]FIPQMTAGK_.2	177.068	300.357	323.147	272.89	NA	NA	NA	NA	114.06	107.078	85.8052	86.9429	0.239373	NA	0.144856
_IANYGTK[Succinyl]EQIEK_.2	NA	NA	NA	NA	309.479	320.842	237.134	264.476	90.4818	69.282	80.6465	79.3681	NA	0.138074	0.10846
_EVWEK[Succinyl]AGK_.2	NA	NA	NA	NA	143.889	113.652	143.241	125.666	49.6974	47.9629	51.334	44.511	NA	0.111315	0.06039
_K[Succinyl]FFQEEVIPHHTEWEK_.4	NA	NA	NA	NA	52.7673	50.3689	56.3538	64.2366	23.4756	22.4324	22.2875	23.5761	NA	0.108316	0.0295062
_AFVDSC[Carbamidomethyl]LQLHETK[Succinyl]R_.3	NA	NA	NA	NA	31.6403	21.7481	27.099	39.2859	4.29818	9.32329	5.50629	8.99865	NA	0.247986	0.357139
_AGK[Succinyl]QGLLGINIAEK_.2	NA	NA	NA	NA	266.185	326.943	289.425	196.265	126.733	108.481	115.919	113.34	NA	0.20388	0.0664787
_AGK[Succinyl]QGLLGINIAEK_.3	NA	NA	NA	NA	18.4525	39.4079	29.2421	6.94007	11.8442	9.54181	11.6366	1.56546	NA	0.59433	0.559061
_GSSAADK[Acetyl]VVAEIR_.2	273.782	217.391	247.245	286.956	NA	NA	NA	NA	142.675	153.538	120.919	125.258	0.120054	NA	0.112194
_GSSAADK[Acetyl]VVAEIR_.3	83.7804	64.5067	55.1477	98.3051	NA	NA	NA	NA	47.249	41.6631	36.0968	41.0315	0.256561	NA	0.109949
_GSSAADK[Acetyl]VVAEIRR_[Arg-loss (Any C-term)].2	202.108	165.436	171.521	199.46	NA	NA	NA	NA	105.3	108.677	85.4866	88.6114	0.102081	NA	0.120229
_AVANYDSVEAGEK[Acetyl]LVK_.2	72.2839	62.6077	72.9585	67.7841	NA	NA	NA	NA	34.8217	35.0433	35.3917	31.665	0.0694762	NA	0.0504315
_K[Succinyl]NNIHC[Carbamidomethyl]NTIAPNAGSR_.3	NA	NA	NA	NA	12.3727	10.4796	14.1581	5.7229	1.65176	1.64684	1.24161	2.45612	NA	0.339974	0.291032
_GALVIVNDLGGDFK[Acetyl]GIGK_.2	91.9633	58.7295	57.216	74.7478	NA	NA	NA	NA	26.2526	31.1171	26.0272	18.7611	0.230169	NA	0.199399
_GALVIVNDLGGDFK[Acetyl]GIGK_.3	32.4929	15.4985	18.4473	9.74555	NA	NA	NA	NA	5.83298	7.08545	9.3794	10.3153	0.507474	NA	0.252371
_K[Succinyl]GGKAVANYDSVEAGEK_.3	NA	NA	NA	NA	2.49192	1.39354	2.73245	3.81908	1	1	1	1	NA	0.381369	0
_KGGK[Succinyl]AVANYDSVEAGEK_.3	NA	NA	NA	NA	2.49192	1.39354	2.73245	3.81908	1	1	1	1	NA	0.381369	0
_AFFK[Acetyl]GAWSNVLR_.2	488.109	568.357	493.222	668.994	NA	NA	NA	NA	194.965	187.531	154.485	114.508	0.152495	NA	0.225519
_D[Cation:Na]FLAGGVAAAISK[Acetyl]TAVAPIER_.2	1655.63	1321.64	1857.28	1506.33	NA	NA	NA	NA	1177.85	1289.38	584.605	1073.01	0.143238	NA	0.301168
_DFLAGGVAAAISK[Acetyl]TAVAPIER_.2	1629.96	1235.2	1819.76	759.677	NA	NA	NA	NA	1209.13	997.616	1066	1124.63	0.344648	NA	0.0816168
_DFLAGGVAAAISK[Acetyl]TAVAPIER_.3	2053.99	1501.24	2471.24	2639.65	NA	NA	NA	NA	575.923	1032.68	1048.2	931.409	0.234138	NA	0.245538
_DFLAGGVAAAISK[Acetyl]TAVAPIER_.4	145.39	92.7405	170.351	193.43	NA	NA	NA	NA	42.501	70.4143	68.3059	67.0806	0.287101	NA	0.211389
_DFLAGGVAAAISK[Succinyl]TAVAPIER_.2	NA	NA	NA	NA	1215.95	1165.72	690.876	1588.84	1127.95	934.514	592.972	1060.94	NA	0.31608	0.256166
_DFLAGGVAAAISK[Succinyl]TAVAPIER_.3	NA	NA	NA	NA	883.541	1105.77	995.414	1770.45	346.742	493.176	618.126	653.273	NA	0.334998	0.263161
_DFLAGGVAAAISK[Succinyl]TAVAPIER_.4	NA	NA	NA	NA	40.7051	67.21	62.0445	114.603	40.8917	70.5734	91.8233	67.7064	NA	0.438054	0.308309
_DFLAGGVAAAIS[Phospho]K[Acetyl]TAVAPIER_.2	194.208	132.36	178.773	147.914	NA	NA	NA	NA	150.91	107.939	62.7388	111.505	0.172782	NA	0.333084
_DFLAGGVAAAIS[Phospho]K[Acetyl]TAVAPIER_.3	1.69035	6.40942	5.24694	47.4031	NA	NA	NA	NA	157.748	215.979	276.583	273.801	1.4203	NA	0.243593
_D[Phospho]FLAGGVAAAISK[Acetyl]TAVAPIER_.3	1.36777	15.376	30.945	98.4229	NA	NA	NA	NA	118.478	166.503	226.301	243.127	1.17705	NA	0.303042
_DFLAGGVAAAISK[Succinyl]TAVAPIER[Deamidated]_.2	NA	NA	NA	NA	194.473	213.658	134.481	318.469	205.751	183.179	119.262	210.91	NA	0.355926	0.234187
_YFPTQ[Deamidated]ALN[Deamidated]FAFK[Acetyl]DK_.2	3426.5	2611.58	2527.53	4435.86	NA	NA	NA	NA	953.194	1004.42	968.736	1154.8	0.273277	NA	0.0903723
_EFK[Succinyl]GLGDC[Carbamidomethyl]LVK_.2	NA	NA	NA	NA	560.848	545.276	497.793	678.858	192.997	201.239	225.906	224.07	NA	0.13481	0.0779711
_[Gln->pyro-Glu]QIFLGGVDK[Acetyl]R_.2	333.249	448.6	392.012	460.727	NA	NA	NA	NA	82.1544	88.765	93.9668	101.092	0.143179	NA	0.0876431
_LLLQVQHASK[Acetyl]QITADK_.3	28.7391	20.8807	38.4256	31.8665	NA	NA	NA	NA	7.20982	9.56889	9.40687	7.42276	0.24302	NA	0.149786
_YFPTQ[Deamidated]ALNFAFK[Acetyl]DK_.2	5855.6	4365.42	4921.65	6952.85	NA	NA	NA	NA	1958.02	1682.46	1615.76	2437.76	0.20526	NA	0.194167
_YFPTQALNFAFK[Acetyl]DK_.2	3851.25	3138.17	3005.61	5269.92	NA	NA	NA	NA	1140.16	1171.82	1134.48	1249.56	0.271953	NA	0.0451281
_YFPTQALNFAFK[Acetyl]DK_.3	1597.85	1189.09	1349.02	2367.6	NA	NA	NA	NA	448.14	468.72	447.514	553.26	0.321236	NA	0.104735
_QIFLGGVDK[Acetyl]R_.2	2556.5	1906.44	2296.36	2815.66	NA	NA	NA	NA	1056.31	1079.1	1194.51	1136.49	0.162058	NA	0.0554659
_AFFK[Succinyl]GAWSNVLR_.2	NA	NA	NA	NA	2339.04	2368.26	2113.97	3234.38	1082.73	898.881	846.337	924.382	NA	0.196334	0.108475
_AFFK[Succinyl]GAWSNVLR_.3	NA	NA	NA	NA	56.2126	74.1999	64.0211	100.353	27.5645	28.6433	27.7397	23.6643	NA	0.261022	0.0821557
_GLGDC[Carbamidomethyl]LVK[Acetyl]IYK_.2	2842.91	1920.27	1845.83	2122.32	NA	NA	NA	NA	615.197	709.432	707.515	716.181	0.208578	NA	0.069958
_DFLAGGVAAAIS[Dehydrated]K[Succinyl]T[Dehydrated]AVAPIER_.3	NA	NA	NA	NA	7.36359	3.24008	4.28687	4.71236	374.679	625.66	625.44	500.7	NA	0.358026	0.225809
_YFPTQALNFAFK[Acetyl]DKYK_.3	741.319	697.78	786.067	886.793	NA	NA	NA	NA	273.293	245.789	253.946	228.1	0.104111	NA	0.0749331
_YFPTQALNFAFK[Acetyl]DKYK_.2	193.651	280.551	261.665	266.506	NA	NA	NA	NA	143.617	95.7104	91.0196	76.0512	0.154821	NA	0.287789
_QIFLGGVDK[Succinyl]R_.2	NA	NA	NA	NA	860.815	923.017	902.737	1345.25	185.371	195.801	218.136	227.307	NA	0.224562	0.0938789
_DFLAGGVAAAISK[Acetyl]TAVAPIE[Cation:Na]R_.3	360.716	312.26	555.576	304.923	NA	NA	NA	NA	150.159	245.133	251.201	216.945	0.306344	NA	0.214367
_VK[Succinyl]LLLQVQHASK_.3	NA	NA	NA	NA	340.648	633.549	528.982	432.748	103.775	117.849	92.6783	115.449	NA	0.260168	0.107988
_VK[Succinyl]LLLQVQHASK_.2	NA	NA	NA	NA	123.251	171.989	153.353	116.451	40.954	35.5126	32.0183	36.8873	NA	0.184162	0.101659
_LAADVGK[Acetyl]AGAER_.2	279.718	188.94	207.06	287.45	NA	NA	NA	NA	159.058	166.595	98.45	120.253	0.207906	NA	0.237186
_DKYK[Succinyl]QIFLGGVDKR_.4	NA	NA	NA	NA	369.553	534.92	457.095	826.04	72.3687	68.5031	63.819	75.8424	NA	0.361989	0.0736859
_DKYK[Succinyl]QIFLGGVDKR_.3	NA	NA	NA	NA	284.765	288.783	356.526	454.005	32.663	33.254	37.5557	50.2291	NA	0.228776	0.212505
_VK[Acetyl]LLLQVQHASK_.3	198.656	444.987	308.683	365.162	NA	NA	NA	NA	53.6393	74.9132	56.7355	56.5394	0.31436	NA	0.161122
_VK[Acetyl]LLLQVQHASK_.2	109.611	336.78	214.627	152.691	NA	NA	NA	NA	56.232	57.6233	39.2202	25.3486	0.485674	NA	0.343539
_IYK[Succinyl]SDGIK_.2	NA	NA	NA	NA	381.609	426.937	420.808	510.442	85.3523	82.4909	104.17	100.763	NA	0.124581	0.11653
_GLGDC[Carbamidomethyl]LVK[Succinyl]IYK_.2	NA	NA	NA	NA	293.088	192.936	142.012	224.21	58.1675	61.3847	72.4777	69.1683	NA	0.296612	0.101845
_YFPTQALNFAFK[Acetyl]D[Cation:Na]K_.2	193.634	148.159	133.564	193.014	NA	NA	NA	NA	54.7297	56.2877	47.975	65.9329	0.184753	NA	0.131705
_YK[Succinyl]QIFLGGVDKR_.3	NA	NA	NA	NA	192.234	236.33	250.172	260.877	49.0399	47.661	41.4174	46.4925	NA	0.12843	0.0720247
_AFFK[Succinyl]GAW[Dioxidation]SNVLR_.2	NA	NA	NA	NA	102.647	54.8264	36.1305	69.8678	24.8539	42.8278	36.1664	46.4861	NA	0.427162	0.252798
_[Carbamidomethyl]YFPTQALNFAFK[Acetyl]DK_.2	34.0326	71.7412	81.5964	119.607	NA	NA	NA	NA	40.6228	22.7377	39.3958	30.2733	0.458232	NA	0.252467
_[Carbamidomethyl]YFPTQALNFAFKDK[Acetyl]_.2	34.0326	71.7412	81.5964	119.607	NA	NA	NA	NA	40.6228	22.7377	39.3958	30.2733	0.458232	NA	0.252467
_YFPTQALNFAFKDK[Succinyl]_.2	NA	NA	NA	NA	24.8748	18.3548	36.6291	39.2733	14.059	15.3248	5.65581	23.2598	NA	0.331045	0.494455
_AFFK[Succinyl]GAW[Trp->Kynurenin]SNVLR_.2	NA	NA	NA	NA	26.6867	40.3753	19.2632	23.0841	20.9002	8.81335	11.3239	16.32	NA	0.336201	0.374681
_LLLQVQHASK[Succinyl]_.2	NA	NA	NA	NA	22.3991	18.6729	17.4212	16.7514	5.53623	7.13082	5.39443	4.95767	NA	0.134019	0.165049
_LAADVGK[Succinyl]AGAER_.2	NA	NA	NA	NA	12.8494	17.2453	14.7063	31.7489	10.5682	7.921	5.06949	5.69809	NA	0.449302	0.340499
_YFPTQALNFAFKDK[Acetyl]_.2	106.89	2932.9	3053.43	4905.61	NA	NA	NA	NA	1143.3	1197.79	1079.33	30.096	0.719985	NA	0.645851
_[Gln->pyro-Glu]QITADK[Acetyl]QYK[Trimethyl]GIIDC[Carbamidomethyl]VVR_.2	17.8442	43.6378	37.2354	33.0742	NA	NA	NA	NA	13.7057	11.5298	10.8837	8.05036	0.332844	NA	0.211143
_ALVSTK[Succinyl]WLAESIR_.2	NA	NA	NA	NA	3073.6	3284.73	2651.81	4753.63	1301.96	1335.16	1349.96	1235.66	NA	0.265574	0.0389172
_ALVSTK[Succinyl]WLAESIR_.3	NA	NA	NA	NA	493.788	675.457	559.442	938.644	193.894	247	264.88	231.8	NA	0.294163	0.128823
_ALVS[Phospho]TK[Acetyl]WLAESIR_.3	19.1887	11.4248	5.90498	7.27004	NA	NA	NA	NA	89.8224	117.635	93.8077	82.85	0.545791	NA	0.157236
_ALVSTK[Acetyl]WLAESIR_.2	4531.36	4742.82	5344.06	6056.79	NA	NA	NA	NA	1776.21	1697.09	1736.61	1710.45	0.132497	NA	0.0201451
_ALVSTK[Acetyl]WLAESIR_.3	685.729	840.513	997.014	1170.24	NA	NA	NA	NA	217.392	207.619	307.523	272.11	0.225188	NA	0.187481
_TYEQVLENLQSK[Acetyl]R_.2	432.808	284.064	546.644	719.884	NA	NA	NA	NA	171.205	156.201	155.582	136.6	0.371136	NA	0.0915191
_TYEQVLENLQSK[Acetyl]R_.3	155.167	103.546	201.602	301.661	NA	NA	NA	NA	42.5889	58.9375	52.5696	49.0191	0.442222	NA	0.134504
_DGFEK[Acetyl]SPEELR_.2	825.721	450.506	530.61	781.292	NA	NA	NA	NA	172.638	173.441	174.814	198.78	0.285164	NA	0.0700705
_ALVS[Dehydrated]T[Dehydrated]K[Succinyl]WLAESIR_.3	NA	NA	NA	NA	1.32246	1.65098	2.32008	9.11373	91.1124	87.6419	93.8811	75.1337	NA	1.0267	0.0951877
_ALVST[Phospho]K[Acetyl]WLAESIR_.3	6.05593	4.95559	2.85589	5.02446	NA	NA	NA	NA	63.33	72.3361	53.7461	50.0043	0.284272	NA	0.167686
_TYEQVLEN[Deamidated]LQSK[Acetyl]R_.3	169.509	114.187	227.97	311.242	NA	NA	NA	NA	44.6669	65.4419	52.9628	50.161	0.409767	NA	0.164937
_AIFQDK[Acetyl]K_.2	167.349	146.016	141.003	209.705	NA	NA	NA	NA	31.5163	49.1436	59.1553	52.6238	0.18844	NA	0.245587
_NWLK[Succinyl]EGHPVTSEPSRPEPAVFK_.4	NA	NA	NA	NA	249.213	228.988	246.521	225.589	38.7759	39.9082	36.0308	34.2223	NA	0.05056	0.0694248
_NWLK[Succinyl]EGHPVTSEPSRPEPAVFK_.3	NA	NA	NA	NA	33.9859	17.5967	18.4361	26.421	11.8445	6.34406	5.71024	6.51515	NA	0.319031	0.374625
_ALVSTK[Acetyl]W[Dioxidation]LAESIR_.2	121.287	105.241	186.6	135.907	NA	NA	NA	NA	28.6324	47.0916	41.6055	51.2894	0.256434	NA	0.233624
_TYEQVLENLQ[Deamidated]SK[Acetyl]R_.2	122.717	77.7258	175.87	217.656	NA	NA	NA	NA	51.0438	45.9582	44.0782	44.2139	0.411576	NA	0.0704003
_TYEQVLE[Cation:Na]NLQSK[Acetyl]R_.3	117.452	97.874	169.762	182.456	NA	NA	NA	NA	39.8869	45.5885	39.5861	28.3047	0.286492	NA	0.188794
_ALVSTK[Succinyl]W[Dioxidation]LAESIR_.2	NA	NA	NA	NA	171.932	115.001	61.4008	187.968	15.6696	38.1146	28.6259	37.6804	NA	0.43025	0.350441
_ALVSTK[Acetyl]W[Trp->Kynurenin]LAESIR_.2	103.992	56.4632	54.447	55.3809	NA	NA	NA	NA	16.4882	12.5876	9.81894	18.3605	0.359548	NA	0.268424
_ALVSTK[Succinyl]W[Trp->Kynurenin]LAESIR_.2	NA	NA	NA	NA	39.3264	23.923	12.2523	26.1703	6.26551	9.29215	11.0594	16.1966	NA	0.436669	0.388931
_[Formyl (Protein N-term)]ALVSTK[Acetyl]WLAESIR_.2	2.12372	8.01334	26.4121	63.7445	NA	NA	NA	NA	7.41339	5.75224	5.73407	6.86373	1.1079	NA	0.129849
_ALVSTK[Succinyl]W[Hex]LAESIR_.2	NA	NA	NA	NA	343.402	222.366	88.5437	18.5216	19.155	106.425	4.23293	9.37727	NA	0.857253	1.38375
_ALVSTK[Acetyl]W[Hex]LAESIR_.2	3.76974	2.18951	4.29079	10.0976	NA	NA	NA	NA	8.39102	4.97876	2.04222	5.17164	0.679759	NA	0.50416
_TGTC[Carbamidomethyl]GYC[Carbamidomethyl]GLQFK[Acetyl]QHHH_.4	74.7338	104.762	100.915	71.562	NA	NA	NA	NA	34.1252	36.2017	32.1195	33.4533	0.196177	NA	0.0501111
_ITHTGQVYDEK[Acetyl]DYR_.3	6.93978	11.5446	6.13435	3.94796	NA	NA	NA	NA	4.18932	2.38981	1.85056	4.03879	0.447496	NA	0.376512
_QALK[Succinyl]NLGEILK_.2	NA	NA	NA	NA	94.9477	88.8518	137.035	186.273	25.753	29.1284	39.2769	34.7772	NA	0.355579	0.185898
_LSSALK[Succinyl]AGVTAAK_.2	NA	NA	NA	NA	1440.59	1282.73	1176.83	1537.62	458.119	469.633	448.042	506.966	NA	0.118281	0.0546909
_LSSALK[Acetyl]AGVTAAK_.2	815.786	641.993	565.349	596.263	NA	NA	NA	NA	264.331	297.369	298.32	281.186	0.170751	NA	0.0562189
_LSSALK[Acetyl]AGVTAAK_.3	90.5545	71.0718	59.5112	65.9239	NA	NA	NA	NA	21.9147	31.1747	30.4658	29.7105	0.186567	NA	0.152191
_DELFTDTK[Succinyl]AR_.2	NA	NA	NA	NA	520.164	752.19	424.169	841.566	149.824	160.212	172.375	185.68	NA	0.307269	0.092682
_YLSAQK[Succinyl]PLLNDSQFR_.2	NA	NA	NA	NA	253.982	278.192	238.443	291.065	96.9569	88.55	105.281	99.9766	NA	0.089141	0.0716373
_[Gln->pyro-Glu]QK[Acetyl]LIHGGNEETLR_.2	266.6	182.373	200.262	218.009	NA	NA	NA	NA	74.1646	77.4274	56.5114	72.6019	0.167155	NA	0.132939
_LSFK[Acetyl]LSSALK_.2	388.995	271.2	176.388	164.436	NA	NA	NA	NA	59.2059	75.1874	67.9199	68.7862	0.415965	NA	0.0969094
_QK[Succinyl]LIHGGNEETLR_.3	NA	NA	NA	NA	291.854	241.234	197.738	292.633	48.7542	43.7755	48.8298	41.0974	NA	0.178245	0.0839418
_QK[Succinyl]LIHGGNEETLR_.2	NA	NA	NA	NA	26.7091	7.91142	10.0933	9.18861	5.12495	2.71906	4.46367	3.0122	NA	0.65805	0.300789
_HSVGELQHMMAEC[Carbamidomethyl]SK[Acetyl]YHGQLTK_.5	52.5829	45.5317	49.5059	64.5532	NA	NA	NA	NA	27.877	25.6191	19.5376	24.6589	0.154555	NA	0.144344
_HSVGELQHMMAEC[Carbamidomethyl]SK[Acetyl]YHGQLTK_.4	24.4344	28.617	42.1422	33.5015	NA	NA	NA	NA	13.2169	18.3478	9.60537	15.7345	0.236491	NA	0.261862
_[Gln->pyro-Glu]QK[Succinyl]LIHGGNEETLR_.2	NA	NA	NA	NA	106.355	109.297	113.628	117.229	39.5454	39.1303	40.575	42.4216	NA	0.0428431	0.0363024
_QK[Acetyl]LIHGGNEETLR_.3	51.9753	43.8716	49.5728	57.6698	NA	NA	NA	NA	33.156	38.4572	21.1013	23.281	0.112617	NA	0.28283
_ELHAHLLAQDK[Acetyl]QNK_.3	6.16048	3.81419	5.00444	4.13198	NA	NA	NA	NA	2.45008	2.3735	1.40111	2.10755	0.219811	NA	0.229345
_ELHAHLLAQDK[Acetyl]QNK_.4	21.0405	21.2606	15.4104	8.72404	NA	NA	NA	NA	8.98511	9.26496	10.8205	9.23251	0.356005	NA	0.0876354
_TETIRPASIFTK[Acetyl]R_.3	499.701	422.307	542.672	619.661	NA	NA	NA	NA	182.801	229.475	233.44	193.819	0.158242	NA	0.120856
_TETIRPASIFTK[Acetyl]R_.2	6.7037	4.81464	5.54302	8.71669	NA	NA	NA	NA	4.301	1.98596	3.07504	2.74825	0.264233	NA	0.318349
_DELFTDTK[Acetyl]AR_.2	60.675	39.6342	70.8221	83.5821	NA	NA	NA	NA	16.7158	21.7117	15.365	15.4583	0.291594	NA	0.17309
_ELHAHLLAQDKQNK[Acetyl]_.3	1.12219	4.2873	5.04204	4.4518	NA	NA	NA	NA	2.03522	2.42671	2.53824	1.32443	0.473922	NA	0.263633
_AVDIPHMDIEALK[Acetyl]K_.3	122.086	79.5126	63.7145	66.9994	NA	NA	NA	NA	26.1094	26.6515	25.8277	27.0025	0.323566	NA	0.0200242
_AVDIPHMDIEALKK[Acetyl]_.3	120.217	72.2995	64.285	56.0082	NA	NA	NA	NA	20.9251	26.659	23.3519	26.0153	0.368128	NA	0.108586
_GDVYK[Acetyl]AQIMNVSWSADHR_.2	44.6039	71.4546	77.4884	41.2771	NA	NA	NA	NA	46.5934	44.1372	38.8126	21.5097	0.313775	NA	0.299548
_GDVYK[Acetyl]AQIMNVSWSADHR_.3	395.161	545.242	597.704	546.82	NA	NA	NA	NA	142.216	173.354	133.863	111.633	0.167888	NA	0.182203
_LREELK[Succinyl]PVALAR_.3	NA	NA	NA	NA	1156.47	1691.32	1006.86	1603.19	326.647	316.571	357.973	348.224	NA	0.244896	0.0564991
_LREELK[Succinyl]PVALAR_.2	NA	NA	NA	NA	3.80068	5.40897	2.59959	5.23341	1.67758	1	1.71855	15.4658	NA	0.31006	1.41134
_TFPTPIAK[Acetyl]PPVFTGK_.2	491.08	347.939	489.29	628.084	NA	NA	NA	NA	99.0643	106.58	99.0783	95.4158	0.233855	NA	0.0468978
_GDVYK[Succinyl]AQ[Deamidated]IMNVSWSADHR_.3	NA	NA	NA	NA	189.093	272.456	338.111	241.271	118.178	113.622	95.1446	115.107	NA	0.239308	0.0942861
_GDVYK[Succinyl]AQIMNVSWSADHR_.3	NA	NA	NA	NA	119.215	181.119	236.259	176.331	107.913	62.6685	70.4271	109.158	NA	0.268341	0.27933
_TEPVTGFQK[Acetyl]AMVK_.2	138.143	174.721	158.219	147.125	NA	NA	NA	NA	61.6756	88.4236	85.8513	77.3052	0.101939	NA	0.15409
_DRTEPVTGFQK[Acetyl]AMVK_.3	178.996	190.935	178.743	194.839	NA	NA	NA	NA	52.659	60.0823	56.3323	52.3161	0.0443788	NA	0.0658131
_DRTEPVTGFQK[Acetyl]AMVK_.2	2.93149	5.92467	3.18601	5.34669	NA	NA	NA	NA	3.16178	3.19545	1.58369	1.55752	0.347341	NA	0.391033
_GQVVQFK[Acetyl]LSDIGEGIR_.2	70.3372	83.0794	54.6236	20.4982	NA	NA	NA	NA	29.7554	20.8013	18.7136	12.9928	0.473537	NA	0.338382
_FDQK[Succinyl]GDVYK_.2	NA	NA	NA	NA	43.7953	13.5252	34.9658	22.0045	8.00507	6.36628	6.00423	5.69319	NA	0.470494	0.157943
_EPIIC[Carbamidomethyl]K[Acetyl]NIPR_.2	272.028	234.248	244.071	368.781	NA	NA	NA	NA	96.7607	107.246	107.625	101.743	0.219647	NA	0.0497964
_IKVEK[Succinyl]PVVEMDGDEMTR_.3	NA	NA	NA	NA	496.44	793.921	701.749	1176.35	96.4429	102.58	93.4679	85.1615	NA	0.359469	0.0766969
_NTILK[Acetyl]AYDGR_.2	212.911	161.012	209.777	221.548	NA	NA	NA	NA	36.9532	52.4353	47.0044	38.8945	0.13573	NA	0.164438
_DIFQEIFDK[Succinyl]HYK_.2	NA	NA	NA	NA	22.8639	18.4192	9.11332	26.4032	8.1767	9.37476	1.99062	5.43488	NA	0.389364	0.525347
_DIFQEIFDKHYK[Succinyl]_.2	NA	NA	NA	NA	22.8639	18.4192	9.11332	26.4032	8.1767	9.37476	1.99062	5.43488	NA	0.389364	0.525347
_LVPGWTK[Succinyl]PITIGR_.2	NA	NA	NA	NA	3005.98	1655.08	1810.8	1737.1	814.124	774.458	738.169	803.245	NA	0.311367	0.0434028
_LVPGWTK[Succinyl]PITIGR_.3	NA	NA	NA	NA	160.457	99.8472	118.654	106.311	40.4616	43.1135	41.9134	43.8797	NA	0.224488	0.0352403
_FAQTLEK[Succinyl]VC[Carbamidomethyl]VQTVESGAMTK_.3	NA	NA	NA	NA	41.7405	73.9281	62.6236	41.8448	23.4199	22.2694	22.4435	21.952	NA	0.290209	0.0280964
_FAQTLEK[Succinyl]VC[Carbamidomethyl]VQTVESGAMTK_.2	NA	NA	NA	NA	131.739	103.166	7981.58	3457.04	808.509	100.649	64.3755	2241.83	NA	1.27624	1.26645
_HAHGDQYK[Succinyl]ATDFVVDR_.4	NA	NA	NA	NA	864.873	1106.96	1070.83	1301.74	272.317	309.027	278.967	325.085	NA	0.1648	0.0841605
_HAHGDQYK[Succinyl]ATDFVVDR_.3	NA	NA	NA	NA	421.271	533.737	473.505	547.165	133.916	140.368	127.166	152.105	NA	0.117562	0.0767004
_HAHGDQYK[Succinyl]ATDFVVDR_.2	NA	NA	NA	NA	15.5863	8.67998	12.9005	23.7836	9.78132	5.6253	5.68998	8.39757	NA	0.417855	0.279443
_IK[Acetyl]VEKPVVEMDGDEMTR_.3	456.313	481.649	442.759	474.453	NA	NA	NA	NA	249.731	245.057	268.257	270.535	0.0379803	NA	0.0498428
_LVFTPK[Succinyl]DGSSAK_.2	NA	NA	NA	NA	647.871	793.107	961.846	1046.84	220.664	234.658	246.31	279.497	NA	0.206048	0.102347
_K[Succinyl]WPLYLSTK_.2	NA	NA	NA	NA	1077.51	820.315	631.167	1861.78	199.343	220.892	224.959	200.771	NA	0.49307	0.0629803
_IKVEK[Acetyl]PVVEMDGDEMTR_.2	45.1887	56.7226	43.1604	39.6639	NA	NA	NA	NA	48.4071	30.8848	28.5078	37.6307	0.15995	NA	0.245177
_IKVEK[Acetyl]PVVEMDGDEMTR_.3	332.532	347.62	303.168	332.349	NA	NA	NA	NA	189.922	179.544	181.936	200.965	0.0565429	NA	0.0513664
_EPIIC[Carbamidomethyl]K[Succinyl]NIPR_.2	NA	NA	NA	NA	569.279	1002.11	688.214	795.033	192.602	171.393	208.224	189.493	NA	0.240648	0.07933
_TDFDKNK[Succinyl]IWYEHR_.4	NA	NA	NA	NA	315.321	339.982	463.705	437.929	88.7035	96.2138	124.238	102.759	NA	0.186483	0.148499
_TDFDKNK[Succinyl]IWYEHR_.3	NA	NA	NA	NA	198.56	215.789	272.018	268.491	54.7375	62.904	65.9408	52.1523	NA	0.155501	0.111035
_GK[Acetyl]LDGNQDLIR_.2	519.507	550.111	599.604	787.717	NA	NA	NA	NA	140.744	150.524	140.52	153.282	0.195806	NA	0.0451544
_NTILK[Succinyl]AYDGR_.2	NA	NA	NA	NA	354.965	357.669	387.479	317.93	127.686	128.228	142.306	134.963	NA	0.0803674	0.05145
_GK[Succinyl]LDGNQDLIR_.2	NA	NA	NA	NA	380.498	651.505	380.724	657.225	110.597	112.876	128.289	128.22	NA	0.305455	0.0798547
_IK[Succinyl]VEKPVVEMDGDEMTR_.3	NA	NA	NA	NA	593.971	919.061	750.064	960.239	92.5352	120.924	109.329	75.193	NA	0.208462	0.200592
_MWK[Succinyl]SPN[Deamidated]GTIR_.2	NA	NA	NA	NA	156.585	136.471	175.499	164.188	86.6825	70.1382	80.0223	76.7592	NA	0.103868	0.0878094
_MWK[Succinyl]SPNGTIR_.2	NA	NA	NA	NA	138.014	161.141	272.084	173.236	77.1007	77.695	87.303	71.7462	NA	0.317774	0.0825021
_AGTFK[Acetyl]LVFTPK_.2	161.131	162.669	171.571	129.222	NA	NA	NA	NA	58.7645	57.795	53.6687	64.2764	0.118677	NA	0.0744885
_FKDIFQEIFDK[Acetyl]HYK_.3	107.856	60.8982	95.5377	247.705	NA	NA	NA	NA	56.5934	18.6081	38.0994	36.114	0.642523	NA	0.415789
_FKDIFQEIFDK[Acetyl]HYK_.4	48.8402	29.3414	55.1141	131.672	NA	NA	NA	NA	18.6457	20.6297	22.4197	20.5453	0.679015	NA	0.074973
_NILGGTVFREPIIC[Carbamidomethyl]K[Acetyl]NIPR_.3	115.315	207.234	150.189	172.944	NA	NA	NA	NA	59.0051	61.655	54.6656	50.1804	0.239493	NA	0.0893318
_TDFDK[Succinyl]NKIWYEHR_.3	NA	NA	NA	NA	139.407	129.937	204.468	199.087	38.6752	47.0117	22.0391	33.4908	NA	0.231821	0.296031
_MWK[Acetyl]SPN[Deamidated]GTIR_.2	133.975	241.244	148.914	128.666	NA	NA	NA	NA	36.3214	38.7298	31.6459	29.8538	0.323109	NA	0.120085
_AGTFK[Succinyl]LVFTPK_.2	NA	NA	NA	NA	115.41	86.9678	47.1394	95.3765	12.1622	14.0199	14.3531	19.9089	NA	0.332362	0.221074
_FKDIFQEIFDK[Succinyl]HYK_.3	NA	NA	NA	NA	78.5602	26.9203	29.678	23.8805	6.31528	7.50063	8.86825	12.6476	NA	0.653302	0.31119
_FKDIFQEIFDK[Succinyl]HYK_.4	NA	NA	NA	NA	40.5466	31.5915	24.4074	27.6957	7.65017	8.13785	8.31359	9.90449	NA	0.224488	0.114863
_DIFQEIFDK[Acetyl]HYK_.2	19.8628	11.5263	7.02551	41.2735	NA	NA	NA	NA	8.71514	6.92849	6.39194	6.09931	0.762742	NA	0.166677
_HAHGDQYK[Acetyl]ATDFVVDR_.4	1208.45	1198.09	1179.01	1336.32	NA	NA	NA	NA	273.067	316.245	286.731	290.78	0.0582021	NA	0.061807
_HAHGDQYK[Acetyl]ATDFVVDR_.3	276.709	257.636	267.546	299.799	NA	NA	NA	NA	62.6707	72.3234	57.6086	45.2364	0.0654301	NA	0.189658
_HAHGDQYK[Acetyl]ATDFVVDR_.2	13.6572	14.0473	10.5915	8.6766	NA	NA	NA	NA	5.20762	4.19112	1.13765	4.9554	0.218232	NA	0.483881
_LILPHVDVQLK[Acetyl]YFDLGLPNR_.3	72.5257	93.9238	64.8621	16.0777	NA	NA	NA	NA	40.7825	22.1703	17.7388	19.2895	0.531926	NA	0.427431
_NILGGTVFREPIIC[Carbamidomethyl]K[Succinyl]NIPR_.3	NA	NA	NA	NA	108.706	119.174	158.379	99.9767	58.9833	58.0148	59.845	64.5981	NA	0.212002	0.0484166
_DQTNDQVTIDSALATQK[Acetyl]YSVAVK_.3	6.08443	39.4632	15.2767	4.52075	NA	NA	NA	NA	21.3655	25.1989	15.7522	29.4121	0.98747	NA	0.253188
_[Acetyl]PR[Deamidated]LVPGWTK[Succinyl]PITIGR_.2	NA	NA	NA	NA	15.3427	16.6997	22.062	7.38249	12.3693	12.0468	11.7827	16.1097	NA	0.394556	0.155683
_LILPHVDVQLK[Succinyl]YFDLGLPNR_.3	NA	NA	NA	NA	5.18428	4.90394	8.86832	5.09256	9.60886	2.92932	3.864	4.18456	NA	0.317285	0.587188
_[Carbamidomethyl]VSK[Succinyl]DASPGSPLEK_.2	NA	NA	NA	NA	39.8337	31.5656	30.3598	34.015	13.5436	9.33126	18.0258	70.1846	NA	0.124058	1.02615
_MVQK[Acetyl]SLAR_.2	23034.1	22834.8	21281.8	30961.7	NA	NA	NA	NA	9311.27	7617.85	8850.6	8730.83	0.177755	NA	0.0832428
_FNNVEAGK[Acetyl]YTVGLGQTR_.2	8028.06	6254.03	5937.39	7050.95	NA	NA	NA	NA	4098.14	3932.53	3561.37	3438.19	0.136867	NA	0.0823283
_FNNVEAGK[Acetyl]YTVGLGQTR_.3	6006.23	4135.67	4283.57	5977.42	NA	NA	NA	NA	1889.33	2758.92	2448.03	2768.62	0.202087	NA	0.167224
_FNNVEAGK[Succinyl]YTVGLGQTR_.3	NA	NA	NA	NA	303.749	545.863	517.56	871.405	124.133	61.5302	62.3055	94.0164	NA	0.418594	0.349432
_FNNVEAGK[Succinyl]YTVGLGQTR_.2	NA	NA	NA	NA	559.091	797.603	809.456	1485.41	178.032	105.539	119.26	113.126	NA	0.436773	0.257179
_ALLK[Succinyl]ASLDMFNQK_.2	NA	NA	NA	NA	92.0183	185.804	111.569	188.691	62.8533	47.4096	44.0896	48.4399	NA	0.345919	0.163978
_FNNVE[Cation:Na]AGK[Succinyl]YTVGLGQTR_.3	NA	NA	NA	NA	235.223	313.074	270.284	564.716	26.6419	34.2535	37.3216	39.6081	NA	0.431895	0.164052
_FN[Deamidated]NVEAGK[Acetyl]YTVGLGQTR_.2	1631.24	11616.6	11221.2	13604.9	NA	NA	NA	NA	7668.71	7338.58	6630.59	441.991	0.563179	NA	0.618284
_FN[Deamidated]NVEAGK[Acetyl]YTVGLGQTR_.3	270.874	3521.12	3603.38	5044.93	NA	NA	NA	NA	1591.8	2336.09	2062.99	109.651	0.648861	NA	0.650742
_FNN[Deamidated]VEAGK[Acetyl]YTVGLGQTR_.2	696.423	9356.64	9149.17	10982.7	NA	NA	NA	NA	6219.46	5986.48	5384.07	241.69	0.614816	NA	0.635447
_FNN[Deamidated]VEAGK[Acetyl]YTVGLGQTR_.3	315.573	3450.39	3511.69	4891.04	NA	NA	NA	NA	1564.44	2281.52	2058.45	115.425	0.636258	NA	0.646934
_MVQK[Succinyl]SLAR_.2	NA	NA	NA	NA	11054.1	12982.2	12602.9	13481.8	2782.31	2965.81	3284.72	2955.04	NA	0.0836281	0.0698882
_DVDK[Acetyl]ALLK_.2	10741.9	7979.63	9466.11	12990.8	NA	NA	NA	NA	2058.08	2438.48	1877.89	2163.68	0.206177	NA	0.109851
_FNNVE[Cation:Na]AGK[Acetyl]YTVGLGQTR_.3	2431.1	1418.4	1497.25	2091.72	NA	NA	NA	NA	806.518	966.959	863.642	940.382	0.260947	NA	0.081778
_FNNVE[Cation:Na]AGK[Acetyl]YTVGLGQTR_.4	1751.29	1160.25	1159.43	1549.97	NA	NA	NA	NA	632.77	742.366	691.926	739.123	0.209955	NA	0.0731515
_FNNVE[Cation:Na]AGK[Acetyl]YTVGLGQTR_.2	825.665	607.083	609.694	760.611	NA	NA	NA	NA	423.824	405.146	374.737	375.97	0.156867	NA	0.0603914
_M[Oxidation]VQK[Acetyl]SLAR_.2	4911.41	3829.53	3133.82	4693.75	NA	NA	NA	NA	1709.16	1219.08	1432.37	1532.13	0.197636	NA	0.138777
_VSK[Succinyl]DASPGSPLEK_.2	NA	NA	NA	NA	4845.95	5675.95	5497.02	8069.78	1345.44	1247.64	1320.27	1310.06	NA	0.234283	0.0318261
_VSK[Succinyl]DASPGSPLEK_.3	NA	NA	NA	NA	695.604	862.879	848.738	1220.35	187.396	188.833	226.039	203.189	NA	0.245093	0.0890369
_FNNVEAGK[Acetyl]Y[Oxidation]TVGLGQTR_.3	3395.38	1945.6	2072.9	2822.5	NA	NA	NA	NA	1095.78	1338.08	1214.61	1324.99	0.265174	NA	0.0908057
_FNNVE[Cation:K]AGK[Acetyl]YTVGLGQTR_.4	2230.29	1392.45	1455.94	1946.58	NA	NA	NA	NA	838.114	899.833	853.269	907.71	0.228574	NA	0.0391543
_FNNVE[Cation:K]AGK[Acetyl]YTVGLGQTR_.3	561.607	329.599	368.925	522.12	NA	NA	NA	NA	168.501	229.277	208.488	265.78	0.254738	NA	0.186333
_ALLK[Acetyl]ASLDMFNQK_.2	1644.95	2487.78	1655.91	1516.29	NA	NA	NA	NA	748.179	567.591	646.797	555.583	0.243982	NA	0.141127
_ALLK[Acetyl]ASLDMFNQK_.3	193.72	244.708	154.322	148.384	NA	NA	NA	NA	61.2133	79.0366	69.7865	61.7305	0.239805	NA	0.123247
_TK[Succinyl]LPWDAVGR_.2	NA	NA	NA	NA	1576.66	1781.95	1549.18	2239.68	600.671	549.913	586.905	641.015	NA	0.178659	0.0632778
_DASPGSPLEK[Succinyl]LVSSVSDLPK_.2	NA	NA	NA	NA	1460.86	1205.78	1230.15	1030.86	220.876	360.263	476.148	383.054	NA	0.143325	0.292927
_DASPGSPLEK[Succinyl]LVSSVSDLPK_.3	NA	NA	NA	NA	675.659	981.612	751.04	1110.74	108.959	180.841	227.582	255.818	NA	0.229177	0.331958
_DASPGSPLEK[Acetyl]LVSSVSDLPK_.2	800.704	397.079	569.236	147.837	NA	NA	NA	NA	200.321	271.439	381.7	233.568	0.575898	NA	0.290126
_DASPGSPLEK[Acetyl]LVSSVSDLPK_.3	447.636	292.557	483.301	426.812	NA	NA	NA	NA	128.146	202.52	110.139	251.366	0.202008	NA	0.380065
_D[Cation:Na]ASPGSPLEK[Succinyl]LVSSVSDLPK_.2	NA	NA	NA	NA	1635.84	1406.72	1145.41	1610.09	260.12	417.933	553.646	447.329	NA	0.156717	0.289084
_ARPTGGAGAVAMLIGPK[Succinyl]APLVLEQGLR_.3	NA	NA	NA	NA	1644.24	955.994	680.004	1570.37	257.952	344.891	353.475	370.181	NA	0.387907	0.151452
_ARPTGGAGAVAMLIGPK[Succinyl]APLVLEQGLR_.4	NA	NA	NA	NA	417.19	249.653	173.557	401.769	56.8411	89.0597	100.046	87.564	NA	0.38178	0.222432
_PTGGAGAVAMLIGPK[Succinyl]APLVLEQGLR_.4	NA	NA	NA	NA	133.665	251.331	200.813	390.807	25.8215	86.6558	117.801	76.0643	NA	0.446451	0.498768
_PTGGAGAVAMLIGPK[Succinyl]APLVLEQGLR_.3	NA	NA	NA	NA	637.96	839.587	655.049	1240.02	172.522	280.498	372.24	385.117	NA	0.331949	0.325298
_M[Oxidation]VQK[Succinyl]SLAR_.2	NA	NA	NA	NA	2200.29	1996.66	1901.92	1281.72	316.919	206.277	268.482	308.193	NA	0.214458	0.183341
_LVSSVSDLPK[Succinyl]R_.2	NA	NA	NA	NA	661.345	639.322	787.542	674.348	280.875	277.322	285.32	271.31	NA	0.0958527	0.0212343
_LVSSVSDLPK[Succinyl]R_.3	NA	NA	NA	NA	112.51	142.584	193.675	140.242	86.775	50.8474	64.1721	58.4456	NA	0.22973	0.2378
_PTGGAGAVAM[Oxidation]LIGPK[Succinyl]APLVLEQGLR_.3	NA	NA	NA	NA	1374.51	1050.61	550.76	1734.37	144.61	209.616	261.074	347.466	NA	0.426814	0.355897
_PTGGAGAVAM[Oxidation]LIGPK[Succinyl]APLVLEQGLR_.4	NA	NA	NA	NA	143.489	143.006	55.0742	188.893	16.4673	24.7323	35.2038	47.028	NA	0.422228	0.428687
_LVSSVSDLPK[Acetyl]R_.2	1093.62	1184.73	782.231	1678.19	NA	NA	NA	NA	296.028	397.697	250.653	223.567	0.313499	NA	0.262177
_ARPTGGAGAVAMLIGPK[Succinyl]APLVLEQ[Deamidated]GLR_.3	NA	NA	NA	NA	1381.35	838.067	582.64	1408.39	236.637	306.6	335.735	318.668	NA	0.388444	0.145359
_[Carbamidomethyl]MVQK[Acetyl]SLAR_.2	395.175	644.103	645.707	634.397	NA	NA	NA	NA	234.247	271.738	344.164	247.995	0.212496	NA	0.178242
_DVDK[Succinyl]ALLK_.2	NA	NA	NA	NA	539.875	552.635	606.031	504.46	174.253	216.57	228.03	223.35	NA	0.0764653	0.117082
_ALLK[Acetyl]ASLDM[Oxidation]FNQK_.2	1465.95	765.589	622.041	791.147	NA	NA	NA	NA	180.189	205.174	217.354	203.281	0.414032	NA	0.0769977
_ALLK[Acetyl]ASLDM[Oxidation]FNQK_.3	79.2667	51.8068	51.2732	39.6317	NA	NA	NA	NA	12.8123	11.9672	13.5194	14.0969	0.302991	NA	0.0701861
_VDGK[Acetyl]LSIQC[Carbamidomethyl]YLR_.2	676.376	667.532	510.381	511.869	NA	NA	NA	NA	283.006	249.319	218.526	222.262	0.157092	NA	0.122608
_DASPGSPLEK[Acetyl]LVSSVSDLPKR_[Arg-loss (Any C-term)].2	586.505	269.41	439.114	410.892	NA	NA	NA	NA	134.748	182.206	299.991	131.316	0.304765	NA	0.42116
_M[Oxidation]VQ[Deamidated]K[Succinyl]SLAR_.2	NA	NA	NA	NA	1310.57	1189.63	1182.08	788.945	194.316	126.11	163.997	186.178	NA	0.203083	0.182009
_PTGGAGAVAM[Oxidation]LIGPK[Succinyl]APLVLEQ[Deamidated]GLR_.3	NA	NA	NA	NA	974.408	654.385	367.438	1183.18	95.4165	138.958	173.56	235.782	NA	0.45096	0.368269
_DASPGSPLE[Cation:Na]K[Acetyl]LVSSVSDLPK_.3	299.156	233.112	372.21	307.113	NA	NA	NA	NA	95.1437	164.413	187.909	193.907	0.187787	NA	0.282465
_QNNLYK[Acetyl]GLEAFR_.2	410.616	313.097	491.433	747.655	NA	NA	NA	NA	101.828	115.207	88.9819	89.5051	0.379406	NA	0.125381
_QNNLYK[Acetyl]GLEAFR_.3	107.84	103.817	158.725	248.948	NA	NA	NA	NA	28.4718	29.3428	26.048	25.7638	0.436195	NA	0.0646839
_VSK[Succinyl]D[Cation:Na]ASPGSPLEK_.3	NA	NA	NA	NA	427.128	511.665	485.443	690.238	141.465	120.018	117.319	113.965	NA	0.214505	0.10091
_VSK[Succinyl]D[Cation:Na]ASPGSPLEK_.2	NA	NA	NA	NA	36.0121	30.5519	26.8495	54.3984	11.5734	6.86668	7.20444	9.07927	NA	0.330801	0.24882
_ARPTGGAGAVAM[Oxidation]LIGPK[Succinyl]APLVLEQGLR_.3	NA	NA	NA	NA	442.857	368.22	309.669	326.328	104.798	64.0577	88.4061	102.209	NA	0.164211	0.207532
_ARPTGGAGAVAM[Oxidation]LIGPK[Succinyl]APLVLEQGLR_.4	NA	NA	NA	NA	91.4879	105.12	102.694	97.4371	22.3495	17.277	20.6934	27.7832	NA	0.0610055	0.198903
_[Carbamidomethyl]PTGGAGAVAMLIGPK[Succinyl]APLVLEQGLR_.3	NA	NA	NA	NA	274.292	209.174	290.979	433.357	146.811	121.167	133.753	146.674	NA	0.312789	0.0894316
_LEETYTNKDVDK[Succinyl]ALLK_.3	NA	NA	NA	NA	317.3	344.075	354.931	350.909	90.2989	110.891	109.252	105.312	NA	0.0495591	0.0903376
_LEETYTNKDVDK[Succinyl]ALLK_.2	NA	NA	NA	NA	16.8035	14.7716	5.78451	13.0357	8.53032	4.04918	4.85758	6.32505	NA	0.380728	0.331081
_FNNVE[Methyl]AGK[Acetyl]YTVGLGQTR_.3	196.62	178.687	188.303	208.239	NA	NA	NA	NA	93.259	123.259	113.417	103.6	0.0650216	NA	0.118905
_GLKLEETYTNKDVDK[Acetyl]ALLK_.4	135.323	144.936	141.236	143.605	NA	NA	NA	NA	72.7391	94.2515	73.1706	62.5265	0.0301016	NA	0.176121
_GLKLEETYTNKDVDK[Acetyl]ALLK_.3	29.8328	34.5989	31.2053	28.768	NA	NA	NA	NA	18.9086	22.9871	15.349	15.628	0.0815483	NA	0.195768
_LIGPK[Succinyl]APLVLEQGLR_.2	NA	NA	NA	NA	242.459	181.37	206.799	300.579	90.071	89.4554	95.811	94.4053	NA	0.221936	0.0340654
_C[Carbamidomethyl]K[Acetyl]MVQK[Acetyl]SLAR_.2	223.958	278.403	219.577	273.169	NA	NA	NA	NA	118.679	100.807	115.111	102.723	0.125863	NA	0.0813144
_PTGGAGAVAM[Carbamyl]L[Methyl]IGPK[Succinyl]APLVLEQGLR_.3	NA	NA	NA	NA	221.288	116.131	222.037	330.025	46.5837	90.6867	95.0442	115.636	NA	0.392706	0.33396
_LMFNDFLSSSSDK[Acetyl]QNNLYK_.2	147.624	159.855	192.715	324.316	NA	NA	NA	NA	85.1601	82.1372	63.0444	60.8672	0.393252	NA	0.173297
_[Carbamidomethyl]MVQK[Succinyl]SLAR_.2	NA	NA	NA	NA	376.688	354.339	306.059	211.365	72.9209	75.6562	84.9621	69.695	NA	0.235004	0.0866754
_DASPGSPLE[Cation:Na]K[Succinyl]LVSSVSDLPK_.3	NA	NA	NA	NA	132.935	246.468	201.993	219.851	36.5375	49.0942	57.744	72.3336	NA	0.242086	0.279001
_LVDGK[Acetyl]LSIQC[Carbamidomethyl]YLR_.2	99.536	208.536	112.429	101.163	NA	NA	NA	NA	51.37	54.1777	38.5098	34.0875	0.401751	NA	0.218909
_GLK[Acetyl]LEETYTNKDVDK_.3	126.756	151.111	131.982	83.3446	NA	NA	NA	NA	36.4797	40.0904	35.7217	35.5857	0.232114	NA	0.0572777
_GLK[Acetyl]LEETYTNKDVDK_.2	12.7521	14.7256	13.0571	9.08822	NA	NA	NA	NA	4.82746	2.88536	1.86503	3.37946	0.191501	NA	0.380422
_IGPK[Succinyl]APLVLEQGLR_.2	NA	NA	NA	NA	155.556	92.4565	99.3828	141.219	35.7997	27.7383	30.9378	33.1418	NA	0.253631	0.107052
_HTPFC[Carbamidomethyl]K[Acetyl]MVQK_.3	44.7344	80.0723	88.1255	85.4066	NA	NA	NA	NA	31.7501	41.4228	43.2381	31.8753	0.270556	NA	0.165023
_LEVGTETIIDK[Acetyl]SK_.2	46.6471	59.0591	41.1903	32.2269	NA	NA	NA	NA	76.5686	31.2711	25.6908	21.893	0.250613	NA	0.654601
_MIFHTPFC[Carbamidomethyl]K[Succinyl]MVQK_.3	NA	NA	NA	NA	59.3436	60.4864	59.6487	49.7991	31.7268	22.3587	29.2688	21.0813	NA	0.0878726	0.198878
_ALLK[Acetyl]ASLD[Cation:Na]MFNQK_.3	49.0471	80.6664	54.343	23.3902	NA	NA	NA	NA	17.7646	23.4614	18.4147	14.6571	0.452809	NA	0.196363
_ALLK[Acetyl]ASLD[Cation:Na]MFNQK_.2	23.8407	29.2669	6.73568	39.7392	NA	NA	NA	NA	8.97174	11.0066	9.55762	7.39361	0.553836	NA	0.161902
_DVDK[Acetyl]ALLK[Carbamidomethyl]_.2	268.931	41.589	42.119	66.5514	NA	NA	NA	NA	32.3092	14.105	37.5569	66.5836	1.05003	NA	0.578039
_VEAGK[Acetyl]YTVGLGQTR_.2	111.87	141.957	110.55	100.057	NA	NA	NA	NA	23.0258	27.8083	18.997	22.0052	0.155239	NA	0.159297
_NNVEAGK[Acetyl]YTVGLGQTR_.2	133.784	121.481	84.9679	105.666	NA	NA	NA	NA	22.5097	16.0798	15.2935	13.6684	0.189177	NA	0.229755
_VSK[Succinyl]DASPGSPLEK[Formyl]_.2	NA	NA	NA	NA	145.931	73.2807	42.9495	176.404	27.668	5.04517	13.7903	29.0481	NA	0.565777	0.609758
_NVEAGK[Acetyl]YTVGLGQTR_.2	33.2245	55.9235	40.4843	43.8707	NA	NA	NA	NA	21.5576	26.2335	18.7837	16.7466	0.218348	NA	0.197137
_ALLK[Succinyl]ASLDM[Oxidation]FNQK_.2	NA	NA	NA	NA	38.6431	40.5121	36.3349	31.1765	20.7146	15.9899	16.3584	18.4212	NA	0.11016	0.121804
_[Formyl (Protein N-term)]VSK[Succinyl]DASPGSPLEK_.2	NA	NA	NA	NA	73.8914	50.6124	40.328	105.963	15.0916	5.20084	8.83208	13.9396	NA	0.430115	0.427317
_VSK[Succinyl]DASP[Pro->pyro-Glu]GSPLEK_.2	NA	NA	NA	NA	35.2963	31.35	22.6522	52.9302	9.75511	4.32181	5.41566	11.0873	NA	0.358004	0.42931
_LEETYTNK[Succinyl]DVDK_.2	NA	NA	NA	NA	48.0405	41.2441	31.3842	49.298	7.87598	5.28147	9.757	8.53122	NA	0.193136	0.240212
_VSK[Succinyl]DASPGSP[Pro->pyro-Glu]LEK_.2	NA	NA	NA	NA	33.2691	31.256	22.0658	42.4731	10.2149	3.25032	6.32627	10.3309	NA	0.259458	0.452391
_[Delta:H(2)C(2) (Protein N-term)]VSK[Succinyl]DASPGSPLEK_.2	NA	NA	NA	NA	10.5155	5.10789	13.1868	20.2129	4.2154	5.30499	8.90016	2.74023	NA	0.512384	0.496413
_GLKLEETYTNK[Succinyl]DVDK_.3	NA	NA	NA	NA	10.1453	9.15293	8.16128	14.793	3.6634	5.45295	5.05438	2.44559	NA	0.277752	0.330574
_LEETYTNKDVDK[Acetyl]ALLK_.3	1390.5	1282.31	1380.29	1409.83	NA	NA	NA	NA	475.689	609.677	497.604	491.143	0.0417004	NA	0.118523
_LEETYTNKDVDK[Acetyl]ALLK_.2	442.58	351.06	289.132	348.878	NA	NA	NA	NA	441.99	202.134	207.279	185.833	0.176911	NA	0.470982
_LEETYTNKDVDK[Acetyl]ALLK_.4	505.514	672.333	344.478	580.285	NA	NA	NA	NA	439.639	211.227	340.312	161.184	0.2639	NA	0.437727
_AGK[Acetyl]YTVGLGQTR_.2	12.8177	27.3936	30.9472	42.6801	NA	NA	NA	NA	19.7234	17.938	8.12227	7.94428	0.432355	NA	0.467301
_DASPGSPLE[Cation:K]K[Succinyl]LVSSVSDLPK_.3	NA	NA	NA	NA	9.96962	18.6144	6.36736	8.75209	2.85071	4.85247	1.23149	4.94041	NA	0.488708	0.51214
_GK[Acetyl]LSIQC[Carbamidomethyl]YLR_.2	9263.4	4413.64	4635.06	7274.03	NA	NA	NA	NA	1618.79	1762.4	1800.2	1999.09	0.361305	NA	0.0873683
_GK[Acetyl]LSIQC[Carbamidomethyl]YLR_.3	351.803	142.132	193.865	306.178	NA	NA	NA	NA	89.4374	66.0995	61.001	93.7442	0.390838	NA	0.211638
_HTPFC[Carbamidomethyl]K[Succinyl]MVQK_.3	NA	NA	NA	NA	267.756	293.177	310.526	210.306	66.4115	82.7031	82.7099	74.1973	NA	0.161843	0.1024
_HTPFC[Carbamidomethyl]K[Succinyl]MVQK_.2	NA	NA	NA	NA	32.6726	44.2745	48.6357	29.4054	11.1896	16.4166	16.2243	10.8275	NA	0.236774	0.224773
_DASPGSPLE[Cation:K]K[Acetyl]LVSSVSDLPK_.4	58.6355	33.3801	72.7852	50.7294	NA	NA	NA	NA	16.0217	26.7308	37.9328	30.1387	0.30499	NA	0.328152
_DASPGSPLE[Cation:K]K[Acetyl]LVSSVSDLPK_.3	17.6278	13.5607	26.7733	25.1847	NA	NA	NA	NA	7.61679	12.8178	2.39592	13.012	0.300915	NA	0.562415
_GLKLEETYTNKDVDK[Succinyl]ALLK_.3	NA	NA	NA	NA	37.4768	43.3359	39.1578	38.1754	2.10957	4.98173	2.12458	1.29551	NA	0.0663982	0.615087
_GLKLEETYTNKDVDK[Succinyl]ALLK_.4	NA	NA	NA	NA	41.9451	54.9482	12.4323	49.842	36.9749	12.8228	4.73582	213.552	NA	0.477683	1.47181
_VSK[Succinyl]DASPGSPLEK[Carbamidomethyl]_.2	NA	NA	NA	NA	14.2739	17.4073	7.54165	16.8553	13.1166	6.77003	5.76578	10.6951	NA	0.323077	0.37708
_C[Carbamidomethyl]K[Succinyl]MVQK[Acetyl]SLAR_.2	10.9564	22.3193	27.4861	9.58803	13.1963	23.4796	15.3753	11.6236	9.3542	9.35058	7.43406	7.73101	0.496047	0.331062	0.121523
_MTIMEQK[Acetyl]YEGEYR_.2	22.0796	29.7719	32.9046	22.353	NA	NA	NA	NA	15.6415	15.994	17.5736	11.8243	0.20244	NA	0.159825
_ITELMQVLK[Acetyl]DLNHGR_.3	21.4283	12.5494	22.538	52.3573	NA	NA	NA	NA	12.0279	15.3609	17.1209	13.4198	0.637265	NA	0.153818
_[Acetyl]ASLVPLKEK[Acetyl]K_.2	31.4334	13.2048	20.002	34.1218	NA	NA	NA	NA	12.2929	10.5921	12.2988	5.4131	0.39705	NA	0.321006
_[Acetyl]ASLVPLKEKK[Acetyl]_.2	31.4334	13.2048	20.002	34.1218	NA	NA	NA	NA	12.2929	10.5921	12.2988	5.4131	0.39705	NA	0.321006
_[Carbamyl]AK[Acetyl]GAGAQQPK[Acetyl]_.2	56.1068	80.3457	80.2324	85.3262	NA	NA	NA	NA	44.0384	16.291	21.9774	13.0201	0.174125	NA	0.586203
_SLIVYK[Acetyl]IR_.2	38.1223	51.6577	54.3286	43.0652	NA	NA	NA	NA	23.4468	24.2456	28.6786	24.2124	0.160648	NA	0.0948034
_DALK[Succinyl]TEFK_.2	NA	NA	NA	NA	363.555	417.088	534.681	532.495	131.676	129.761	135.283	170.462	NA	0.185209	0.135741
_FSQIC[Carbamidomethyl]AK[Acetyl]AVR_.2	1210.43	1102.63	1044.59	1417.7	NA	NA	NA	NA	527.956	559.922	566.946	527.199	0.137624	NA	0.0383161
_FSQIC[Carbamidomethyl]AK[Acetyl]AVR_.3	73.6776	85.1533	90.7699	113.632	NA	NA	NA	NA	30.2444	48.8258	46.1287	38.3998	0.184965	NA	0.20454
_TSGSSIK[Acetyl]IVK_.2	321.605	142.314	190.05	242.46	NA	NA	NA	NA	79.9545	106.995	100.973	96.9663	0.342673	NA	0.120573
_FSQIC[Carbamidomethyl]AK[Succinyl]AVR_.2	NA	NA	NA	NA	1640.15	1696.53	1742.05	1847.06	641.758	646.804	747.834	626.845	NA	0.0506055	0.0831096
_FSQIC[Carbamidomethyl]AK[Succinyl]AVR_.3	NA	NA	NA	NA	39.4952	38.082	41.3148	38.1052	14.8697	14.1462	15.2673	11.9751	NA	0.0389136	0.104395
_[Formyl (Protein N-term)]FSQIC[Carbamidomethyl]AK[Succinyl]AVR_.2	NA	NA	NA	NA	28.8074	11.4311	35.5701	28.2048	10.8747	3.5783	4.24044	17.8014	NA	0.395051	0.729691
_NYK[Acetyl]TAPFDSR_.2	116.651	136.735	109.553	133.04	NA	NA	NA	NA	57.9405	35.2163	42.0111	37.3369	0.104803	NA	0.238277
_YYTLEEIQK[Acetyl]HK_.2	22.5571	10.6448	6.47501	26.0653	NA	NA	NA	NA	7.81828	7.54932	6.43944	5.87775	0.569629	NA	0.132426
_VYDLTK[Acetyl]FLEEHPGGEEVLR_.3	2.56675	11.1458	7.21719	5.16568	NA	NA	NA	NA	29.916	3.11802	7.02266	3.87702	0.555119	NA	1.15942
_VLDS[Phospho]GAPIK[Acetyl]IPVGPETLGR_.3	10.4862	17.7503	24.4846	15.0096	NA	NA	NA	NA	477.957	640.918	671.56	679.453	0.345971	NA	0.153017
_VLD[Cation:Na]SGAPIK[Succinyl]IPVGPETLGR_.3	NA	NA	NA	NA	1135.17	1281.68	1539.2	1462.97	407.125	538.804	581.168	593.546	NA	0.134285	0.160908
_VVDLLAPYAK[Acetyl]GGK_.2	114.607	105.672	117.475	209.476	NA	NA	NA	NA	40.867	53.229	31.1432	27.3062	0.356015	NA	0.303328
_VVDLLAPYAKGGK[Acetyl]_.2	114.607	105.672	117.475	209.476	NA	NA	NA	NA	40.867	53.229	31.1432	27.3062	0.356015	NA	0.303328
_VLDSGAPIK[Succinyl]IPVGPETLGR_.2	NA	NA	NA	NA	6975.87	8022.77	9401.92	8373.35	3401.53	3271.83	3484.49	3768.89	NA	0.122138	0.0604654
_VLDSGAPIK[Succinyl]IPVGPETLGR_.3	NA	NA	NA	NA	1905.78	2599.22	3019.93	3842.27	1690.68	1137.36	1161.27	1444.95	NA	0.284983	0.192705
_VLDSGAPIK[Acetyl]IPVGPETLGR_.2	8260.69	13081.1	9960.14	13541	NA	NA	NA	NA	2647.5	2761.57	3062.3	2766.52	0.225633	NA	0.0631047
_VLDSGAPIK[Acetyl]IPVGPETLGR_.3	3023.21	4588.03	3098.32	5364.93	NA	NA	NA	NA	522.231	899.912	933.458	1003.63	0.286422	NA	0.257301
_LVPLK[Succinyl]ETIK_.2	NA	NA	NA	NA	7182.65	6845.02	11650.8	9691.28	2221.77	2551.07	2963.49	2977.91	NA	0.255829	0.135588
_GQK[Succinyl]VLDSGAPIKIPVGPETLGR_.3	NA	NA	NA	NA	5214.53	4027.82	3424.91	4533.07	984.549	1142.83	1073.39	1146.62	NA	0.176626	0.0699761
_GQK[Succinyl]VLDSGAPIKIPVGPETLGR_.2	NA	NA	NA	NA	1489.35	1139.98	982.219	1348.1	545.5	389.26	372.147	363.387	NA	0.180532	0.205852
_GQK[Succinyl]VLDSGAPIKIPVGPETLGR_.4	NA	NA	NA	NA	367.653	272.255	242.242	288.101	248.157	146.486	547.069	349.818	NA	0.18304	0.52949
_GQK[Succinyl]VLDSGAPIK_.2	NA	NA	NA	NA	4061.47	4319.08	4254.35	4321.52	1438.4	1441.94	1629.15	1491.43	NA	0.0288834	0.0595172
_GQK[Succinyl]VLDSGAPIK_.3	NA	NA	NA	NA	166.229	159.398	196.946	161.827	47.8548	53.6582	65.1663	55.2509	NA	0.102052	0.129695
_GQK[Succinyl]VLD[Cation:Na]SGAPIKIPVGPETLGR_.4	NA	NA	NA	NA	379.242	320.427	285.513	393.867	66.6989	85.5993	81.3366	88.7867	NA	0.146976	0.121089
_GQK[Succinyl]VLD[Cation:Na]SGAPIKIPVGPETLGR_.3	NA	NA	NA	NA	4014.29	3049.27	2645.96	3575.56	763.017	882.087	829.568	869.418	NA	0.180232	0.064075
_VLD[Cation:Na]SGAPIK[Acetyl]IPVGPETLGR_.3	2236.88	2937.45	2014.85	3640.82	NA	NA	NA	NA	436.938	611.325	637.923	645.723	0.271848	NA	0.168903
_VVDLLAPYAK[Succinyl]GGK_.2	NA	NA	NA	NA	1038.42	945.379	985.2	989.197	411.841	426.727	514.348	439.751	NA	0.0385175	0.101682
_VVDLLAPYAK[Succinyl]GGK_.3	NA	NA	NA	NA	30.8954	39.4267	34.1803	21.6191	26.7407	17.5204	23.245	9.29619	NA	0.237345	0.396792
_[Formyl (Protein N-term)]VLDSGAPIK[Succinyl]IPVGPETLGR_.2	NA	NA	NA	NA	310.7	228.622	210.07	581.456	137.552	108.87	125.998	176.145	NA	0.515452	0.208163
_GQK[Succinyl]VLD[Cation:Na]SGAPIK_.3	NA	NA	NA	NA	214.985	191.189	199.211	183.282	58.5283	58.6647	70.4479	87.2585	NA	0.0686865	0.197313
_GQK[Succinyl]VLD[Cation:Na]SGAPIK_.2	NA	NA	NA	NA	36.6622	34.6399	23.0227	42.0883	15.7977	11.8923	13.533	15.0074	NA	0.23542	0.122482
_[Acetyl]GQK[Acetyl]VLD[Cation:K]SGAPIKIPVGPETLGR_.4	58.4839	43.3426	26.857	72.9844	NA	NA	NA	NA	53.2762	75.2739	73.6103	64.6753	0.393286	NA	0.151288
_TREGNDLYHEMIESGVINLK[Acetyl]DATSK_.4	156.671	130.542	149.367	188.265	NA	NA	NA	NA	61.3034	82.1167	73.2903	63.7136	0.153879	NA	0.136007
_GVQK[Succinyl]ILQDYK_.2	NA	NA	NA	NA	183.044	139.626	241.639	198.286	56.3978	57.6058	70.7143	69.5549	NA	0.220872	0.119761
_VLDS[Phospho]GAP[Oxidation]IK[Acetyl]IPVGPETLGR_.4	15.3251	39.0708	33.8223	41.4208	NA	NA	NA	NA	48.664	61.0887	59.4025	70.1789	0.36484	NA	0.147462
_ADK[Acetyl]LAEEHGS_.2	110.411	146.744	101.394	214.199	NA	NA	NA	NA	34.4511	32.5408	41.0261	46.8822	0.357846	NA	0.168904
_VLDSGAPIK[Succinyl]IPVGPE[Cation:K]TLGR_.3	NA	NA	NA	NA	67.8436	68.7825	99.9799	98.2526	24.5313	36.3807	33.2171	36.0479	NA	0.212655	0.169841
_[Carbamidomethyl]GQK[Succinyl]VLDSGAPIK_.2	NA	NA	NA	NA	69.6182	98.9076	73.6619	79.0189	45.3922	32.8845	38.5688	25.1721	NA	0.161738	0.241622
_GQK[Acetyl]VLDSGAPIK_.2	47.9716	57.1096	44.7148	79.7773	NA	NA	NA	NA	42.9111	65.2871	21.7893	20.5424	0.275609	NA	0.560704
_[Carbamidomethyl]GGK[Acetyl]IGLFGGAGVGK_.2	6.0886	16.5367	14.7437	25.0922	NA	NA	NA	NA	25.1118	21.0765	27.9057	19.008	0.499041	NA	0.171599
_GQK[Succinyl]VLDSGAP[Pro->pyro-Glu]IK_.2	NA	NA	NA	NA	27.9718	40.8426	21.5946	52.1057	9.95825	12.2278	12.0753	18.5521	NA	0.381501	0.281233
_EGNDLYHEMIESGVINLK[Acetyl]DATSK_.3	140.816	118.173	124.807	26.8506	NA	NA	NA	NA	52.0419	80.3289	81.9705	67.1564	0.500933	NA	0.197578
_FLSQPFQVAEVFTGHMGK[Acetyl]LVPLK_.3	46.3306	46.2425	49.2742	11.3801	NA	NA	NA	NA	23.3451	29.3749	19.4619	33.3127	0.470056	NA	0.233837
_EGNDLYHEMIESGVINLK[Succinyl]DATSK_.3	NA	NA	NA	NA	14.8793	22.1882	19.6087	8.10014	8.26001	9.25665	7.95246	9.34045	NA	0.382041	0.0805036
_FLSQPFQVAEVFTGHM[Oxidation]GK[Acetyl]LVPLK_.3	11.8594	9.85249	11.6229	46.0742	NA	NA	NA	NA	4.33637	7.45603	8.15626	5.38146	0.881726	NA	0.280677
_GQK[Acetyl]VLDSGAPIKIPVGPETLGR_.3	34.3761	44.851	74.5436	116.913	NA	NA	NA	NA	37.9065	32.7737	11.5159	12.8041	0.546384	NA	0.57079
_GGK[Succinyl]IGLFGGAGVGK_.2	NA	NA	NA	NA	16.5161	24.6714	30.8331	13.0492	21.3865	12.6094	13.5213	4.67035	NA	0.377339	0.523843
_FLSQPFQVAEVFTGHMGK[Succinyl]LVPLK_.3	NA	NA	NA	NA	5.25084	8.07302	31.3453	5.6437	9.99558	6.05402	2.8699	6.48507	NA	0.999625	0.459112
_NK[Succinyl]LILIAR_.2	NA	NA	NA	NA	1368.64	1244.3	1032.63	684.818	173.078	185.675	207.906	213.946	NA	0.276441	0.0978059
_NK[Acetyl]LILIAR_.2	72.4723	64.3506	75.037	102.221	NA	NA	NA	NA	45.032	58.8388	42.2153	39.2462	0.209422	NA	0.187024
_K[Succinyl]HGC[Carbamidomethyl]AFLVDEVQTGGGC[Carbamidomethyl]TGK_.3	NA	NA	NA	NA	136.291	115.029	165.401	143.171	31.5893	36.9724	36.7658	43.751	NA	0.148292	0.133814
_GVVLGGC[Carbamidomethyl]GDK[Acetyl]SIR_.2	156.904	143.627	102.287	138.883	NA	NA	NA	NA	41.1312	41.5928	37.3042	33.5173	0.172581	NA	0.0982761
_GVVLGGC[Carbamidomethyl]GDK[Succinyl]SIR_.2	NA	NA	NA	NA	54.1873	57.7742	64.7579	69.9567	29.3718	23.9859	26.514	22.3	NA	0.114422	0.120761
_TMGC[Carbamidomethyl]LATTHSK[Succinyl]AIHK_.4	NA	NA	NA	NA	48.653	57.1545	36.6121	47.7799	13.9482	11.2997	12.3672	9.03544	NA	0.177271	0.176795
_NK[Succinyl]GVVLGGC[Carbamidomethyl]GDK_.2	NA	NA	NA	NA	31.445	14.8345	27.1956	23.2102	5.08345	6.56457	6.00352	3.39688	NA	0.292689	0.263258
_TM[Oxidation]GC[Carbamidomethyl]LATTHSK[Succinyl]AIHK_.4	NA	NA	NA	NA	23.7884	15.4456	17.6906	9.96163	2.04009	3.54157	2.90635	3.41347	NA	0.342158	0.22894
_K[Succinyl]C[Carbamidomethyl]IGKPGGSLDNSEQK_.3	NA	NA	NA	NA	10.6364	3.62827	7.85259	3.42413	1.22396	2.46145	2.30871	1	NA	0.54697	0.425105
_SFQK[Acetyl]IQVR_.2	776.229	735.136	177.913	130.25	NA	NA	NA	NA	109.144	61.0049	234.207	98.45	0.765656	NA	0.598433
_EQIYK[Acetyl]LAK_.2	64.3603	41.8617	41.949	41.2097	NA	NA	NA	NA	14.9103	16.6336	18.4852	19.8926	0.239691	NA	0.124245
_MIFAGIK[Succinyl]K_.2	NA	NA	NA	NA	1015.93	1205.49	1316.52	1585.82	254.853	237.72	297.957	288.725	NA	0.185916	0.104905
_MIFAGIKK[Succinyl]_.2	NA	NA	NA	NA	976.095	1132.92	1255.71	1496.84	241.379	229.076	288.124	273.973	NA	0.180826	0.106687
_ADLIAYLKK[Acetyl]_.2	534.903	433.286	352.014	443.835	NA	NA	NA	NA	141.759	139.505	154.803	156.2	0.169705	NA	0.0584391
_ADLIAYLK[Acetyl]K_.2	511.402	393.109	345.628	415.446	NA	NA	NA	NA	135.604	136.213	144.747	148.561	0.167407	NA	0.0453076
_ADLIAYLKK[Succinyl]_.2	NA	NA	NA	NA	568.683	411.737	301.768	462.456	123.257	119.347	123.654	138.138	NA	0.254316	0.0654884
_ADLIAYLK[Succinyl]K_.2	NA	NA	NA	NA	472.113	335.097	247.745	364.412	101.789	98.3335	106.473	112.937	NA	0.260856	0.0602667
_HK[Succinyl]TGPNLHGLFGR_.3	NA	NA	NA	NA	249.357	466.334	333.91	464.562	161.699	78.7655	102.879	76.4426	NA	0.280353	0.378077
_MIFAGIK[Acetyl]K_.2	132.808	121.342	161.923	202.111	NA	NA	NA	NA	72.0702	79.6844	73.1887	61.4888	0.233056	NA	0.105229
_K[Succinyl]YIPGTK_.2	NA	NA	NA	NA	228.821	262.807	281.349	402.121	54.2381	56.361	70.5032	63.2908	NA	0.256779	0.120556
_M[Oxidation]IFAGIK[Succinyl]K_.2	NA	NA	NA	NA	33.6729	52.1057	37.5331	29.645	12.7445	11.6128	14.1255	15.8791	NA	0.256001	0.13535
_M[Oxidation]IFAGIKK[Succinyl]_.2	NA	NA	NA	NA	35.4428	53.3349	37.0614	30.2119	9.80119	9.15587	12.0862	13.7598	NA	0.255955	0.189202
_KTGQAAGFSYTDANK[Succinyl]NK_.3	NA	NA	NA	NA	5.21853	8.21922	5.73375	2.53388	1.62555	1	1.34173	1	NA	0.429617	0.243444
_KTGQAAGFSYTDANKNK[Succinyl]_.3	NA	NA	NA	NA	5.21853	8.21922	5.73375	2.53388	1.62555	1	1.34173	1	NA	0.429617	0.243444
_K[Succinyl]TGQAAGFSYTDANK_.2	NA	NA	NA	NA	5.96915	2.51607	7.62049	9.11395	2.95694	1	1	1.83459	NA	0.449443	0.545975
_FAYK[Succinyl]VQPR_.2	NA	NA	NA	NA	82.8103	76.0233	73.8177	90.9548	23.9877	26.4836	28.6982	31.3756	NA	0.0953966	0.113948
_AVDAVIAELK[Succinyl]K_.2	NA	NA	NA	NA	193.347	241.732	318.003	344.593	105.011	80.8398	93.0264	80.7764	NA	0.253038	0.128977
_GYISPYFINTSK[Acetyl]GQK_.2	499.705	377.223	336.505	529.886	NA	NA	NA	NA	90.8166	96.9379	105.122	92.4467	0.214534	NA	0.0665087
_VGLQVVAVK[Acetyl]APGFGDNRK_.3	351.752	411.986	357.717	514.609	NA	NA	NA	NA	93.6826	66.3598	78.7334	58.8194	0.18442	NA	0.205022
_C[Carbamidomethyl]EFQDAYVLLSEK[Succinyl]K_.2	NA	NA	NA	NA	62.3898	74.9964	69.2435	51.7923	91.7675	65.2614	85.1817	22.2396	NA	0.154416	0.474103
_C[Carbamidomethyl]EFQDAYVLLSEKK[Succinyl]_.2	NA	NA	NA	NA	62.3898	74.9964	69.2435	51.7923	91.7675	65.2614	85.1817	22.2396	NA	0.154416	0.474103
_ALK[Acetyl]IPAMTIAK_.2	8086.37	5264.51	5182.53	7133.08	NA	NA	NA	NA	1472.77	1559.48	1709.29	1652.67	0.223167	NA	0.0651508
_ALK[Acetyl]IPAMTIAK_.3	20.6402	30.3561	45.9019	57.0212	NA	NA	NA	NA	16.4545	12.0621	12.5136	3.43357	0.419874	NA	0.493741
_ALK[Succinyl]IPAM[Oxidation]TIAK_.2	NA	NA	NA	NA	417.65	386.688	417.385	954.98	142.472	132.42	168.136	202.42	NA	0.503983	0.193547
_ALK[Acetyl]IPAM[Oxidation]TIAK_.2	9.00336	1413.39	1089.86	1236.82	NA	NA	NA	NA	169.512	197.715	222.713	3.27979	0.675175	NA	0.66819
_ISK[Succinyl]GANPVEIR_.2	NA	NA	NA	NA	358.602	352.723	370.92	433.958	141.246	127.853	145.022	110.151	NA	0.0986195	0.120326
_C[Carbamidomethyl]EFQDAYVLLSEK[Acetyl]K_.2	232.467	251.587	239.758	257.806	NA	NA	NA	NA	83.7276	73.4569	80.477	75.7955	0.0465376	NA	0.058899
_C[Carbamidomethyl]EFQDAYVLLSEK[Acetyl]K_.3	135.673	173.069	180.132	165.864	NA	NA	NA	NA	30.408	46.538	60.2475	59.6409	0.11951	NA	0.285296
_GVITVK[Acetyl]DGK_.2	355.11	221.834	250.707	294.993	NA	NA	NA	NA	98.7661	110.258	123.278	116.452	0.206797	NA	0.0927832
_ISK[Succinyl]GANPVEIRR_[Arg-loss (Any C-term)].2	NA	NA	NA	NA	311.977	308.305	322.723	367.732	121.131	108.794	124.403	91.7844	NA	0.0835888	0.132516
_EGFEK[Acetyl]ISK_.2	305.851	285.8	250.504	318.873	NA	NA	NA	NA	85.4403	115.024	108.024	111.812	0.102631	NA	0.127517
_SIAK[Succinyl]EGFEK_.2	NA	NA	NA	NA	498.964	494.512	429.207	415.281	108.3	105.907	127.016	119.587	NA	0.0944984	0.0857602
_DDAMLLK[Acetyl]GK_.2	387.237	769.264	520.658	512.923	NA	NA	NA	NA	88.8263	118.602	103.912	107.455	0.292187	NA	0.117426
_C[Carbamidomethyl]EFQDAYVLLSEKK[Acetyl]_.2	214.812	236.446	224.805	230.82	NA	NA	NA	NA	74.8019	63.1513	75.0353	65.8559	0.0408136	NA	0.0877107
_C[Carbamidomethyl]EFQDAYVLLSEKK[Acetyl]_.3	86.0944	103.836	109.886	100.293	NA	NA	NA	NA	18.033	30.8217	36.8293	35.3298	0.100951	NA	0.282203
_IGIEIIK[Acetyl]R_.2	197.397	168.901	140.125	121.308	NA	NA	NA	NA	78.6505	62.6571	70.0032	92.0304	0.212369	NA	0.166429
_SIDLK[Succinyl]DKYK_.3	NA	NA	NA	NA	245.897	251.154	213.547	190.234	96.9651	90.5822	101.103	72.4738	NA	0.127163	0.139958
_SIDLK[Succinyl]DKYK_.2	NA	NA	NA	NA	18.7702	17.5175	14.1938	17.0476	8.1521	10.0747	8.72649	9.548	NA	0.114569	0.093549
_VDAVIAELK[Succinyl]K_.2	NA	NA	NA	NA	653.479	577.133	614.082	909.642	63.482	60.8775	69.9837	72.695	NA	0.218758	0.082483
_LAK[Acetyl]LSDGVAVLK_.2	169.187	108.783	125.77	107.441	NA	NA	NA	NA	58.0037	65.9056	68.9159	62.6512	0.225579	NA	0.0731614
_K[Succinyl]ISSVQSIVPALEIANAHR_.3	NA	NA	NA	NA	147.157	111.15	150.813	137.943	68.576	64.1191	61.2599	62.1211	NA	0.130991	0.0510091
_AVDAVIAELK[Acetyl]K_.2	137.263	208.419	238.977	315.401	NA	NA	NA	NA	49.6591	45.1838	46.7947	42.5348	0.327989	NA	0.0647777
_EGFEK[Succinyl]ISK_.2	NA	NA	NA	NA	144.758	144.325	127.106	147.098	50.1994	57.9919	61.5317	55.5647	NA	0.0655045	0.0845242
_IQEITEQLDITTSEYEKEK[Acetyl]LNER_.3	176.937	162.677	161.821	21.2452	NA	NA	NA	NA	56.1166	56.0505	50.0916	44.6052	0.560791	NA	0.106705
_VGEVIVTKDDAMLLK[Acetyl]GK_.3	194.176	250.58	228.835	229.162	NA	NA	NA	NA	27.044	37.7946	32.7479	39.8279	0.103428	NA	0.166217
_VEK[Acetyl]GIIDPTK_.2	116.494	142.992	83.0994	174.554	NA	NA	NA	NA	43.4938	37.5601	29.9308	35.153	0.300696	NA	0.154028
_LAK[Succinyl]LSDGVAVLK_.2	NA	NA	NA	NA	169.117	120.36	93.5236	101.628	42.1249	32.8772	34.7587	29.9461	NA	0.279728	0.148634
_IQEITEQLDITTSEYEKEK[Succinyl]LNER_.3	NA	NA	NA	NA	31.2171	47.5917	67.132	9.44631	34.2396	37.7269	26.7022	44.0849	NA	0.630399	0.203031
_KPANEDQK[Acetyl]IGIEIIK_.3	50.9531	47.7513	51.7886	64.0497	NA	NA	NA	NA	18.2821	26.7355	26.5637	24.0254	0.133445	NA	0.165091
_GVITVK[Succinyl]DGK_.2	NA	NA	NA	NA	99.6308	104.82	98.7352	144.967	17.6646	24.1271	29.1025	20.8256	NA	0.197396	0.213184
_VGLQVVAVK[Succinyl]APGFGDNRK_.3	NA	NA	NA	NA	35.0424	25.3198	29.8252	71.6542	27.3547	20.6336	14.8177	17.4488	NA	0.523275	0.269699
_C[Carbamidomethyl]E[Dehydrated]FQ[Deamidated]DAYVLLSEK[Acetyl]K_.2	2.02814	43.1876	40.1045	13.8551	NA	NA	NA	NA	10.8329	14.0498	14.6823	1.12573	0.810234	NA	0.615606
_C[Carbamidomethyl]E[Dehydrated]FQ[Deamidated]DAYVLLSEKK[Acetyl]_.2	2.02814	43.1876	40.1045	13.8551	NA	NA	NA	NA	10.8329	14.0498	14.6823	1.12573	0.810234	NA	0.615606
_ALK[Succinyl]IPAMTIAK_.2	NA	NA	NA	NA	5507.18	6146.98	5703.25	5502.16	1800.4	1993.65	2267.37	2088.16	NA	0.0530007	0.0954889
_ALK[Succinyl]IPAMTIAK_.3	NA	NA	NA	NA	31.5428	41.0484	56.4568	22.9688	7.2208	16.7721	20.1056	14.5677	NA	0.377533	0.372339
_VEK[Succinyl]GIIDPTK_.2	NA	NA	NA	NA	51.186	39.0502	46.4538	52.8512	2.719	18.2561	15.8254	10.7535	NA	0.130469	0.577508
_VLPSITTEILK[Succinyl]SVVAR_.2	NA	NA	NA	NA	461.85	315.842	204.686	489.86	72.3071	84.8929	133.637	105.078	NA	0.361296	0.270354
_VLPSITTEILK[Succinyl]SVVAR_.3	NA	NA	NA	NA	212.3	184.032	97.4228	252.905	31.4808	41.881	60.4746	63.4102	NA	0.352871	0.309002
_FVVEK[Acetyl]AEQQK_.2	237.086	230.536	190.265	214.875	NA	NA	NA	NA	97.8386	90.8726	91.9434	99.2541	0.0954165	NA	0.0440585
_FVVEK[Succinyl]AEQQK_.2	NA	NA	NA	NA	188.53	170.133	152.777	173.585	62.5534	54.7041	67.0139	71.4746	NA	0.0857214	0.111857
_FVVEK[Acetyl]AEQQKK_.3	167.835	108.638	116.443	124.312	NA	NA	NA	NA	49.281	59.4896	52.3249	49.8897	0.204711	NA	0.0888014
_FVVEK[Acetyl]AEQQKK_.2	2.64075	2.13799	2.23382	2.93532	NA	NA	NA	NA	1	1	1.82147	1.28104	0.148747	NA	0.303584
_FVVEK[Succinyl]AEQQKK_.3	NA	NA	NA	NA	175.804	190.576	164.531	211.252	38.9599	43.2103	46.4093	35.7933	NA	0.108806	0.113606
_VWNLANC[Carbamidomethyl]K[Acetyl]LK_.2	17.9995	22.7075	23.1645	14.1031	NA	NA	NA	NA	13.1338	9.07178	14.4061	9.69648	0.219837	NA	0.224359
_ANIMK[Acetyl]LGDGLFLQC[Carbamidomethyl]C[Carbamidomethyl]R_.2	51.558	33.5621	55.195	66.6371	NA	NA	NA	NA	19.6582	16.9789	17.037	21.6707	0.265091	NA	0.12027
_DASHPQFK[Acetyl]EIQK_.3	313.03	376.538	356.45	398.672	NA	NA	NA	NA	159.994	160.987	155.804	172.248	0.100877	NA	0.0433153
_DASHPQFK[Acetyl]EIQK_.2	114.232	122.632	122.197	109.745	NA	NA	NA	NA	63.6475	56.0531	58.1893	63.0173	0.0537055	NA	0.0614266
_DASHPQFK[Succinyl]EIQK_.3	NA	NA	NA	NA	38.5247	36.8321	29.61	37.3692	9.79325	11.3723	11.3026	13.9456	NA	0.113669	0.148494
_LFVDK[Acetyl]IR_.2	2626.64	2207.7	2105.92	2772.19	NA	NA	NA	NA	1320.26	1260.45	1287.96	1381.35	0.132428	NA	0.0396215
_LFVDK[Succinyl]IR_.2	NA	NA	NA	NA	4429.24	3427.49	3512.95	2365.07	640.44	611.103	711.941	676.923	NA	0.245937	0.066367
_NKELDPVQK[Acetyl]LFVDK_.3	460.649	325.657	244.422	333.173	NA	NA	NA	NA	86.369	106.809	118.812	110.409	0.261986	NA	0.130414
_NKELDPVQK[Acetyl]LFVDK_.2	131.506	79.5339	60.3599	81.0441	NA	NA	NA	NA	35.5268	30.017	30.4634	29.4811	0.345285	NA	0.0892125
_ELDPVQK[Acetyl]LFVDK_.2	333.106	276.84	308.657	406.754	NA	NA	NA	NA	106.3	120.873	133.451	143.32	0.166907	NA	0.127152
_FDDPK[Acetyl]FEVIDKPQS_.2	463.73	285.766	280.737	333.284	NA	NA	NA	NA	88.7894	101.657	99.4235	95.2587	0.2501	NA	0.0587361
_FDDPK[Acetyl]FEVIDKPQS_.3	156.252	109.554	114.163	140.93	NA	NA	NA	NA	20.8046	41.8687	34.9769	30.6112	0.170404	NA	0.275137
_NKELDPVQK[Succinyl]LFVDK_.3	NA	NA	NA	NA	386.333	250.346	196.605	288.089	71.5191	78.7663	77.8763	77.5291	NA	0.285407	0.0433162
_NKELDPVQK[Succinyl]LFVDK_.2	NA	NA	NA	NA	154.239	89.6989	70.7986	112.609	30.0818	30.4117	30.4829	34.0271	NA	0.336301	0.0594878
_FDDPK[Succinyl]FEVIDKPQS_.2	NA	NA	NA	NA	254.085	293.019	253.216	313.891	108.602	97.4033	126.533	108.401	NA	0.107673	0.109401
_ELDPVQK[Succinyl]LFVDK_.2	NA	NA	NA	NA	259.32	329.724	347.479	277.1	131.957	93.3205	86.326	64.8043	NA	0.138149	0.297576
_FDDPKFEVIDK[Acetyl]PQS_.2	401.833	240.822	241.012	287.132	NA	NA	NA	NA	76.062	67.7411	74.901	76.2584	0.259472	NA	0.0548448
_N[Deamidated]KELDPVQK[Succinyl]LFVDK_.3	NA	NA	NA	NA	216.563	133.692	120.589	152.239	39.6591	35.8949	39.9964	41.9413	NA	0.273207	0.0641914
_FDDPKFEVIDK[Succinyl]PQS_[Cation:Na].3	NA	NA	NA	NA	77.8439	71.3631	92.3961	78.3803	24.277	29.5502	31.7289	22.3503	NA	0.110764	0.162849
_GEMDTFPTFK[Acetyl]FDDPKFEVIDKPQS_.3	268.334	245.87	236.707	23.5367	NA	NA	NA	NA	141.271	159.475	103.799	104.939	0.58963	NA	0.216567
_FDDPKFEVIDK[Succinyl]PQS_.2	NA	NA	NA	NA	171.617	235.626	204.798	204.569	70.9659	77.5664	63.473	66.7254	NA	0.128036	0.0873337
_GEM[Oxidation]DTFPTFK[Acetyl]FDDPKFEVIDKPQS_.3	70.5163	57.5596	35.5381	8.70436	NA	NA	NA	NA	12.7319	14.401	13.8946	20.2764	0.628746	NA	0.220112
_STMNFK[Acetyl]IGGATER_.2	2515.26	2909.85	2510.68	2096.46	NA	NA	NA	NA	827.486	829.322	847.704	824.734	0.132419	NA	0.0125355
_STMNFK[Acetyl]IGGATER_.3	407.607	448.045	399.411	365.402	NA	NA	NA	NA	104.531	137.063	135.841	146.241	0.0838166	NA	0.138969
_TDK[Acetyl]YYGAQTVR_.2	2429.04	2113.74	1972.09	1997.79	NA	NA	NA	NA	780.48	708.624	818.348	786.014	0.0985987	NA	0.0598419
_TDK[Acetyl]YYGAQTVR_.3	336.373	291.983	279.628	301.533	NA	NA	NA	NA	103.544	103.643	120.126	120.951	0.0806022	NA	0.0873517
_IGFAEK[Acetyl]VAAK_.2	2580.85	4232.64	2964.42	3038.74	NA	NA	NA	NA	504.194	574.871	591.986	584.946	0.222961	NA	0.0717802
_VPTDK[Acetyl]YYGAQTVR_.2	554.443	562.215	462.985	566.355	NA	NA	NA	NA	207.454	248.223	222.081	203.726	0.0918131	NA	0.0916044
_VPTDK[Acetyl]YYGAQTVR_.3	100.741	129.632	107.99	132.065	NA	NA	NA	NA	31.4819	53.242	46.541	48.1025	0.132691	NA	0.20863
_SK[Succinyl]EFAQVIK_.2	NA	NA	NA	NA	487.863	519.401	552.808	475.78	169.114	193.868	201.853	194.507	NA	0.0678506	0.0752311
_IGFAEK[Succinyl]VAAK_.2	NA	NA	NA	NA	511.559	593.527	473.792	604.597	205.03	183.586	202.381	213.187	NA	0.116308	0.0622515
_IASAIMK[Succinyl]AADEVAEGK_.2	NA	NA	NA	NA	296.245	202.642	235.153	193.261	121.272	87.9641	97.7499	97.5929	NA	0.200783	0.140168
_IASAIMK[Succinyl]AADEVAEGK_.3	NA	NA	NA	NA	64.7091	64.8541	68.0687	54.1209	22.6816	33.3725	29.1161	33.4656	NA	0.0965915	0.171103
_IK[Succinyl]AAMPR_.2	NA	NA	NA	NA	435.531	534.354	538.161	578.321	113.398	96.1933	123.191	114.046	NA	0.11642	0.10087
_TD[Cation:Na]K[Acetyl]YYGAQTVR_.3	332.565	277.214	265.888	299.3	NA	NA	NA	NA	98.1538	94.545	115.568	115.195	0.0999736	NA	0.104733
_STM[Oxidation]NFK[Acetyl]IGGATER_.2	435.969	246.214	186.734	204.731	NA	NA	NA	NA	74.5873	83.0988	95.6673	84.8322	0.426387	NA	0.10244
_AAAEVNQEYGLDPK[Succinyl]IASAIMK_.2	NA	NA	NA	NA	109.331	100.724	155.441	183.279	72.0435	76.313	71.8091	66.2957	NA	0.284274	0.0573398
_AAAEVNQEYGLDPK[Succinyl]IASAIMK_.3	NA	NA	NA	NA	38.0761	47.6398	40.4035	73.1291	30.3573	28.1396	24.5012	34.047	NA	0.322596	0.136729
_KPVHPNDHVNK[Succinyl]SQSSNDTFPTAMHIAAAVEVHK_.6	NA	NA	NA	NA	128.397	181.947	194.622	172.842	30.3883	43.475	45.1716	47.6602	NA	0.169903	0.185188
_IASAIMK[Acetyl]AADEVAEGK_.2	152.68	119.903	229.592	210.214	NA	NA	NA	NA	45.1816	56.7871	41.4892	46.2093	0.284754	NA	0.138505
_STMNFK[Acetyl]I[Methyl]GGATER_.2	56.298	58.4148	67.7867	69.786	NA	NA	NA	NA	51.0498	32.8525	35.6707	38.9017	0.106313	NA	0.202215
_LMNESLMLVTALNPHIGYDK[Acetyl]AAK_.3	53.9702	62.137	68.8748	76.7955	NA	NA	NA	NA	43.9524	37.0331	35.3129	19.448	0.148464	NA	0.305148
_TD[Methyl]K[Acetyl]YYGAQTVR_.2	84.6353	89.1962	64.7604	73.4076	NA	NA	NA	NA	36.0333	30.627	32.005	32.7654	0.141561	NA	0.0698363
_STM[Oxidation]NFK[Succinyl]IGGATER_.2	NA	NA	NA	NA	76.7403	59.5508	58.144	106.712	28.5686	19.2417	26.6833	22.678	NA	0.300074	0.171575
_TDK[Acetyl]YY[Oxidation]GAQTVR_.2	36.7386	23.8603	21.7128	12.37	NA	NA	NA	NA	11.1997	6.05969	5.34777	10.2553	0.424116	NA	0.357902
_VLLPGLQK[Succinyl]LHDALSAK_.3	NA	NA	NA	NA	48.0194	18.726	18.8616	18.3165	10.4342	9.47233	3.56894	4.84405	NA	0.565577	0.477604
_VLLPGLQK[Acetyl]LHDALSAK_.3	37.8028	32.1543	52.2284	83.928	NA	NA	NA	NA	23.9096	28.6332	28.3414	17.9194	0.450133	NA	0.202868
_STMNFK[Succinyl]IGGATER_.2	NA	NA	NA	NA	666.251	658.693	815.876	609.991	267.659	257.975	262.703	273.034	NA	0.129433	0.0244009
_STMNFK[Succinyl]IGGATER_.3	NA	NA	NA	NA	89.7072	106.696	123.108	120.243	84.7469	119.352	102.418	116.012	NA	0.138887	0.148934
_HFIDK[Acetyl]LLPPID_.2	1044.25	582.858	955.263	2542.19	NA	NA	NA	NA	328.796	439.984	453.725	469.69	0.6745	NA	0.151275
_HFIDK[Succinyl]LLPPID_.2	NA	NA	NA	NA	651.408	357.971	206.24	575.405	63.5169	45.298	115.778	110.197	NA	0.454348	0.414638
_DHC[Carbamidomethyl]VAHK[Acetyl]LFK_.3	497.787	492.833	471.029	530.262	NA	NA	NA	NA	158.977	220.96	219.022	167.53	0.0491214	NA	0.171967
_DHC[Carbamidomethyl]VAHK[Acetyl]LFK_.2	54.1567	58.0154	53.9916	46.5135	NA	NA	NA	NA	21.1467	23.2728	23.4872	20.1851	0.0904835	NA	0.0734589
_EHC[Carbamidomethyl]EQLEK[Acetyl]C[Carbamidomethyl]VK_.3	281.895	232.13	211.464	290.628	NA	NA	NA	NA	72.2437	62.0012	69.2312	73.2804	0.150885	NA	0.0735724
_GDPK[Succinyl]EEEEEELVDPLTTVR_.3	NA	NA	NA	NA	141.505	162.081	160.262	169.039	38.1763	74.9498	64.079	80.9744	NA	0.0743814	0.293103
_EHC[Carbamidomethyl]EQLEK[Succinyl]C[Carbamidomethyl]VK_.3	NA	NA	NA	NA	115.637	125.865	99.7088	124.551	21.3412	18.9678	20.1264	20.7366	NA	0.103438	0.0499268
_DHC[Carbamidomethyl]VAHK[Succinyl]LFK_.3	NA	NA	NA	NA	59.3779	49.5742	58.1706	56.2963	12.9866	17.8645	18.0304	13.7332	NA	0.0783246	0.170371
_DHC[Carbamidomethyl]VAHK[Succinyl]LFK_.2	NA	NA	NA	NA	6.65205	5.61177	5.75423	9.12064	3.62221	1.87377	5.05036	5.10222	NA	0.239359	0.389084
_K[Succinyl]VNLAELFK_.2	NA	NA	NA	NA	75.5775	86.8902	84.7515	128.607	52.2237	57.7502	45.7607	31.3505	NA	0.25135	0.243491
_THLPGFVEQAGALK[Acetyl]AK_.3	842.547	776.478	725.379	432.685	NA	NA	NA	NA	519.415	300.236	396.641	748.093	0.260513	NA	0.393792
_THLPGFVEQAGALK[Acetyl]AK_.2	143.64	156.472	110.345	141.386	NA	NA	NA	NA	89.6291	62.4186	74.1698	68.3755	0.141872	NA	0.158649
_THLPGFVEQ[Deamidated]AGALK[Acetyl]AK_.3	324.058	420.671	426.321	394.987	NA	NA	NA	NA	196.35	223.934	250.852	216.539	0.120022	NA	0.101559
_THLPGFVEQAGALKAK[Acetyl]_.3	263.284	394.329	362.435	353.281	NA	NA	NA	NA	189.335	188.047	221.608	201.862	0.163664	NA	0.0777412
_VNLAELFK[Acetyl]GK_.2	351.624	338.429	280.105	455.401	NA	NA	NA	NA	116.324	122.073	117.752	67.312	0.20471	NA	0.243877
_KVNLAELFK[Succinyl]GK_.3	NA	NA	NA	NA	195.746	231.183	196.199	226.285	93.984	80.6589	93.7788	84.231	NA	0.0895729	0.0767038
_KVNLAELFK[Succinyl]GK_.2	NA	NA	NA	NA	13.9534	7.62761	8.70115	16.6699	1.19509	6.01844	4.52565	5.95395	NA	0.365932	0.510873
_KVNLAELFK[Acetyl]GK_.3	370.493	136.544	144.469	277.561	NA	NA	NA	NA	41.8224	60.091	57.1759	62.8919	0.484743	NA	0.169551
_KVNLAELFK[Acetyl]GK_.2	67.8218	38.5857	26.2373	58.6578	NA	NA	NA	NA	11.8696	13.6247	11.0316	12.3527	0.39463	NA	0.0887187
_KVNLAELFKGK[Acetyl]_.3	319.937	128.259	133.788	255.121	NA	NA	NA	NA	38.8551	55.8143	52.1352	59.5305	0.450029	NA	0.174606
_VGDAIPSVEVFEGEPGKK[Succinyl]_.2	NA	NA	NA	NA	204.217	145.37	160.17	342.71	51.7272	42.2998	47.6543	42.446	NA	0.422013	0.0986446
_VGDAIPSVEVFEGEPGK[Succinyl]K_.2	NA	NA	NA	NA	198.846	148.51	154.029	356.128	51.7591	39.0844	48.0091	47.4104	NA	0.453176	0.114805
_VNLAELFK[Succinyl]GK_.2	NA	NA	NA	NA	124.337	133.93	126.653	227.519	45.8535	46.8051	47.8488	50.6931	NA	0.325091	0.0438022
_PIK[Acetyl]VGDAIPSVEVFEGEPGKK_.3	119.745	94.7181	173.056	145.22	NA	NA	NA	NA	41.3639	37.2428	31.8054	39.6988	0.252577	NA	0.111213
_THLPGFVEQ[Deamidated]AGALK[Succinyl]AK_.3	NA	NA	NA	NA	126.065	126.237	590.579	218.953	144.446	16.3462	9.07752	15.7694	NA	0.832966	1.41006
_THLPGFVEQAGALK[Succinyl]AK_.3	NA	NA	NA	NA	127.241	30.0352	21.7556	16.0291	9.81739	19.6254	15.9212	15.7754	NA	1.0793	0.265429
_TK[Acetyl]FENAFLSHVISQHQSLLGNIR_.4	396.823	395.926	520.809	518.633	NA	NA	NA	NA	258.033	112.109	156.176	98.8708	0.155488	NA	0.461381
_TK[Succinyl]FENAFLSHVISQHQSLLGNIR_.4	NA	NA	NA	NA	254.172	257.879	192.653	235.341	154.308	70.1993	95.1585	58.3873	NA	0.127285	0.45188
_RSTVAQLVK[Acetyl]R_.3	113.529	88.8732	90.6815	99.6085	NA	NA	NA	NA	27.859	39.6528	37.1506	38.3006	0.114711	NA	0.149775
_RSTVAQLVK[Succinyl]R_.3	NA	NA	NA	NA	184.098	139.075	122.674	157.726	30.6524	26.9896	30.0739	27.7619	NA	0.174722	0.0612824
_[Delta:H(2)C(2) (Protein N-term)]ISEQSDAK[Acetyl]LK_.2	12.6721	11.9249	6.51366	15.7167	NA	NA	NA	NA	9.53929	4.06472	5.86128	5.84648	0.327237	NA	0.363634
_STVAQLVK[Acetyl]R_.2	3361.77	3105.44	2231.98	3218.75	NA	NA	NA	NA	703.097	851.073	950.552	829.843	0.170921	NA	0.121994
_ISEQSDAK[Acetyl]LK_.2	1482.9	1363.81	1191.45	1812.89	NA	NA	NA	NA	539.302	376.059	439.375	379.17	0.179316	NA	0.176094
_ISEQSDAK[Succinyl]LK_.2	NA	NA	NA	NA	2205.21	1615.8	1772.93	1398.17	362.07	251.361	302.781	314.472	NA	0.195268	0.147761
_ISEQSDAK[Succinyl]LK_.3	NA	NA	NA	NA	55.9855	61.183	60.4603	55.5712	11.4613	10.2787	10.6018	10.6579	NA	0.0502842	0.0467747
_STVAQLVK[Succinyl]R_.2	NA	NA	NA	NA	730.839	704.171	855.965	936.905	289.313	263.581	289.429	301.705	NA	0.135081	0.0560877
_AMK[Succinyl]QVAGTMK_.2	NA	NA	NA	NA	677.311	1023.01	917.429	1012.5	208.554	224.891	250.026	223.778	NA	0.177044	0.0757322
_VVDALGNAIDGK[Succinyl]GPIGSK_.2	NA	NA	NA	NA	263.456	289.12	328.639	469.861	166.957	152.197	149.293	166.181	NA	0.272529	0.0580993
_VVDALGNAIDGK[Succinyl]GPIGSK_.3	NA	NA	NA	NA	138.904	188.691	193.198	266.966	51.5507	82.5402	87.2901	91.9247	NA	0.267947	0.233089
_ITK[Acetyl]FENAFLSHVISQHQSLLGNIR_.4	343.684	198.806	367.794	754.927	NA	NA	NA	NA	120.146	147.597	181.933	170.49	0.571136	NA	0.176043
_ITK[Acetyl]FENAFLSHVISQHQSLLGNIR_.3	67.4402	49.6328	91.6345	95.4022	NA	NA	NA	NA	31.6638	29.6236	39.2127	33.3772	0.283061	NA	0.123245
_GYLDK[Succinyl]LEPSK_.2	NA	NA	NA	NA	258.475	291.082	277.805	433.863	111.313	131.522	146.221	133.956	NA	0.25424	0.110658
_LIK[Succinyl]EGDVVKR_.3	NA	NA	NA	NA	407.862	496.012	455.518	648.564	108.059	102.628	121.837	99.0387	NA	0.207468	0.0927745
_LIK[Succinyl]EGDVVKR_.2	NA	NA	NA	NA	34.2988	26.7142	24.9157	37.1369	10.9467	8.23066	9.22964	7.44801	NA	0.191108	0.168426
_ITK[Acetyl]FEN[Deamidated]AFLSHVISQHQSLLGNIR_.4	274.764	164.837	293.486	624.285	NA	NA	NA	NA	99.1932	118.365	137.472	140.519	0.584238	NA	0.154667
_LIK[Succinyl]EGDVVK_.2	NA	NA	NA	NA	435.441	332.739	450.582	321.061	129.57	114.684	121.229	122.19	NA	0.175319	0.0499915
_AMK[Acetyl]QVAGTMK_.2	173.76	227.019	220.692	367.377	NA	NA	NA	NA	99.2114	112.561	104.834	83.0832	0.338002	NA	0.124985
_TSIAIDTIINQK[Acetyl]R_.2	248.6	286.849	240.682	206.852	NA	NA	NA	NA	76.8647	74.8891	82.5506	119.367	0.133646	NA	0.236229
_GYLDK[Acetyl]LEPSK_.2	267.99	292.632	298.9	419.888	NA	NA	NA	NA	68.2045	99.8166	71.0607	71.0952	0.212634	NA	0.192276
_VGLK[Succinyl]APGIIPR_.2	NA	NA	NA	NA	768.635	477.618	680.978	373.731	59.4195	54.0315	58.9982	61.8522	NA	0.315347	0.0559967
_DNGK[Succinyl]HALIIYDDLSK_.3	NA	NA	NA	NA	135.747	134.204	138.392	121.579	42.4863	38.9448	40.5289	49.0128	NA	0.0563896	0.103492
_DNGK[Succinyl]HALIIYDDLSK_.2	NA	NA	NA	NA	10.2165	5.42176	5.74859	5.42286	9.26865	5.23311	6.31886	4.22736	NA	0.350285	0.347941
_VVDALGNAID[Cation:Na]GK[Succinyl]GPIGSK_.3	NA	NA	NA	NA	87.4468	110.416	111.545	125.307	36.7687	52.574	45.3854	54.6945	NA	0.14437	0.171144
_ITK[Succinyl]FEN[Deamidated]AFLSHVISQHQSLLGNIR_.4	NA	NA	NA	NA	157.363	97.0781	97.0231	129.48	37.8498	50.7571	55.7445	55.3715	NA	0.241955	0.167577
_GYLDKLEPSK[Succinyl]ITK_.2	NA	NA	NA	NA	172.835	130.719	154.972	164.21	17.9907	14.9041	9.9892	15.6079	NA	0.11672	0.229755
_GYLDKLEPSK[Succinyl]ITK_.3	NA	NA	NA	NA	255.905	205.206	295.336	234.868	28.137	27.3895	25.5068	31.3263	NA	0.152885	0.0863243
_QVAGTMK[Acetyl]LELAQYR_.2	156.103	101.692	99.1564	78.3162	NA	NA	NA	NA	52.22	38.2264	38.3679	34.8977	0.305267	NA	0.18806
_ITK[Succinyl]FENAFLSHVISQHQSLLGNIR_.4	NA	NA	NA	NA	117.252	74.9951	67.5081	99.7592	27.0648	37.0633	40.271	38.1906	NA	0.254437	0.16478
_SDGK[Succinyl]ISEQSDAK_.2	NA	NA	NA	NA	211.337	146.188	172.319	115.999	14.7596	23.9199	26.6581	25.8237	NA	0.25045	0.240238
_TSIAIDTIINQK[Succinyl]R_.2	NA	NA	NA	NA	47.2492	60.5775	61.3797	47.4873	32.8096	23.4546	27.1633	18.2094	NA	0.145189	0.242073
_SDGK[Acetyl]ISEQSDAK[Acetyl]LK_.2	31.9419	41.3115	39.4915	23.3329	NA	NA	NA	NA	18.5398	14.624	19.2759	15.7791	0.240988	NA	0.129682
_AMK[Succinyl]QVAGTM[Oxidation]K_.2	NA	NA	NA	NA	39.2475	29.9419	22.5168	28.9113	9.38322	4.93817	6.98765	9.9356	NA	0.228646	0.294885
_AM[Oxidation]K[Succinyl]QVAGTM[Oxidation]K_.2	NA	NA	NA	NA	9.59512	3.94465	6.69325	5.85899	3.42464	2.76215	3.21999	2.98536	NA	0.360135	0.0926298
_[Delta:H(2)C(2) (Protein N-term)]SDGK[Succinyl]ISEQSDAK_.2	NA	NA	NA	NA	37.2294	27.0964	15.32	19.6175	1.46531	4.37638	4.34369	3.39289	NA	0.386857	0.402011
_AMK[Acetyl]QVAGTM[Oxidation]K_.2	9.87588	3.18524	7.57972	9.5767	NA	NA	NA	NA	3.57386	3.98733	2.97323	3.74405	0.408497	NA	0.1211
_DN[Ammonia-loss]GK[Succinyl]HALIIYDDLSK_.2	NA	NA	NA	NA	6.50955	35.6636	23.5184	29.6447	22.0759	18.6951	18.3566	19.0429	NA	0.527355	0.0875994
_AM[Oxidation]K[Acetyl]QVAGTM[Oxidation]K_.2	1.80072	1	3.1206	3.43491	NA	NA	NA	NA	1.85101	1.38621	1.76142	1.52935	0.487111	NA	0.130303
_TLHIK[Succinyl]ALAVSDLNR_.2	NA	NA	NA	NA	15.8687	6.69305	14.2528	4.93906	12.8391	8.42835	9.5021	1.45941	NA	0.519763	0.593591
_TLHIK[Succinyl]ALAVSDLNR_.3	NA	NA	NA	NA	169.766	255.816	215.457	307.531	87.9085	88.6267	78.5578	93.3511	NA	0.247243	0.0710841
_VAK[Succinyl]ENGVDAVHPGYGFLSER_.3	NA	NA	NA	NA	85.4907	76.8511	63.7721	89.6222	47.1983	47.779	41.6214	56.2696	NA	0.144715	0.125341
_QVGYENAGTVEFLVDK[Succinyl]HGK_.3	NA	NA	NA	NA	215.156	299.836	267.946	265.75	67.3017	79.323	83.7053	81.0233	NA	0.133504	0.093172
_K[Succinyl]IAPYVAHNFNK_.3	NA	NA	NA	NA	34.8102	31.7824	37.0076	37.6009	9.29884	12.1705	11.5276	12.4027	NA	0.0746338	0.12481
_SILVK[Succinyl]DTQAMK_.2	NA	NA	NA	NA	1794.47	1918.62	1967.08	1513.03	690.379	751.134	774.474	736.736	NA	0.113215	0.0480356
_SILVK[Succinyl]DTQAMK_.3	NA	NA	NA	NA	32.43	31.5966	47.1049	24.1065	14.7944	15.1533	18.9092	12.6047	NA	0.284578	0.170338
_ELEK[Acetyl]DLIDR_.2	1894.28	1808.87	1649.78	1549.48	NA	NA	NA	NA	505.447	571.642	615.786	593.272	0.0898746	NA	0.0832902
_LTSDSVK[Acetyl]LAK_.2	627.687	505.981	472.333	579.486	NA	NA	NA	NA	190.59	219.507	231.932	199.289	0.128648	NA	0.0894717
_HGK[Succinyl]HYFIEVNSR_.3	NA	NA	NA	NA	385.477	368.962	360.339	518.46	124.704	137.377	121.206	125.87	NA	0.181653	0.0550794
_HGK[Succinyl]HYFIEVNSR_.2	NA	NA	NA	NA	9.89234	6.36989	7.94141	34.2335	11.2607	7.28224	7.5326	6.64628	NA	0.900929	0.255131
_LTSDSVK[Succinyl]LAK_.2	NA	NA	NA	NA	675.136	627.912	515.774	666.166	121.515	123.235	125.88	118.035	NA	0.117887	0.0269093
_QVGYENAGTVEFLVDK[Acetyl]HGK_.3	508.107	256.538	275.193	408.942	NA	NA	NA	NA	103.524	124.44	85.6366	104.271	0.327488	NA	0.151797
_SMGLGSK[Acetyl]FK_.2	392.756	668.687	488	439.351	NA	NA	NA	NA	73.7963	91.0981	96.2034	99.3252	0.242877	NA	0.126402
_IEGRPGASLPPLNLK[Succinyl]ELEK_.3	NA	NA	NA	NA	379.636	294.482	218.106	370.584	85.0923	88.74	85.5886	97.6378	NA	0.238969	0.0650998
_TLHIK[Acetyl]ALAVSDLNR_.3	656.03	370.776	253.689	356.418	NA	NA	NA	NA	75.9508	60.4961	56.2567	107.556	0.421767	NA	0.309805
_TLHIK[Acetyl]ALAVSDLNR_.2	42.437	51.8468	36.2811	25.7255	NA	NA	NA	NA	12.99	10.6406	11.0418	6.81513	0.280532	NA	0.249103
_QVGYENAGTVEFLVDKHGK[Acetyl]_.3	388.967	180.943	208.283	303.425	NA	NA	NA	NA	73.4449	94.2201	67.2736	74.4008	0.350903	NA	0.151182
_DHPTAATK[Succinyl]MSR_.3	NA	NA	NA	NA	268.873	327.467	333.271	169.679	36.6313	45.309	43.3731	46.1239	NA	0.276145	0.100546
_SILVK[Succinyl]DTQAM[Oxidation]K_.2	NA	NA	NA	NA	115.544	96.8836	104.021	107.192	27.3048	30.5887	43.6532	33.8556	NA	0.0730358	0.208597
_GQIGAPMPGK[Succinyl]VIDIK_.2	NA	NA	NA	NA	42.565	47.3073	42.0426	82.7876	26.0839	20.5096	21.5346	67.516	NA	0.364261	0.664502
_DTQAMK[Acetyl]EMHFHPK_.3	30.002	41.2072	42.5925	64.669	NA	NA	NA	NA	51.0116	48.4686	25.9351	20.151	0.325152	NA	0.429438
_IEGRPGASLPPLNLK[Succinyl]ELEKDLIDR_.4	NA	NA	NA	NA	38.9695	46.2534	48.3556	52.6623	23.7852	17.7882	26.1022	26.4635	NA	0.122862	0.170412
_SILVK[Succinyl]D[Cation:Na]TQAMK_.2	NA	NA	NA	NA	10.772	10.9865	7.89413	27.4394	5.1304	3.67653	4.47639	35.7284	NA	0.622863	1.27819
_DHPTAATK[Acetyl]MSR_.3	9.64463	28.0601	21.5666	37.8708	NA	NA	NA	NA	2.61844	8.34399	6.70304	5.2372	0.487532	NA	0.424281
_GLAPVQAYLHIPDIIK[Acetyl]VAK_.3	93.9343	68.6231	93.2608	226.661	NA	NA	NA	NA	28.2954	41.024	27.3829	53.7236	0.594165	NA	0.330223
_SMGLGSK[Succinyl]FK_.2	NA	NA	NA	NA	54.3932	66.8164	66.0749	53.1756	25.7173	24.8037	29.1698	27.744	NA	0.121985	0.073372
_HGK[Acetyl]HYFIEVNSR_.3	89.97	58.6964	86.2675	98.1272	NA	NA	NA	NA	21.6641	11.6685	18.3223	40.5436	0.205513	NA	0.537127
_QK[Succinyl]ADEAYLIGR_.2	NA	NA	NA	NA	44.3183	66.7636	34.4819	59.9183	11.1014	9.18168	8.98134	10.7729	NA	0.285427	0.108181
_LAK[Succinyl]QVGYENAGTVEFLVDK_.3	NA	NA	NA	NA	16.9832	12.5877	19.3743	20.3314	11.7346	12.8861	1.18912	12.6681	NA	0.199452	0.586558
_DMAGLLK[Succinyl]PAAC[Carbamidomethyl]TMLVSSLR_.3	NA	NA	NA	NA	885.831	733.789	897.299	46.0535	541.689	276.536	264.632	4.06547	NA	0.629586	0.807939
_YSYLK[Acetyl]PR_.2	125.079	97.3295	105.763	138.025	NA	NA	NA	NA	32.6694	39.7687	43.8711	43.7551	0.158184	NA	0.131347
_YSYLK[Succinyl]PR_.2	NA	NA	NA	NA	68.6924	82.6925	72.2923	74.1468	26.0955	31.787	36.5902	37.9324	NA	0.0797731	0.16205
_FGSAQQK[Succinyl]QQWITPFTN[Deamidated]GDK_.2	NA	NA	NA	NA	111.305	121.115	137.761	118.18	66.3001	61.5429	52.1774	69.7441	NA	0.091958	0.122099
_K[Succinyl]IAMQTLDMGR_.2	NA	NA	NA	NA	18.9821	11.7676	9.13848	79.9658	5.31481	3.21064	3.76482	12.8716	NA	1.12115	0.711692
_NAFGAPLTK[Succinyl]LQNIQFK_.2	NA	NA	NA	NA	1402.94	1182.22	1179.17	1084.78	327.421	292.75	332.662	334.122	NA	0.11129	0.0607288
_NAFGAPLTK[Succinyl]LQNIQFK_.3	NA	NA	NA	NA	148.077	119.114	127.566	130.361	22.1729	32.257	35.3735	40.5783	NA	0.0927535	0.237763
_NAFGAPLTK[Acetyl]LQNIQFK_.2	767.596	588.81	711.68	1178.46	NA	NA	NA	NA	289.452	252.481	282.936	290.62	0.315036	NA	0.0642445
_NAFGAPLTK[Acetyl]LQNIQFK_.3	216.508	163.122	216.107	430.443	NA	NA	NA	NA	57.8142	89.3617	81.969	63.8897	0.462345	NA	0.202694
_DFAEK[Acetyl]ELVPIAAQLDR_.2	371.858	230.522	347.41	397.956	NA	NA	NA	NA	142.591	171.08	144.782	166.385	0.219282	NA	0.0935562
_DFAEK[Acetyl]ELVPIAAQLDR_.3	48.5587	39.6047	57.4926	66.569	NA	NA	NA	NA	13.501	20.7142	28.2087	24.2154	0.218573	NA	0.288174
_QNK[Succinyl]GISAFLVPMPTPGLTLGK_.3	NA	NA	NA	NA	278.045	165.117	157.272	348.806	46.8966	85.6502	96.4662	95.278	NA	0.390088	0.287311
_QNK[Succinyl]GISAFLVPMPTPGLTLGK_.2	NA	NA	NA	NA	345.881	189.089	143.121	106.357	66.898	50.7243	106.043	76.4439	NA	0.537582	0.309794
_NAFGAPLTK[Acetyl]LQNIQFK_[Cation:Na].3	326.757	243.731	312.137	467.784	NA	NA	NA	NA	97.0854	136.011	122.587	106.815	0.278524	NA	0.14858
_QNK[Acetyl]GIS[Phospho]AFLVPMPTPGLTLGK_.3	2.40662	1.9025	5.13547	15.1722	NA	NA	NA	NA	42.182	72.961	95.5442	90.0061	1.00378	NA	0.31929
_DFAEK[Succinyl]ELVPIAAQLDR_.2	NA	NA	NA	NA	329.671	199.004	146.036	307.921	63.1572	74.711	78.1936	67.4952	NA	0.356708	0.0961123
_NAFGAPLT[Phospho]K[Acetyl]LQNIQFK_.3	90.6261	108.206	70.3131	56.1123	NA	NA	NA	NA	50.1522	58.1979	81.3827	18.3577	0.280978	NA	0.500887
_LGPILK[Acetyl]FGSAQQK_.2	200.31	135.422	93.5464	139.555	NA	NA	NA	NA	20.302	18.1034	23.5638	26.9274	0.30911	NA	0.173475
_EHLFPTAQVK[Acetyl]K_.3	69.6178	64.682	46.906	59.2108	NA	NA	NA	NA	13.1234	14.9894	14.2922	15.4891	0.162578	NA	0.0708334
_EHLFPTAQVKK[Acetyl]_.3	69.6178	64.682	46.906	59.2108	NA	NA	NA	NA	13.1234	14.9894	14.2922	15.4891	0.162578	NA	0.0708334
_LGPILK[Succinyl]FGSAQQK_.2	NA	NA	NA	NA	41.1463	45.9286	60.6051	30.2011	8.16004	16.5985	19.2121	13.5062	NA	0.283584	0.330652
_DFAEK[Succinyl]ELVPIAAQ[Deamidated]LDR_.2	NA	NA	NA	NA	166.99	106.714	74.9463	176.857	42.8843	47.46	47.2071	38.8098	NA	0.371062	0.0929697
_QNK[Succinyl]GISAFLVPM[Oxidation]PTPGLTLGK_.2	NA	NA	NA	NA	111.745	90.8425	81.9743	61.8108	43.6466	38.6386	25.1131	16.2383	NA	0.239114	0.405301
_NQEAFK[Acetyl]HLYFEK_.3	22.696	21.5827	23.0834	18.347	NA	NA	NA	NA	10.6894	11.807	13.7606	14.4179	0.100329	NA	0.13605
_NQEAFK[Acetyl]HLYFEK_.2	3.59647	2.44383	3.57643	6.17827	NA	NA	NA	NA	5.44665	3.48523	3.79332	4.25592	0.400369	NA	0.202876
_LAGVLVK[Succinyl]QGVK_.2	NA	NA	NA	NA	34.7229	32.8344	38.8682	26.2953	10.5167	10.8794	11.5755	13.0683	NA	0.157813	0.0979985
_DTIADPHNLK[Acetyl]IC[Carbamidomethyl]C[Carbamidomethyl]R_.3	1062.85	1155.2	974.384	899.293	NA	NA	NA	NA	239.4	292.278	309.955	301.419	0.10817	NA	0.111071
_DTIADPHNLK[Acetyl]IC[Carbamidomethyl]C[Carbamidomethyl]R_.2	216.702	238.665	170.355	116.455	NA	NA	NA	NA	77.949	62.8326	62.9656	64.8169	0.291843	NA	0.10816
_NGK[Succinyl]QWLLGK_.2	NA	NA	NA	NA	685.137	572.007	564.421	961.63	77.5752	76.038	94.5952	82.9757	NA	0.266773	0.101574
_N[Deamidated]GK[Succinyl]QWLLGK_.2	NA	NA	NA	NA	161.037	136.355	126.277	201.4	29.8719	41.4648	42.9466	38.9881	NA	0.214022	0.153
_VPK[Succinyl]SPIIFSK_.2	NA	NA	NA	NA	31.6553	28.4083	18.259	134.619	7.51563	6.33433	6.42752	8.33326	NA	1.02478	0.133149
_DTIADPHNLK[Succinyl]IC[Carbamidomethyl]C[Carbamidomethyl]R_.3	NA	NA	NA	NA	13.5381	19.999	39.1329	35.5491	7.28203	8.21279	10.8079	8.3061	NA	0.452952	0.174483
_SVLAN[Deamidated]GMK[Acetyl]LLGITPVC[Carbamidomethyl]R_.2	26.5395	17.9348	36.5763	22.0334	NA	NA	NA	NA	19.6398	21.6373	17.1886	16.3545	0.31101	NA	0.128371
_VLAIHK[Succinyl]QHLSPVDTAYFR_.4	NA	NA	NA	NA	5186.31	3861.49	4078.77	3119.29	562.702	552.506	609.378	616.871	NA	0.210524	0.0554668
_VLAIHK[Succinyl]QHLSPVDTAYFR_.3	NA	NA	NA	NA	2080.07	1339.28	1569.74	1075.51	208.355	180.08	202.985	201.376	NA	0.281465	0.062778
_VLAIHK[Succinyl]QHLSPVDTAYFR_.2	NA	NA	NA	NA	318.103	182.339	186.038	130.979	80.1645	33.4264	42.715	43.8376	NA	0.390873	0.412115
_VLAIHK[Acetyl]QHLSPVDTAYFR_.4	376.198	501.512	491.927	504.484	NA	NA	NA	NA	240.871	286.099	301.126	215.992	0.131875	NA	0.151169
_VLAIHK[Acetyl]QHLSPVDTAYFR_.3	149.798	160.349	156.905	181.939	NA	NA	NA	NA	100.587	98.0175	96.0931	78.1686	0.0853202	NA	0.109416
_VLAIHK[Acetyl]QHLSPVDTAYFR_.2	20.3006	32.2767	32.6792	21.4495	NA	NA	NA	NA	29.8665	13.6656	19.0759	14.9703	0.251808	NA	0.379079
_K[Succinyl]PLLLHQGHMEWLFDSEGNR_.4	NA	NA	NA	NA	759.195	889.288	695.547	680.606	315.409	320.138	310.498	298.231	NA	0.125727	0.0302839
_K[Succinyl]PLLLHQGHMEWLFDSEGNR_.3	NA	NA	NA	NA	92.1505	99.8374	75.4692	64.6103	51.6058	37.6632	39.0897	28.7332	NA	0.191993	0.239681
_FAK[Acetyl]LRDEFDIVGDVR_.3	235.263	437.565	238.4	217.808	NA	NA	NA	NA	122.383	106.567	102.779	105.65	0.368217	NA	0.0808527
_K[Succinyl]PLLLHQGHM[Oxidation]EWLFDSEGNR_.4	NA	NA	NA	NA	162.22	166.537	187.07	365.164	61.8971	54.3985	49.1557	66.1348	NA	0.441399	0.130977
_QPLPK[Succinyl]TEVNQIHEDC[Carbamidomethyl]K_.3	NA	NA	NA	NA	122.311	83.7474	63.7453	147.413	33.1071	30.1019	28.6937	28.7502	NA	0.360863	0.0685514
_FAK[Succinyl]LRDEFDIVGDVR_.3	NA	NA	NA	NA	15.7359	101.451	106.553	37.7544	43.0573	29.8352	31.8584	33.9351	NA	0.696743	0.168315
_GIGN[Deamidated]GFPMAAVVTTPEIAK[Succinyl]SLAK_.2	NA	NA	NA	NA	77.9224	33.3727	28.292	48.723	19.6473	15.1894	20.6918	6.73187	NA	0.474158	0.408211
_GIGN[Deamidated]GFPMAAVVTTPEIAK[Succinyl]SLAK_.3	NA	NA	NA	NA	13.3754	32.737	21.4715	7.50102	14.5474	25.8033	25.4741	32.2889	NA	0.582332	0.299929
_QPLPK[Succinyl]TEVNQIHEDC[Carbamidomethyl]KDMGLLVGR_.4	NA	NA	NA	NA	56.8468	65.738	64.6095	70.8996	25.4242	27.8342	23.2557	30.7069	NA	0.0899559	0.119512
_[Gln->pyro-Glu]QPLPK[Succinyl]TEVNQIHEDC[Carbamidomethyl]K_.2	NA	NA	NA	NA	29.8132	8.88927	25.4371	31.9729	19.5989	9.88608	12.2082	8.45874	NA	0.435006	0.39515
_GIGN[Deamidated]GFPMAAVVTTPEIAKSLAK[Succinyl]_.2	NA	NA	NA	NA	215.585	37.5354	32.682	47.7105	24.1809	16.6789	32.1751	4.7358	NA	1.05975	0.600173
_WLK[Succinyl]DQELSPR_.2	NA	NA	NA	NA	35.789	30.4483	38.4166	39.4792	7.7461	6.19739	10.4953	16.4949	NA	0.111937	0.443343
_QFSSAEEAALKEPIIK[Acetyl]R_.3	67.3624	57.7563	66.3047	70.4814	NA	NA	NA	NA	28.307	29.9861	26.5046	24.0181	0.0831362	NA	0.0939478
_MVAAVAC[Carbamidomethyl]AK[Acetyl]VPK_.2	313.546	303.38	205.536	332.354	NA	NA	NA	NA	85.5803	91.5874	80.2312	2.4668	0.196497	NA	0.645315
_MVAAVAC[Carbamidomethyl]AK[Acetyl]VPK_.3	714.461	281.167	166.779	486.641	NA	NA	NA	NA	69.1595	83.2867	118.854	98.3358	0.584682	NA	0.230256
_M[Oxidation]VAAVAC[Carbamidomethyl]AK[Acetyl]VPK_.2	10.7061	5.07089	5.60755	1.74363	NA	NA	NA	NA	3.89523	3.81808	1.98187	3.09031	0.640079	NA	0.277554
_MVAAVAC[Carbamidomethyl]AK[Succinyl]VPK_.2	NA	NA	NA	NA	240.496	236.701	234.272	174.122	93.3896	86.738	94.3375	102.025	NA	0.142824	0.0665111
_MVAAVAC[Carbamidomethyl]AK[Succinyl]VPK_.3	NA	NA	NA	NA	22.977	16.8942	27.4836	15.734	9.5503	12.0828	12.9351	7.79514	NA	0.264157	0.222243
_M[Oxidation]VAAVAC[Carbamidomethyl]AK[Succinyl]VPK_.2	NA	NA	NA	NA	6.69663	7.66559	6.58435	1.78911	1	1	1	1	NA	0.464735	0
_TGTVLIPGTTQLTQK[Succinyl]DILYR_.2	NA	NA	NA	NA	160.486	197.202	57.9614	208.346	72.521	76.8622	77.7818	66.3714	NA	0.438991	0.0709648
_LEK[Succinyl]INDAFLHVMQR_.3	NA	NA	NA	NA	44.5778	53.365	47.3378	42.2791	27.4681	20.5699	20.8801	21.2127	NA	0.102081	0.146486
_LEK[Succinyl]IN[Deamidated]DAFLHVMQR_.3	NA	NA	NA	NA	23.9594	20.2292	31.7612	27.1676	14.0016	13.1998	13.6587	14.538	NA	0.189805	0.0407541
_LEK[Acetyl]INDAFLHVMQR_.3	12.3642	43.7938	30.8201	37.1607	NA	NA	NA	NA	14.1985	11.324	7.91078	8.31228	0.435874	NA	0.281169
_LLFDQFMK[Acetyl]K_.2	40.3407	56.4054	38.5945	29.1892	NA	NA	NA	NA	22.0678	13.4635	10.2148	12.3979	0.274687	NA	0.357739
_LLFDQFMKK[Acetyl]_.2	40.3407	56.4054	38.5945	29.1892	NA	NA	NA	NA	22.0678	13.4635	10.2148	12.3979	0.274687	NA	0.357739
_KEEQMSK[Acetyl]AQQFTR_.3	29.1754	32.6866	32.1696	43.364	NA	NA	NA	NA	10.1393	17.9242	12.5291	9.09323	0.18068	NA	0.317213
_K[Succinyl]LFVSC[Carbamidomethyl]TIQSIDEK_.2	NA	NA	NA	NA	62.9085	76.859	41.2324	61.2936	47.6628	31.1592	5.68233	30.8938	NA	0.242118	0.600431
_K[Succinyl]FVIPDFEEFTGHVDR_.3	NA	NA	NA	NA	79.9324	62.619	43.4332	87.4401	14.9278	19.9163	19.8415	26.6292	NA	0.286708	0.236382
_LQDC[Carbamidomethyl]MSK[Acetyl]MQR_.2	5.02981	6.89151	6.55202	6.2033	NA	NA	NA	NA	6.69504	5.55661	4.81678	2.11966	0.131277	NA	0.405443
_VYGTVFHMNQGNPFK[Succinyl]LK_.2	NA	NA	NA	NA	441.914	375.095	240.981	650.72	201.117	101.45	88.6164	117.798	NA	0.399954	0.398246
_VYGTVFHMNQGNPFK[Succinyl]LK_.3	NA	NA	NA	NA	962.168	662.951	470.304	1225.98	189.678	181.648	202.84	184.764	NA	0.400364	0.0492411
_AQGLISHIIYAQTLAMDK[Acetyl]R_.3	649.936	870.812	785.988	836.493	NA	NA	NA	NA	276.162	279.686	250.026	233.319	0.123503	NA	0.0849116
_VYGTVFHMN[Deamidated]QGNPFK[Acetyl]LK_.3	390.689	420.923	740.253	588.674	NA	NA	NA	NA	195.093	199.462	196.666	187.88	0.302952	NA	0.0253586
_LK[Succinyl]ALVDKWPDFNTVVVRPR_.4	NA	NA	NA	NA	439.018	425.408	379.741	387.364	183.689	186.792	176.22	181.559	NA	0.0706261	0.0244417
_LK[Succinyl]ALVDKWPDFNTVVVRPR_.3	NA	NA	NA	NA	48.4298	39.3987	45.6404	40.3338	38.8574	32.6752	12.97	20.0084	NA	0.0991852	0.450418
_VYGTVFHMNQGNPFK[Acetyl]LK_.3	222.519	228.754	420.718	356.937	NA	NA	NA	NA	113.299	117.368	113.635	101.628	0.318271	NA	0.0612088
_VYGTVFHMNQGNPFK[Acetyl]LK_.2	24.3826	31.1174	47.9233	26.4499	NA	NA	NA	NA	24.9968	17.3099	15.6217	12.548	0.328981	NA	0.300741
_LVPSLLEDK[Acetyl]EYLDHQSGRPR_.4	498.469	396.795	390.878	392.989	NA	NA	NA	NA	103.968	94.2687	99.7253	95.568	0.1251	NA	0.0446314
_ALVDK[Acetyl]WPDFNTVVVRPR_.3	88.4965	131.193	160.675	156.034	NA	NA	NA	NA	76.1273	104.188	99.3107	96.6894	0.246403	NA	0.131428
_AQGLISHIIYAQTLAMDK[Succinyl]R_.3	NA	NA	NA	NA	132.711	134.309	165.075	151.985	56.2325	58.5979	58.6245	50.6079	NA	0.105575	0.0674018
_VYGTVFHM[Oxidation]NQGNPFK[Acetyl]LK_.3	107.401	46.5094	52.4696	46.8853	NA	NA	NA	NA	25.389	27.2797	28.7904	27.7628	0.466168	NA	0.0521691
_AQGLISHIIYAQTLAM[Oxidation]DK[Acetyl]R_.3	131.137	67.7224	89.9007	91.9854	NA	NA	NA	NA	21.1034	17.9554	17.7502	23.6726	0.276954	NA	0.14025
_GYPVYNHTEQTNK[Acetyl]VIQK_.3	21.3005	18.9007	14.4633	9.07213	NA	NA	NA	NA	9.05373	8.43929	8.14586	6.64068	0.337671	NA	0.127034
_LSTLDVTHAPLVDK[Acetyl]FWQFGGNER_.3	125.465	140.78	145.624	9.75301	NA	NA	NA	NA	39.2299	55.8612	49.4298	71.8007	0.610448	NA	0.252488
_AIDQEMFK[Acetyl]LSTLDVTHAPLVDK_.3	19.0653	51.2972	50.8043	15.6591	NA	NA	NA	NA	19.9387	18.1271	23.4014	7.71524	0.57009	NA	0.390349
_LSTLDVTHAPLVDK[Succinyl]FWQFGGNER_.3	NA	NA	NA	NA	2.08854	7.12498	20.4842	6.70569	6.97567	10.0832	5.74222	8.44537	NA	0.870743	0.239981
_TKAEQFYC[Carbamidomethyl]GDTEGK[Acetyl]K_.3	2.8722	6.54407	4.6372	6.20925	NA	NA	NA	NA	3.1873	3.76827	3.26281	7.6412	0.332057	NA	0.477769
_TKAEQFYC[Carbamidomethyl]GDTEGKK[Acetyl]_.3	2.87028	6.58336	4.64348	6.05966	NA	NA	NA	NA	3.20929	3.76941	3.32129	7.64187	0.329811	NA	0.472223
_GFILEK[Acetyl]GMR_.2	745.86	598.157	615.334	1037.14	NA	NA	NA	NA	196.685	203.987	232.462	200.037	0.271011	NA	0.0786733
_GFILEK[Succinyl]GMR_.2	NA	NA	NA	NA	227.202	288.457	258.343	380.442	119.89	125.952	131.033	124.811	NA	0.229138	0.0364637
_YK[Acetyl]WC[Carbamidomethyl]EYGLTFTEK_.2	124.266	234.27	140.652	66.6613	NA	NA	NA	NA	52.7849	55.2563	36.0418	53.3432	0.491535	NA	0.181118
_C[Carbamidomethyl]NT[Acetyl]PTYC[Carbamidomethyl]DLGK[Acetyl]AAK_.2	274.344	299.818	300.268	214.743	NA	NA	NA	NA	86.9702	86.6655	91.9057	95.8696	0.147761	NA	0.0486161
_YK[Acetyl]LDC[Carbamidomethyl]R_.2	247.335	190.575	202.593	330.398	NA	NA	NA	NA	58.8901	82.7036	73.4859	84.7063	0.260976	NA	0.157002
_GYGFGLIK[Acetyl]LDLK_.2	17.1932	18.2815	9.91879	19.763	NA	NA	NA	NA	11.9703	6.29062	8.65917	3.82794	0.268616	NA	0.451481
_FGIAAK[Acetyl]YQVDPDAC[Carbamidomethyl]FSAK_.2	582.904	669.814	354.958	67.9409	NA	NA	NA	NA	234.242	155.091	159.45	191.424	0.6422	NA	0.197652
_FGIAAK[Acetyl]YQVDPDAC[Carbamidomethyl]FSAK_.3	5.55924	2.93771	1.41631	5.91578	NA	NA	NA	NA	1.34676	1	1	2.75238	0.543903	NA	0.547331
_NAVFGK[Succinyl]VAQNSIR_.2	NA	NA	NA	NA	125.518	126.06	197.941	164.154	47.199	37.1605	49.4613	37.9787	NA	0.22656	0.146444
_YFNNEK[Acetyl]YEAQR_.2	18.4138	27.0478	21.0504	19.5988	NA	NA	NA	NA	13.8067	15.1256	12.2982	12.5982	0.178133	NA	0.0958073
_GGVEK[Acetyl]GPAALR_.2	334.98	283.929	264.412	270.369	NA	NA	NA	NA	103.881	125.63	141.134	120.175	0.111276	NA	0.125281
_MK[Succinyl]LVEVIK_.2	NA	NA	NA	NA	15042.2	12333.1	10837.5	7333.57	2315.87	2207.37	2299.49	2259.14	NA	0.282256	0.0212948
_MK[Acetyl]LVEVIK_.2	3365.21	4448.91	4560.9	4972.11	NA	NA	NA	NA	2558.79	3243.3	2672.46	2267.1	0.158104	NA	0.152391
_LVEVIK[Acetyl]TPMTSQK_.2	1575.47	1563.78	1641.02	1766.16	NA	NA	NA	NA	760.295	808.206	901.61	944.978	0.0567127	NA	0.0989734
_LVEVIK[Acetyl]TPMTSQK_.3	117.89	129.914	140.662	194.637	NA	NA	NA	NA	56.8355	81.9955	80.7548	77.6719	0.232384	NA	0.158698
_LVEVIK[Succinyl]TPMTSQK_.2	NA	NA	NA	NA	3638.21	4713.57	3963.17	6118.6	475.648	520.773	550.55	441.037	NA	0.23933	0.0973347
_LVEVIK[Succinyl]TPMTSQK_.3	NA	NA	NA	NA	398.016	615.247	488.032	766.514	54.394	76.4794	89.5918	58.8161	NA	0.282441	0.233053
_TGEGFYK[Acetyl]YK_.2	2302.29	1875.79	1309.71	2592.08	NA	NA	NA	NA	414.475	448.373	460.553	446.524	0.275973	NA	0.044478
_M[Oxidation]K[Acetyl]LVEVIK_.2	2968.82	1723.8	1756.61	2232.3	NA	NA	NA	NA	285.759	417.03	312.961	309.738	0.267602	NA	0.176179
_LVEVIK[Succinyl]TPMTSQ[Deamidated]K_.2	NA	NA	NA	NA	1760.91	2296	1886.51	4602.47	368.158	336.187	387.499	321.769	NA	0.504625	0.0845319
_TPMTSQK[Succinyl]TFESLVDFC[Carbamidomethyl]K_.2	NA	NA	NA	NA	372.249	442.012	339.044	562.903	182.356	161.94	152.432	175.591	NA	0.230776	0.0800274
_TPMTSQK[Succinyl]TFESLVDFC[Carbamidomethyl]K_.3	NA	NA	NA	NA	279.731	399.969	357.535	497.432	104.882	129.451	120.305	152.721	NA	0.236472	0.157779
_TFESLVDFC[Carbamidomethyl]K[Succinyl]TLGK_.2	NA	NA	NA	NA	751.565	683.38	681.698	634.843	194.031	217.492	217.07	238.788	NA	0.0698574	0.0842978
_TFESLVDFC[Carbamidomethyl]K[Succinyl]TLGK_.3	NA	NA	NA	NA	49.0122	75.3215	63.561	67.4036	19.7788	21.5324	18.0048	23.7075	NA	0.172695	0.117482
_M[Oxidation]K[Succinyl]LVEVIK_.2	NA	NA	NA	NA	479.521	608.403	424.855	883.05	118.749	141.453	158.411	165.421	NA	0.34131	0.14227
_KTGEGFYK[Acetyl]YK_.3	433.08	318.202	296.872	399.903	NA	NA	NA	NA	91.2739	125.109	137.156	145.757	0.179367	NA	0.191601
_KTGEGFYK[Acetyl]YK_.2	1.20046	11.5104	10.173	13.8704	NA	NA	NA	NA	3.62337	6.55829	4.71981	1	0.602972	NA	0.58459
_LDK[Acetyl]FAAEHTIFASNTSSLQITNIANATTR_.3	180.748	168.316	173.601	144.558	NA	NA	NA	NA	90.2557	87.287	107.035	90.0702	0.0940163	NA	0.0962855
_LDK[Acetyl]FAAEHTIFASNTSSLQITNIANATTR_.4	96.953	75.9863	109.954	73.6139	NA	NA	NA	NA	39.3033	31.7408	34.2729	42.1822	0.195236	NA	0.128343
_FAGLHFFNPVPM[Dioxidation]MK[Succinyl]LVEVIK_.3	NA	NA	NA	NA	548.669	199.648	190.899	443.161	79.8163	86.5572	85.0449	110.784	NA	0.517588	0.15234
_FAGLHFFNPVPMM[Dioxidation]K[Succinyl]LVEVIK_.3	NA	NA	NA	NA	548.669	199.648	190.899	443.161	79.8163	86.5572	85.0449	110.784	NA	0.517588	0.15234
_GDASK[Succinyl]EDIDTAMK_.2	NA	NA	NA	NA	270.297	206.766	200.049	270.709	97.65	87.8257	87.4259	77.7575	NA	0.16389	0.092658
_FNPVPMMK[Succinyl]LVEVIK_.2	NA	NA	NA	NA	366.52	348.49	296.485	442.495	69.7075	66.9601	105.31	75.0674	NA	0.166323	0.223176
_FAGLHFFNPVPM[Oxidation]M[Oxidation]K[Succinyl]LVEVIK_.3	NA	NA	NA	NA	409.331	160.115	118.731	391.231	66.0735	71.5982	66.3263	93.2344	NA	0.562275	0.173225
_TPM[Oxidation]TSQK[Succinyl]TFESLVDFC[Carbamidomethyl]K_.2	NA	NA	NA	NA	113.736	111.524	90.0325	94.9416	58.612	36.1245	36.892	45.9022	NA	0.115401	0.235984
_TPM[Oxidation]TSQK[Succinyl]TFESLVDFC[Carbamidomethyl]K_.3	NA	NA	NA	NA	56.9188	68.1986	58.1985	41.5899	25.2176	14.0917	19.4081	13.604	NA	0.195349	0.300657
_MK[Acetyl]LVE[Cation:Na]VIK_.2	78.9724	92.1105	91.8505	92.2138	NA	NA	NA	NA	83.2181	75.1867	51.2674	39.2676	0.0737129	NA	0.328753
_LVEVIK[Succinyl]TPM[Oxidation]TSQK_.2	NA	NA	NA	NA	137.176	124.117	118.713	118.967	44.5635	44.896	56.8401	55.4396	NA	0.0693797	0.131135
_MK[Acetyl]LVEVIK[Carbamidomethyl]_.2	39.6215	53.5617	57.197	56.8146	NA	NA	NA	NA	37.8463	45.5588	36.2282	30.4578	0.159857	NA	0.165914
_TVVLVDQTEDILAK[Acetyl]SK_.2	57.4051	117.416	90.1852	106.471	NA	NA	NA	NA	12.4871	27.8588	25.4049	25.8257	0.281646	NA	0.30664
_LVEVIK[Acetyl]TPM[Oxidation]TSQK_.2	2.93493	104.724	106.905	126.866	NA	NA	NA	NA	21.1649	19.0096	27.1886	1	0.654241	NA	0.659525
_K[Acetyl]K[Acetyl]FTENPK_.2	82.4782	59.8183	46.8741	55.4716	NA	NA	NA	NA	16.93	12.6386	18.0091	21.38	0.248453	NA	0.209146
_LVEVIK[Succinyl]T[Dehydrated]PMT[Dehydrated]SQK_.2	NA	NA	NA	NA	6.60182	3.91178	1.7078	2.76422	7.7737	8.68154	9.01763	8.47593	NA	0.562047	0.0619125
_MK[Succinyl]LVEVIK[Carbamidomethyl]_.2	NA	NA	NA	NA	36.1996	27.3197	16.8885	13.0702	30.0164	7.26537	8.47045	6.64305	NA	0.447632	0.86297
_HPVSC[Carbamidomethyl]K[Succinyl]DTPGFIVNR_.3	NA	NA	NA	NA	642.544	862.602	875.954	741.253	206.746	228.346	224.613	225.622	NA	0.141161	0.0445081
_HPVSC[Carbamidomethyl]K[Succinyl]DTPGFIVNR_.2	NA	NA	NA	NA	10.6903	13.9231	6.28024	11.8181	6.31008	2.8217	5.53362	5.61835	NA	0.301874	0.303552
_TFESLVDFC[Carbamidomethyl]K[Acetyl]TLGK_.2	371.48	341	232.682	330.326	NA	NA	NA	NA	145.266	127.022	122.328	121.044	0.188313	NA	0.0868749
_TFESLVDFC[Carbamidomethyl]K[Acetyl]TLGK_.3	88.9318	2814.69	3189.05	4473.43	NA	NA	NA	NA	53.8833	32.134	43.5087	25.0459	0.698094	NA	0.328418
_FAGLHFFNPVPM[Oxidation]MK[Succinyl]LVEVIK_.3	NA	NA	NA	NA	25.3689	132.524	366.625	158.179	87.6781	92.2835	103.852	142.292	NA	0.836317	0.232764
_FAGLHFFNPVPM[Oxidation]MK[Succinyl]LVEVIK_.2	NA	NA	NA	NA	30.9938	3.57077	46.5801	16.5469	25.2627	10.264	5.00593	3.11591	NA	0.759038	0.919495
_FAGLHFFNPVPMM[Oxidation]K[Succinyl]LVEVIK_.3	NA	NA	NA	NA	16.2338	185.521	362.086	145.859	78.6748	81.2868	94.7275	134.543	NA	0.804642	0.265143
_FAGLHFFNPVPMM[Oxidation]K[Succinyl]LVEVIK_.2	NA	NA	NA	NA	13.6559	3.55021	46.4257	13.9821	25.2558	10.2668	5.07001	3.12145	NA	0.961392	0.916532
_K[Acetyl]KFTENPK[Carbamyl]AGDEFVEK_.3	46.8657	65.4625	51.7386	31.7867	NA	NA	NA	NA	182.172	27.7785	40.6711	92.5077	0.28382	NA	0.817009
_KK[Acetyl]FTENPK[Carbamyl]AGDEFVEK_.3	46.8657	65.4625	51.7386	31.7867	NA	NA	NA	NA	182.172	27.7785	40.6711	92.5077	0.28382	NA	0.817009
_FAGLHFFNPVPMMK[Succinyl]LVEVIK_.3	NA	NA	NA	NA	7.22065	24.1067	204.863	19.2875	59.3868	27.8809	14.1256	19.4613	NA	1.47588	0.670436
_FAGLHFFNPVPMMK[Succinyl]LVEVIK_.4	NA	NA	NA	NA	51.6588	113.846	140.16	1951.98	707.95	168.112	777.883	686.627	NA	1.64028	0.479779
_K[Carbamyl]KFTENPK[Acetyl]AGDEFVEK_.3	65.2021	64.9447	57.6712	147.494	NA	NA	NA	NA	26.8375	27.7781	4.03641	93.8511	0.508032	NA	1.01606
_KK[Carbamyl]FTENPK[Acetyl]AGDEFVEK_.3	65.2021	64.9447	57.6712	147.494	NA	NA	NA	NA	26.8375	27.7781	4.03641	93.8511	0.508032	NA	1.01606
_GDASK[Succinyl]EDIDTAM[Oxidation]K_.2	NA	NA	NA	NA	4.02459	3.03281	5.29061	2.76456	1.12119	1	1.21153	1	NA	0.302985	0.0949842
_TATEK[Acetyl]PGVEEAAR_.2	40.3926	33.4813	23.8327	19.5871	NA	NA	NA	NA	14.7747	7.29701	12.5941	11.5467	0.320369	NA	0.271779
_NAVK[Acetyl]MFK_.2	111.201	134.866	114.471	168.53	NA	NA	NA	NA	42.9026	57.7514	56.3747	51.5659	0.199182	NA	0.128674
_K[Succinyl]FLPLFDR_.2	NA	NA	NA	NA	360.691	289.615	285.242	468.216	114.16	103.785	114.435	115.176	NA	0.243603	0.0484376
_SQGK[Succinyl]VLQATVVAVGSGGK_.2	NA	NA	NA	NA	880.099	1011.35	1017.72	1286.42	268.271	206.969	242.5	252.164	NA	0.162628	0.107014
_SQGK[Succinyl]VLQATVVAVGSGGK_.3	NA	NA	NA	NA	272.143	396.963	465.862	558.248	72.3289	72.538	83.3529	86.5696	NA	0.284678	0.0934169
_K[Acetyl]FLPLFDR_.2	911.726	924.927	918.984	1467.24	NA	NA	NA	NA	324.361	403.868	312.916	287.596	0.259917	NA	0.15111
_SGEIEPVSVK[Acetyl]VGDK_.2	1335.71	2060.31	1361.9	1221.59	NA	NA	NA	NA	264.32	301.988	297.397	320.418	0.255435	NA	0.0789251
_SGEIEPVSVK[Acetyl]VGDK_.3	60.2157	108.988	61.9124	58.4896	NA	NA	NA	NA	11.4783	14.604	15.5561	16.0567	0.337441	NA	0.142406
_VGDK[Acetyl]VLLPEYGGTK_.2	340.774	311.631	318.687	317.55	NA	NA	NA	NA	169.655	211.532	178.488	173.086	0.0396972	NA	0.105034
_VGDK[Succinyl]VLLPEYGGTK_.2	NA	NA	NA	NA	1241.5	774.315	801.872	521.476	163.358	140.587	181.046	155.459	NA	0.358252	0.10523
_SGEIEPVSVK[Succinyl]VGDK_.2	NA	NA	NA	NA	307.188	289.359	264.389	502.935	106.665	104.824	105.797	121.484	NA	0.320838	0.0719894
_S[Phospho]QGK[Acetyl]VLQATVVAVGSGGK_.3	9.85812	3.16902	3.74715	8.45044	NA	NA	NA	NA	68.2628	63.0313	72.7012	81.2124	0.530728	NA	0.107975
_VVLDDK[Acetyl]DYFLFR_.2	182.676	122.862	177.843	293.491	NA	NA	NA	NA	68.7744	77.0324	72.804	70.841	0.36828	NA	0.0486573
_VVLDDK[Succinyl]DYFLFR_.2	NA	NA	NA	NA	85.0361	54.1452	26.1663	12.1778	19.4591	16.527	25.7117	15.909	NA	0.726285	0.231043
_SAAETVTK[Acetyl]GGIMLPEK_.2	10.7022	12.3079	14.7176	2.35693	NA	NA	NA	NA	9.43675	13.9806	5.93723	8.36965	0.535803	NA	0.357124
_SGEIE[Cation:Na]PVSVK[Acetyl]VGDK_.3	36.0773	45.6453	52.2518	16.354	NA	NA	NA	NA	4.39926	8.12294	8.56939	12.473	0.415951	NA	0.393456
_FLC[Carbamidomethyl]NTSK[Acetyl]EWKK_[Lys-loss (Protein C-term)].2	39.1442	33.9694	40.837	33.7822	NA	NA	NA	NA	8.02295	7.02411	7.59057	8.06169	0.0974249	NA	0.063001
_AVQASIEK[Acetyl]ER_.2	9.48139	6.30203	2.47101	1.64549	NA	NA	NA	NA	3.42158	2.92908	1	1	0.728667	NA	0.609255
_YIALEK[Succinyl]EK_.2	NA	NA	NA	NA	26945	26643.6	31563.3	34653.2	8236.42	11848.7	10850.6	11183	NA	0.128857	0.150447
_TLLSNC[Carbamidomethyl]K[Acetyl]LK_.2	147.779	110.305	104.09	208.456	NA	NA	NA	NA	34.6852	41.1957	44.5972	41.627	0.33593	NA	0.103077
_NVQGIIDILK[Acetyl]IMNK_.2	2.87599	5.39498	6.13631	8.46844	NA	NA	NA	NA	2.18316	1.62696	2.81579	2.85822	0.402822	NA	0.246418
_ALSC[Carbamidomethyl]LYGK[Succinyl]IYQR_.2	NA	NA	NA	NA	294.213	304.543	283.702	366.69	125.607	118.567	126.411	118.562	NA	0.119292	0.0352493
_GFGHPALVK[Succinyl]ALSC[Carbamidomethyl]LYGK_.3	NA	NA	NA	NA	109.681	135.199	119.55	193.698	33.5756	54.1399	55.1847	52.545	NA	0.269532	0.209739
_ALSC[Carbamidomethyl]LYGK[Acetyl]IYQR_.2	235.611	256.706	237.998	383.519	NA	NA	NA	NA	52.0112	55.7765	53.1542	44.6226	0.253799	NA	0.0930071
_IHEWVPPSTPYK[Acetyl]_.2	78.1651	58.6905	51.9476	96.4812	NA	NA	NA	NA	45.6934	36.012	35.168	32.1407	0.282138	NA	0.157487
_FK[Acetyl]MSEAKPPPLLGQHTR_.4	235.517	203.368	216.852	279.878	NA	NA	NA	NA	69.7273	75.3159	66.597	67.4923	0.14264	NA	0.0561223
_YDEGAIEK[Acetyl]LLC[Carbamidomethyl]SGVIEQHETK_.3	77.0696	56.0918	66.5144	93.4986	NA	NA	NA	NA	24.1302	24.5536	23.0304	26.1973	0.217782	NA	0.0536744
_YDEGAIEK[Succinyl]LLC[Carbamidomethyl]SGVIEQHETK_.3	NA	NA	NA	NA	46.6933	44.0353	33.5924	38.7532	17.0261	12.7099	15.4944	18.6787	NA	0.142558	0.158777
_SIAVNIK[Succinyl]DPR_.2	NA	NA	NA	NA	15.2304	21.2759	12.01	10.5201	11.3542	6.81599	15.0058	4.69662	NA	0.323094	0.487918
_ELVK[Acetyl]ILSAR_.2	111.372	91.7172	80.8338	112.344	NA	NA	NA	NA	48.6208	50.7025	11.9703	55.313	0.155743	NA	0.479793
_K[Succinyl]SIAVNIKDPR_.3	NA	NA	NA	NA	47.6965	19.7553	7.37161	22.4113	12.6676	4.27576	17.5464	10.9713	NA	0.695776	0.48278
_VK[Succinyl]AFAENLGR_.2	NA	NA	NA	NA	59.6086	62.7254	63.3763	68.274	28.2366	26.2893	27.5249	21.9223	NA	0.0564549	0.108902
_YGTGVGYC[Carbamidomethyl]K[Acetyl]R_.2	101.999	69.2562	71.7233	71.635	NA	NA	NA	NA	31.5393	34.4303	33.3976	33.8542	0.198412	NA	0.0375579
_LDK[Acetyl]YGTGVGYC[Carbamidomethyl]K_.2	81.3439	106.574	68.3863	102.226	NA	NA	NA	NA	21.4597	22.1526	22.9491	21.018	0.20017	NA	0.038539
_ELDSLK[Acetyl]SDR_.2	1181.11	1202.28	962.994	1129.82	NA	NA	NA	NA	481.666	479.698	473.036	457.118	0.0968633	NA	0.0235525
_HLHSK[Succinyl]GFLVFAGC[Carbamidomethyl]LMK_.4	NA	NA	NA	NA	242.051	263.636	241.881	203.154	123.995	103.768	110.591	99.9479	NA	0.105953	0.0964936
_HLHSK[Succinyl]GFLVFAGC[Carbamidomethyl]LMK_.3	NA	NA	NA	NA	224.531	240.325	220.901	189.008	98.5248	77.9668	75.5265	89.3022	NA	0.0983591	0.124799
_YFDEK[Acetyl]IAK_.2	181.022	164.521	157.896	177.431	NA	NA	NA	NA	46.9769	43.137	45.3915	53.7587	0.0637323	NA	0.0966898
_KYFDEK[Acetyl]IAK_.2	19.7402	20.9759	18.8105	11.2634	NA	NA	NA	NA	5.33383	8.13491	7.71901	7.30367	0.247501	NA	0.174091
_SGLK[Succinyl]DPEK_.2	NA	NA	NA	NA	53.2154	34.975	20.9213	20.2112	5.94583	6.56882	6.47022	6.71767	NA	0.479243	0.0522365
_AILITGC[Carbamidomethyl]DSGFGFSLAK[Succinyl]HLHSK_.4	NA	NA	NA	NA	8.97109	13.1363	17.7303	4.67142	7.88846	5.28123	6.48922	5.94519	NA	0.502954	0.173073
_AILITGC[Carbamidomethyl]DSGFGFSLAK[Succinyl]HLHSK_.3	NA	NA	NA	NA	1.09193	2.52408	4.27204	2.49307	12.9188	8.95176	12.8785	5.90999	NA	0.501753	0.333735
_SALVDEK[Acetyl]DQDSK_.2	7.83919	10.8794	11.0609	10.124	NA	NA	NA	NA	2.91752	5.79398	6.1298	4.00763	0.148469	NA	0.321771
_ILAEGGGAKFK[Acetyl]_.2	378.284	237.539	253.118	261.492	NA	NA	NA	NA	85.8361	88.314	124.674	125.918	0.228414	NA	0.208087
_ILAEGGGAK[Acetyl]FK_.2	303.542	237.513	226.728	223.722	NA	NA	NA	NA	87.6566	90.9675	113.142	102.855	0.151608	NA	0.118147
_GLVMVK[Succinyl]PGSIQPHQK_.3	NA	NA	NA	NA	112.839	121.371	74.0468	243.98	47.8677	51.6091	52.2031	48.4201	NA	0.532783	0.0439217
_K[Succinyl]GDEC[Carbamidomethyl]ELLGHNK_.3	NA	NA	NA	NA	93.7469	65.3473	56.7633	78.6608	13.3139	13.7827	11.0241	16.3969	NA	0.219428	0.161691
_TGVVMIPGVSQLTAK[Succinyl]DLK_.2	NA	NA	NA	NA	475.205	557.934	609.426	817.539	260.244	228.324	221.546	240.967	NA	0.23721	0.0715282
_TGVVMIPGVSQLTAK[Acetyl]DLK_.2	625.686	676.198	689.231	681.7	NA	NA	NA	NA	285.294	225.278	227.121	239.387	0.0431664	NA	0.114862
_TGVVMIPGVSQLTAKDLK[Succinyl]_.2	NA	NA	NA	NA	354.358	387.931	428.296	655.175	192.862	176.856	165.093	183.981	NA	0.297727	0.065296
_YK[Acetyl]FQC[Carbamidomethyl]LR_.2	637.976	680.818	696.329	751.869	NA	NA	NA	NA	123.552	141.724	150.363	140.474	0.0680434	NA	0.0806696
_VDAK[Succinyl]TILNTLC[Carbamidomethyl]R_.2	NA	NA	NA	NA	369.221	396.101	356.484	551.269	149.866	136.433	147.96	140.087	NA	0.215631	0.0444089
_WTFEELGK[Succinyl]QSR_.2	NA	NA	NA	NA	167.498	169.355	231.823	144.653	57.215	50.1574	56.7282	55.1051	NA	0.209653	0.0588443
_YK[Succinyl]FQC[Carbamidomethyl]LR_.2	NA	NA	NA	NA	55.1411	49.67	57.9598	53.6559	24.8317	23.4192	26.5862	22.946	NA	0.0638496	0.066941
_TVTAPYK[Acetyl]YPR_.2	30.1818	24.8183	27.9916	35.9706	NA	NA	NA	NA	7.45188	12.2177	16.8415	14.0356	0.158065	NA	0.312208
_VDAK[Acetyl]TILNTLC[Carbamidomethyl]R_.2	120.336	98.8487	146.602	80.4363	NA	NA	NA	NA	25.4378	49.0977	33.8665	15.8741	0.255397	NA	0.453457
_TMQK[Acetyl]LVVTR_.2	1919.45	2614.21	1683.58	2873.64	NA	NA	NA	NA	511.547	548.864	601.069	512.201	0.247551	NA	0.077664
_TMQ[Methyl]K[Acetyl]LVVTR_.2	80.1191	80.3539	94.8479	91.7007	NA	NA	NA	NA	22.2929	24.2039	24.9928	19.9332	0.088027	NA	0.0986223
_TM[Oxidation]QK[Acetyl]LVVTR_.2	133.577	23.0539	29.3835	34.9463	NA	NA	NA	NA	8.72836	11.93	13.9104	11.1917	0.949489	NA	0.18719
_AGVLPTK[Acetyl]LLK_.2	52.5179	23.9072	33.7121	55.5376	NA	NA	NA	NA	8.29213	8.80653	8.15773	6.24319	0.36578	NA	0.142626
_EKEFVLGNLAK[Succinyl]K_.2	NA	NA	NA	NA	129.861	174.56	157.765	158.124	28.8258	36.9072	34.4179	39.3412	NA	0.119598	0.129176
_EKEFVLGNLAK[Succinyl]K_.3	NA	NA	NA	NA	651.949	702.122	647.25	972.576	172.687	184.955	177.973	177.16	NA	0.208131	0.0284615
_GLIPQLIGVAPEKAIK[Acetyl]_.2	535.199	358.285	559.645	1460.3	NA	NA	NA	NA	168.197	218.442	222.042	210.552	0.681177	NA	0.121453
_GLIPQLIGVAPEK[Acetyl]AIK_.2	325.736	203.126	335.563	875.762	NA	NA	NA	NA	105.215	127.111	132.245	122.995	0.689407	NA	0.0963479
_GLIPQLIGVAPEK[Acetyl]AIK_.3	88.6451	59.1097	91.8437	294.852	NA	NA	NA	NA	22.7438	34.9721	39.2276	27.0017	0.812035	NA	0.241231
_GLIPQLIGVAPEK[Succinyl]AIK_.2	NA	NA	NA	NA	628.459	301.228	263.091	498.106	121.273	122.864	112.061	128.087	NA	0.405744	0.0551331
_GLIPQLIGVAPEK[Succinyl]AIK_.3	NA	NA	NA	NA	154.632	93.8477	72.5488	107.157	26.6828	27.4561	29.3561	30.5477	NA	0.324895	0.0618144
_GLIPQLIGVAPEKAIK[Succinyl]_.3	NA	NA	NA	NA	149.216	91.5406	82.1901	136.531	27.5973	32.0333	36.63	35.647	NA	0.287021	0.124176
_VGGINLLTAGALAGVPAASLVTPADVIK[Acetyl]TR_.3	20.254	52.0797	41.4671	8.47433	NA	NA	NA	NA	19.3151	29.1879	37.1195	1.2627	0.647701	NA	0.711826
_TIC[Carbamidomethyl]PQLQK[Acetyl]YK_.2	889.382	920.619	629.885	915.506	NA	NA	NA	NA	190.876	209.054	212.497	208.365	0.16687	NA	0.0473578
_YK[Acetyl]FGTC[Carbamidomethyl]TGILTSLEEHSEQLK_.3	83.791	115.427	96.3606	78.3731	NA	NA	NA	NA	33.5158	37.2789	32.303	28.2929	0.175989	NA	0.112717
_EGMTAFVEK[Acetyl]R_.2	977.342	1107.17	968.323	764.583	NA	NA	NA	NA	279.189	292.339	331.761	310.111	0.148297	NA	0.0751213
_EGMTAFVEK[Acetyl]RK_[Lys-loss (Protein C-term)].2	686.846	782.46	700.063	539.129	NA	NA	NA	NA	202.935	212.293	240.914	214.97	0.14954	NA	0.074681
_KGK[Succinyl]NSSVGLIQLNRPK_.4	NA	NA	NA	NA	461.358	468.578	415.847	492.755	138.964	150.87	141.787	177.767	NA	0.0699062	0.116127
_KGK[Succinyl]NSSVGLIQLNRPK_.3	NA	NA	NA	NA	133.291	152.814	114.78	133.381	40.184	46.0016	43.6155	44.4906	NA	0.116271	0.0565697
_K[Succinyl]GKNSSVGLIQLNRPK_.3	NA	NA	NA	NA	224.997	233.79	164.552	193.863	66.3279	70.366	67.4341	64.7445	NA	0.154445	0.0352755
_K[Succinyl]GKNSSVGLIQLNRPK_.4	NA	NA	NA	NA	184.381	189.237	163.046	282.562	56.4304	59.8829	56.0097	94.7642	NA	0.259125	0.280689
_LVEEAIQC[Carbamidomethyl]AEK[Acetyl]IASNSK_.2	171.411	131.247	136.225	58.6686	NA	NA	NA	NA	45.9591	51.1834	54.1402	56.1795	0.380417	NA	0.0856023
_LVEEAIQC[Carbamidomethyl]AEK[Acetyl]IASNSK_.3	109.576	83.5646	94.3575	52.9063	NA	NA	NA	NA	37.023	37.0151	35.5772	39.929	0.281656	NA	0.0488541
_AFAAGADIK[Acetyl]EMQNR_.2	71.6732	121.646	108.181	92.5443	NA	NA	NA	NA	43.8362	49.0495	26.0037	27.7636	0.21808	NA	0.314041
_AFAAGADIK[Acetyl]EMQNR_.3	43.2269	65.9934	48.7546	51.3094	NA	NA	NA	NA	14.6837	29.7303	16.8714	16.6181	0.185758	NA	0.354579
_ISAQDAK[Succinyl]QAGLVSK_.3	NA	NA	NA	NA	66.7912	87.2685	124.387	123.745	36.1628	40.2654	34.9566	45.5555	NA	0.282604	0.122014
_ISAQDAK[Succinyl]QAGLVSK_.2	NA	NA	NA	NA	9.74986	14.804	16.1557	13.5591	5.57815	5.57857	5.32429	5.22208	NA	0.203207	0.0333717
_ASGANFQYIITEK[Acetyl]K_.2	104.802	92.8896	88.0871	92.1331	NA	NA	NA	NA	31.965	28.3907	28.6736	31.5852	0.076193	NA	0.0624228
_AFAAGADIK[Succinyl]EMQNR_.2	NA	NA	NA	NA	83.0087	69.2	84.5987	85.1298	31.837	28.2537	26.9898	30.9852	NA	0.0941383	0.0770602
_GANFQYIITEK[Acetyl]K_.2	72.2875	59.7746	38.5349	41.7823	NA	NA	NA	NA	9.90354	28.4092	22.4454	23.7772	0.29838	NA	0.374335
_GANFQYIITEKK[Acetyl]_.2	72.2875	59.7746	38.5349	41.7823	NA	NA	NA	NA	9.90354	28.4092	22.4454	23.7772	0.29838	NA	0.374335
_TFQDC[Carbamidomethyl]YSSK[Acetyl]FLSHWDHITR_.4	61.5392	89.3235	77.3292	78.1711	NA	NA	NA	NA	21.9874	20.7504	20.9816	21.2034	0.149193	NA	0.0253087
_ASGANFQYIITEKK[Succinyl]_.2	NA	NA	NA	NA	21.7453	36.5501	23.7365	31.1545	52.864	14.9925	8.56682	30.2164	NA	0.241419	0.738468
_ASGANFQYIITEK[Succinyl]K_.2	NA	NA	NA	NA	21.6093	8.68364	15.9278	31.0066	17.0364	17.1267	13.9185	15.1202	NA	0.488135	0.0986664
_GK[Succinyl]NSSVGLIQLNRPK_.3	NA	NA	NA	NA	14.2619	12.9012	12.7649	24.6835	3.05679	5.52347	5.33351	9.13214	NA	0.354559	0.435839
_LVEEAIQC[Carbamidomethyl]AEK[Succinyl]IASNSK_.2	NA	NA	NA	NA	148.168	102.795	173.085	68.2549	65.7576	26.5213	29.1351	44.7507	NA	0.379572	0.43425
_SGANFQYIITEK[Acetyl]K_.2	73.9906	97.9944	58.9819	66.6991	NA	NA	NA	NA	34.1364	22.3118	26.5476	23.1668	0.22671	NA	0.202857
_SGANFQYIITEKK[Acetyl]_.2	73.9906	97.9944	58.9819	66.6991	NA	NA	NA	NA	34.1364	22.3118	26.5476	23.1668	0.22671	NA	0.202857
_QAGLVSK[Succinyl]IFPVEK_.2	NA	NA	NA	NA	30.6437	9.63171	18.844	41.0777	110.1	116.084	115.548	13.6676	NA	0.547575	0.564935
_K[Succinyl]GKN[Deamidated]SSVGLIQLNRPK_.3	NA	NA	NA	NA	14.6347	4.12428	9.00524	3.17483	3.51235	1.34856	1.21546	1.89389	NA	0.680247	0.529394
_KGK[Succinyl]N[Deamidated]SSVGLIQLNRPK_.3	NA	NA	NA	NA	14.6347	4.12428	9.00524	3.17483	3.51235	1.34856	1.21546	1.89389	NA	0.680247	0.529394
_YRDTVLLPQTSFPMK[Acetyl]LLGR_.3	480.6	331.015	626.245	1550.39	NA	NA	NA	NA	208.13	308.013	282.723	300.234	0.734806	NA	0.166215
_DDISK[Acetyl]LR_.2	434.247	426.429	423.17	486.571	NA	NA	NA	NA	178.238	205.919	217.903	211.915	0.0670524	NA	0.0861638
_ASK[Succinyl]QWFVN[Deamidated]ITDIK_.2	NA	NA	NA	NA	43.5224	30.8433	47.2258	39.8403	8.11375	12.5047	26.6031	36.0212	NA	0.174023	0.617312
_ITDSYK[Succinyl]QYDFGK_.2	NA	NA	NA	NA	49.7211	42.0275	69.0514	67.6749	17.588	15.8917	16.7093	18.2462	NA	0.234078	0.0600305
_SFAQAAIEK[Succinyl]QK_.2	NA	NA	NA	NA	26.5295	29.0773	27.8321	34.4679	17.242	14.8141	11.0416	19.4721	NA	0.118272	0.230732
_SFAQAAIEKQK[Succinyl]_.2	NA	NA	NA	NA	17.8588	19.6732	17.795	25.5751	9.88674	9.23311	7.10912	11.727	NA	0.181509	0.200841
_SFAQAAIEK[Acetyl]QK_.2	18.0649	16.6515	19.3896	17.7517	NA	NA	NA	NA	6.94487	8.32497	7.67185	7.88344	0.0627327	NA	0.0747353
_DTVLLPQTSFPMK[Acetyl]LLGR_.2	106.63	28.4066	136.343	106.33	NA	NA	NA	NA	29.0245	43.5165	59.2121	36.7647	0.489376	NA	0.304672
_TVMVHGFTLGEK[Acetyl]GEK_.3	25.9624	23.1013	25.6759	37.5011	NA	NA	NA	NA	11.8843	10.4527	13.6039	8.33845	0.228939	NA	0.2015
_SFAQAAIEKQK[Acetyl]_.2	16.6644	15.453	19.4209	16.4688	NA	NA	NA	NA	8.74099	8.45547	6.31457	4.43267	0.0998677	NA	0.288779
_TVK[Acetyl]FIPGAALNSMTDMLDR_.3	11.1272	3.96463	5.3564	13.7872	NA	NA	NA	NA	1.41694	4.43237	2.97951	4.1003	0.545082	NA	0.420915
_ATSVGWLK[Acetyl]LR_.2	312.045	298.14	493.615	656.254	NA	NA	NA	NA	107.098	100.11	103.833	104.932	0.385096	NA	0.0281054
_GK[Succinyl]ELQPGSHVQSDKEIDAFVR_.4	NA	NA	NA	NA	188.075	218.083	277.147	183.357	119.01	65.1064	60.2158	69.5572	NA	0.199175	0.347806
_GHPALEDK[Acetyl]NVPVYKPQTLDTQR_.4	131.08	193.125	187.518	208.813	NA	NA	NA	NA	36.5192	42.3403	27.1227	37.7894	0.188315	NA	0.177759
_NILEK[Acetyl]HSLDASQGTATGPR_.3	246.377	389.489	279.368	270.118	NA	NA	NA	NA	42.6597	47.3964	47.5418	47.0012	0.214742	NA	0.0506586
_GIQEIADSVK[Succinyl]VLSK_.2	NA	NA	NA	NA	83.0245	121.254	81.6856	166.331	36.5877	39.3102	38.4697	37.4291	NA	0.353436	0.0313547
_GK[Succinyl]ISVNDFIIK_.2	NA	NA	NA	NA	369.176	275.309	320.281	315.474	103.956	141.388	133.94	153.738	NA	0.120145	0.158875
_ELNK[Succinyl]MLEGK_.2	NA	NA	NA	NA	142.378	189.211	209.454	197.762	59.9322	55.9326	59.6235	53.7465	NA	0.159232	0.052177
_KLAAEK[Acetyl]GIDLTQVK_.3	102.241	85.6013	84.9271	76.699	NA	NA	NA	NA	22.8953	27.9019	35.5663	28.5774	0.122584	NA	0.181371
_[Carbamidomethyl]VIGMHYFSPVDK[Acetyl]MQLLEIITTDK_.4	96.5898	120.71	144.611	143.232	NA	NA	NA	NA	48.6926	51.9089	69.1193	48.2421	0.179172	NA	0.181464
_[Carbamyl]VIGMH[Methyl]YFSPVDK[Acetyl]MQLLEIITTDK_.4	96.5898	120.71	144.611	143.232	NA	NA	NA	NA	48.6926	51.9089	69.1193	48.2421	0.179172	NA	0.181464
_GQQQVFK[Succinyl]GLNDK_.2	NA	NA	NA	NA	90.6452	111.939	129.539	129.514	44.4578	41.4307	39.0117	43.6078	NA	0.160075	0.0578459
_M[Oxidation]FEK[Acetyl]LEK_.2	47.5092	59.0326	59.6333	67.8876	NA	NA	NA	NA	3.80446	18.5824	19.4576	21.8436	0.143148	NA	0.514701
_GQQQVFK[Acetyl]GLNDK_.2	11871.2	12697.6	9885.47	13714.3	NA	NA	NA	NA	2989.78	3182.73	3306.24	3306.5	0.134809	NA	0.0467772
_GQQQVFK[Acetyl]GLNDK_.3	2901.92	3227.72	2626.68	3815.75	NA	NA	NA	NA	629.411	846.761	861.213	822.944	0.162698	NA	0.137036
_GQQ[Deamidated]QVFK[Acetyl]GLNDK_.2	3910.26	16582.7	12910.8	18120.9	NA	NA	NA	NA	3937.24	4179.66	4346.07	461.337	0.494324	NA	0.573836
_GQQQ[Deamidated]VFK[Acetyl]GLNDK_.2	11003.8	11436.7	9048.98	12340.2	NA	NA	NA	NA	2720.88	2915.16	3002.51	2994.62	0.126742	NA	0.0450513
_ALMGLYN[Deamidated]GQVLC[Carbamidomethyl]KK[Acetyl]_.2	3207.86	3458.52	3753.21	3748.96	NA	NA	NA	NA	1317.37	1351.8	1410.77	1359.1	0.0739893	NA	0.0283667
_ALMGLYN[Deamidated]GQVLC[Carbamidomethyl]KK[Acetyl]_.3	382.946	475.102	527.038	592.745	NA	NA	NA	NA	122.351	193.897	181.643	183.107	0.179116	NA	0.190288
_ALMGLYN[Deamidated]GQVLC[Carbamidomethyl]K[Acetyl]K_.2	2980.84	3177.23	3499.95	3486.4	NA	NA	NA	NA	1230	1257.37	1296.87	1264.27	0.0767631	NA	0.0217784
_ALMGLYN[Deamidated]GQVLC[Carbamidomethyl]K[Acetyl]K_.3	293.619	363.525	399.441	461.972	NA	NA	NA	NA	91.8246	149.198	142.155	138.895	0.185199	NA	0.200368
_INSPNSK[Acetyl]VNTLNK_.2	2223.53	1833.05	1962.25	2178.66	NA	NA	NA	NA	925.726	1032.8	898.458	773.113	0.0897235	NA	0.117605
_INSPNSK[Acetyl]VNTLNK_.3	429.618	372.971	406.703	527.054	NA	NA	NA	NA	167.924	214.49	188.501	152.33	0.152507	NA	0.148768
_ILQEGVDPK[Acetyl]K_.2	2368.99	2146.58	2038.13	2448.05	NA	NA	NA	NA	935.538	914.62	1013.73	959.673	0.0846868	NA	0.0447018
_ALMGLYNGQVLC[Carbamidomethyl]K[Acetyl]K_.2	2706.05	2750.27	2682.3	3142.73	NA	NA	NA	NA	736.376	720.695	785.029	643.252	0.0768575	NA	0.081548
_ALMGLYNGQVLC[Carbamidomethyl]K[Acetyl]K_.3	347.073	445.131	415.99	556.49	NA	NA	NA	NA	80.5121	117.727	118.137	90.6103	0.197617	NA	0.188108
_FVDLYGAQK[Succinyl]VVDR_.2	NA	NA	NA	NA	1651.57	1950.31	1807.9	2049.37	715.445	616.789	672.065	726.891	NA	0.0929247	0.0731424
_FVDLYGAQK[Succinyl]VVDR_.3	NA	NA	NA	NA	139.146	206.521	226.391	269.616	58.9596	65.6787	77.8221	87.4103	NA	0.258188	0.174641
_MFEK[Acetyl]LEK_.2	2043.09	1951.15	2092.17	2867.06	NA	NA	NA	NA	590.939	603.701	689.416	652.974	0.189058	NA	0.0716925
_IN[Deamidated]SPNSK[Acetyl]VNTLNK_.2	1476.33	1201.04	1285.52	1417.52	NA	NA	NA	NA	610.617	672.818	593.398	503.472	0.092826	NA	0.11755
_INSPN[Deamidated]SK[Acetyl]VNTLNK_.2	1051.22	894.4	964.279	1099.12	NA	NA	NA	NA	444.819	504.606	446.124	394.461	0.0908194	NA	0.100627
_K[Succinyl]MGLVDQLVEPLGPGIK_.3	NA	NA	NA	NA	946.773	625.423	509.19	665.562	153.021	170.215	143.442	205.472	NA	0.270273	0.162486
_K[Succinyl]MGLVDQLVEPLGPGIK_.2	NA	NA	NA	NA	863.706	484.809	436.042	558.111	181.971	182.424	172.241	181.566	NA	0.32788	0.0272113
_TSK[Succinyl]DTTASAVAVGLR_.2	NA	NA	NA	NA	464.357	481.831	472.517	450.602	190.623	191.627	194.316	184.77	NA	0.0283303	0.0211416
_TSK[Succinyl]DTTASAVAVGLR_.3	NA	NA	NA	NA	307.867	368.051	387.885	315.545	78.1842	134.317	127.37	136.566	NA	0.113763	0.231406
_VLK[Succinyl]EVESVTPEHC[Carbamidomethyl]IFASNTSALPINQIAAVSK_.4	NA	NA	NA	NA	285.447	421.898	439.034	749.372	183.253	145.229	166.263	255.946	NA	0.413684	0.256295
_VLK[Succinyl]EVESVTPEHC[Carbamidomethyl]IFASNTSALPINQIAAVSK_.3	NA	NA	NA	NA	278.66	413.484	400.224	532.661	142.418	140.164	145.233	190.027	NA	0.255599	0.154095
_FGELALTK[Acetyl]ESK_.2	588.972	454.735	592.043	670.241	NA	NA	NA	NA	257.147	248.045	265.218	288.042	0.155184	NA	0.0647081
_K[Succinyl]ALTSFER_.2	NA	NA	NA	NA	640.417	635.162	835.236	767.213	248.679	259.808	262.241	265.68	NA	0.136738	0.0283835
_ALM[Oxidation]GLYN[Deamidated]GQVLC[Carbamidomethyl]KK[Acetyl]_.2	526.922	407.494	357.285	342.732	NA	NA	NA	NA	173.287	170.739	208.574	201.329	0.204628	NA	0.102259
_ALM[Oxidation]GLYN[Deamidated]GQVLC[Carbamidomethyl]KK[Acetyl]_.3	107.475	59.5242	62.9757	74.6929	NA	NA	NA	NA	18.8523	40.5689	48.9828	47.1275	0.286976	NA	0.355759
_ALM[Oxidation]GLYN[Deamidated]GQVLC[Carbamidomethyl]K[Acetyl]K_.2	522.015	402.107	334.101	331.007	NA	NA	NA	NA	160.603	167.152	202.418	197.993	0.224962	NA	0.11657
_ALM[Oxidation]GLYN[Deamidated]GQVLC[Carbamidomethyl]K[Acetyl]K_.3	116.135	63.9084	68.9787	83.0826	NA	NA	NA	NA	19.3625	42.9481	52.9132	48.5458	0.283237	NA	0.365234
_GLYPAPLK[Acetyl]IIDAVK_.2	506.891	326.363	591.584	1511.74	NA	NA	NA	NA	232.577	313.249	253.032	243.825	0.722018	NA	0.138245
_FGELALTKESK[Acetyl]_.2	476.504	379.182	488.963	579.326	NA	NA	NA	NA	208.262	207.743	224.688	239.342	0.170255	NA	0.0686384
_K[Succinyl]MGLVDQ[Deamidated]LVEPLGPGIK_.2	NA	NA	NA	NA	926.757	555.2	429.786	644.515	202.119	203.316	186.9	196.799	NA	0.33025	0.0379113
_ALMGLYNGQ[Deamidated]VLC[Carbamidomethyl]KK[Acetyl]_.3	361.769	444.474	491.197	566.728	NA	NA	NA	NA	112.638	183.284	173.034	170.491	0.184202	NA	0.19995
_[Carbamidomethyl]TSK[Acetyl]DTTASAVAVGLR_.2	13.0408	6.25522	2.87653	6.1555	NA	NA	NA	NA	149.07	150.468	150.916	167.826	0.603137	NA	0.0573983
_INSPNSK[Succinyl]VNTLNK_.2	NA	NA	NA	NA	707.256	670.271	472.994	641.091	141.359	128.762	141.763	122.922	NA	0.166224	0.0701938
_INSPNSK[Succinyl]VNTLNK_.3	NA	NA	NA	NA	214.408	208.166	164.984	216.312	37.9884	39.6747	46.9755	39.6803	NA	0.120616	0.097623
_ALM[Oxidation]GLYN[Deamidated]GQ[Deamidated]VLC[Carbamidomethyl]K[Acetyl]K_.2	408.172	294.864	247.762	234.757	NA	NA	NA	NA	120.723	124.527	150.644	144.976	0.266099	NA	0.109492
_ALMGLYNGQ[Deamidated]VLC[Carbamidomethyl]K[Acetyl]K_.3	373.24	447.086	421.17	571.948	NA	NA	NA	NA	82.7342	181.802	173.711	173.474	0.186981	NA	0.30705
_GQQQVFK[Acetyl]GLN[Deamidated]DK_.2	660.211	747.091	535.018	476.044	NA	NA	NA	NA	164.98	104.937	105.026	122.911	0.202044	NA	0.227397
_FVDLYGAQK[Acetyl]VVDR_.2	602.668	310.278	314.969	585.902	NA	NA	NA	NA	141.184	159.966	109.2	137.446	0.358961	NA	0.153051
_ALM[Oxidation]GLYNGQVLC[Carbamidomethyl]K[Acetyl]K_.2	318.079	150.561	122.679	139.703	NA	NA	NA	NA	84.2525	62.1516	72.9193	107.583	0.497619	NA	0.238072
_ALM[Oxidation]GLYNGQVLC[Carbamidomethyl]K[Acetyl]K_.3	73.8188	45.2411	37.3447	40.5691	NA	NA	NA	NA	15.5132	17.2097	21.955	23.8072	0.339156	NA	0.198829
_INSPN[Deamidated]SK[Succinyl]VNTLNK_.2	NA	NA	NA	NA	626.355	543.42	417.286	558.418	131.574	109.034	122.221	103.529	NA	0.162584	0.108933
_KYESAYGTQFTPC[Carbamidomethyl]QLLLDHANNSSKK[Acetyl]_.4	562.307	280.637	324.204	432.513	NA	NA	NA	NA	75.6555	125.213	96.5416	99.838	0.314288	NA	0.204586
_ALM[Oxidation]GLYNGQVLC[Carbamidomethyl]KK[Acetyl]_.2	231.596	141.023	120.677	116.28	NA	NA	NA	NA	63.3175	52.2523	74.3724	86.3515	0.353624	NA	0.211899
_ALM[Oxidation]GLYNGQVLC[Carbamidomethyl]KK[Acetyl]_.3	73.8188	45.2411	37.3447	40.5691	NA	NA	NA	NA	15.5132	17.2097	21.955	23.8072	0.339156	NA	0.198829
_TSK[Succinyl]D[Cation:Na]TTASAVAVGLR_.3	NA	NA	NA	NA	240.913	255.215	257.459	205.451	65.7538	96.0659	97.1555	98.6539	NA	0.100174	0.176771
_AGLEQGSDAGYLAESQK[Acetyl]FGELALTK_.3	271.619	255.819	203.839	169.553	NA	NA	NA	NA	123.817	82.2095	96.4137	98.7766	0.208981	NA	0.172461
_K[Succinyl]MGLVD[Cation:Na]QLVEPLGPGIK_.3	NA	NA	NA	NA	501.904	283.398	242.745	276.3	71.7137	93.8666	99.2046	87.2459	NA	0.363538	0.135365
_K[Acetyl]MGLVD[Phospho]QLVEPLGPGIK_.3	9.04989	2.25096	6.56761	14.7681	NA	NA	NA	NA	66.8848	90.8449	94.1989	83.0191	0.640424	NA	0.145362
_NK[Acetyl]FGAPQK_.2	273.922	305.69	262.785	425.221	NA	NA	NA	NA	60.216	70.2924	81.9509	79.2669	0.234972	NA	0.134842
_VIGM[Oxidation]HYFSPVDK[Acetyl]M[Oxidation]QLLEIITTDK_.3	236.315	191.63	179.259	29.8713	NA	NA	NA	NA	74.8066	83.0418	99.9668	114.126	0.563064	NA	0.188842
_KYESAYGTQFTPC[Carbamidomethyl]QLLLDHAN[Deamidated]NSSK[Acetyl]K_.4	19.3672	284.454	316.784	541.953	NA	NA	NA	NA	83.4078	136.669	110.639	5.94664	0.736524	NA	0.671277
_KYESAYGTQFTPC[Carbamidomethyl]QLLLDHANN[Deamidated]SSK[Acetyl]K_.4	19.3672	284.454	316.784	541.953	NA	NA	NA	NA	83.4078	136.669	110.639	5.94664	0.736524	NA	0.671277
_GLNDK[Acetyl]VK_.2	252.562	227.054	208.409	390.05	NA	NA	NA	NA	68.8527	79.7869	69.9263	73.1477	0.305608	NA	0.067506
_KYESAYGTQFTPC[Carbamidomethyl]QLLLDHANNSSK[Acetyl]K_.4	343.561	180.365	180.655	297.623	NA	NA	NA	NA	79.6063	106.117	85.4804	81.5682	0.33136	NA	0.138289
_ALMGLYNGQVLC[Carbamidomethyl]KK[Acetyl]_.3	212.029	276.995	271.298	361.816	NA	NA	NA	NA	50.9367	76.8706	75.9925	58.3191	0.219715	NA	0.197606
_K[Succinyl]TVLGVPEVLLGILPGAGGTQR_.3	NA	NA	NA	NA	149.212	232.696	255.869	253.293	40.1312	52.9829	79.8681	73.2497	NA	0.224996	0.29727
_K[Succinyl]TVLGVPEVLLGILPGAGGTQR_.2	NA	NA	NA	NA	4.35766	9.88316	22.4716	35.8926	4.21952	3.72277	7.44528	7.8028	NA	0.773946	0.366316
_EVESVTPEHC[Carbamidomethyl]IFASNTSALPINQIAAVSK[Succinyl]RPEK_.4	NA	NA	NA	NA	128.752	125.15	175.576	127.064	49.7603	65.0602	63.3922	65.2267	NA	0.174925	0.122346
_K[Succinyl]TVLGVPE[Cation:Na]VLLGILPGAGGTQR_.3	NA	NA	NA	NA	151.402	224.967	243.839	274.019	41.9045	47.4159	79.9526	67.9432	NA	0.233377	0.299286
_ILQEGVDPK[Succinyl]K_.2	NA	NA	NA	NA	349.029	272.949	213.738	273.039	67.2406	50.5688	68.115	56.6414	NA	0.200024	0.140204
_GQQQVF[Dioxidation]K[Acetyl]GLNDK_.2	194.391	192.874	133.659	214.334	NA	NA	NA	NA	59.1997	54.3905	56.7004	52.2215	0.189524	NA	0.0539724
_VIGMH[Carbamidomethyl]YFSPVDK[Succinyl]MQLLEIITTDK_.4	NA	NA	NA	NA	73.0095	104.615	89.6079	130.871	46.8751	52.5444	66.2074	67.1951	NA	0.246792	0.173308
_VIGMHY[Carbamidomethyl]FSPVDK[Succinyl]MQLLEIITTDK_.4	NA	NA	NA	NA	73.0095	104.615	89.6079	130.871	46.8751	52.5444	66.2074	67.1951	NA	0.246792	0.173308
_VIGMHYFS[Carbamidomethyl]PVDK[Succinyl]MQLLEIITTDK_.4	NA	NA	NA	NA	73.0095	104.615	89.6079	130.871	46.8751	52.5444	66.2074	67.1951	NA	0.246792	0.173308
_GLNDK[Acetyl]VK[Acetyl]K_.2	143.424	79.1108	81.0324	101.965	NA	NA	NA	NA	45.7822	51.4762	48.7145	50.5389	0.294698	NA	0.0510499
_EVESVTPEHC[Carbamidomethyl]IFASNTSALPINQIAAVSK[Acetyl]R[Arg->Orn]PEK[Succinyl]_.4	42.1884	10.6739	9.59714	27.0195	91.9072	91.6889	126.921	90.201	41.3517	46.2061	55.4631	46.1386	0.689809	0.178117	0.124842
_EVESVTPEHC[Carbamidomethyl]IFASNTSALPINQIAAVSK[Succinyl]R[Arg->Orn]PEK[Acetyl]_.4	42.1884	10.6739	9.59714	27.0195	91.9072	91.6889	126.921	90.201	41.3517	46.2061	55.4631	46.1386	0.689809	0.178117	0.124842
_GLK[Acetyl]TLLK_.2	132.766	120.521	106.584	231.087	NA	NA	NA	NA	34.3783	53.1208	43.0006	35.5614	0.383007	NA	0.207805
_GQQQVF[Oxidation]K[Acetyl]GLNDK_.2	194.388	144.175	104.656	213.229	NA	NA	NA	NA	37.7446	40.194	34.6716	55.9746	0.29979	NA	0.22521
_[Carbamidomethyl]GQQQVFK[Acetyl]GLNDK_.2	154.725	142.886	139.377	125.341	NA	NA	NA	NA	43.139	41.8241	42.3184	42.2911	0.0860547	NA	0.0128924
_LPAK[Succinyl]PEVSSDEDVQYR_.2	NA	NA	NA	NA	105.481	137.078	99.1325	147.687	54.1508	43.5538	36.8876	43.9738	NA	0.193568	0.159543
_ILQEGVDPKK[Succinyl]_.2	NA	NA	NA	NA	283.149	201.576	168.537	214.93	50.4497	38.2508	52.847	46.2561	NA	0.22202	0.136478
_VIGMH[Oxidation]YFSPVDK[Acetyl]M[Oxidation]QLLEIITTDK_.3	114.844	99.4632	85.9763	14.4727	NA	NA	NA	NA	32.4614	41.5782	41.1388	52.6192	0.564319	NA	0.196894
_VIGMHY[Oxidation]FSPVDK[Acetyl]M[Oxidation]QLLEIITTDK_.3	114.844	99.4632	85.9763	14.4727	NA	NA	NA	NA	32.4614	41.5782	41.1388	52.6192	0.564319	NA	0.196894
_KYESAYGTQFTPC[Carbamidomethyl]QLLLDHANNSSKK[Succinyl]_.4	NA	NA	NA	NA	91.9919	110.524	85.4619	95.391	36.8984	48.2191	33.1486	56.6709	NA	0.110804	0.245649
_MFEK[Succinyl]LEK_.2	NA	NA	NA	NA	110.426	199.582	128.069	174.392	38.138	32.8528	42.2193	37.4611	NA	0.26826	0.10186
_[Carbamidomethyl]VIGMHYFSPVDK[Succinyl]MQLLEIITTDK_.4	NA	NA	NA	NA	45.1624	89.7416	76.4334	122.063	37.1213	36.8524	50.6407	60.6531	NA	0.382275	0.248793
_RPEK[Acetyl]VIGMHYFSPVDK_.4	42.8584	47.2803	50.5841	57.999	NA	NA	NA	NA	24.1566	28.9826	24.2741	22.9979	0.128527	NA	0.105562
_RPEK[Acetyl]VIGMHYFSPVDK_.3	12.9248	14.8553	9.75655	19.6912	NA	NA	NA	NA	8.66652	7.75094	9.22853	6.37661	0.290741	NA	0.155528
_AK[Acetyl]K[Acetyl]MGLVDQLVEPLGPGIK_.3	61.2375	48.6305	79.6182	172.931	NA	NA	NA	NA	23.1988	41.2037	33.0871	38.2045	0.621824	NA	0.232762
_MQLLEIITTDK[Acetyl]TSK_.2	77.5683	80.4746	78.6124	72.0497	NA	NA	NA	NA	38.641	33.9877	32.0395	23.355	0.0469438	NA	0.199893
_VIGMHYFSPVD[Carbamidomethyl]K[Succinyl]MQLLEIITTDK_.4	NA	NA	NA	NA	14.6034	28.1206	34.0508	58.1671	14.0539	12.0168	11.1968	21.4965	NA	0.53972	0.319468
_VIGMHYFSPVD[Carbamidomethyl]K[Succinyl]MQLLEIITTDK_.3	NA	NA	NA	NA	26.3952	45.0269	30.0965	42.9742	21.5361	21.6748	21.5222	16.2048	NA	0.256307	0.132809
_KYESAYGTQFTPC[Carbamidomethyl]QLLLDHANNSSK[Succinyl]K_.4	NA	NA	NA	NA	59.9173	68.1372	59.4501	60.028	23.6848	33.8131	19.6684	34.4719	NA	0.0674959	0.264659
_AGLEQGSD[Cation:Na]AGYLAESQK[Acetyl]FGELALTK_.3	51.2436	64.0019	51.459	31.7973	NA	NA	NA	NA	20.7795	23.017	23.6583	22.457	0.267966	NA	0.0549034
_GFYIYQEGSK[Acetyl]NK_.2	6.39623	67.7001	58.6207	72.4751	NA	NA	NA	NA	26.4423	29.8041	26.3346	15.3738	0.594196	NA	0.256709
_ILQEGVDPK[Acetyl]K[Methyl]_.2	71.0255	46.0076	41.325	48.3292	NA	NA	NA	NA	28.4569	24.4463	24.036	18.7697	0.255985	NA	0.166124
_ILQEGVDPK[Methyl]K[Acetyl]_.2	71.0255	46.0076	41.325	48.3292	NA	NA	NA	NA	28.4569	24.4463	24.036	18.7697	0.255985	NA	0.166124
_VIGMHYFSPVDK[Acetyl]MQLLEIITTDK_.3	32.4251	19.6547	10.5345	11.7959	NA	NA	NA	NA	26.6558	11.7387	3.58171	7.64691	0.540771	NA	0.811458
_GQQQVFK[Acetyl]GLNDK[Carbamidomethyl]_.2	59.8844	55.3119	40.7762	57.5889	NA	NA	NA	NA	9.95299	15.5006	16.5549	18.4885	0.161343	NA	0.242182
_EVESVTPEHC[Carbamidomethyl]IFASNTSALPINQIAAVSKRPEK[Succinyl]_.4	NA	NA	NA	NA	29.4695	26.8126	36.9103	25.5311	13.6427	14.3965	15.4448	13.627	NA	0.171527	0.0600174
_GQQQVFK[Acetyl]GLND[Sulfide]K_.2	46.217	43.2774	28.4258	60.4985	NA	NA	NA	NA	14.089	9.31104	12.4911	21.7441	0.294802	NA	0.366306
_ALMGLYN[Ammonia-loss]GQVLC[Carbamidomethyl]K[Acetyl]K_.2	16.6867	37.4658	26.7564	20.3775	NA	NA	NA	NA	16.5585	15.2001	13.361	9.33005	0.359459	NA	0.230763
_QTK[Succinyl]GLYPAPLK_.2	NA	NA	NA	NA	24.0091	25.6064	28.992	34.7922	12.7912	11.2103	14.7325	11.1899	NA	0.168288	0.134445
_[Carbamidomethyl]ALMGLYN[Deamidated]GQVLC[Carbamidomethyl]K[Acetyl]K_.2	27.392	46.217	31.0472	17.6915	NA	NA	NA	NA	18.5151	11.3219	12.2958	12.848	0.387303	NA	0.235859
_GQQQVFK[Acetyl]GLN[Oxidation]DK_[Didehydro].2	33.6749	15.2629	31.8067	58.5722	NA	NA	NA	NA	10.4487	4.008	7.42105	24.31	0.512814	NA	0.771304
_[Formyl (Protein N-term)]INSPNSK[Acetyl]VNTLNK_.2	3.83711	8.09486	5.80498	2.57781	NA	NA	NA	NA	11.8793	4.0862	4.64317	8.11764	0.474483	NA	0.50186
_INSP[Oxidation]NSK[Acetyl]VNTLNK_.2	1	1.1142	1.08461	1.36428	NA	NA	NA	NA	1	1	1	1	0.137334	NA	0
_GQQQVFK[Acetyl]GLNDK[Acetyl]VK_.2	239.875	230.948	265.749	249.191	NA	NA	NA	NA	103.946	97.7973	102.027	96.6018	0.0603472	NA	0.0346318
_GQQQVFK[Acetyl]GLNDK[Acetyl]VK_.3	46.4388	50.1427	44.3278	57.5166	NA	NA	NA	NA	11.9703	18.3353	19.4684	14.5805	0.116825	NA	0.21443
_GQQQVFK[Acetyl]GLNDKVK[Acetyl]_.2	194.319	176.641	214.766	204.709	NA	NA	NA	NA	81.9783	78.4223	76.9338	77.8122	0.0823922	NA	0.0280977
_GQQQVFK[Acetyl]GLNDKVK[Acetyl]_.3	84.9792	86.8931	90.406	77.5152	NA	NA	NA	NA	22.8569	28.7258	37.5139	27.0831	0.0640532	NA	0.212205
_MQ[Deamidated]LLEIITTDK[Acetyl]TSK_.2	156.512	144.879	139.992	152.157	NA	NA	NA	NA	54.345	62.6527	35.8214	47.8525	0.0496763	NA	0.225664
_MQLLEIITTDKTSK[Acetyl]_.2	122.116	142.356	90.9299	115.797	NA	NA	NA	NA	57.4568	54.2061	52.8317	34.1433	0.179919	NA	0.21193
_VIGM[Oxidation]HYFSPVDK[Succinyl]MQLLEIITTDK_.3	NA	NA	NA	NA	16.6769	41.2305	203.642	36.4491	47.3007	38.1251	29.7095	28.7949	NA	1.16441	0.239986
_FGGGSVELLK[Acetyl]QMVSK_.2	47.4147	64.8343	68.9058	83.9961	NA	NA	NA	NA	32.9045	24.5836	29.4806	22.9379	0.226914	NA	0.166047
_FGGGSVELLK[Acetyl]QMVSK_.3	26.3524	26.5244	30.0808	45.3622	NA	NA	NA	NA	9.2814	12.0299	12.7352	9.06962	0.281175	NA	0.174027
_VIIVVK[Succinyl]DGPGFYTTR_.2	NA	NA	NA	NA	76.8965	292.156	93.4482	113.819	690.685	24.828	21.655	29.793	NA	0.693129	1.73488
_AGIAQVSVDK[Acetyl]GLK_.2	105.936	62.8506	61.9291	67.2419	NA	NA	NA	NA	21.2772	15.5814	13.484	26.4274	0.283154	NA	0.304287
_AGLEQGSDAGYLAE[Cation:Na]SQK[Acetyl]FGELALTK_.3	37.3559	35.2113	41.4602	30.3113	NA	NA	NA	NA	19.0184	17.4007	19.35	16.0865	0.128604	NA	0.0842703
_VIGMHYFSPVDK[Acetyl]M[Oxidation]QLLEIITTDK_.3	45.8402	39.888	24.0765	8.34175	NA	NA	NA	NA	14.4497	8.73781	3.39859	12.9576	0.570555	NA	0.501254
_K[Succinyl]QTKGLYPAPLK_.3	NA	NA	NA	NA	50.5188	61.0333	54.394	50.2793	15.6413	17.1521	15.4201	19.5755	NA	0.0928484	0.112924
_KQTK[Succinyl]GLYPAPLK_.3	NA	NA	NA	NA	50.7502	55.387	54.3088	48.2836	13.4412	17.5587	15.4986	19.7424	NA	0.0626295	0.163444
_VIGM[Oxidation]HYFSPVDK[Succinyl]M[Oxidation]QLLEIITTDK_.3	NA	NA	NA	NA	11.7253	5.39203	16.5739	23.3805	13.2441	17.1897	13.1572	13.0379	NA	0.533159	0.142924
_[Carbamidomethyl]ILQEGVDPK[Acetyl]K_.2	18.0977	11.4721	11.1954	16.6599	NA	NA	NA	NA	9.43831	9.71367	10.4273	6.81075	0.246645	NA	0.173723
_QQVYK[Acetyl]TVEEK_.2	12.1193	643.58	719.904	992.887	NA	NA	NA	NA	371.221	367.22	389.873	1.18339	0.700405	NA	0.664793
_K[Succinyl]M[Oxidation]GLVDQLVEPLGPGIK_.2	NA	NA	NA	NA	94.6233	80.9441	77.0357	138.756	30.8057	20.959	36.2341	34.1899	NA	0.289255	0.221714
_K[Succinyl]M[Oxidation]GLVDQLVEPLGPGIK_.3	NA	NA	NA	NA	68.274	153.093	97.2544	167.475	23.5935	42.0489	46.2153	41.4139	NA	0.383992	0.262138
_VIGM[Oxidation]HYFSPVDK[Acetyl]MQLLEIITTDK_.3	85.8224	53.9618	35.6489	8.08486	NA	NA	NA	NA	24.284	39.9171	22.9798	31.3423	0.711179	NA	0.262547
_VIGM[Oxidation]HYFSPVDK[Acetyl]MQLLEIITTDK_.4	6.46923	2.60777	1.28729	41.6643	NA	NA	NA	NA	1.99135	2.36093	1.25188	2.24913	1.47849	NA	0.25411
_[Delta:H(2)C(2) (Protein N-term)]INSPNSK[Acetyl]VNTLNK_.2	3.21975	2.04337	8.81098	14.5158	NA	NA	NA	NA	1.63978	1.24406	15.0663	1	0.801843	NA	1.45453
_FSPVDK[Acetyl]MQLLEIITTDK_.2	2.86777	3.52935	1.31972	19.3868	NA	NA	NA	NA	1.71446	1.07793	1.19296	1.99088	1.24826	NA	0.288981
_VIGMHYFSPVDK[Succinyl]M[Oxidation]QLLEIITTDK_.3	NA	NA	NA	NA	163.921	8.5588	54.4118	27.5968	25.0557	12.7055	6.48385	15.6111	NA	1.09177	0.516594
_VIGMHYFSPVDK[Succinyl]MQLLEIITTDK_.3	NA	NA	NA	NA	17.0567	22.4462	68.1745	6.08536	38.539	14.3611	9.55611	9.06673	NA	0.96165	0.781725
_RPEK[Succinyl]VIGMHYFSPVDK_.4	NA	NA	NA	NA	54.5697	31.239	31.7259	38.0007	12.5348	7.35749	6.04607	6.32938	NA	0.280352	0.375782
_INSPNSK[Acetyl]VNTLNK[Formyl]_.2	1	2.03696	1.55802	1.09543	NA	NA	NA	NA	1	1	1	3.07377	0.335011	NA	0.682861
_TSASHHPGKPLSGMK[Acetyl]ILDVGC[Carbamidomethyl]GGGLLTEPLGR_.5	469.729	328.464	369.654	508.767	NA	NA	NA	NA	102.312	128.826	108.28	104.213	0.200855	NA	0.110019
_TSASHHPGKPLSGMK[Acetyl]ILDVGC[Carbamidomethyl]GGGLLTEPLGR_.4	98.34	63.7732	77.1479	161.805	NA	NA	NA	NA	29.9624	28.3434	22.7144	22.4789	0.433084	NA	0.148551
_TSASHHPGK[Acetyl]PLSGMKILDVGC[Carbamidomethyl]GGGLLTEPLGR_.5	472.215	328.35	384.12	505.919	NA	NA	NA	NA	102.822	129.303	110.47	104.067	0.192059	NA	0.109491
_SFDPVLDK[Acetyl]R_.2	148.46	123.005	119.35	160.887	NA	NA	NA	NA	43.1469	57.5011	55.3668	53.7747	0.145359	NA	0.121751
_ISDK[Acetyl]VVGILMR_.2	838.887	618.25	650.965	656.897	NA	NA	NA	NA	202.856	278.567	232.651	188.58	0.144493	NA	0.176199
_SK[Succinyl]SLFK_.2	NA	NA	NA	NA	112.87	110.267	121.107	103.783	34.5724	38.8317	39.0512	35.0605	NA	0.0640109	0.0648496
_NVK[Acetyl]YVDLGGSYVGPTQNR_.2	244.221	261.972	253.066	189.43	NA	NA	NA	NA	156.33	116.786	146.777	125.459	0.137633	NA	0.134534
_NVK[Acetyl]YVDLGGSYVGPTQNR_.3	166.067	151.584	156.318	162.916	NA	NA	NA	NA	71.9692	80.1664	90.7582	85.1552	0.0409063	NA	0.0972004
_K[Succinyl]LC[Carbamidomethyl]ELYAK_.2	NA	NA	NA	NA	44.8512	33.5683	47.2409	50.6447	16.2383	19.0448	10.998	12.5066	NA	0.167838	0.247704
_FAEAMK[Succinyl]K_.2	NA	NA	NA	NA	61.3085	65.4946	56.4354	85.4252	15.8815	14.2099	16.8188	18.4309	NA	0.189431	0.108066
_AK[Succinyl]EVGEVLC[Carbamidomethyl]TDPLVSK_.2	NA	NA	NA	NA	139.247	148.748	148.235	138.718	68.4972	58.008	66.9764	57.8012	NA	0.0382517	0.0909114
_AK[Succinyl]EVGEVLC[Carbamidomethyl]TDPLVSK_.3	NA	NA	NA	NA	25.8226	38.8048	35.9855	45.5095	15.61	18.53	18.1879	31.4549	NA	0.223929	0.340229
_IYGDIIYTSAKDK[Acetyl]R_.3	90.6352	66.9355	76.1252	84.0468	NA	NA	NA	NA	28.2438	32.5653	38.0668	29.7787	0.128772	NA	0.134402
_GIHDSFVTK[Acetyl]FAEAMK_.3	67.849	69.4873	66.7158	79.2339	NA	NA	NA	NA	21.8201	22.0745	25.0472	23.0767	0.080802	NA	0.0637164
_K[Succinyl]WYDLMIQNK_.2	NA	NA	NA	NA	74.6408	55.1661	45.153	77.3041	26.876	21.6302	13.123	18.8274	NA	0.245643	0.284952
_IYGDIIYTSAK[Succinyl]DKR_.3	NA	NA	NA	NA	38.84	37.047	34.9629	41.1683	11.287	15.1625	13.7931	16.8952	NA	0.0694102	0.16573
_AK[Succinyl]EVGE[Cation:Na]VLC[Carbamidomethyl]TDPLVSK_.3	NA	NA	NA	NA	28.5435	24.9135	31.4184	33.4844	10.3071	12.3567	14.3759	7.49813	NA	0.125657	0.263932
_IYGDIIYTSAK[Acetyl]DKR_.3	26.9723	23.1676	26.0307	25.1095	NA	NA	NA	NA	10.647	12.1301	13.4177	10.8475	0.0641404	NA	0.109295
_VEK[Acetyl]QVNDAVAK_.2	25.6959	19.0392	11.9061	20.0582	NA	NA	NA	NA	7.5608	4.33916	4.39651	5.24967	0.295257	NA	0.27998
_AK[Succinyl]E[Cation:Na]VGEVLC[Carbamidomethyl]TDPLVSK_.3	NA	NA	NA	NA	26.3157	25.4787	23.9967	34.5147	8.86031	9.43616	13.8441	8.18793	NA	0.171299	0.253849
_RIYGDIIYTSAK[Acetyl]DKR_.3	43.1122	46.7642	20.567	26.0806	NA	NA	NA	NA	6.37474	7.74432	7.61046	7.20114	0.374082	NA	0.0852884
_K[Succinyl]WYDLMIQNKDDLAK_.3	NA	NA	NA	NA	17.8459	18.6698	15.4942	3.49403	3.90991	9.50817	8.63517	4.07541	NA	0.508135	0.452334
_DDLAK[Succinyl]IITAESGKPLK_.3	NA	NA	NA	NA	19.291	10.2777	7.86046	37.8389	1.34261	6.4888	6.17406	4.17445	NA	0.722842	0.521053
_SVLRDEK[Acetyl]GALFR_.3	74.1184	447.391	537.795	726.667	NA	NA	NA	NA	43.9794	239.677	245.281	36.0525	0.614038	NA	0.828045
_SVLRDEK[Acetyl]GALFR_.2	153.152	114.374	345.968	274.49	NA	NA	NA	NA	157.703	193.186	230.973	11.1692	0.482689	NA	0.648631
_GVFIVAAK[Acetyl]R_.2	18780	16479.3	16557.6	18374.9	NA	NA	NA	NA	4931.02	5116.04	5631.58	6027.65	0.0684206	NA	0.0918523
_AANEAGYFNEEMAPIEVK[Succinyl]TKK_.3	NA	NA	NA	NA	152.004	151.167	114.04	187.127	64.9893	58.9628	58.01	61.4161	NA	0.197539	0.0511712
_FGTK[Acetyl]FGLDLK_.2	8553.95	7702.85	4406.95	3746.47	NA	NA	NA	NA	2610.31	2172.34	2103.91	2518	0.390039	NA	0.106502
_LPMGMTAENLAAK[Succinyl]YNISR_.2	NA	NA	NA	NA	1910.17	1932.24	2319.38	1653.78	1054.08	1067.5	962.528	929.463	NA	0.140482	0.0676315
_LPMGMTAENLAAK[Succinyl]YNISR_.3	NA	NA	NA	NA	1210.06	1622.33	1853.4	1377.39	520.291	740.989	647.048	691.352	NA	0.185802	0.145487
_QTMQVDEHARPQTTLEQLQK[Succinyl]LPSVFK_.4	NA	NA	NA	NA	2776.16	3335.19	3252.96	2432.01	1102.92	536.414	1202.84	1343.49	NA	0.143689	0.338329
_QTMQVDEHARPQTTLEQLQK[Succinyl]LPSVFK_.3	NA	NA	NA	NA	359.471	353.312	374.297	306.181	190.579	166.759	187.045	185.958	NA	0.0845147	0.0587866
_[Carbamidomethyl]GVFIVAAK[Acetyl]R_.2	212.315	271.573	238.743	177.241	NA	NA	NA	NA	72.1262	73.528	22.5087	76.9971	0.177799	NA	0.423154
_MGMTAENLAAK[Acetyl]YNISR_.2	10091.9	9399.87	9124.11	10355.7	NA	NA	NA	NA	3035.36	2365.09	2557.45	2314.1	0.0591959	NA	0.128008
_MGMTAENLAAK[Acetyl]YNISR_.3	4284.2	3680.86	3886.54	5163.6	NA	NA	NA	NA	824.93	940.177	1058.65	968.359	0.154262	NA	0.10166
_GVFIVAAK[Succinyl]R_.2	NA	NA	NA	NA	4825.51	5041.03	9213.59	5213.98	1285.52	1436.56	1603.64	1684.59	NA	0.345664	0.118314
_[Carbamidomethyl]AANEAGYFNEEMAPIEVK[Acetyl]TK_.2	1305.03	1861.47	2794.89	2279.93	NA	NA	NA	NA	452.7	847.18	407.181	680.917	0.306691	NA	0.343946
_[Carbamidomethyl]AANEAGYFNEEMAPIEVKTK[Acetyl]_.2	1305.03	1861.47	2794.89	2279.93	NA	NA	NA	NA	452.7	847.18	407.181	680.917	0.306691	NA	0.343946
_MGMTAENLAAK[Succinyl]YNISR_.3	NA	NA	NA	NA	226.149	291.511	426.976	259.512	98.1225	140.107	142.906	142.36	NA	0.292649	0.167091
_MGMTAENLAAK[Succinyl]YNISR_.2	NA	NA	NA	NA	978.036	1091.63	1605.48	1059.25	588.901	506.94	589.26	537.757	NA	0.24103	0.0729332
_M[Oxidation]GMTAENLAAK[Acetyl]YNISR_.2	2156.85	2114.35	1783.32	2554.01	NA	NA	NA	NA	335.896	289.822	292.941	284.701	0.146687	NA	0.0785004
_M[Oxidation]GMTAENLAAK[Acetyl]YNISR_.3	1352.93	1420.93	1226.77	1939.36	NA	NA	NA	NA	115.68	182.995	193.366	188.988	0.21105	NA	0.215158
_[Carbamidomethyl]MGMTAENLAAK[Acetyl]YNISR_.2	411.659	218.155	207.438	220.744	NA	NA	NA	NA	104.338	76.4217	93.7162	77.9529	0.371554	NA	0.151503
_LPMGMTAE[Cation:K]NLAAK[Succinyl]YNISR_.3	NA	NA	NA	NA	145.86	111.169	100.005	235.418	28.7406	25.5498	28.7098	29.4085	NA	0.414485	0.061627
_GKQTMQVDEHARPQTTLEQLQK[Acetyl]LPSVFK_.5	72.3058	57.7893	42.5064	54.1454	NA	NA	NA	NA	1.27459	19.5881	24.1133	23.4507	0.216705	NA	0.627924
_AANEAGYFNEEMAPIEVK[Acetyl]TK_.2	4095.4	5342.74	8946.45	7717.61	NA	NA	NA	NA	2706.63	2638.85	2404.93	2237.99	0.337907	NA	0.0863942
_AANEAGYFNEEMAPIEVK[Acetyl]TK_.3	2829.93	3286.26	5617.92	5945.2	NA	NA	NA	NA	1154.99	1642.75	1518.66	1547.81	0.35952	NA	0.145994
_AANEAGYFNEEMAPIEVK[Acetyl]TK_.4	45.4827	54.4916	105.729	98.0779	NA	NA	NA	NA	17.7109	28.2901	24.8673	27.3423	0.39976	NA	0.194846
_AANEAGYFNE[Cation:Na]EMAPIEVK[Acetyl]TK_.3	2491.35	2665.9	4538.52	4890.31	NA	NA	NA	NA	931.303	1328.71	1222.7	1254.68	0.341004	NA	0.14729
_AANEAGYFNE[Cation:Na]EMAPIEVK[Acetyl]TK_.2	1782.17	2263.83	3791.4	3222.44	NA	NA	NA	NA	1101.03	1120.22	1042.9	978.68	0.328826	NA	0.0601528
_AANEAGYFNEEMAPIEVKTK[Acetyl]_.3	3478.93	3982.69	6895.61	7202.08	NA	NA	NA	NA	1391.03	1982.83	1851.9	1885.36	0.358218	NA	0.148359
_LPMGMTAENLAAK[Acetyl]YNISR_.3	2892.93	4807.08	5729.4	5837.61	NA	NA	NA	NA	992.733	1825.22	1434.46	1545.75	0.283046	NA	0.238744
_LPMGMTAENLAAK[Acetyl]YNISR_.2	670.816	1223.86	1117.99	1215.67	NA	NA	NA	NA	362.563	416.096	328.318	357.045	0.247819	NA	0.100034
_LPMGMTAENLAAK[Acetyl]YNISR_.4	294.664	174.538	155.005	125.563	NA	NA	NA	NA	100.846	54.0037	61.0101	74.6556	0.396182	NA	0.284647
_QTMQVDEHARPQTTLEQLQK[Acetyl]LPSVFK_.3	433.177	746.933	556.779	538.266	NA	NA	NA	NA	161.606	130.954	122.798	156.199	0.229684	NA	0.132391
_QTMQVDEHARPQTTLEQLQK[Acetyl]LPSVFK_.4	3671.29	6427.47	5092.45	5186.69	NA	NA	NA	NA	1015.6	1145.88	1305.77	1419.72	0.221233	NA	0.145273
_QTMQVDEHARPQTTLEQLQK[Acetyl]LPSVFK_.5	242.393	489.276	386.656	359.536	NA	NA	NA	NA	86.6612	101.338	106.256	95.1481	0.274674	NA	0.0868213
_AANEAGYFNEE[Cation:Na]MAPIEVK[Acetyl]TK_.3	2028.84	2172.74	3735.38	4038.78	NA	NA	NA	NA	753.009	1103.39	1016.34	1038.28	0.347499	NA	0.157834
_AANEAGYFNEE[Cation:Na]MAPIEVK[Acetyl]TK_.2	616.364	734.375	1279.43	1123.87	NA	NA	NA	NA	357.584	371.24	350.561	335.775	0.334714	NA	0.041729
_AANEAGYFNEE[Cation:Na]MAPIEVK[Acetyl]TK_.4	134.616	145.308	255.851	258.034	NA	NA	NA	NA	42.9558	75.5296	64.2309	72.5125	0.341066	NA	0.230362
_FGTK[Succinyl]FGLDLK_.2	NA	NA	NA	NA	3889.92	3973.64	2754.47	3176.83	1341.65	1159.32	1092.09	1293.2	NA	0.169581	0.0947498
_MGMTAE[Cation:Na]NLAAK[Acetyl]YNISR_.3	2748.57	2255.04	2250.14	2956.8	NA	NA	NA	NA	620.408	546.895	596.89	550.902	0.139756	NA	0.0619336
_AANEAGYFNE[Cation:K]EMAPIEVK[Acetyl]TK_.3	172.51	170.831	300.608	318.292	NA	NA	NA	NA	52.7263	85.4284	74.3454	82.2161	0.332045	NA	0.19984
_AANEAGYFNE[Cation:K]EMAPIEVK[Acetyl]TK_.4	760.258	762.222	1325.31	1436.58	NA	NA	NA	NA	308.633	400.41	384.587	363.393	0.336722	NA	0.109986
_AANE[Cation:K]AGYFNEEMAPIEVK[Acetyl]TK_.4	887.516	931.694	1647.83	1665.38	NA	NA	NA	NA	361.408	478.829	466.614	423.523	0.336464	NA	0.122646
_PQTTLEQLQK[Succinyl]LPSVFK_.2	NA	NA	NA	NA	901.262	916.413	836.412	1117.66	285.941	232.306	280.119	267.842	NA	0.128896	0.0902069
_PQTTLEQLQK[Succinyl]LPSVFK_.3	NA	NA	NA	NA	486.936	521.634	521.778	580.353	111.114	156.907	185.983	178.644	NA	0.0734455	0.213122
_QTM[Oxidation]QVDEHARPQTTLEQLQK[Succinyl]LPSVFK_.4	NA	NA	NA	NA	663.683	718.381	789.699	626.138	221.186	305.694	320.118	359.432	NA	0.101619	0.193051
_QTM[Oxidation]QVDEHARPQTTLEQLQK[Succinyl]LPSVFK_.3	NA	NA	NA	NA	185.427	151.876	165.341	165.785	208.695	47.6312	63.0288	94.7391	NA	0.0826632	0.703276
_PQTTLEQLQK[Acetyl]LPSVFK_.2	726.088	714.876	821.869	856.291	NA	NA	NA	NA	244.567	253.222	260.84	287.984	0.0898324	NA	0.0717387
_PQTTLEQLQK[Acetyl]LPSVFK_.3	360.613	306.658	373.969	417.532	NA	NA	NA	NA	81.265	121.233	130.759	138.171	0.125284	NA	0.215182
_LPMGM[Oxidation]TAENLAAK[Acetyl]YNISR_.3	550.705	547.837	945.458	876.856	NA	NA	NA	NA	168.677	306.513	264.702	267.337	0.288692	NA	0.232819
_LPMGM[Oxidation]TAENLAAK[Acetyl]YNISR_.2	184.103	216.37	299.995	235.453	NA	NA	NA	NA	107.628	110.16	94.3111	87.3313	0.208764	NA	0.108812
_MGM[Oxidation]TAENLAAK[Acetyl]YNISR_.3	752.209	406.133	373.281	476.07	NA	NA	NA	NA	145.936	174.421	198.892	271.197	0.343229	NA	0.27133
_MGM[Oxidation]TAENLAAK[Acetyl]YNISR_.2	413.5	257.733	223.752	217.07	NA	NA	NA	NA	128.762	109.855	123.447	127.102	0.331143	NA	0.0701871
_LPM[Oxidation]GMTAENLAAK[Acetyl]YNISR_.3	570.699	547.837	939.301	876.856	NA	NA	NA	NA	168.677	315.394	260.203	280.168	0.276973	NA	0.24441
_LPM[Oxidation]GMTAENLAAK[Acetyl]YNISR_.2	147.918	156.522	236.965	170.303	NA	NA	NA	NA	77.1749	82.2379	73.9832	72.3354	0.227194	NA	0.0570486
_LPMGMTAE[Cation:Na]NLAAK[Acetyl]YNISR_.3	824.669	1138.01	1313.86	1227.31	NA	NA	NA	NA	292.437	449.839	371.868	349.461	0.189445	NA	0.178158
_AANEAGYFNEEM[Oxidation]APIEVK[Acetyl]TK_.2	534.559	423.867	411.641	384.891	NA	NA	NA	NA	210.639	206.846	250.982	230.429	0.15025	NA	0.0904701
_AANEAGYFNEEM[Oxidation]APIEVK[Acetyl]TK_.3	185.232	151.809	141.68	143.041	NA	NA	NA	NA	72.424	75.6453	89.3364	68.0009	0.130997	NA	0.120577
_LPM[Oxidation]GMTAENLAAK[Succinyl]YNISR_.3	NA	NA	NA	NA	759.463	902.592	696.078	1219.3	128.475	224.921	243.54	156.377	NA	0.260761	0.290683
_LPM[Oxidation]GMTAENLAAK[Succinyl]YNISR_.2	NA	NA	NA	NA	150.32	141.472	117.533	227.075	51.6878	38.9021	36.346	32.1476	NA	0.297837	0.211675
_TAENLAAK[Acetyl]YNISR_.2	568.545	602.373	566.649	443.766	NA	NA	NA	NA	187.332	188.087	195.492	204.81	0.12776	NA	0.0419446
_TAENLAAK[Acetyl]YNISR_.3	121.264	113.817	125.063	111.433	NA	NA	NA	NA	126.751	93.4296	100.676	45.1744	0.0538928	NA	0.372015
_AANEAGYFNEEM[Oxidation]APIEVKTK[Acetyl]_.2	323.109	274.102	261.073	232.958	NA	NA	NA	NA	133.196	130.402	155.928	137.261	0.13809	NA	0.0826472
_AANEAGYFNEEM[Oxidation]APIEVKTK[Acetyl]_.3	207.921	184.277	167.688	158.694	NA	NA	NA	NA	84.915	90.8898	107.863	83.7414	0.120374	NA	0.121099
_PQTTLEQLQK[Succinyl]LPSVFKK_[Lys-loss (Protein C-term)].2	NA	NA	NA	NA	809.639	778.09	738.507	947.978	242.394	222.861	238.791	230.23	NA	0.111243	0.037566
_DGTVTAGNASGVSDGAGAVIIASEDAVK[Acetyl]K_.3	632.939	1201.23	867.568	638.25	NA	NA	NA	NA	102.473	266.84	275.808	239.575	0.3204	NA	0.36451
_LPMGM[Oxidation]TAENLAAK[Succinyl]YNISR_.3	NA	NA	NA	NA	596.902	669.155	588.702	1279.23	114.375	151.754	155.379	164.396	NA	0.424326	0.150541
_LPMGM[Oxidation]TAENLAAK[Succinyl]YNISR_.2	NA	NA	NA	NA	140.266	126.002	110.87	193.107	42.2002	33.7416	39.1243	33.9565	NA	0.250918	0.110859
_AANEAGYFNE[Cation:Na]EMAPIE[Cation:Na]VK[Acetyl]TK_.3	424.205	445.823	698.462	764.402	NA	NA	NA	NA	143.298	212.112	200.959	204.033	0.297427	NA	0.165985
_AANEAGYFNEEM[Oxidation]APIEVK[Acetyl]TKK_[Lys-loss (Protein C-term)].2	438.372	348.778	340.58	305.955	NA	NA	NA	NA	182.825	172.136	211.92	183.126	0.157466	NA	0.0909986
_[Gln->pyro-Glu]QTMQVDEHARPQTTLEQLQK[Acetyl]LPSVFK_.3	376.464	321.295	269.939	140.047	NA	NA	NA	NA	125.79	119.637	114.808	152.457	0.36505	NA	0.131085
_[Gln->pyro-Glu]QTMQVDEHARPQTTLEQLQK[Acetyl]LPSVFK_.4	264.197	244.11	190.508	96.6216	NA	NA	NA	NA	62.6769	75.3348	80.1494	113.9	0.376748	NA	0.263431
_AANEAGYFNEEMAPIEVKTK[Acetyl]K_.3	1026.7	1284.15	1214.35	1545.31	NA	NA	NA	NA	190.319	238.7	205.635	194.72	0.169356	NA	0.105495
_AANEAGYFNEEMAPIEVKTKK[Acetyl]_.3	1026.7	1284.15	1214.35	1545.31	NA	NA	NA	NA	190.319	238.7	205.635	194.72	0.169356	NA	0.105495
_LPMGMTAE[Cation:Na]NLAAK[Succinyl]YNISR_.3	NA	NA	NA	NA	386.859	490.531	497.04	321.638	148.986	209.747	184.391	186.149	NA	0.200203	0.137392
_WK[Succinyl]AANEAGYFNEEMAPIEVK_.2	NA	NA	NA	NA	195.602	249.536	257.575	201.989	115.566	104.981	99.5321	106.766	NA	0.141007	0.0623827
_WK[Succinyl]AANEAGYFNEEMAPIEVK_.3	NA	NA	NA	NA	120.312	174.638	232.633	137.559	52.7894	79.9195	79.9376	77.6708	NA	0.298889	0.182368
_AANE[Cation:Na]AGYFNEEMAPIE[Cation:Na]VK[Acetyl]TK_.3	352.121	368.283	587.639	667.94	NA	NA	NA	NA	125.486	172.218	167.024	170.442	0.319981	NA	0.140491
_M[Oxidation]GM[Oxidation]TAENLAAK[Acetyl]YNISR_.2	489.055	240.73	229.689	255.752	NA	NA	NA	NA	129.102	89.5319	117.266	88.1887	0.408023	NA	0.192456
_M[Oxidation]GM[Oxidation]TAENLAAK[Acetyl]YNISR_.3	249.404	59.9744	55.8752	92.7799	NA	NA	NA	NA	14.8225	21.8165	21.2599	24.3204	0.798495	NA	0.196875
_AANEAGYFNEE[Carbamidomethyl]MAPIEVK[Acetyl]TK_.3	522.807	569.361	441.823	417.157	NA	NA	NA	NA	137.303	155.14	167.604	140.541	0.144875	NA	0.0931566
_AANEAGYFNEEMAPIEVK[Acetyl]TKK_.3	852.976	1007.52	887.168	1250.11	NA	NA	NA	NA	145.678	176.663	163.305	144.365	0.179876	NA	0.0978961
_AANEAGYFNEEMAPIEVK[Succinyl]TK_.2	NA	NA	NA	NA	274.887	270.253	276.408	627.375	80.5257	82.052	82.0969	74.2237	NA	0.488038	0.0469022
_AANEAGYFNEEMAPIEVK[Succinyl]TK_.3	NA	NA	NA	NA	213.649	183.946	201.621	461.28	63.3098	60.6158	47.5609	60.1234	NA	0.495384	0.121501
_[Gln->pyro-Glu]QTMQVDEHARPQTTLEQLQK[Succinyl]LPSVFK_.3	NA	NA	NA	NA	174.737	321.45	315.551	186.693	91.3754	89.1983	88.0984	97.5217	NA	0.319448	0.0459708
_[Gln->pyro-Glu]QTMQVDEHARPQTTLEQLQK[Succinyl]LPSVFK_.4	NA	NA	NA	NA	97.9878	230.872	234.393	159.824	51.2499	66.686	58.2469	74.2841	NA	0.359606	0.159964
_AANEAGYFNE[Carbamidomethyl]EMAPIEVK[Acetyl]TK_.3	483.179	505.395	390.892	362.597	NA	NA	NA	NA	122.213	144.848	147.389	121.844	0.15943	NA	0.104033
_LP[Oxidation]MGMTAEN[Deamidated]LAAK[Acetyl]YNISR_.3	252.523	261.39	378.284	422.009	NA	NA	NA	NA	80.8605	121.881	121.955	125.18	0.257657	NA	0.187861
_ALDLDPSK[Succinyl]TNVSGGAIALGHPLGGSGSR_.3	NA	NA	NA	NA	479.359	414.059	454.018	504.06	71.4828	105.125	131.678	79.7933	NA	0.0830131	0.280118
_LPMGM[Oxidation]TAEN[Deamidated]LAAK[Acetyl]YNISR_.2	170.52	226.644	369.729	247.17	NA	NA	NA	NA	133.765	135.359	105.192	103.868	0.331246	NA	0.145211
_FGT[Methyl]K[Acetyl]FGLDLK_.2	339.919	548.716	299.027	346.004	NA	NA	NA	NA	116.089	103.551	93.9076	119.269	0.292519	NA	0.108127
_M[Dethiomethyl]GMTAENLAAK[Acetyl]YNISR_.3	102.991	238.786	253.803	134.401	NA	NA	NA	NA	195.471	97.6435	154.53	59.0964	0.411121	NA	0.476206
_MGM[Dethiomethyl]TAENLAAK[Acetyl]YNISR_.3	102.991	238.786	253.803	134.401	NA	NA	NA	NA	195.471	97.6435	154.53	59.0964	0.411121	NA	0.476206
_AANEAGYFNE[Cation:Na]EM[Oxidation]APIEVK[Acetyl]TK_.3	214.403	168.37	156.425	143.808	NA	NA	NA	NA	76.2589	82.9256	97.0434	73.7606	0.180265	NA	0.126558
_AAN[Deamidated]EAGYFN[Deamidated]EEMAPIEVK[Succinyl]TKK_.3	NA	NA	NA	NA	257.451	233.868	160.678	280.633	106.65	77.6715	87.4901	71.1201	NA	0.222831	0.180589
_AANEAGYFNEE[Cation:Na]M[Oxidation]APIEVK[Acetyl]TK_.3	206.311	156.216	147.622	141.013	NA	NA	NA	NA	70.8687	78.6403	93.7875	73.5861	0.182281	NA	0.129149
_AANEAGYFNE[Cation:Na]EMAPIEVK[Succinyl]TK_.3	NA	NA	NA	NA	295.981	295.224	289.109	535.172	92.8614	93.8935	90.894	62.7434	NA	0.341668	0.175738
_LPM[Oxidation]GMTAEN[Deamidated]LAAK[Acetyl]YNISR_.2	159.387	173.391	277.953	191.501	NA	NA	NA	NA	97.0064	101.37	78.7726	80.7478	0.265485	NA	0.127254
_MGMTAENLAAK[Acetyl]YN[Methyl]ISR_.2	255.216	247.099	245.011	267.551	NA	NA	NA	NA	107.606	82.985	80.4372	76.3039	0.0402726	NA	0.162608
_AANEAGY[Oxidation]FNE[Cation:K]EMAPIEVK[Acetyl]TK_.3	146.236	165.673	303.698	368.078	NA	NA	NA	NA	48.8238	86.3668	84.1824	95.9828	0.436934	NA	0.262006
_AANEAGY[Oxidation]FNEE[Cation:K]MAPIEVK[Acetyl]TK_.3	146.236	165.673	303.698	368.078	NA	NA	NA	NA	48.8238	86.3668	84.1824	95.9828	0.436934	NA	0.262006
_AANEAGYFNEE[Cation:K]MAPIEVK[Acetyl]TK_.3	189.073	142.436	142.846	140.491	NA	NA	NA	NA	61.639	69.8683	87.5267	67.036	0.153515	NA	0.156681
_GVFIVAAK[Acetyl]R[Methyl]_.2	170.36	125.077	135.589	235.573	NA	NA	NA	NA	78.738	81.198	78.7328	76.3741	0.299175	NA	0.0250071
_LPM[Oxidation]GM[Oxidation]TAENLAAK[Acetyl]YNISR_.3	231.911	144.463	153.598	206.051	NA	NA	NA	NA	25.6336	57.2502	62.4436	69.756	0.22776	NA	0.361663
_LPM[Oxidation]GM[Oxidation]TAENLAAK[Acetyl]YNISR_.2	21.0792	20.1388	17.735	20.3082	NA	NA	NA	NA	7.89802	7.05477	9.13547	7.96806	0.0729735	NA	0.106695
_AANEAGYFNEEMAPIEVKTK[Succinyl]_.3	NA	NA	NA	NA	221.754	192.819	184.695	463.281	55.5186	66.1808	51.0225	63.288	NA	0.499625	0.118118
_TAENLAAK[Succinyl]YNISR_.2	NA	NA	NA	NA	207.034	189.319	279.969	251.78	63.1556	65.0809	67.3682	63.6482	NA	0.178348	0.0291448
_MGM[Oxidation]TAE[Cation:Na]NLAAK[Acetyl]YNISR_.3	238.664	94.4846	81.674	118.77	NA	NA	NA	NA	43.3983	48.6053	44.9953	78.6441	0.538565	NA	0.308512
_M[Oxidation]GMTAE[Cation:Na]NLAAK[Acetyl]YNISR_.3	455.172	376.467	316.365	517.362	NA	NA	NA	NA	37.7451	55.4894	58.0177	50.4054	0.211666	NA	0.178915
_M[Oxidation]GMTAENLAAK[Succinyl]YNISR_.2	NA	NA	NA	NA	410.063	435.196	573.082	534.886	81.6211	36.7431	51.9367	59.2625	NA	0.159943	0.325466
_LP[Oxidation]MGMTAENLAAK[Succinyl]YNISR_.2	NA	NA	NA	NA	197.17	164.505	148.391	331.193	69.1534	53.433	54.7436	49.8652	NA	0.395128	0.149483
_MGM[Oxidation]TAENLAAK[Succinyl]YNISR_.2	NA	NA	NA	NA	394.515	446.145	535.502	540.416	81.0245	35.1587	49.6961	58.3673	NA	0.148468	0.342479
_VVGYFVSGC[Carbamidomethyl]DPTIMGIGPVPAINGALK[Succinyl]K_.3	NA	NA	NA	NA	17.2503	100.643	156.656	51.4971	54.5921	78.645	67.5394	69.2118	NA	0.744329	0.146605
_VVGYFVSGC[Carbamidomethyl]DPTIMGIGPVPAINGALKK[Succinyl]_.3	NA	NA	NA	NA	17.2503	100.643	156.656	51.4971	54.5921	78.645	67.5394	69.2118	NA	0.744329	0.146605
_LPM[Oxidation]GM[Oxidation]TAENLAAK[Succinyl]YNISR_.3	NA	NA	NA	NA	110.696	114.671	95.1559	121.577	25.9588	33.887	31.927	47.2288	NA	0.101233	0.258307
_LPM[Oxidation]GM[Oxidation]TAENLAAK[Succinyl]YNISR_.2	NA	NA	NA	NA	67.6767	63.5634	43.9208	60.7101	18.289	21.3965	24.078	23.4295	NA	0.176892	0.119437
_K[Succinyl]HNFTPLAR_.2	NA	NA	NA	NA	382.246	292.75	242.822	361.734	47.528	51.8612	56.1128	50.36	NA	0.200292	0.0695887
_[Delta:H(2)C(2) (Protein N-term)]FGTK[Acetyl]FGLDLK_.2	122.418	77.1717	113.007	284.007	NA	NA	NA	NA	37.1075	45.8242	53.0434	55.9112	0.616778	NA	0.174989
_MGMTAE[Cation:Na]NLAAK[Succinyl]YNISR_.3	NA	NA	NA	NA	89.0188	99.8721	125.637	84.0211	41.8792	43.1242	48.8059	38.4508	NA	0.186209	0.100018
_WK[Succinyl]AANE[Cation:Na]AGYFNEEMAPIEVK_.3	NA	NA	NA	NA	64.8721	104.609	46.696	71.7229	67.2108	28.5041	39.0567	51.6784	NA	0.335997	0.357906
_K[Succinyl]DGTVTAGNASGVSDGAGAVIIASEDAVKK_.3	NA	NA	NA	NA	51.8896	65.3928	47.9004	59.0032	118.745	31.6805	48.2336	28.1335	NA	0.138104	0.745739
_MGMT[Carbamidomethyl]AENLAAK[Acetyl]YNISR_.2	141.052	320.976	217.926	130.225	NA	NA	NA	NA	46.0444	35.0366	35.917	37.728	0.434866	NA	0.130162
_LPM[Oxidation]GMTAE[Cation:Na]NLAAK[Succinyl]YNISR_.3	NA	NA	NA	NA	131.875	133.402	121.741	206.276	30.2309	32.163	30.7969	28.0415	NA	0.262804	0.0565825
_[Gln->pyro-Glu]QTM[Oxidation]QVDEHARPQTTLEQLQK[Acetyl]LPSVFK_.3	101.145	74.8968	83.3463	61.5594	NA	NA	NA	NA	21.9989	23.4171	23.047	9.49926	0.206574	NA	0.343135
_[Gln->pyro-Glu]QTM[Oxidation]QVDEHARPQTTLEQLQK[Acetyl]LPSVFK_.4	54.4512	39.683	40.7888	29.4646	NA	NA	NA	NA	6.19113	12.6514	10.9867	12.5453	0.24963	NA	0.286214
_QVDEHARPQTTLEQLQK[Succinyl]LPSVFK_.4	NA	NA	NA	NA	50.5761	65.5115	88.3319	59.7894	29.2187	29.4597	35.0053	37.3392	NA	0.243398	0.123939
_VVGYFVSGC[Carbamidomethyl]DPTIM[Oxidation]GIGPVPAINGALK[Succinyl]K_.3	NA	NA	NA	NA	41.4577	79.7238	65.2276	74.1665	28.8846	31.5677	34.3183	39.2072	NA	0.259152	0.131587
_VVGYFVSGC[Carbamidomethyl]DPTIM[Oxidation]GIGPVPAINGALKK[Succinyl]_.3	NA	NA	NA	NA	41.4577	79.7238	65.2276	74.1665	28.8846	31.5677	34.3183	39.2072	NA	0.259152	0.131587
_PQTTLEQLQK[Succinyl]LPSVFKK_.3	NA	NA	NA	NA	66.9742	51.9841	81.4978	63.5889	29.1448	29.5461	30.3181	31.8316	NA	0.184168	0.0392445
_QTMQVDEHARPQTTLEQLQK[Succinyl]LPSVFKK_.4	NA	NA	NA	NA	137.395	91.877	62.4207	62.7632	40.9906	25.184	32.8566	22.0454	NA	0.398695	0.279765
_[Delta:H(2)C(2) (Protein N-term)]FGTK[Succinyl]FGLDLK_.2	NA	NA	NA	NA	152.722	84.1355	52.3299	145.984	29.9134	31.2054	24.6261	31.0567	NA	0.447448	0.106289
_[Carbamidomethyl]LPMGMTAENLAAK[Acetyl]YNISR_.2	34.2084	46.3551	57.5957	29.3514	NA	NA	NA	NA	49.7999	25.7815	30.745	25.1261	0.302938	NA	0.35196
_[Carbamidomethyl]GVFIVAAK[Succinyl]R_.2	NA	NA	NA	NA	68.2411	62.4618	88.0758	69.9172	23.1299	21.5349	27.2745	24.5131	NA	0.153404	0.100927
_[Gln->pyro-Glu]QTM[Oxidation]QVDEHARPQTTLEQLQK[Succinyl]LPSVFK_.3	NA	NA	NA	NA	64.5796	74.5949	60.4178	78.6889	27.4699	21.2613	17.9282	32.523	NA	0.122269	0.261902
_K[Succinyl]DGTVTAGN[Deamidated]ASGVSDGAGAVIIASEDAVKK_.3	NA	NA	NA	NA	40.028	35.7166	33.2098	47.3441	17.5387	23.9698	22.2343	20.8248	NA	0.158426	0.128883
_PQTTLEQLQK[Acetyl]LPSVFKK_.3	63.2166	80.0095	62.7326	104.407	NA	NA	NA	NA	18.5187	15.2131	11.9436	17.7779	0.252589	NA	0.187368
_[Gln->pyro-Glu]QTMQVDEHARPQTTLEQLQK[Acetyl]LPSVFKK_.4	47.9614	67.2282	54.8417	17.5087	NA	NA	NA	NA	11.356	12.2567	17.1221	14.9378	0.450989	NA	0.188411
_RTPFGAYGGLLK[Succinyl]_.2	NA	NA	NA	NA	57.9279	32.6258	35.4712	70.0992	12.3994	9.20009	8.90202	9.67825	NA	0.367874	0.15947
_[Gln->pyro-Glu]QTMQVDEHARPQTTLEQLQK[Succinyl]LPSVFKK_.4	NA	NA	NA	NA	18.5472	26.7588	24.54	21.1865	12.7353	6.7066	6.73328	10.8262	NA	0.159204	0.326913
_MTAENLAAK[Acetyl]YNISR_.2	17.2142	31.5497	33.3536	47.1661	NA	NA	NA	NA	7.26238	4.9499	12.9115	7.43131	0.379039	NA	0.414954
_LEDTLWAGLTDQHVK[Acetyl]LPMGMTAENLAAK_.3	119.197	181.76	143.477	14.4929	NA	NA	NA	NA	84.1617	90.6708	77.1016	78.0473	0.62421	NA	0.0761826
_LEDTLWAGLTDQHVK[Acetyl]LPMGMTAENLAAK_.4	40.173	51.6735	38.6065	14.6214	NA	NA	NA	NA	21.2958	23.0904	22.6467	25.251	0.429104	NA	0.0711533
_VVGYFVSGC[Carbamidomethyl]DPTIMGIGPVPAIN[Deamidated]GALK[Acetyl]K_.3	215.226	175.545	158.788	17.7217	NA	NA	NA	NA	59.0945	99.9282	72.7519	76.0407	0.606758	NA	0.220691
_VVGYFVSGC[Carbamidomethyl]DPTIMGIGPVPAIN[Deamidated]GALK[Acetyl]K_.4	35.8415	45.78	46.1512	27.4015	NA	NA	NA	NA	10.4295	18.598	16.2006	9.40165	0.231251	NA	0.325832
_VVGYFVSGC[Carbamidomethyl]DPTIMGIGPVPAIN[Deamidated]GALKK[Acetyl]_.3	215.226	175.545	158.788	17.7217	NA	NA	NA	NA	59.0945	99.9282	72.7519	76.0407	0.606758	NA	0.220691
_VVGYFVSGC[Carbamidomethyl]DPTIMGIGPVPAIN[Deamidated]GALKK[Acetyl]_.4	35.8415	45.78	46.1512	27.4015	NA	NA	NA	NA	10.4295	18.598	16.2006	9.40165	0.231251	NA	0.325832
_DGTVTAGNASGVSD[Cation:Na]GAGAVIIASEDAVK[Acetyl]K_.3	207.968	428.768	282.997	142.759	NA	NA	NA	NA	63.0333	113.623	97.2606	93.1506	0.462811	NA	0.22991
_DGTVTAGNASGVSD[Cation:Na]GAGAVIIASEDAVKK[Acetyl]_.3	207.968	428.768	282.997	142.759	NA	NA	NA	NA	63.0333	113.623	97.2606	93.1506	0.462811	NA	0.22991
_VVGYFVSGC[Carbamidomethyl]D[Cation:Na]PTIMGIGPVPAIN[Deamidated]GALK[Acetyl]K_.3	135.919	155.081	128.782	22.1723	NA	NA	NA	NA	74.5844	121.86	90.5117	96.3522	0.542278	NA	0.204981
_VVGYFVSGC[Carbamidomethyl]D[Cation:Na]PTIMGIGPVPAIN[Deamidated]GALKK[Acetyl]_.3	135.919	155.081	128.782	22.1723	NA	NA	NA	NA	74.5844	121.86	90.5117	96.3522	0.542278	NA	0.204981
_VVGYFVSGC[Carbamidomethyl]DPTIM[Oxidation]GIGPVPAIN[Deamidated]GALK[Acetyl]K_.3	203.246	138.368	147.831	9.82313	NA	NA	NA	NA	39.1353	50.7717	59.8206	63.9125	0.655592	NA	0.205706
_VVGYFVSGC[Carbamidomethyl]DPTIM[Oxidation]GIGPVPAIN[Deamidated]GALKK[Acetyl]_.3	203.246	138.368	147.831	9.82313	NA	NA	NA	NA	39.1353	50.7717	59.8206	63.9125	0.655592	NA	0.205706
_VVGYFVSGC[Carbamidomethyl]DPTIMGIGPVPAIN[Deamidated]GALK[Succinyl]K_.3	NA	NA	NA	NA	16.6393	114.068	154.868	47.628	53.3686	81.7871	55.7793	60.318	NA	0.752404	0.206536
_VVGYFVSGC[Carbamidomethyl]DPTIMGIGPVPAIN[Deamidated]GALKK[Succinyl]_.3	NA	NA	NA	NA	16.6393	114.068	154.868	47.628	53.3686	81.7871	55.7793	60.318	NA	0.752404	0.206536
_VVGYFVSGC[Carbamidomethyl]DPTIMGIGPVPAINGALK[Acetyl]K_.3	115.32	96.7312	84.9122	39.3462	NA	NA	NA	NA	37.1506	54.9407	32.4064	47.6584	0.384656	NA	0.236461
_VVGYFVSGC[Carbamidomethyl]DPTIMGIGPVPAINGALKK[Acetyl]_.3	115.32	96.7312	84.9122	39.3462	NA	NA	NA	NA	37.1506	54.9407	32.4064	47.6584	0.384656	NA	0.236461
_VVGYFVSGC[Carbamidomethyl]D[Cation:Na]PTIMGIGPVPAIN[Deamidated]GALK[Succinyl]K_.3	NA	NA	NA	NA	27.8698	78.3985	89.5465	48.8597	58.0258	39.7543	32.8027	46.218	NA	0.458771	0.242579
_VVGYFVSGC[Carbamidomethyl]D[Cation:Na]PTIMGIGPVPAIN[Deamidated]GALKK[Succinyl]_.3	NA	NA	NA	NA	27.8698	78.3985	89.5465	48.8597	58.0258	39.7543	32.8027	46.218	NA	0.458771	0.242579
_GKQTMQVDEHARPQTTLEQLQK[Succinyl]LPSVFK_.5	NA	NA	NA	NA	129.26	112.606	25.5912	112.664	32.1067	27.8751	25.7346	20.3197	NA	0.494068	0.184942
_AANEAGYFN[Deamidated]EEMAPIEVK[Acetyl]TK[Formyl]_.2	72.8578	75.3079	33.7804	7.99406	NA	NA	NA	NA	36.0847	23.4443	22.2171	35.747	0.684047	NA	0.257804
_LW[Dioxidation]AGLTDQHVK[Acetyl]LPM[Oxidation]GMTAENLAAK[Acetyl]YNISR_.4	95.3937	139.334	140.31	133.4	NA	NA	NA	NA	27.8428	22.1398	22.3855	18.1994	0.168069	NA	0.175007
_LW[Dioxidation]AGLTDQHVK[Acetyl]LPMGM[Oxidation]TAENLAAK[Acetyl]YNISR_.4	94.9112	130.441	138.746	125.69	NA	NA	NA	NA	27.579	22.0521	20.839	18.0666	0.156261	NA	0.180483
_LEDTLWAGLTD[Cation:Na]QHVK[Acetyl]LPMGMTAENLAAK_.4	26.1461	40.8374	37.8177	16.9685	NA	NA	NA	NA	20.2396	30.555	22.034	22.7149	0.361067	NA	0.191202
_AAN[Deamidated]EAGYFNEEMAPIEVK[Acetyl]TK[Formyl]_.2	21.1	76.0479	30.4407	47.4332	NA	NA	NA	NA	34.5706	12.9432	22.6046	34.2573	0.551491	NA	0.398026
_[Carbamidomethyl]FGTK[Acetyl]FGLDLK_.2	34.9742	79.2102	28.3938	155.825	NA	NA	NA	NA	16.0892	20.4886	19.3092	18.1184	0.786357	NA	0.10144
_WK[Succinyl]AAN[Deamidated]EAGYFNEEM[Oxidation]APIEVK_.2	NA	NA	NA	NA	22.5722	23.0005	18.784	20.3332	14.4021	12.0687	8.98392	17.9104	NA	0.0933145	0.28248
_LEDTLWAGLTDQHVK[Acetyl]LPMGM[Oxidation]TAENLAAK_.3	14.4324	12.103	9.23671	5.30083	NA	NA	NA	NA	14.2148	9.55675	8.35221	4.35457	0.383193	NA	0.445177
_RTPFGAYGGLLK[Acetyl]DFSATDLTEFAAR_.3	5.53033	7.38196	11.2852	13.8248	NA	NA	NA	NA	4.75479	2.57533	2.35929	1.29912	0.39426	NA	0.527818
_QTM[Oxidation]QVDEHARPQTTLEQLQK[Acetyl]LPSVFK_.4	1252.33	1382.43	1070.76	1842.39	NA	NA	NA	NA	194.914	316.88	358.713	309.668	0.237507	NA	0.237821
_QTM[Oxidation]QVDEHARPQTTLEQLQK[Acetyl]LPSVFK_.3	36.4353	30.6688	28.361	22.6915	NA	NA	NA	NA	8.79349	5.97437	18.9502	17.0732	0.192608	NA	0.495345
_LPMGMT[Phospho]AENLAAK[Acetyl]YNISR_.2	48.3143	51.0887	32.6687	10.4632	NA	NA	NA	NA	88.3826	135.669	109.761	115.146	0.523012	NA	0.173121
_VVGYFVSGC[Carbamidomethyl]D[Carbamidomethyl]PTIMGIGPVPAIN[Deamidated]GALK[Acetyl]K_.4	5.20924	47.3165	46.1797	38.1061	NA	NA	NA	NA	16.8377	11.8809	12.0185	1.405	0.577706	NA	0.617795
_VVGYFVSGC[Carbamidomethyl]D[Carbamidomethyl]PTIMGIGPVPAIN[Deamidated]GALKK[Acetyl]_.4	5.20924	47.3165	46.1797	38.1061	NA	NA	NA	NA	16.8377	11.8809	12.0185	1.405	0.577706	NA	0.617795
_AANEAGYFNEEM[Oxidation]APIEVK[Acetyl]TKK_.3	25.6036	12.0289	17.7406	15.4142	NA	NA	NA	NA	5.04189	2.99337	5.08581	3.96015	0.326008	NA	0.233674
_RTPFGAYGGLLK[Succinyl]DFSATDLTEFAAR_.3	NA	NA	NA	NA	14.457	36.4663	95.2095	31.9554	47.1182	27.8539	16.8287	19.2148	NA	0.788364	0.495459
_RTPFGAYGGLLK[Succinyl]DFSATDLTEFAAR_.4	NA	NA	NA	NA	5.24103	3.83484	11.6624	1.08392	5.16728	2.31873	2.53935	3.08451	NA	0.821847	0.39675
_GAYGGLLK[Succinyl]DFSATDLTEFAAR_.2	NA	NA	NA	NA	4.70564	24.6026	4.93159	13.6535	7.94712	5.38112	2.10596	2.86158	NA	0.784555	0.579169
_[Carbamyl]PMGMT[Dehydrated]AENLAAK[Acetyl]YNISR_.2	28.5794	43.6839	43.7167	37.9533	NA	NA	NA	NA	34.9911	14.9251	33.4967	32.8756	0.185452	NA	0.325845
_LVHGQEGLDSAK[Acetyl]R_.3	127.292	117.956	87.7237	122.082	NA	NA	NA	NA	39.7799	30.9295	27.5443	31.0933	0.156247	NA	0.161574
_LVHGQEGLDSAK[Succinyl]R_.3	NA	NA	NA	NA	22.6428	14.2112	14.3527	14.654	2.40376	5.151	7.01999	3.04964	NA	0.25038	0.476731
_AVK[Acetyl]FSTFELYK_.2	297.14	225.444	277.752	289.229	NA	NA	NA	NA	55.8051	62.1513	61.0508	62.3895	0.118559	NA	0.0511187
_K[Acetyl]EPLFGISTGNIITGLAAGAK_.2	33.6153	22.5716	37.2778	69.8894	NA	NA	NA	NA	31.4396	6.78373	18.084	8.08196	0.498327	NA	0.708593
_LTSIDK[Acetyl]WFLYK_.2	4704.69	2766.41	5289.42	16873.3	NA	NA	NA	NA	1794.94	2049.31	2090.21	1876.47	0.864061	NA	0.0717798
_LTSIDK[Acetyl]WFLYK_.3	291.318	180.044	344.985	1106.71	NA	NA	NA	NA	103.703	135.019	119.287	114.063	0.879669	NA	0.110608
_LTSIDK[Succinyl]WFLYK_.2	NA	NA	NA	NA	5129.09	2334.65	1961.82	2735.23	818.884	910.806	949.211	864.273	NA	0.469692	0.0638199
_SLGQWLQEEK[Succinyl]VPAIYGVDTR_.3	NA	NA	NA	NA	413.563	1011.59	1011.69	698.407	404.05	540.974	377.486	481.692	NA	0.366961	0.165146
_SLGQWLQEEK[Succinyl]VPAIYGVDTR_.2	NA	NA	NA	NA	156.293	163.991	192.56	136.465	147.276	106.349	126.531	128.146	NA	0.143247	0.131607
_AERPDGLILGMGGQTALNC[Carbamidomethyl]GVELFK[Acetyl]R_.3	313.747	385.477	352.602	116.012	NA	NA	NA	NA	212.488	192.206	259.653	287.349	0.414121	NA	0.182434
_AERPDGLILGMGGQTALNC[Carbamidomethyl]GVELFK[Acetyl]R_.4	215.407	212.236	185.725	52.0516	NA	NA	NA	NA	96.3843	107.828	118.98	127.833	0.465003	NA	0.120994
_SLGQ[Deamidated]W[Trp->Hydroxykynurenin]LQ[Deamidated]EEK[Succinyl]VPAIYGVDTR_.3	NA	NA	NA	NA	237.272	545.405	553.583	348.81	225.185	290.827	199.846	260.592	NA	0.367803	0.163373
_QISK[Acetyl]C[Carbamidomethyl]LGLTEAQTR_.2	330.438	317.27	326.851	432.872	NA	NA	NA	NA	148.214	155.364	120.007	105.036	0.154308	NA	0.179039
_QISK[Acetyl]C[Carbamidomethyl]LGLTEAQTR_.3	127.887	114.827	126.527	179.105	NA	NA	NA	NA	34.1791	50.8993	42.4621	43.9578	0.208766	NA	0.1601
_K[Acetyl]IAKAF[Bromo]AISGPFNVQFLVK_.2	347.708	415.827	349.253	104.621	NA	NA	NA	NA	229.489	59.7467	114.312	136.087	0.449768	NA	0.524492
_KIAK[Acetyl]AF[Bromo]AISGPFNVQFLVK_.2	347.708	415.827	349.253	104.621	NA	NA	NA	NA	229.489	59.7467	114.312	136.087	0.449768	NA	0.524492
_[Acetyl]AER[Arg->Orn]PDGLILGMGGQTALNC[Carbamidomethyl]GVELFK[Acetyl]R_.3	230.4	305.075	231.785	61.2438	NA	NA	NA	NA	183.079	157.627	195.683	221.202	0.498829	NA	0.139703
_TVDSK[Acetyl]SLFHYR_.3	237.875	245.639	218.983	233.107	NA	NA	NA	NA	64.7814	84.2333	86.2849	63.5436	0.0479106	NA	0.163555
_TVDSK[Acetyl]SLFHYR_.2	106.415	126.467	93.9446	101.429	NA	NA	NA	NA	27.0407	35.4662	31.0029	26.7401	0.129958	NA	0.136145
_SLGQW[Dioxidation]LQ[Deamidated]EEK[Succinyl]VPAIYGVDTR_.2	NA	NA	NA	NA	192.674	246.343	143.033	226.15	94.2651	132.264	118.385	130.708	NA	0.223423	0.147689
_TAHIVLEDGTKM[Oxidation]K[Acetyl]_.3	195.409	198.549	180.143	183.894	NA	NA	NA	NA	72.7629	83.7249	73.82	81.0624	0.046783	NA	0.0691616
_EWPANLDLK[Succinyl]K_.2	NA	NA	NA	NA	14109.2	14237.3	16735.2	12793	5604.35	6135.39	6734	6548.06	NA	0.11376	0.0800884
_EWPANLDLKK[Succinyl]_.2	NA	NA	NA	NA	14109.2	14237.3	16735.2	12793	5604.35	6135.39	6734	6548.06	NA	0.11376	0.0800884
_TAHIVLEDGTK[Succinyl]MK_.3	NA	NA	NA	NA	5973.1	5525.51	5528.38	7113.18	1822.08	1992.13	1862.66	1885.12	NA	0.124092	0.0384053
_TAHIVLEDGTK[Succinyl]MK_.2	NA	NA	NA	NA	915.234	747.293	702.751	1034.76	297.784	283.422	269.464	264.34	NA	0.180503	0.0539307
_ILESDRK[Succinyl]EPLFGISTGNIITGLAAGAK_.3	NA	NA	NA	NA	1152.09	1172.8	720.604	1776.02	227.013	354.069	394.352	460.539	NA	0.359884	0.273898
_ILESDRK[Succinyl]EPLFGISTGNIITGLAAGAK_.4	NA	NA	NA	NA	287.398	400.066	218.464	500.857	53.6319	105.937	118.347	138.163	NA	0.353895	0.347228
_K[Acetyl]ILESDR[Arg->Orn]K[Succinyl]EPLFGISTGNIITGLAAGAK_.4	14.1814	5.11854	6.73407	21.1767	1123.23	1023.02	973.54	848.154	229.144	242.931	268.29	337.425	0.626249	0.115258	0.178628
_[Acetyl]ILESDR[Arg->Orn]K[Succinyl]EPLFGISTGNIITGLAAGAK_.3	NA	NA	NA	NA	663.603	1423.99	476.205	1161.43	145.977	222.802	258.051	296.656	NA	0.469874	0.277781
_NLAVPLYK[Succinyl]N[Deamidated]GVK_.2	NA	NA	NA	NA	705.676	614.205	632.376	411.424	333.449	165.557	411.826	452.378	NA	0.213273	0.372155
_QNLIAEVSTK[Succinyl]DVK_.2	NA	NA	NA	NA	1398.96	974.272	1005.21	1329.52	145.423	88.2834	102.476	109.011	NA	0.185588	0.218689
_EWPANLDLK[Succinyl]KELSEPSSTR_.3	NA	NA	NA	NA	256.051	290.87	220.008	178.657	134.268	65.1272	133.434	85.9409	NA	0.203695	0.331701
_[Acetyl]AER[Arg->Orn]PDGLILGMGGQTALNC[Carbamidomethyl]GVELFK[Succinyl]R_.3	NA	NA	NA	NA	104.196	166.296	186.117	135.61	128.158	102.96	115.59	118.521	NA	0.242274	0.0893534
_LTSIDK[Acetyl]W[Dioxidation]FLYK_.2	280.815	229.795	232.808	344.129	NA	NA	NA	NA	43.653	76.9795	77.8979	94.973	0.196897	NA	0.29265
_[Carbamidomethyl]VMIGESIDEK[Acetyl]R_.2	235.908	263.412	246.236	260.392	NA	NA	NA	NA	79.8682	77.1183	71.954	79.0733	0.0509108	NA	0.0462199
_IITGLAAGAK[Succinyl]SYK_.2	NA	NA	NA	NA	170.926	162.087	177.081	215.728	69.0487	72.1278	73.3079	70.6461	NA	0.130403	0.0258825
_IGSSM[Oxidation]K[Succinyl]SVGEVMAIGR_.2	NA	NA	NA	NA	448.368	492.621	465.037	772.287	53.1469	53.1743	65.1093	58.4747	NA	0.280765	0.098682
_QNLIAEVSTK[Acetyl]DVK_.2	59.5062	60.2034	61.8594	57.5571	NA	NA	NA	NA	44.8233	42.7519	40.4137	34.9311	0.0297973	NA	0.104713
_N[Deamidated]GVK[Succinyl]IM[Oxidation]GTSPLQIDR_.2	NA	NA	NA	NA	47.9323	64.8857	56.4129	82.8221	27.1138	25.3083	26.2692	29.8221	NA	0.236612	0.0715641
_KIAK[Succinyl]AFAISGPF_.2	NA	NA	NA	NA	25.9536	33.6269	44.7084	31.9102	17.7522	14.8084	13.0297	12.2942	NA	0.229948	0.167833
_EWPANLDLK[Acetyl]K_.2	47165.5	37041.1	35110.3	44571.7	NA	NA	NA	NA	8725.52	10016.7	10764.9	9790.55	0.141705	NA	0.0857703
_EWPANLDLK[Acetyl]K_.3	1562.57	1170.99	769.245	816.253	NA	NA	NA	NA	225.045	226.218	246.507	349.137	0.341238	NA	0.225809
_VMIGESIDEK[Acetyl]R_.2	13085.2	25871.2	19123.2	17737.3	NA	NA	NA	NA	3008.86	3373.93	3466.72	3686.46	0.27884	NA	0.0834353
_VMIGESIDEK[Acetyl]R_.3	2141.45	3816.43	3012.37	2939.66	NA	NA	NA	NA	361.525	520.942	497.318	572.229	0.229877	NA	0.184282
_GTTITSVLPK[Succinyl]PALVASR_.2	NA	NA	NA	NA	12468.9	6661.88	6688.55	6119.88	2947.76	2841.55	2925.69	2909.57	NA	0.375819	0.0157661
_GTTITSVLPK[Succinyl]PALVASR_.3	NA	NA	NA	NA	2653.54	1695.76	1746.1	1651.01	445.032	663.775	683.642	717.635	NA	0.247616	0.197086
_GVLK[Succinyl]EYGVK_.2	NA	NA	NA	NA	6937.61	8257.4	11206	9091.03	2487.91	2704.81	2820.89	2920.18	NA	0.201765	0.0679914
_TAHIVLEDGTKMK[Acetyl]_.3	3775.57	3825.12	3474.51	3772.98	NA	NA	NA	NA	1241.13	1608.67	1499.04	1244.87	0.0431466	NA	0.132274
_TAHIVLEDGTKMK[Acetyl]_.2	571.386	609.985	495.514	523.279	NA	NA	NA	NA	252.741	278.44	244.842	197.099	0.0923346	NA	0.139612
[truncated: 1,811 more rows]
