# Supplementary material for: Simultaneous Quantification of the Acetylome and Succinylome by ‘One‐Pot’ Affinity Enrichment
Source: Proteomics. 2018 Aug 19;18(17):1800123. doi: 10.1002/pmic.201800123 (PMC6175148; doi:10.1002/pmic.201800123)
Supplement: Supplementary file 6 — Supporting information. [file PMIC-18-na-s006.xlsx]

## Sheet: Su-K_peptides
Protein	Peptide	SuK (single-PTM) 1 Normalized Area	SuK (single-PTM) 2 Normalized Area	SuK (one-pot) 1 Normalized Area	SuK (one-pot) 2 Normalized Area	nFragment
O08749_143	ALTGGIAHLFK[+100]QNK	2034.56	2718.97	1901.68	0	11
O08749_159	ITGK[+100]NQVTATK	700.09	885.306	645.215	730.402	7
O08749_166	NQVTATK[+100]ADGSTQVIDTK	268.862	370.851	444.793	447.899	12
O08749_277	LNTK[+100]VTGATK	1170.27	1228.45	935.446	1077.86	10
O08749_420	IGK[+100]FPFAANSR	2349.29	2597.13	0	1966.08	7
O09174_57	SLALDLK[+100]R	2303.27	1741.92	1160.97	1508.34	9
O35129_216	AQFLVEK[+100]AK	1171.4	1097.92	789.518	1076.61	11
O35129_262	AAQNISK[+100]TIATSQNR	0	602.951	0	506.049	14
O35423_334	FFVK[+100]DPEIR	3445.61	3547.91	2115.25	3703.23	10
O55125_146	LKNNK[+100]EYLEFR	769.602	1031.68	626.462	925.258	11
O55125_146	NNK[+100]EYLEFR	4832.1	4735.79	3257.25	4652.36	21
O55125_157	SK[+100]MLLSR	1870.46	1748.56	1432.88	1566.6	7
O88696_199	K[+100]QLYNIYAK	1094.41	1079.77	742.72	947.847	8
P05202_296	VGAFTVVC[+57]K[+100]DAEEAK	3428.85	5733.98	11352.8	10317	24
P05202_296	VGAFTVVC[+57]K[+100]DAEEAKR	2486.03	3863.54	6231.44	5468.99	13
P05202_302	DAEEAK[+100]RVESQLK	2643.35	3506.85	2379.44	3401.72	13
P05202_338	K[+100]QWLQEVK	26101.8	23338.5	12277.8	18948.7	13
P05202_364	TQLVSNLKK[+100]	26808.3	26400.7	18889.9	23368.6	12
P05202_396	LTK[+100]EFSVYM[+16]TK	1147.73	1120.39	1489.97	1817.66	21
P05202_404	EFSVYM[+16]TK[+100]DGR	4853.11	5514.27	3531.4	5879.61	23
P05202_59	K[+100]MNLGVGAYR	2829.89	3014.28	2413.8	2651.22	11
P05202_73	DDNGK[+100]PYVLPSVR	6274.45	11873.5	22525.2	26126	26
P05202_90	KAEAQIAAK[+100]NLDK	4160.65	4615.24	3093.13	3529.35	18
P08249_301	GLEK[+100]NLGIGK	10883	10297.6	6153.87	9420.09	13
P08249_329	K[+100]GEDFVK	8227.35	7965.77	5203.64	7037.24	10
P09671_122	GELLEAIK[+100]R	14421	12665.8	5972.21	11747.9	13
P09671_130	DFGSFEK[+100]FK	4243.25	7010.28	5670.91	8354.42	13
P11352_62	DYTEMNDLQK[+100]R	0	489.978	642.022	0	5
P11725_144	VYK[+100]QSDLDTLAK	9089.7	12151.4	9308.11	12118.6	25
P11725_238	LAEQYAK[+100]ENGTK	1867.86	1898.59	1540.91	1671.94	13
P11725_70	QK[+100]GEYLPLLQGK	6885.51	11018.4	5812.41	9539.89	23
P11725_88	SLGMIFEK[+100]R	5396.02	6332.49	10710.7	5986.33	13
P16332_341	NSK[+100]SLLLR	3236.42	3209.79	1547.64	2552.25	9
P19783_67	EK[+100]ADWSSLSR	1181.28	1297.36	877.547	1175.22	9
P25688_23	TGYGK[+100]DMVK	1745.39	1671.68	1504.51	1545.67	9
P26443_363	LQHGSILGFPK[+100]AK	8314.74	8069.55	4935.38	6727.23	19
P35486_244	AAASTDYYK[+100]R	393.996	416.308	0	364.282	7
P35486_321	SDPIMLLK[+100]DR	0	2586.91	1254.4	2759.01	13
P38647_288	HIVK[+100]EFK	0	1690.96	0	1423.04	8
P38647_76	QAK[+100]VLENAEGAR	97.1797	101.01	0	82.3103	3
P41216_208	AK[+100]LLLEGVENK	425.196	0	0	265.804	8
P42125_222	VGVVDEVVPEDQVHSK[+100]AR	0	2113.49	5011.06	5158	13
P42125_247	K[+100]ATADNLIK	1756.52	1678.78	1199.17	1390.03	7
P42125_255	ATADNLIK[+100]QR	1207.87	1130.78	946.352	1061.47	10
P42125_76	LENDK[+100]SIR	1823.3	2448.14	1377.08	2086.66	8
P45952_79	SGEYPFPLIK[+100]R	0	6141.81	5060.04	7837.9	23
P47738_370	TEQGPQVDETQFK[+100]K	0	1436.21	1044.3	1568.31	18
P47738_371	TEQGPQVDETQFKK[+100]	1091.51	1151.83	0	1304.66	13
P47738_377	ILGYIK[+100]SGQQEGAK	3090.24	3663.49	2811.21	3599.87	17
P47738_385	SGQQEGAK[+100]LLC[+57]GGGAAADR	350.15	570.242	441.953	541.342	8
P47738_430	FK[+100]TIEEVVGR	3909.95	5645.47	8172.41	8303.98	18
P47738_513	TVTVK[+100]VPQK	1695.27	1740	1502.73	1638.66	11
P50136_386	K[+100]VMEAFEQAER	478.343	0	717.158	646.499	7
P51174_92	EVWEK[+100]AGK	808.48	713.372	675.574	684.171	6
P51881_105	QIFLGGVDK[+100]R	2808.43	2704.57	1396.91	2447.37	9
P51881_147	LAADVGK[+100]AGAER	168.596	145.415	132.728	137.283	7
P51881_155	EFK[+100]GLGDC[+57]LVK	0	1170.6	1048.43	1997.97	4
P51881_166	IYK[+100]SDGIK	3141.74	3178.23	2279.03	3051.9	8
P51881_96	YK[+100]QIFLGGVDKR	294.335	264.323	167.662	262.68	5
P52825_305	QK[+100]LIHGGNEETLR	1814.16	1874.29	1498.24	1546.84	12
P52825_424	LSSALK[+100]AGVTAAK	2746.55	2960.25	4163.13	2771.57	20
P53395_295	LREELK[+100]PVALAR	2872.54	2940.37	1577.85	2662.81	13
P53395_435	FDQK[+100]GDVYK	390.332	370.873	306.735	381.56	7
P54071_133	MWK[+100]SPNGTIR	615.314	421.294	495.817	562.659	4
P54071_155	EPIIC[+57]K[+100]NIPR	4107.91	3744.41	2365.15	3595.13	14
P54071_180	HAHGDQYK[+100]ATDFVVDR	1125.27	1341.04	614.601	1257.65	12
P54071_199	LVFTPK[+100]DGSSAK	7063.02	6618.41	4205.43	6087.14	9
P54071_243	K[+100]WPLYLSTK	2708.99	3468.39	1135.6	2613.01	7
P54071_256	NTILK[+100]AYDGR	1149.38	1134.55	890.026	1160.47	11
P54071_282	NK[+100]IWYEHR	2052.12	1802.55	1424.93	1574.4	9
P54071_384	GK[+100]LDGNQDLIR	1096.15	1321.78	767.396	1199.66	6
P54869_118	TK[+100]LPWDAVGR	2716.76	3702.67	2592.01	3864.72	17
P54869_310	MVQK[+100]SLAR	61328	61334.7	56243.2	57713.1	12
P54869_310	M[+16]VQK[+100]SLAR	1239.12	1131.05	0	1221.34	5
P54869_354	DVDK[+100]ALLK	7216.1	6442.1	3850.81	5404.39	13
P54869_427	VSK[+100]DASPGSPLEK	25114.9	25527.4	19097.7	22357.4	26
P54869_447	LVSSVSDLPK[+100]R	3187.77	3088.86	2341.48	3015.1	22
P56382_21	FSQIC[+57]AK[+100]AVR	5599.36	5358	4616.56	5143.84	21
P56382_28	DALK[+100]TEFK	1607.17	1435.57	849.8	1344.79	7
P56480_124	GQK[+100]VLDSGAPIK	44669	43740	31495.1	39253	26
P56480_198	VVDLLAPYAK[+100]GGK	2318.05	4409.96	2543.08	4208.08	21
P56480_426	GVQK[+100]ILQDYK	965.551	932.003	650.781	890.843	13
P56480_485	LVPLK[+100]ETIK	47349.8	39525.2	19549.5	31659.5	10
P61922_231	TMGC[+57]LATTHSK[+100]AIHK	590.435	611.075	488.815	434.625	11
P63038_125	SIAK[+100]EGFEK	1208.25	1162.52	518.562	1308.32	6
P63038_130	EGFEK[+100]ISK	1240.2	1129.04	924.234	1153.78	7
P63038_133	ISK[+100]GANPVEIR	1054.8	1020.26	905.469	1009.97	6
P63038_202	GVITVK[+100]DGK	817.86	854.052	651.263	760.444	8
P63038_473	ALK[+100]IPAMTIAK	10024.1	13534.9	5989.4	10387.5	20
P63038_473	ALK[+100]IPAM[+16]TIAK	2961.24	2226.51	848.329	2263.42	7
P67778_202	FVVEK[+100]AEQQK	2773.25	2747.44	2085.02	2584.62	9
P85094_178	DASHPQFK[+100]EIQK	324.73	415.951	342.201	340.596	7
P97450_105	FEVIDK[+100]PQS	2427.53	2921.16	1017.09	3217.61	11
P97450_46	LFVDK[+100]IR	8359.32	7263.44	3502.19	6037.54	11
P97807_220	SK[+100]EFAQVIK	3177.96	3565.18	2100.21	2535.23	7
P97807_260	IK[+100]AAMPR	1910.88	0	1534.12	0	7
P97807_289	IGFAEK[+100]VAAK	1613.03	1556.87	1751.3	1531.89	8
P97807_77	STM[+16]NFK[+100]IGGATER	991.3	1042.51	646.562	1128.2	16
Q03265_126	LIK[+100]EGDVVK	4603.44	4500.67	2998.83	4162.35	8
Q03265_261	STVAQLVK[+100]R	3597.21	3428.5	2517.96	3072.25	13
Q03265_427	AMK[+100]QVAGTMK	4457.25	4658.79	4047.8	3399.4	12
Q03265_498	GYLDK[+100]LEPSK	1663.51	2315.42	2009.66	2867.91	12
Q03265_539	ISEQSDAK[+100]LK	9733.56	9444.15	7232.56	8006.93	13
Q05920_1090	SILVK[+100]DTQAMK	10090.1	9989.97	6903.3	8414.1	23
Q05920_1090	SILVK[+100]DTQAM[+16]K	1521.86	1321.02	134.028	1361.73	8
Q05920_297	LTSDSVK[+100]LAK	1496.45	1781.87	1547.61	1642.99	9
Q05920_442	DHPTAATK[+100]MSR	653.726	637.868	0	404.392	10
Q07417_72	EHLFPTAQVK[+100]K	476.671	356.154	0	290.783	9
Q3TC72_202	NGK[+100]QWLLGK	1044.95	833.83	392.696	785.524	6
Q3UEG6_453	QPLPK[+100]TEVNQIHEDC[+57]K	1002.94	1381.7	1203.06	1299.59	9
Q3ULD5_433	MVAAVAC[+57]AK[+100]VPK	332.263	321.941	455.385	194.482	6
Q5FW57_43	LK[+100]ALVDK	1946.58	1986.93	1336.05	1808.94	8
Q5S006_1471	ITK[+100]ELLNKR	1962.54	1684.41	620.055	0	5
Q60597_970	NQGYYDYVK[+100]PR	216.931	174.816	206.062	269.105	5
Q60759_240	GFILEK[+100]GMR	0	1101.3	600.988	890.859	10
Q61102_216	NAVFGK[+100]VAQNSIR	611.925	599.646	500.004	612.37	15
Q61425_185	LVEVIK[+100]TPMTSQK	7671.39	8076.78	6248.72	8169.61	23
Q61425_185	LVEVIK[+100]TPM[+16]TSQK	1324.28	1426.69	0	1585.84	8
Q61425_212	HPVSC[+57]K[+100]DTPGFIVNR	1930.56	1962.23	1506.66	1770.91	10
Q61425_241	GDASK[+100]EDIDTAMK	1622.75	2112.61	1129.36	1739.9	19
Q61425_75	GIEESLK[+100]R	431.222	409.302	363.475	0	4
Q64433_66	SGEIEPVSVK[+100]VGDK	1518.76	1615.38	873.714	1424.96	18
Q64433_70	VGDK[+100]VLLPEYGGTK	0	1420.43	1255.05	1957.52	9
Q8BH95_204	ISAQDAK[+100]QAGLVSK	2481.93	3175.63	3166.38	3250.14	24
Q8BIJ6_725	DDISK[+100]LR	2350.98	2298.35	1385.38	2210.4	6
Q8BMF4_461	ELNK[+100]MLEGK	1124.73	1073.4	808.113	972.884	7
Q8BMS1_129	MFEK[+100]LEK	504.642	483.187	309.87	434.801	6
Q8BMS1_132	MFEKLEK[+100]	0	458.352	0	398.648	5
Q8BMS1_295	QTK[+100]GLYPAPLK	821.067	611.45	378.983	0	7
Q8BMS1_406	GQQQVFK[+100]GLNDK	1232.82	1214.93	785.155	1070.51	9
Q8BMS1_415	K[+100]ALTSFER	3717.68	3422.92	2491.09	3011.14	11
Q8BMS1_519	TSK[+100]DTTASAVAVGLR	4622.23	6496.26	7913.51	7311.5	25
Q8BMS1_569	ILQEGVDPK[+100]K	0	3753.02	2440.53	3468.96	11
Q8BMS1_570	ILQEGVDPKK[+100]	3687.27	3299.34	2666.71	3197.2	7
Q8BMS1_60	INSPNSK[+100]VNTLNK	7119.51	7300.55	5959.57	6604.8	24
Q8BMS1_728	FVDLYGAQK[+100]VVDR	0	555.072	6149.36	1784.12	14
Q8BWF0_353	FAEAMK[+100]K	0	265.454	0	314.546	6
Q8BWT1_13	GVFIVAAK[+100]R	22716.9	17816.7	12288.9	15789.3	12
Q8BWT1_270	K[+100]HNFTPLAR	709.584	678.357	531.491	634.068	7
Q8C196_1074	NGVK[+100]IM[+16]GTSPLQIDR	0	1003.54	0	2161.46	20
Q8C196_1168	VSQEHPVVLTK[+100]FVEGAR	2059.54	3148.59	6304.91	6105.06	21
Q8C196_1183	EVEMDAVGK[+100]EGR	12438.8	13361.5	2438.73	10882.1	24
Q8C196_1183	E[-18]VEMDAVGK[+100]EGR	903.562	969.217	0	739.198	8
Q8C196_1291	VMIGESIDEK[+100]R	0	1309.78	2242.22	0	10
Q8C196_1291	VM[+16]IGESIDEK[+100]R	0	266.525	0	416.475	7
Q8C196_1479	LFAEAVQK[+100]SR	1674.31	1694.86	1368.33	1880.01	12
Q8C196_171	MLTK[+100]IIR	763.335	700.167	510.575	604.922	7
Q8C196_176	DK[+100]GTMLGK	807.139	641.18	601.719	708.726	6
Q8C196_207	QNLIAEVSTK[+100]DVK	2573.33	3326.81	6570.54	4831.33	24
Q8C196_210	DVK[+100]VFGK	7188.57	6473.79	5005.8	5998.84	9
Q8C196_214	VFGK[+100]GNPTK	53752.1	54770.1	45839.6	50301	13
Q8C196_219	GNPTK[+100]VVAVDC[+57]GIK	5184.21	5714.21	4271.53	5190.05	18
Q8C196_310	SYK[+100]MSMANR	223.816	236.298	236.993	247.393	4
Q8C196_44	AK[+100]TAHIVLEDGTK	30277.9	32349.4	29512.3	26625.8	22
Q8C196_527	GVLK[+100]EYGVK	71856.9	67250.6	45829.8	62599.2	13
Q8C196_527	RGVLK[+100]EYGVK	3359.98	3321.19	2333.26	2996.85	18
Q8C196_55	TAHIVLEDGTK[+100]MK	31828.7	34118.1	26981.4	26413.3	24
Q8C196_55	TAHIVLEDGTK[+100]M[+16]K	3157.14	3143.29	1787.08	3464.98	10
Q8C196_57	TAHIVLEDGTKMK[+100]	2863.9	3424.2	4136.9	3491.04	9
Q8C196_57	TAHIVLEDGTKM[+16]K[+100]	0	1787.56	0	1889.44	12
Q8C196_793	IGSSM[+16]K[+100]SVGEVMAIGR	657.548	0	3377.83	2372.62	15
Q8C196_840	EWPANLDLK[+100]K	37422.6	62591.2	61035.1	69041.1	16
Q8C196_841	EWPANLDLKK[+100]	0	36193.3	31044.8	80.6609	5
Q8C196_841	K[+100]ELSEPSSTR	29909.9	30433	25838.1	28025.5	17
Q8C196_889	DILNMDK[+100]TLK	8598.71	16243.4	18040.8	20403	25
Q8C196_889	DILNM[+16]DK[+100]TLK	10313.2	10255.5	0	10950.4	12
Q8C196_908	AK[+100]EIGFSDK	545.268	531.83	340.138	436.671	6
Q8C196_915	EIGFSDK[+100]QISK	22337.3	23099.5	15198.4	21366.1	23
Q8C196_919	QISK[+100]C[+57]LGLTEAQTR	4025.61	9509.96	14162.6	13893.3	23
Q8C196_935	K[+100]NIHPWVK	2313.52	2427.8	1680.47	2052.79	10
Q8C5H8_64	VVVVAK[+100]TTR	4111.4	4253.24	3640.41	4015.45	10
Q8CG76_136	SQLETSLK[+100]R	630.888	0	488.612	0	6
Q8CHT0_113	K[+100]EWDLKPMADR	2836.08	3236.6	2062.05	2792.88	10
Q8CHT0_364	SLWPQIK[+100]GR	10579	13901.8	7510.35	12183.9	12
Q8CHT0_551	ETHK[+100]PLGDWR	12234	12770.4	7645.61	10290.1	20
Q8CHT0_92	VAK[+100]FC[+57]YADK	13908.7	13278.8	9696.7	12882.2	19
Q8CHT0_98	FC[+57]YADK[+100]ALLNR	0	611.729	2179.14	1549.52	16
Q8K2B3_167	TEDGK[+100]IYQR	289.851	269.356	0	258.772	5
Q8K2B3_517	LNMQK[+100]SMQNHAAVFR	509.099	1189.73	2145.75	1210.4	13
Q8K2B3_517	LNMQK[+100]SM[+16]QNHAAVFR	395.64	569.655	0	579.493	6
Q8K2B3_517	LNM[+16]QK[+100]SMQNHAAVFR	97.4039	0	0	109.596	4
Q8K2B3_547	ISQLYGDLK[+100]HLK	1344.49	1559.52	2638.15	2380.37	18
Q8K2B3_633	HTLSYVDIK[+100]TGK	1337.8	1385.41	1041.64	1090.14	13
Q8K2B3_633	KHTLSYVDIK[+100]TGK	549.924	0	423.076	0	8
Q8K2B3_636	TGK[+100]VTLEYRPVIDK	405.205	519.075	734.981	709.328	8
Q8K411_770	K[+100]YLLNC[+57]DNMR	1273.97	1324.51	997.241	1239.95	9
Q8QZS1_359	WK[+100]PANLK	2267.31	2174.77	1657.75	1948.67	6
Q8QZT1_199	IHMGNC[+57]AENTAK[+100]K	674.274	645.679	0	436.547	11
Q8QZT1_200	IHMGNC[+57]AENTAKK[+100]	0	692.387	487.613	0	11
Q8QZT1_242	GK[+100]PDVVVKEDEEYK	0	446.059	1022.17	579.266	5
Q8QZT1_242	GK[+100]PDVVVKEDEEYKR	882.41	1038.98	1556.71	0	17
Q8QZT1_248	GKPDVVVK[+100]EDEEYKR	2539.54	2895.61	1965.28	2020.89	22
Q8QZT1_260	VDFSK[+100]VPK	1237.62	1139.11	881.476	1182.3	7
Q8QZT1_265	LK[+100]TVFQK	803.075	896.647	0	898.799	7
Q8QZT1_304	LNVK[+100]PLAR	3973.94	3626.62	2727.25	3467.4	10
Q8QZT1_335	VLK[+100]YAGLK	22501.5	20658.9	14157	19134.6	11
Q8QZT1_80	AGIPK[+100]EEVK	946.002	927.906	831.592	0	5
Q8R1S0_219	LLIGADGHK[+100]SGVR	3702.83	3932.1	3026.64	3529.99	18
Q8VCW8_179	GIVFPK[+100]QFK	8002.11	9452.09	3614.4	6839.83	13
Q8VCW8_182	QFK[+100]TQQYYDILK	0	1005.59	24124.2	3385.68	17
Q8VCW8_199	QVC[+57]PELEK[+100]AQPGALK	271.604	352.184	351.38	378.276	6
Q8VCW8_340	K[+100]ALEAISR	6841.69	6651.6	5601.5	6087.98	11
Q8VCW8_398	AIINK[+100]MNMK	1944.22	1953.04	1402.58	1017.52	8
Q8VEM8_308	GVWK[+100]GLFAR	1243.38	1882.77	1223.95	1235.28	7
Q91VD9_84	MC[+57]LVEIEK[+100]APK	0	459.6	576.604	515.816	7
Q91VR2_115	QMK[+100]NEVAALTAAGK	1324.03	2110.39	2316.65	2364.3	12
Q91VR2_115	QM[+16]K[+100]NEVAALTAAGK	841.542	618.224	0	1183.37	14
Q91VR2_138	IK[+100]GILYR	9201.73	8586.89	4891.98	7429.2	12
Q91VR2_49	SMK[+100]MVAAAK	897.738	893.331	784.397	806.033	5
Q91VR2_55	MVAAAK[+100]YAR	439.474	0	0	598.526	5
Q91VT4_195	K[+100]NIPLGR	2071.5	1971.87	1645.5	1988.66	7
Q91W43_519	GLLGSSFK[+100]R	6664.02	5249.57	2409.73	4472.8	7
Q91YT0_104	WSFMNK[+100]PSDGRPK	0	699.463	1010.73	913.812	7
Q91Z53_66	K[+100]LLDAAGANLR	582.971	618.471	514.058	0	7
Q921G7_95	QLAAEQGK[+100]DIR	328.055	274.233	101.747	318.182	7
Q99JY0_189	MMLDLNK[+100]AK	2177.03	2020.68	1484.76	2009.03	11
Q99JY0_191	MMLDLNKAK[+100]	0	2105.51	1683.78	1745.16	9
Q99JY0_273	VPGK[+100]DTVTK	4671.71	4736.57	2423.77	4401.91	7
Q99JY0_333	ALAMGYK[+100]PK	5609.54	5625.06	4415.53	5328.36	8
Q99JY0_333	ALAM[+16]GYK[+100]PK	790.903	712.152	569.746	863.199	5
Q99JY0_335	ALAMGYKPK[+100]AYLR	0	654.035	869.831	761.635	8
Q99K67_138	LIDYEK[+100]MVDHR	486.217	1033.52	1524.97	1526.55	12
Q99K67_253	EVSK[+100]TGDLR	845.575	782.65	561.88	733.527	7
Q99K67_259	K[+100]VYGTVLSR	868.25	799.77	551.74	682.731	5
Q99K67_52	GITK[+100]LGYK	9340.27	8935.72	6234.85	8271.06	12
Q99K67_56	LGYK[+100]VLIQPSNR	0	360.891	554.109	0	8
Q99KB8_117	LVK[+100]LEPGLK	826.818	654.079	0	580.286	7
Q99KI0_228	C[+57]PK[+100]VIGVK	0	562.48	436.556	565.964	5
Q99KI0_401	SAAVAK[+100]QALAHGLK	754.286	821.221	538.976	505.354	13
Q99KI0_689	AIITK[+100]SFAR	776.501	615.167	302.705	585.374	7
Q99KI0_736	DFAPGK[+100]PLK	4768.48	4389.56	2806.65	3977.65	11
Q99KI0_739	DFAPGKPLK[+100]	3206.58	2716.99	1805.72	2604.21	8
Q99KI0_739	DFAPGKPLK[+100]C[+57]VIK	3660.85	4267.11	3102.02	4444.93	17
Q99KR7_72	ADVVPK[+100]TAENFR	679.311	869.658	0	843.252	6
Q99LB2_217	VNC[+57]LAPGLIK[+100]TR	816.228	713.409	0	713.142	9
Q99LB2_99	EK[+100]LITTALK	1143.57	993.38	615.256	876.458	8
Q99LB7_803	LK[+100]TSVPFLGR	4876.34	6897.66	2036.2	6145.7	9
Q99LC5_164	VK[+100]VFSVR	2854.98	2775.06	1754.44	2580.29	10
Q99LC5_62	C[+57]DK[+100]VVQDLC[+57]K	1105.05	1057.1	857.843	1016.5	12
Q99LC5_69	VVQDLC[+57]K[+100]VAGVAK	5582.96	6519.74	5561.46	6662.06	23
Q99LC5_75	VAGVAK[+100]VLVAQHDAYK	0	796.396	1624.05	1071.56	12
Q99MZ7_83	K[+100]EEEVSNLVK	3876.92	3902.28	2191.78	2905.98	13
Q9CPQ8_61	IIQSAK[+100]TGSFK	4382.08	4378.09	3686.43	4151.4	12
Q9CPQ8_61	KIIQSAK[+100]TGSFK	95.6051	109.92	0	97.4841	4
Q9CPQ8_66	TGSFK[+100]HLTVK	1521.99	0	0	1417.01	7
Q9CQ62_106	ATAEEISSK[+100]TGNK	1475.3	1559.75	1045.45	1267.1	22
Q9CQ62_244	FNIIQPGPIK[+100]TK	12907.4	14999.3	7535.16	14134.6	25
Q9CQ62_246	FNIIQPGPIKTK[+100]	9348.41	0	0	12885.6	26
Q9CQ62_260	FEK[+100]EMIDR	3244.75	3089.61	1718.12	2902.98	11
Q9CQA3_57	WDPDKTGDK[+100]PR	114.046	92.2154	78.7123	75.9134	3
Q9CQE1_105	ALAK[+100]DKEWQER	1148.46	1213.22	802.385	1002.74	12
Q9CQE1_45	TYFLK[+100]PSK	6551.81	6199.27	3032.34	5523.67	11
Q9CQQ7_139	IAQLEEVK[+100]QSSMK	796.889	1200.44	1650.89	1418.01	22
Q9CQQ7_139	IAQLEEVK[+100]QSSM[+16]K	0	246.601	0	312.399	6
Q9CQQ7_162	AQQALVQK[+100]R	1969.65	1965.41	1071.95	1613.6	8
Q9CQQ7_225	HVVK[+100]SISVQQEK	15236.6	16676.4	13519.8	13584.8	19
Q9CQQ7_233	SISVQQEK[+100]ETIAK	406.749	384.521	453.537	486.077	5
Q9CQR4_127	TTGK[+100]LIAQGR	3338.57	3408.08	2635.5	3075.61	10
Q9CQR4_27	VLEK[+100]VTLVSAAPEK	0	595.759	1131.95	826.287	17
Q9CQR4_43	LIC[+57]EMK[+100]VEEQHTNK	465.276	522.314	465.91	0	8
Q9CQZ6_40	IEGTPLETVQK[+100]K	3095.16	2965.55	1860.87	0	20
Q9CQZ6_41	IEGTPLETVQKK[+100]	3341.24	2973.76	2079.14	2811.82	20
Q9CZL5_124	DVK[+100]LAQFIEK	0	948.85	554.073	899.578	6
Q9CZS1_431	K[+100]IEEVIQR	1367.22	1342.44	966.767	1160.57	8
Q9CZU6_327	EVGKDVSDEK[+100]LR	301.997	321.23	0	246.772	5
Q9CZU6_370	HLPK[+100]DPMFK	3757.13	3680.09	2545.78	2914.06	17
Q9D023_26	VELLLPK[+100]K	1694.37	0	731.631	0	13
Q9D023_27	VELLLPKK[+100]	1616	1370.39	610.907	1155.93	10
Q9D0M3_325	LAYRPPK[+100]	2790.84	2621.4	1683.87	2313.04	8
Q9D0S9_128	IAQAQGLK[+100]DGYR	480.828	392.004	407.356	468.811	4
Q9D404_174	GYNK[+100]VSPFFVPK	1368.32	2095.87	1984.14	3145.99	22
Q9D855_78	HQILPK[+100]DQWTK	1991.47	2248.95	1385.69	1857.74	11
Q9DB20_192	IGEK[+100]YVDMSAK	1592.76	2111.26	1883.37	2164.61	13
Q9DB20_199	YVDMSAK[+100]SK	1665.46	1695.28	1498.46	1486.24	8
Q9DB20_201	YVDMSAKSK[+100]	1814.63	1945.13	0	1447.24	7
Q9DB20_60	KLDQVEK[+100]ELLR	5888.41	7608.98	5052.64	7863.14	21
Q9DB20_60	LDQVEK[+100]ELLR	1721.94	1937.2	541.643	2285.3	13
Q9DB20_70	VGQLLK[+100]DPK	8616.35	8433.64	6048.3	8107.42	13
Q9DB77_250	GGLGLAGAK[+100]AK	6815.63	6711.08	5450.48	6061.58	12
Q9DB77_92	LASSLTTK[+100]GASSFK	3618.67	4038.83	3491.89	3316.6	20
Q9DBF1_124	EK[+100]IQLLGR	876.133	694.782	399.475	607.116	9
Q9DBF1_390	K[+100]QGGTVVYGGK	390.417	420.94	249.643	0	4
Q9DBF1_86	QASLK[+100]DYEETIGK	3122.14	5507.88	10103.4	10175	24
Q9DBF1_94	DYEETIGK[+100]AK	4127.02	4322.38	2730.07	4006.58	18
Q9DBG1_393	AVIK[+100]ETLR	748.044	697.539	0	657.554	6
Q9DBG1_523	IVLVPSK[+100]K	1665.24	1469.11	1038.48	1188.96	10
Q9DBG1_524	IVLVPSKK[+100]	1353.11	1227.76	881.593	1287.54	8
Q9DBT9_141	VDEFK[+100]YQMTR	437.446	489.684	521.236	546.632	7
Q9DBT9_201	K[+100]YGALLK	2194.34	2003.57	1321.95	1770.73	7
Q9DBT9_427	YGK[+100]WTTTQYTEAK	304.965	399.927	597.32	560.573	5
Q9DBT9_469	VSGLYK[+100]TLK	14787.7	13885.3	8873.85	12440.2	13
Q9DBT9_754	QALK[+100]QIK	298.355	0	0	269.645	5
Q9DCM2_165	ISTQQVK[+100]NK	719.76	756.272	0	572.936	8
Q9DCM2_93	DFFGETVK[+100]K	2596.79	0	1327.49	2340.12	8
Q9DCM2_94	DFFGETVKK[+100]	738.663	761.128	0	692.709	4
Q9DCW4_110	VLAK[+100]LAEK	9743.65	9409.65	7406.99	8895.84	11
Q9DCX2_117	IQEYEK[+100]QLEK	5745.23	5655.3	3597.65	5006.9	17
Q9DCX2_63	ANVAK[+100]PGLVDDFEK	1238.38	2102.74	4994.79	6342.75	16
Q9DCX2_63	ANVAK[+100]PGLVDDFEKK	1052.99	1494.49	1886.77	2494.25	10
Q9DCX2_72	ANVAKPGLVDDFEK[+100]K	6862.98	8948.94	5401.83	7846.24	16
Q9DCX2_73	ANVAKPGLVDDFEKK[+100]	6940.2	9042.22	5489.23	8230.85	17
Q9DCX2_95	YTALVDQEEK[+100]EDVK	0	683.266	737.362	837.65	6
Q9DCY0_126	VIESLGATNLGKVK[+100]	1166.86	1517.94	1441.72	1777.81	16
Q9DCY0_128	HK[+100]QC[+57]FLYM[+16]VC[+57]QTAK	638.144	622.922	0	883.434	12
Q9DCY0_43	LK[+100]TLVDK	1941.12	1896.3	1206.49	1769.72	9
Q9EQ20_113	YQQLIK[+100]ENLK	1376.49	1356.42	1079.99	1255.1	12
Q9EQ20_117	ENLK[+100]EIAR	10135.3	9810.6	6937.15	8920.14	9
Q9JLJ2_298	VFVQK[+100]EIADK	2165.49	2040.18	1406.14	1965.02	11
Q9JLJ2_310	FINEVVK[+100]QTQK	1979.96	2175.8	1609.1	2064.02	18
Q9JLJ2_314	FINEVVKQTQK[+100]	1023.43	1184.35	927.218	0	7
Q9JLJ2_344	VLGFVK[+100]LAK	1336.63	0	620.868	0	9
Q9JLJ2_347	VLGFVKLAK[+100]	0	1474.4	571.07	1076.12	8
Q9JLT4_153	VK[+100]YFNIK	0	1122.04	604.466	958.638	9
Q9JLT4_337	AGISTNPK[+100]NQK	0	638.711	0	478.289	8
Q9JLZ3_179	VAASSAK[+100]MGLVETK	10668.9	11754.7	8359.57	9943.66	25
Q9JLZ3_179	VAASSAK[+100]M[+16]GLVETK	861.421	86.77	146.192	834.112	3
Q9JLZ3_75	AYGK[+100]NALSK	862.407	801.578	546.892	789.722	4
Q9JLZ3_80	NALSK[+100]NLLK	1770.45	1450.67	855.118	1257.83	10
Q9JLZ3_84	NLLK[+100]MLSK	0	1253.58	478.95	863.471	5
Q9JLZ3_88	MLSK[+100]AVDALK	1677.91	1206	1135.7	1151.19	5
Q9QXX4_177	TGK[+100]VSAIDFR	2627.88	2121.27	1249.83	1819.04	11
Q9QXX4_581	ALWK[+100]GVAAR	4451.64	3853.56	2221.12	3344.73	8
Q9QZD8_158	K[+100]LFSGATMASSR	1665.33	1585.49	1040.16	1269.1	7
Q9WTP7_165	EDDK[+100]PETVIK	458.299	512.85	0	375.852	3
Q9WU79_367	MDVLAK[+100]K	0	696.688	0	489.312	7
Q9WU79_368	MDVLAKK[+100]	583.214	0	0	479.786	6
Q9WUM5_57	NTK[+100]IIC[+57]QGFTGK	4593.09	4603.65	2874.58	4066.69	20
Q9WUR9_179	YKDAAK[+100]PVIELYK	0	299.437	395.563	0	6
Q9WUR9_186	DAAKPVIELYK[+100]SR	0	626.655	481.079	323.489	9
Q9WVM8_263	ADTFSK[+100]TVSSGLR	906.36	965.174	1008.74	1128.69	10
Q9WVM8_69	FEDDLIK[+100]R	604.236	567.135	0	838.629	4

## Sheet: Su-K_sites
Protein	SuK (single-PTM) 1 Normalized Area	SuK (single-PTM) 2 Normalized Area	SuK (one-pot) 1 Normalized Area	SuK (one-pot) 2 Normalized Area	nFragment	nPeptide
O08749_143	2034.56	2718.97	1901.68	0	11	1
O08749_159	700.09	885.306	645.215	730.402	7	1
O08749_166	268.862	370.851	444.793	447.899	12	1
O08749_277	1170.27	1228.45	935.446	1077.86	10	1
O08749_420	2349.29	2597.13	0	1966.08	7	1
O09174_57	2303.27	1741.92	1160.97	1508.34	9	1
O35129_216	1171.4	1097.92	789.518	1076.61	11	1
O35129_262	0	602.951	0	506.049	14	1
O35423_334	3445.61	3547.91	2115.25	3703.23	10	1
O55125_146	5601.7	5767.47	3883.71	5577.62	32	2
O55125_157	1870.46	1748.56	1432.88	1566.6	7	1
O88696_199	1094.41	1079.77	742.72	947.847	8	1
P05202_296	5914.88	9597.53	17584.2	15786	37	2
P05202_302	2643.35	3506.85	2379.44	3401.72	13	1
P05202_338	26101.8	23338.5	12277.8	18948.7	13	1
P05202_364	26808.3	26400.7	18889.9	23368.6	12	1
P05202_396	1147.73	1120.39	1489.97	1817.66	21	1
P05202_404	4853.11	5514.27	3531.4	5879.61	23	1
P05202_59	2829.89	3014.28	2413.8	2651.22	11	1
P05202_73	6274.45	11873.5	22525.2	26126	26	1
P05202_90	4160.65	4615.24	3093.13	3529.35	18	1
P08249_301	10883	10297.6	6153.87	9420.09	13	1
P08249_329	8227.35	7965.77	5203.64	7037.24	10	1
P09671_122	14421	12665.8	5972.21	11747.9	13	1
P09671_130	4243.25	7010.28	5670.91	8354.42	13	1
P11352_62	0	489.978	642.022	0	5	1
P11725_144	9089.7	12151.4	9308.11	12118.6	25	1
P11725_238	1867.86	1898.59	1540.91	1671.94	13	1
P11725_70	6885.51	11018.4	5812.41	9539.89	23	1
P11725_88	5396.02	6332.49	10710.7	5986.33	13	1
P16332_341	3236.42	3209.79	1547.64	2552.25	9	1
P19783_67	1181.28	1297.36	877.547	1175.22	9	1
P25688_23	1745.39	1671.68	1504.51	1545.67	9	1
P26443_363	8314.74	8069.55	4935.38	6727.23	19	1
P35486_244	393.996	416.308	0	364.282	7	1
P35486_321	0	2586.91	1254.4	2759.01	13	1
P38647_288	0	1690.96	0	1423.04	8	1
P38647_76	97.1797	101.01	0	82.3103	3	1
P41216_208	425.196	0	0	265.804	8	1
P42125_222	0	2113.49	5011.06	5158	13	1
P42125_247	1756.52	1678.78	1199.17	1390.03	7	1
P42125_255	1207.87	1130.78	946.352	1061.47	10	1
P42125_76	1823.3	2448.14	1377.08	2086.66	8	1
P45952_79	0	6141.81	5060.04	7837.9	23	1
P47738_370	0	1436.21	1044.3	1568.31	18	1
P47738_371	1091.51	1151.83	0	1304.66	13	1
P47738_377	3090.24	3663.49	2811.21	3599.87	17	1
P47738_385	350.15	570.242	441.953	541.342	8	1
P47738_430	3909.95	5645.47	8172.41	8303.98	18	1
P47738_513	1695.27	1740	1502.73	1638.66	11	1
P50136_386	478.343	0	717.158	646.499	7	1
P51174_92	808.48	713.372	675.574	684.171	6	1
P51881_105	2808.43	2704.57	1396.91	2447.37	9	1
P51881_147	168.596	145.415	132.728	137.283	7	1
P51881_155	0	1170.6	1048.43	1997.97	4	1
P51881_166	3141.74	3178.23	2279.03	3051.9	8	1
P51881_96	294.335	264.323	167.662	262.68	5	1
P52825_305	1814.16	1874.29	1498.24	1546.84	12	1
P52825_424	2746.55	2960.25	4163.13	2771.57	20	1
P53395_295	2872.54	2940.37	1577.85	2662.81	13	1
P53395_435	390.332	370.873	306.735	381.56	7	1
P54071_133	615.314	421.294	495.817	562.659	4	1
P54071_155	4107.91	3744.41	2365.15	3595.13	14	1
P54071_180	1125.27	1341.04	614.601	1257.65	12	1
P54071_199	7063.02	6618.41	4205.43	6087.14	9	1
P54071_243	2708.99	3468.39	1135.6	2613.01	7	1
P54071_256	1149.38	1134.55	890.026	1160.47	11	1
P54071_282	2052.12	1802.55	1424.93	1574.4	9	1
P54071_384	1096.15	1321.78	767.396	1199.66	6	1
P54869_118	2716.76	3702.67	2592.01	3864.72	17	1
P54869_310	62567.2	62465.7	56243.2	58934.4	17	2
P54869_354	7216.1	6442.1	3850.81	5404.39	13	1
P54869_427	25114.9	25527.4	19097.7	22357.4	26	1
P54869_447	3187.77	3088.86	2341.48	3015.1	22	1
P56382_21	5599.36	5358	4616.56	5143.84	21	1
P56382_28	1607.17	1435.57	849.8	1344.79	7	1
P56480_124	44669	43740	31495.1	39253	26	1
P56480_198	2318.05	4409.96	2543.08	4208.08	21	1
P56480_426	965.551	932.003	650.781	890.843	13	1
P56480_485	47349.8	39525.2	19549.5	31659.5	10	1
P61922_231	590.435	611.075	488.815	434.625	11	1
P63038_125	1208.25	1162.52	518.562	1308.32	6	1
P63038_130	1240.2	1129.04	924.234	1153.78	7	1
P63038_133	1054.8	1020.26	905.469	1009.97	6	1
P63038_202	817.86	854.052	651.263	760.444	8	1
P63038_473	12985.4	15761.4	6837.73	12650.9	27	2
P67778_202	2773.25	2747.44	2085.02	2584.62	9	1
P85094_178	324.73	415.951	342.201	340.596	7	1
P97450_105	2427.53	2921.16	1017.09	3217.61	11	1
P97450_46	8359.32	7263.44	3502.19	6037.54	11	1
P97807_220	3177.96	3565.18	2100.21	2535.23	7	1
P97807_260	1910.88	0	1534.12	0	7	1
P97807_289	1613.03	1556.87	1751.3	1531.89	8	1
P97807_77	991.3	1042.51	646.562	1128.2	16	1
Q03265_126	4603.44	4500.67	2998.83	4162.35	8	1
Q03265_261	3597.21	3428.5	2517.96	3072.25	13	1
Q03265_427	4457.25	4658.79	4047.8	3399.4	12	1
Q03265_498	1663.51	2315.42	2009.66	2867.91	12	1
Q03265_539	9733.56	9444.15	7232.56	8006.93	13	1
Q05920_1090	11611.9	11311	7037.33	9775.83	31	2
Q05920_297	1496.45	1781.87	1547.61	1642.99	9	1
Q05920_442	653.726	637.868	0	404.392	10	1
Q07417_72	476.671	356.154	0	290.783	9	1
Q3TC72_202	1044.95	833.83	392.696	785.524	6	1
Q3UEG6_453	1002.94	1381.7	1203.06	1299.59	9	1
Q3ULD5_433	332.263	321.941	455.385	194.482	6	1
Q5FW57_43	1946.58	1986.93	1336.05	1808.94	8	1
Q5S006_1471	1962.54	1684.41	620.055	0	5	1
Q60597_970	216.931	174.816	206.062	269.105	5	1
Q60759_240	0	1101.3	600.988	890.859	10	1
Q61102_216	611.925	599.646	500.004	612.37	15	1
Q61425_185	8995.67	9503.47	6248.72	9755.45	31	2
Q61425_212	1930.56	1962.23	1506.66	1770.91	10	1
Q61425_241	1622.75	2112.61	1129.36	1739.9	19	1
Q61425_75	431.222	409.302	363.475	0	4	1
Q64433_66	1518.76	1615.38	873.714	1424.96	18	1
Q64433_70	0	1420.43	1255.05	1957.52	9	1
Q8BH95_204	2481.93	3175.63	3166.38	3250.14	24	1
Q8BIJ6_725	2350.98	2298.35	1385.38	2210.4	6	1
Q8BMF4_461	1124.73	1073.4	808.113	972.884	7	1
Q8BMS1_129	504.642	483.187	309.87	434.801	6	1
Q8BMS1_132	0	458.352	0	398.648	5	1
Q8BMS1_295	821.067	611.45	378.983	0	7	1
Q8BMS1_406	1232.82	1214.93	785.155	1070.51	9	1
Q8BMS1_415	3717.68	3422.92	2491.09	3011.14	11	1
Q8BMS1_519	4622.23	6496.26	7913.51	7311.5	25	1
Q8BMS1_569	0	3753.02	2440.53	3468.96	11	1
Q8BMS1_570	3687.27	3299.34	2666.71	3197.2	7	1
Q8BMS1_60	7119.51	7300.55	5959.57	6604.8	24	1
Q8BMS1_728	0	555.072	6149.36	1784.12	14	1
Q8BWF0_353	0	265.454	0	314.546	6	1
Q8BWT1_13	22716.9	17816.7	12288.9	15789.3	12	1
Q8BWT1_270	709.584	678.357	531.491	634.068	7	1
Q8C196_1074	0	1003.54	0	2161.46	20	1
Q8C196_1168	2059.54	3148.59	6304.91	6105.06	21	1
Q8C196_1183	13342.4	14330.7	2438.73	11621.3	32	2
Q8C196_1291	0	1576.31	2242.22	416.475	17	2
Q8C196_1479	1674.31	1694.86	1368.33	1880.01	12	1
Q8C196_171	763.335	700.167	510.575	604.922	7	1
Q8C196_176	807.139	641.18	601.719	708.726	6	1
Q8C196_207	2573.33	3326.81	6570.54	4831.33	24	1
Q8C196_210	7188.57	6473.79	5005.8	5998.84	9	1
Q8C196_214	53752.1	54770.1	45839.6	50301	13	1
Q8C196_219	5184.21	5714.21	4271.53	5190.05	18	1
Q8C196_310	223.816	236.298	236.993	247.393	4	1
Q8C196_44	30277.9	32349.4	29512.3	26625.8	22	1
Q8C196_527	75216.9	70571.8	48163	65596.1	31	2
Q8C196_55	34985.8	37261.4	28768.5	29878.3	34	2
Q8C196_57	2863.9	5211.75	4136.9	5380.48	21	2
Q8C196_793	657.548	0	3377.83	2372.62	15	1
Q8C196_840	37422.6	62591.2	61035.1	69041.1	16	1
Q8C196_841	29909.9	66626.3	56882.9	28106.2	22	2
Q8C196_889	18911.9	26498.9	18040.8	31353.5	37	2
Q8C196_908	545.268	531.83	340.138	436.671	6	1
Q8C196_915	22337.3	23099.5	15198.4	21366.1	23	1
Q8C196_919	4025.61	9509.96	14162.6	13893.3	23	1
Q8C196_935	2313.52	2427.8	1680.47	2052.79	10	1
Q8C5H8_64	4111.4	4253.24	3640.41	4015.45	10	1
Q8CG76_136	630.888	0	488.612	0	6	1
Q8CHT0_113	2836.08	3236.6	2062.05	2792.88	10	1
Q8CHT0_364	10579	13901.8	7510.35	12183.9	12	1
Q8CHT0_551	12234	12770.4	7645.61	10290.1	20	1
Q8CHT0_92	13908.7	13278.8	9696.7	12882.2	19	1
Q8CHT0_98	0	611.729	2179.14	1549.52	16	1
Q8K2B3_167	289.851	269.356	0	258.772	5	1
Q8K2B3_517	1002.14	1759.38	2145.75	1899.49	23	3
Q8K2B3_547	1344.49	1559.52	2638.15	2380.37	18	1
Q8K2B3_633	1887.73	1385.41	1464.72	1090.14	21	2
Q8K2B3_636	405.205	519.075	734.981	709.328	8	1
Q8K411_770	1273.97	1324.51	997.241	1239.95	9	1
Q8QZS1_359	2267.31	2174.77	1657.75	1948.67	6	1
Q8QZT1_199	674.274	645.679	0	436.547	11	1
Q8QZT1_200	0	692.387	487.613	0	11	1
Q8QZT1_242	882.41	1485.04	2578.89	579.266	22	2
Q8QZT1_248	2539.54	2895.61	1965.28	2020.89	22	1
Q8QZT1_260	1237.62	1139.11	881.476	1182.3	7	1
Q8QZT1_265	803.075	896.647	0	898.799	7	1
Q8QZT1_304	3973.94	3626.62	2727.25	3467.4	10	1
Q8QZT1_335	22501.5	20658.9	14157	19134.6	11	1
Q8QZT1_80	946.002	927.906	831.592	0	5	1
Q8R1S0_219	3702.83	3932.1	3026.64	3529.99	18	1
Q8VCW8_179	8002.11	9452.09	3614.4	6839.83	13	1
Q8VCW8_182	0	1005.59	24124.2	3385.68	17	1
Q8VCW8_199	271.604	352.184	351.38	378.276	6	1
Q8VCW8_340	6841.69	6651.6	5601.5	6087.98	11	1
Q8VCW8_398	1944.22	1953.04	1402.58	1017.52	8	1
Q8VEM8_308	1243.38	1882.77	1223.95	1235.28	7	1
Q91VD9_84	0	459.6	576.604	515.816	7	1
Q91VR2_115	2165.57	2728.62	2316.65	3547.67	26	2
Q91VR2_138	9201.73	8586.89	4891.98	7429.2	12	1
Q91VR2_49	897.738	893.331	784.397	806.033	5	1
Q91VR2_55	439.474	0	0	598.526	5	1
Q91VT4_195	2071.5	1971.87	1645.5	1988.66	7	1
Q91W43_519	6664.02	5249.57	2409.73	4472.8	7	1
Q91YT0_104	0	699.463	1010.73	913.812	7	1
Q91Z53_66	582.971	618.471	514.058	0	7	1
Q921G7_95	328.055	274.233	101.747	318.182	7	1
Q99JY0_189	2177.03	2020.68	1484.76	2009.03	11	1
Q99JY0_191	0	2105.51	1683.78	1745.16	9	1
Q99JY0_273	4671.71	4736.57	2423.77	4401.91	7	1
Q99JY0_333	6400.44	6337.21	4985.28	6191.56	13	2
Q99JY0_335	0	654.035	869.831	761.635	8	1
Q99K67_138	486.217	1033.52	1524.97	1526.55	12	1
Q99K67_253	845.575	782.65	561.88	733.527	7	1
Q99K67_259	868.25	799.77	551.74	682.731	5	1
Q99K67_52	9340.27	8935.72	6234.85	8271.06	12	1
Q99K67_56	0	360.891	554.109	0	8	1
Q99KB8_117	826.818	654.079	0	580.286	7	1
Q99KI0_228	0	562.48	436.556	565.964	5	1
Q99KI0_401	754.286	821.221	538.976	505.354	13	1
Q99KI0_689	776.501	615.167	302.705	585.374	7	1
Q99KI0_736	4768.48	4389.56	2806.65	3977.65	11	1
Q99KI0_739	6867.44	6984.09	4907.74	7049.14	25	2
Q99KR7_72	679.311	869.658	0	843.252	6	1
Q99LB2_217	816.228	713.409	0	713.142	9	1
Q99LB2_99	1143.57	993.38	615.256	876.458	8	1
Q99LB7_803	4876.34	6897.66	2036.2	6145.7	9	1
Q99LC5_164	2854.98	2775.06	1754.44	2580.29	10	1
Q99LC5_62	1105.05	1057.1	857.843	1016.5	12	1
Q99LC5_69	5582.96	6519.74	5561.46	6662.06	23	1
Q99LC5_75	0	796.396	1624.05	1071.56	12	1
Q99MZ7_83	3876.92	3902.28	2191.78	2905.98	13	1
Q9CPQ8_61	4477.69	4488.01	3686.43	4248.89	16	2
Q9CPQ8_66	1521.99	0	0	1417.01	7	1
Q9CQ62_106	1475.3	1559.75	1045.45	1267.1	22	1
Q9CQ62_244	12907.4	14999.3	7535.16	14134.6	25	1
Q9CQ62_246	9348.41	0	0	12885.6	26	1
Q9CQ62_260	3244.75	3089.61	1718.12	2902.98	11	1
Q9CQA3_57	114.046	92.2154	78.7123	75.9134	3	1
Q9CQE1_105	1148.46	1213.22	802.385	1002.74	12	1
Q9CQE1_45	6551.81	6199.27	3032.34	5523.67	11	1
Q9CQQ7_139	796.889	1447.05	1650.89	1730.41	28	2
Q9CQQ7_162	1969.65	1965.41	1071.95	1613.6	8	1
Q9CQQ7_225	15236.6	16676.4	13519.8	13584.8	19	1
Q9CQQ7_233	406.749	384.521	453.537	486.077	5	1
Q9CQR4_127	3338.57	3408.08	2635.5	3075.61	10	1
Q9CQR4_27	0	595.759	1131.95	826.287	17	1
Q9CQR4_43	465.276	522.314	465.91	0	8	1
Q9CQZ6_40	3095.16	2965.55	1860.87	0	20	1
Q9CQZ6_41	3341.24	2973.76	2079.14	2811.82	20	1
Q9CZL5_124	0	948.85	554.073	899.578	6	1
Q9CZS1_431	1367.22	1342.44	966.767	1160.57	8	1
Q9CZU6_327	301.997	321.23	0	246.772	5	1
Q9CZU6_370	3757.13	3680.09	2545.78	2914.06	17	1
Q9D023_26	1694.37	0	731.631	0	13	1
Q9D023_27	1616	1370.39	610.907	1155.93	10	1
Q9D0M3_325	2790.84	2621.4	1683.87	2313.04	8	1
Q9D0S9_128	480.828	392.004	407.356	468.811	4	1
Q9D404_174	1368.32	2095.87	1984.14	3145.99	22	1
Q9D855_78	1991.47	2248.95	1385.69	1857.74	11	1
Q9DB20_192	1592.76	2111.26	1883.37	2164.61	13	1
Q9DB20_199	1665.46	1695.28	1498.46	1486.24	8	1
Q9DB20_201	1814.63	1945.13	0	1447.24	7	1
Q9DB20_60	7610.35	9546.19	5594.28	10148.4	34	2
Q9DB20_70	8616.35	8433.64	6048.3	8107.42	13	1
Q9DB77_250	6815.63	6711.08	5450.48	6061.58	12	1
Q9DB77_92	3618.67	4038.83	3491.89	3316.6	20	1
Q9DBF1_124	876.133	694.782	399.475	607.116	9	1
Q9DBF1_390	390.417	420.94	249.643	0	4	1
Q9DBF1_86	3122.14	5507.88	10103.4	10175	24	1
Q9DBF1_94	4127.02	4322.38	2730.07	4006.58	18	1
Q9DBG1_393	748.044	697.539	0	657.554	6	1
Q9DBG1_523	1665.24	1469.11	1038.48	1188.96	10	1
Q9DBG1_524	1353.11	1227.76	881.593	1287.54	8	1
Q9DBT9_141	437.446	489.684	521.236	546.632	7	1
Q9DBT9_201	2194.34	2003.57	1321.95	1770.73	7	1
Q9DBT9_427	304.965	399.927	597.32	560.573	5	1
Q9DBT9_469	14787.7	13885.3	8873.85	12440.2	13	1
Q9DBT9_754	298.355	0	0	269.645	5	1
Q9DCM2_165	719.76	756.272	0	572.936	8	1
Q9DCM2_93	2596.79	0	1327.49	2340.12	8	1
Q9DCM2_94	738.663	761.128	0	692.709	4	1
Q9DCW4_110	9743.65	9409.65	7406.99	8895.84	11	1
Q9DCX2_117	5745.23	5655.3	3597.65	5006.9	17	1
Q9DCX2_63	2291.37	3597.23	6881.56	8837	26	2
Q9DCX2_72	6862.98	8948.94	5401.83	7846.24	16	1
Q9DCX2_73	6940.2	9042.22	5489.23	8230.85	17	1
Q9DCX2_95	0	683.266	737.362	837.65	6	1
Q9DCY0_126	1166.86	1517.94	1441.72	1777.81	16	1
Q9DCY0_128	638.144	622.922	0	883.434	12	1
Q9DCY0_43	1941.12	1896.3	1206.49	1769.72	9	1
Q9EQ20_113	1376.49	1356.42	1079.99	1255.1	12	1
Q9EQ20_117	10135.3	9810.6	6937.15	8920.14	9	1
Q9JLJ2_298	2165.49	2040.18	1406.14	1965.02	11	1
Q9JLJ2_310	1979.96	2175.8	1609.1	2064.02	18	1
Q9JLJ2_314	1023.43	1184.35	927.218	0	7	1
Q9JLJ2_344	1336.63	0	620.868	0	9	1
Q9JLJ2_347	0	1474.4	571.07	1076.12	8	1
Q9JLT4_153	0	1122.04	604.466	958.638	9	1
Q9JLT4_337	0	638.711	0	478.289	8	1
Q9JLZ3_179	11530.4	11841.5	8505.77	10777.8	28	2
Q9JLZ3_75	862.407	801.578	546.892	789.722	4	1
Q9JLZ3_80	1770.45	1450.67	855.118	1257.83	10	1
Q9JLZ3_84	0	1253.58	478.95	863.471	5	1
Q9JLZ3_88	1677.91	1206	1135.7	1151.19	5	1
Q9QXX4_177	2627.88	2121.27	1249.83	1819.04	11	1
Q9QXX4_581	4451.64	3853.56	2221.12	3344.73	8	1
Q9QZD8_158	1665.33	1585.49	1040.16	1269.1	7	1
Q9WTP7_165	458.299	512.85	0	375.852	3	1
Q9WU79_367	0	696.688	0	489.312	7	1
Q9WU79_368	583.214	0	0	479.786	6	1
Q9WUM5_57	4593.09	4603.65	2874.58	4066.69	20	1
Q9WUR9_179	0	299.437	395.563	0	6	1
Q9WUR9_186	0	626.655	481.079	323.489	9	1
Q9WVM8_263	906.36	965.174	1008.74	1128.69	10	1
Q9WVM8_69	604.236	567.135	0	838.629	4	1

## Sheet: Su-K_fragments
Protein	Peptide	Fragment	SuK (single-PTM) 1 Normalized Area	SuK (single-PTM) 2 Normalized Area	SuK (one-pot) 1 Normalized Area	SuK (one-pot) 2 Normalized Area
O08749_143	ALTGGIAHLFK[+100]QNK	533.295	747.284	1034.97	667.748	NA
O08749_143	ALTGGIAHLFK[+100]QNK	533.629	522.154	684.902	531.944	NA
O08749_143	ALTGGIAHLFK[+100]QNK	533.963	271.004	348.183	253.312	NA
O08749_143	ALTGGIAHLFK[+100]QNK	1085.57	30.05	35.9216	27.0284	NA
O08749_143	ALTGGIAHLFK[+100]QNK	877.478	47.9029	69.7724	50.8247	NA
O08749_143	ALTGGIAHLFK[+100]QNK	764.394	50.0784	77.7712	48.1504	NA
O08749_143	ALTGGIAHLFK[+100]QNK	617.325	23.0795	33.9557	24.9648	NA
O08749_143	ALTGGIAHLFK[+100]QNK	707.378	250.172	316.057	200.27	NA
O08749_143	ALTGGIAHLFK[+100]QNK	656.854	70.5307	75.0955	57.8738	NA
O08749_143	ALTGGIAHLFK[+100]QNK	628.343	22.3069	30.5815	28.6116	NA
O08749_143	ALTGGIAHLFK[+100]QNK	507.772	NA	11.7604	10.9557	NA
O08749_159	ITGK[+100]NQVTATK	631.345	298.48	407.045	312.849	327.125
O08749_159	ITGK[+100]NQVTATK	631.846	117.652	155.062	119.464	127.822
O08749_159	ITGK[+100]NQVTATK	1147.6	41.3338	47.2265	45.2916	42.1481
O08749_159	ITGK[+100]NQVTATK	1046.55	116.927	133.453	115.181	110.939
O08749_159	ITGK[+100]NQVTATK	761.415	73.1768	79.978	NA	70.3589
O08749_159	ITGK[+100]NQVTATK	420.245	32.9667	38.1717	31.1333	32.7282
O08749_159	ITGK[+100]NQVTATK	574.301	19.5546	24.3694	21.2948	19.2812
O08749_166	NQVTATK[+100]ADGSTQVIDTK	659.664	73.3562	98.2899	133.08	122.274
O08749_166	NQVTATK[+100]ADGSTQVIDTK	659.998	68.9139	100.584	119.663	126.339
O08749_166	NQVTATK[+100]ADGSTQVIDTK	660.332	70.9776	83.2772	87.2205	74.5247
O08749_166	NQVTATK[+100]ADGSTQVIDTK	1134.56	6.64406	13.9946	24.0351	15.3263
O08749_166	NQVTATK[+100]ADGSTQVIDTK	1063.53	NA	21.5996	30.6003	30.4886
O08749_166	NQVTATK[+100]ADGSTQVIDTK	948.5	14.0523	12.7188	14.0772	21.1516
O08749_166	NQVTATK[+100]ADGSTQVIDTK	891.478	4.37768	4.29246	6.65127	4.17859
O08749_166	NQVTATK[+100]ADGSTQVIDTK	804.446	8.64091	11.7676	NA	15.4649
O08749_166	NQVTATK[+100]ADGSTQVIDTK	575.34	4.38904	9.56355	7.62117	9.42623
O08749_166	NQVTATK[+100]ADGSTQVIDTK	476.271	10.9276	14.7628	17.0774	17.7322
O08749_166	NQVTATK[+100]ADGSTQVIDTK	615.31	4.3928	NA	4.76732	6.28954
O08749_166	NQVTATK[+100]ADGSTQVIDTK	751.36	2.18961	NA	NA	4.70257
O08749_277	LNTK[+100]VTGATK	566.814	503.134	515.245	374.711	444.911
O08749_277	LNTK[+100]VTGATK	567.316	275.598	300.355	258.237	270.31
O08749_277	LNTK[+100]VTGATK	567.817	100.343	115.715	89.8809	101.56
O08749_277	LNTK[+100]VTGATK	905.494	101.939	96.6382	76.4201	83.5024
O08749_277	LNTK[+100]VTGATK	804.446	35.6237	44.9768	27.8845	35.515
O08749_277	LNTK[+100]VTGATK	576.335	71.3839	71.6104	50.9656	68.5401
O08749_277	LNTK[+100]VTGATK	477.267	52.0891	52.9442	35.7648	46.7019
O08749_277	LNTK[+100]VTGATK	376.219	21.3936	19.2695	13.608	18.2289
O08749_277	LNTK[+100]VTGATK	329.182	8.76209	8.97301	5.67659	8.58831
O08749_277	LNTK[+100]VTGATK	885.468	NA	2.72422	2.2979	NA
O08749_420	IGK[+100]FPFAANSR	654.341	765.343	891.361	NA	745.296
O08749_420	IGK[+100]FPFAANSR	654.842	562.152	620.826	NA	467.022
O08749_420	IGK[+100]FPFAANSR	655.344	237.426	236.595	NA	184.979
O08749_420	IGK[+100]FPFAANSR	909.458	195.232	198.366	NA	142.902
O08749_420	IGK[+100]FPFAANSR	762.389	488.071	541.326	NA	337.103
O08749_420	IGK[+100]FPFAANSR	518.268	48.108	50.2625	NA	40.1295
O08749_420	IGK[+100]FPFAANSR	546.292	52.958	58.3921	NA	48.6499
O09174_57	SLALDLK[+100]R	508.293	813.832	595.568	425.405	516.195
O09174_57	SLALDLK[+100]R	508.794	402.812	303.945	209.508	269.236
O09174_57	SLALDLK[+100]R	815.462	483.141	353.7	217.759	308.9
O09174_57	SLALDLK[+100]R	744.425	215.909	175.8	101.891	144.4
O09174_57	SLALDLK[+100]R	631.341	243.056	210.872	131.604	179.968
O09174_57	SLALDLK[+100]R	516.314	81.6191	55.814	38.0464	47.5205
O09174_57	SLALDLK[+100]R	403.23	25.4334	17.0174	11.8557	15.1936
O09174_57	SLALDLK[+100]R	385.245	21.5494	14.9128	14.2576	15.7802
O09174_57	SLALDLK[+100]R	500.271	15.9145	14.2943	10.6439	11.1472
O35129_216	AQFLVEK[+100]AK	567.314	328.126	314.879	254.363	306.632
O35129_216	AQFLVEK[+100]AK	567.815	311.119	262.238	192.257	284.887
O35129_216	AQFLVEK[+100]AK	568.317	141.281	180.484	127.533	163.202
O35129_216	AQFLVEK[+100]AK	934.524	173.638	143.474	94.5684	139.819
O35129_216	AQFLVEK[+100]AK	787.456	66.825	66.3442	46.4917	57.8391
O35129_216	AQFLVEK[+100]AK	674.372	66.4774	55.9993	41.5465	50.9769
O35129_216	AQFLVEK[+100]AK	575.304	37.5864	38.3526	NA	35.1957
O35129_216	AQFLVEK[+100]AK	460.255	13.6402	12.3779	6.98622	10.4957
O35129_216	AQFLVEK[+100]AK	559.324	17.6041	19.258	14.3019	14.8359
O35129_216	AQFLVEK[+100]AK	688.366	10.3015	NA	8.32813	8.68162
O35129_216	AQFLVEK[+100]AK	916.477	4.8015	4.50965	3.14235	4.04649
O35129_262	AAQNISK[+100]TIATSQNR	852.441	NA	67.6972	NA	61.3028
O35129_262	AAQNISK[+100]TIATSQNR	852.942	NA	40.3656	NA	26.6344
O35129_262	AAQNISK[+100]TIATSQNR	789.421	NA	8.5921	NA	7.4079
O35129_262	AAQNISK[+100]TIATSQNR	676.337	NA	21.564	NA	15.936
O35129_262	AAQNISK[+100]TIATSQNR	568.295	NA	153.158	NA	134.342
O35129_262	AAQNISK[+100]TIATSQNR	568.63	NA	111.343	NA	108.657
O35129_262	AAQNISK[+100]TIATSQNR	890.469	NA	16.1771	NA	15.8229
O35129_262	AAQNISK[+100]TIATSQNR	789.421342_duplicate1	NA	20.5822	NA	15.9178
O35129_262	AAQNISK[+100]TIATSQNR	676.337278_duplicate1	NA	99.5109	NA	78.4891
O35129_262	AAQNISK[+100]TIATSQNR	504.252	NA	15.8136	NA	11.6864
O35129_262	AAQNISK[+100]TIATSQNR	417.22	NA	9.15735	NA	5.34265
O35129_262	AAQNISK[+100]TIATSQNR	385.183	NA	5.25969	NA	4.24031
O35129_262	AAQNISK[+100]TIATSQNR	498.267	NA	17.2512	NA	12.7488
O35129_262	AAQNISK[+100]TIATSQNR	914.458	NA	16.4785	NA	7.52153
O35423_334	FFVK[+100]DPEIR	625.824	1069.49	1090.74	686.082	1151.2
O35423_334	FFVK[+100]DPEIR	626.326	828.373	875.731	481.14	882.256
O35423_334	FFVK[+100]DPEIR	626.827	356.222	325.814	202.322	343.143
O35423_334	FFVK[+100]DPEIR	1103.57	31.5021	29.2699	16.8794	30.3486
O35423_334	FFVK[+100]DPEIR	956.505	314.242	329.894	190.93	351.934
O35423_334	FFVK[+100]DPEIR	857.436	284.537	328.91	181.154	314.899
O35423_334	FFVK[+100]DPEIR	514.298	424.142	430.779	264.987	471.092
O35423_334	FFVK[+100]DPEIR	394.213	32.2278	33.4671	21.1676	36.1375
O35423_334	FFVK[+100]DPEIR	622.324	51.2319	47.9779	31.9183	61.3719
O35423_334	FFVK[+100]DPEIR	737.35	53.6489	55.3295	38.6642	60.8574
O55125_146	LKNNK[+100]EYLEFR	518.603	210.591	290.928	179.308	253.173
O55125_146	LKNNK[+100]EYLEFR	518.938	179.462	258.563	163.785	210.189
O55125_146	LKNNK[+100]EYLEFR	519.272	122.116	158.451	83.7019	178.232
O55125_146	LKNNK[+100]EYLEFR	856.42	24.7007	29.8469	27.058	36.3944
O55125_146	LKNNK[+100]EYLEFR	727.377	56.5362	85.8653	54.6008	73.9977
O55125_146	LKNNK[+100]EYLEFR	564.314	62.9165	76.3505	41.8312	62.4018
O55125_146	LKNNK[+100]EYLEFR	451.23	44.2172	50.758	31.042	46.4828
O55125_146	LKNNK[+100]EYLEFR	322.187	25.4027	34.8884	19.8267	24.3822
O55125_146	LKNNK[+100]EYLEFR	720.86	7.25127	6.93659	2.4455	3.86664
O55125_146	LKNNK[+100]EYLEFR	827.426	20.0597	30.3258	13.0471	24.0673
O55125_146	LKNNK[+100]EYLEFR	990.489	16.3488	8.7649	9.81553	12.0708
O55125_146	NNK[+100]EYLEFR	656.812	1361.26	1329.92	940.339	1358.97
O55125_146	NNK[+100]EYLEFR	657.314	947.934	941.421	691.192	944.453
O55125_146	NNK[+100]EYLEFR	657.815	402.985	395.729	273.136	390.15
O55125_146	NNK[+100]EYLEFR	1084.53	232.399	218.681	153.043	210.877
O55125_146	NNK[+100]EYLEFR	856.42	453.939	452.843	294.072	443.647
O55125_146	NNK[+100]EYLEFR	727.377	343.326	356.355	223.053	323.766
O55125_146	NNK[+100]EYLEFR	564.314	164.325	158.875	108.067	150.733
O55125_146	NNK[+100]EYLEFR	451.23	148.459	143.023	100.499	137.52
O55125_146	NNK[+100]EYLEFR	599.791	16.045	22.2828	15.8124	24.8599
O55125_146	NNK[+100]EYLEFR	457.204	122.388	118.138	72.6444	111.831
O55125_146	NNK[+100]EYLEFR	586.247	47.4117	47.1883	35.4576	47.4424
O55125_146	NNK[+100]EYLEFR	749.31	32.7334	25.0499	21.3772	27.3395
O55125_146	NNK[+100]EYLEFR	991.437	25.5093	25.8758	19.6172	21.4977
O55125_146	NNK[+100]EYLEFR	438.21	158.698	152.709	82.6192	106.974
O55125_146	NNK[+100]EYLEFR	438.545	97.8558	88.3816	59.5605	98.2022
O55125_146	NNK[+100]EYLEFR	438.879	44.0265	43.8113	28.419	42.7432
O55125_146	NNK[+100]EYLEFR	451.229959_duplicate1	83.0168	81.3837	51.4288	79.1707
O55125_146	NNK[+100]EYLEFR	322.187	39.1406	33.3745	19.5161	34.9688
O55125_146	NNK[+100]EYLEFR	457.204138_duplicate1	19.9786	18.6128	10.5985	16.8101
O55125_146	NNK[+100]EYLEFR	586.246731_duplicate1	38.1492	34.8158	25.626	35.9089
O55125_146	NNK[+100]EYLEFR	749.31006_duplicate1	52.5198	47.3163	31.1737	44.4903
O55125_157	SK[+100]MLLSR	467.755	734.54	666.96	570.508	593.992
O55125_157	SK[+100]MLLSR	468.256	382.892	371.847	323.634	326.127
O55125_157	SK[+100]MLLSR	619.36	421.244	395.419	298.931	363.906
O55125_157	SK[+100]MLLSR	488.319	124.459	125.175	89.9748	114.391
O55125_157	SK[+100]MLLSR	375.235	64.9665	54.3475	46.4913	49.1947
O55125_157	SK[+100]MLLSR	316.15	103.931	94.5296	67.147	85.8927
O55125_157	SK[+100]MLLSR	447.191	38.4307	40.2826	36.1915	33.0952
O88696_199	K[+100]QLYNIYAK	620.832	420.416	427.168	321.488	381.428
O88696_199	K[+100]QLYNIYAK	621.334	321.803	333.957	253.669	272.071
O88696_199	K[+100]QLYNIYAK	621.835	140.218	119.113	98.5561	113.113
O88696_199	K[+100]QLYNIYAK	1012.55	18.2006	NA	NA	18.1882
O88696_199	K[+100]QLYNIYAK	884.488	100.342	107.297	NA	80.7174
O88696_199	K[+100]QLYNIYAK	771.404	38.8617	41.7823	30.1665	37.6894
O88696_199	K[+100]QLYNIYAK	357.177	38.0005	34.7875	26.3323	30.3797
O88696_199	K[+100]QLYNIYAK	470.261	16.5637	15.668	12.5078	14.2605
P05202_296	VGAFTVVC[+57]K[+100]DAEEAK	862.414	609.266	1126.9	2248.58	1889.25
P05202_296	VGAFTVVC[+57]K[+100]DAEEAK	862.915	639.388	985.509	2241.79	1868.81
P05202_296	VGAFTVVC[+57]K[+100]DAEEAK	863.416	358.648	643.314	1250.7	1141.34
P05202_296	VGAFTVVC[+57]K[+100]DAEEAK	1349.63	100.944	170.651	313.693	254.212
P05202_296	VGAFTVVC[+57]K[+100]DAEEAK	1248.58	117.024	173.393	317.925	301.658
P05202_296	VGAFTVVC[+57]K[+100]DAEEAK	1149.51	238.55	434.603	758.179	584.668
P05202_296	VGAFTVVC[+57]K[+100]DAEEAK	1050.44	165.983	305.364	522.259	456.394
P05202_296	VGAFTVVC[+57]K[+100]DAEEAK	890.41	46.2692	80.3396	138.346	119.545
P05202_296	VGAFTVVC[+57]K[+100]DAEEAK	662.299	52.1383	71.0934	147.513	143.755
P05202_296	VGAFTVVC[+57]K[+100]DAEEAK	547.272	33.7338	46.2108	99.5715	98.484
P05202_296	VGAFTVVC[+57]K[+100]DAEEAK	674.387	45.9173	67.4723	96.4699	120.141
P05202_296	VGAFTVVC[+57]K[+100]DAEEAK	1177.56	NA	17.1738	44.3286	34.0834
P05202_296	VGAFTVVC[+57]K[+100]DAEEAK	1377.64	12.4262	14.5905	52.3974	40.5859
P05202_296	VGAFTVVC[+57]K[+100]DAEEAK	575.278	336.662	465.36	842.412	1034.57
P05202_296	VGAFTVVC[+57]K[+100]DAEEAK	575.613	259.819	391.625	789.596	804.46
P05202_296	VGAFTVVC[+57]K[+100]DAEEAK	575.947	147.946	222.917	547.756	555.881
P05202_296	VGAFTVVC[+57]K[+100]DAEEAK	1149.50923_duplicate1	20.6937	35.0972	77.8061	64.9029
P05202_296	VGAFTVVC[+57]K[+100]DAEEAK	1050.440816_duplicate1	57.0911	107.124	188.694	189.591
P05202_296	VGAFTVVC[+57]K[+100]DAEEAK	890.410168_duplicate1	44.9761	81.0414	150.647	131.335
P05202_296	VGAFTVVC[+57]K[+100]DAEEAK	662.299161_duplicate1	64.5844	95.7894	204.608	186.518
P05202_296	VGAFTVVC[+57]K[+100]DAEEAK	547.272218_duplicate1	20.6562	46.4868	89.2786	75.0783
P05202_296	VGAFTVVC[+57]K[+100]DAEEAK	476.235	30.4748	50.934	77.4491	77.6421
P05202_296	VGAFTVVC[+57]K[+100]DAEEAK	525.724	NA	49.1562	81.5855	81.7861
P05202_296	VGAFTVVC[+57]K[+100]DAEEAK	674.387188_duplicate1	25.6595	51.8342	71.2014	62.3049
P05202_296	VGAFTVVC[+57]K[+100]DAEEAKR	627.312	709.644	1046.02	1698.07	1493.77
P05202_296	VGAFTVVC[+57]K[+100]DAEEAKR	627.646	595.891	912.393	1616.84	1309.38
P05202_296	VGAFTVVC[+57]K[+100]DAEEAKR	627.98	370.044	565.574	959.442	753.94
P05202_296	VGAFTVVC[+57]K[+100]DAEEAKR	1305.61	91.4287	133.132	198.646	212.293
P05202_296	VGAFTVVC[+57]K[+100]DAEEAKR	1206.54	114.762	178.98	249.074	280.184
P05202_296	VGAFTVVC[+57]K[+100]DAEEAKR	1046.51	52.9942	102.005	136.061	123.439
P05202_296	VGAFTVVC[+57]K[+100]DAEEAKR	818.4	89.7932	156.046	201.58	209.08
P05202_296	VGAFTVVC[+57]K[+100]DAEEAKR	703.373	90.877	172.02	232.023	201.58
P05202_296	VGAFTVVC[+57]K[+100]DAEEAKR	890.93	99.8658	154.28	232.837	235.017
P05202_296	VGAFTVVC[+57]K[+100]DAEEAKR	826.901	74.8592	95.3287	147.275	140.037
P05202_296	VGAFTVVC[+57]K[+100]DAEEAKR	753.367	75.6917	144.207	231.086	215.016
P05202_296	VGAFTVVC[+57]K[+100]DAEEAKR	653.309	57.7528	99.1797	153.002	136.065
P05202_296	VGAFTVVC[+57]K[+100]DAEEAKR	753.843	62.4252	104.381	175.501	159.193
P05202_302	DAEEAK[+100]RVESQLK	534.937	893.847	1212.5	798.913	1085.24
P05202_302	DAEEAK[+100]RVESQLK	535.271	728.754	1003.59	732.504	1104.65
P05202_302	DAEEAK[+100]RVESQLK	535.606	347.822	451.301	303.052	410.825
P05202_302	DAEEAK[+100]RVESQLK	703.398	16.401	NA	19.0095	26.0148
P05202_302	DAEEAK[+100]RVESQLK	604.33	48.6282	55.3041	37.5748	53.9929
P05202_302	DAEEAK[+100]RVESQLK	475.287	42.4592	49.0285	31.2971	44.7153
P05202_302	DAEEAK[+100]RVESQLK	708.87	230.77	334.781	200.86	283.589
P05202_302	DAEEAK[+100]RVESQLK	644.349	161.553	200.56	126.605	208.282
P05202_302	DAEEAK[+100]RVESQLK	579.827	80.902	104.65	54.4752	95.4734
P05202_302	DAEEAK[+100]RVESQLK	544.309	39.0297	39.8167	26.773	34.8806
P05202_302	DAEEAK[+100]RVESQLK	430.253	35.7719	41.838	26.8386	38.0515
P05202_302	DAEEAK[+100]RVESQLK	445.157	17.4092	NA	12.1347	16.0161
P05202_302	DAEEAK[+100]RVESQLK	516.194	NA	13.4741	9.39981	NA
P05202_338	K[+100]QWLQEVK	579.811	10499.4	9013.47	4681.68	7137.47
P05202_338	K[+100]QWLQEVK	580.313	6661.99	5736.52	2969.56	4587.93
P05202_338	K[+100]QWLQEVK	580.814	2504.84	2107.48	1137.69	1765.49
P05202_338	K[+100]QWLQEVK	930.504	NA	442.469	253.68	403.872
P05202_338	K[+100]QWLQEVK	802.446	2770.24	2337.39	1302.8	1962.58
P05202_338	K[+100]QWLQEVK	616.366	NA	630.252	367.635	549.486
P05202_338	K[+100]QWLQEVK	503.282	461.27	414.575	224.152	339.003
P05202_338	K[+100]QWLQEVK	357.177	1147.09	935.315	509.077	768.523
P05202_338	K[+100]QWLQEVK	543.256	486.25	421.24	223.972	346.539
P05202_338	K[+100]QWLQEVK	656.34	381.36	318.384	183.679	270.577
P05202_338	K[+100]QWLQEVK	784.399	209	189.728	98.1652	153.107
P05202_338	K[+100]QWLQEVK	913.441	712.094	574.106	325.672	488.127
P05202_338	K[+100]QWLQEVK	1012.51	268.252	217.557	NA	175.966
P05202_364	TQLVSNLKK[+100]	565.824	9579.61	9524.44	6763.02	8295.93
P05202_364	TQLVSNLKK[+100]	566.326	5744.87	5705.16	4001.57	4956.9
P05202_364	TQLVSNLKK[+100]	566.827	2127.49	2066.97	1480.74	1807.3
P05202_364	TQLVSNLKK[+100]	901.535	3750.52	3655.89	2723.01	3300.58
P05202_364	TQLVSNLKK[+100]	788.451	2120.62	2045.37	1527.42	1895.59
P05202_364	TQLVSNLKK[+100]	689.383	2080.09	2025	1510.77	1864.13
P05202_364	TQLVSNLKK[+100]	602.351	296.751	297.199	208.588	271.962
P05202_364	TQLVSNLKK[+100]	488.308	187.77	187.028	129.37	165.832
P05202_364	TQLVSNLKK[+100]	375.224	428.576	408.648	305.655	383.621
P05202_364	TQLVSNLKK[+100]	442.266	320.165	321.357	239.752	285.727
P05202_364	TQLVSNLKK[+100]	529.298	60.2448	54.6141	NA	49.4628
P05202_364	TQLVSNLKK[+100]	756.425	111.552	109.057	NA	91.5689
P05202_396	LTK[+100]EFSVYM[+16]TK	731.86	273.758	269.318	380.537	469.887
P05202_396	LTK[+100]EFSVYM[+16]TK	732.362	201.37	209.163	241.209	348.259
P05202_396	LTK[+100]EFSVYM[+16]TK	732.863	109.816	122.229	197.914	207.541
P05202_396	LTK[+100]EFSVYM[+16]TK	1248.58	28.673	22.481	39.5226	42.3234
P05202_396	LTK[+100]EFSVYM[+16]TK	1020.47	76.1728	60.1306	80.9496	95.747
P05202_396	LTK[+100]EFSVYM[+16]TK	891.428	70.5015	63.9912	76.267	88.2403
P05202_396	LTK[+100]EFSVYM[+16]TK	744.36	44.7845	39.892	42.5187	55.8048
P05202_396	LTK[+100]EFSVYM[+16]TK	657.328	11.9982	14.7563	17.1361	25.1094
P05202_396	LTK[+100]EFSVYM[+16]TK	558.259	30.9457	31.1064	38.0661	47.3818
P05202_396	LTK[+100]EFSVYM[+16]TK	572.293	14.0949	18.7019	19.963	27.7402
P05202_396	LTK[+100]EFSVYM[+16]TK	719.361	15.015	NA	NA	16.7496
P05202_396	LTK[+100]EFSVYM[+16]TK	905.461	2.43697	2.61292	NA	5.53406
P05202_396	LTK[+100]EFSVYM[+16]TK	488.243	98.708	84.5158	122.13	116.646
P05202_396	LTK[+100]EFSVYM[+16]TK	488.577	48.5754	58.3015	85.815	87.8081
P05202_396	LTK[+100]EFSVYM[+16]TK	488.911	34.2842	30.383	38.5772	49.2555
P05202_396	LTK[+100]EFSVYM[+16]TK	744.359653_duplicate1	8.48989	10.2408	11.4519	12.3175
P05202_396	LTK[+100]EFSVYM[+16]TK	657.327624_duplicate1	16.1162	19.7215	20.2029	25.4594
P05202_396	LTK[+100]EFSVYM[+16]TK	558.25921_duplicate1	42.7296	42.8106	51.3775	71.5824
P05202_396	LTK[+100]EFSVYM[+16]TK	372.683	1.44476	NA	1.46161	NA
P05202_396	LTK[+100]EFSVYM[+16]TK	572.292619_duplicate1	11.4308	9.19211	14.8165	14.0606
P05202_396	LTK[+100]EFSVYM[+16]TK	806.393	6.38909	10.8465	10.0545	10.2099
P05202_404	EFSVYM[+16]TK[+100]DGR	724.822	1326.07	1463.37	965.026	1626.04
P05202_404	EFSVYM[+16]TK[+100]DGR	725.323	1038.73	1126.4	723.84	1249.03
P05202_404	EFSVYM[+16]TK[+100]DGR	725.824	511.75	556.754	388.843	621.153
P05202_404	EFSVYM[+16]TK[+100]DGR	1172.53	191.534	209.594	128.29	223.082
P05202_404	EFSVYM[+16]TK[+100]DGR	1085.49	93.3823	107.831	66.9674	109.319
P05202_404	EFSVYM[+16]TK[+100]DGR	986.425	510.642	569.634	347.827	619.897
P05202_404	EFSVYM[+16]TK[+100]DGR	823.361	229.041	253.798	141.152	290.008
P05202_404	EFSVYM[+16]TK[+100]DGR	676.326	211.543	217.383	131.952	239.621
P05202_404	EFSVYM[+16]TK[+100]DGR	575.278	77.6794	75.7009	50.1102	81.5095
P05202_404	EFSVYM[+16]TK[+100]DGR	660.3	15.3459	12.4061	10.5381	13.7098
P05202_404	EFSVYM[+16]TK[+100]DGR	463.219	22.8618	21.193	13.6867	30.2585
P05202_404	EFSVYM[+16]TK[+100]DGR	626.282	NA	16.2169	NA	19.7049
P05202_404	EFSVYM[+16]TK[+100]DGR	773.317	12.4773	13.4878	10.2003	15.3346
P05202_404	EFSVYM[+16]TK[+100]DGR	483.55	246.599	266.5	180.306	296.094
P05202_404	EFSVYM[+16]TK[+100]DGR	483.885	176.415	210.333	121.956	220.295
P05202_404	EFSVYM[+16]TK[+100]DGR	484.218	NA	181.717	117.6	NA
P05202_404	EFSVYM[+16]TK[+100]DGR	986.424772_duplicate1	10.0627	15.4279	7.72312	15.7863
P05202_404	EFSVYM[+16]TK[+100]DGR	823.361444_duplicate1	16.6137	17.9593	13.446	23.481
P05202_404	EFSVYM[+16]TK[+100]DGR	676.326044_duplicate1	61.0585	60.7148	37.0913	63.1354
P05202_404	EFSVYM[+16]TK[+100]DGR	575.278366_duplicate1	28.0933	24.1121	16.0766	31.2179
P05202_404	EFSVYM[+16]TK[+100]DGR	347.167	38.486	38.8295	29.2748	49.4096
P05202_404	EFSVYM[+16]TK[+100]DGR	586.766	NA	10.3824	7.26855	NA
P05202_404	EFSVYM[+16]TK[+100]DGR	493.716	34.7226	44.5328	22.2277	41.5169
P05202_59	K[+100]MNLGVGAYR	604.808	902.763	937.288	770.728	840.72
P05202_59	K[+100]MNLGVGAYR	605.31	606.118	689.034	564.741	607.107
P05202_59	K[+100]MNLGVGAYR	605.81	275.686	293.039	240.366	254.41
P05202_59	K[+100]MNLGVGAYR	980.498	102.951	111.766	86.6018	88.6816
P05202_59	K[+100]MNLGVGAYR	849.458	381.9	377.824	278.673	336.103
P05202_59	K[+100]MNLGVGAYR	735.415	94.9966	126.085	80.7876	98.1309
P05202_59	K[+100]MNLGVGAYR	622.331	230.698	238.738	199.652	221.412
P05202_59	K[+100]MNLGVGAYR	565.309	50.3577	41.8393	32.9294	40.8736
P05202_59	K[+100]MNLGVGAYR	466.241	103.966	120.597	93.6303	99.8069
P05202_59	K[+100]MNLGVGAYR	474.202	69.5907	69.1548	56.7784	63.9761
P05202_59	K[+100]MNLGVGAYR	644.307	10.8605	8.91196	8.91207	NA
P05202_73	DDNGK[+100]PYVLPSVR	780.389	1221.76	2400.35	4469.64	5332.75
P05202_73	DDNGK[+100]PYVLPSVR	780.89	989.27	2018.76	3825.3	4400.67
P05202_73	DDNGK[+100]PYVLPSVR	781.391	560.28	916.283	1867.06	2109.88
P05202_73	DDNGK[+100]PYVLPSVR	1215.67	26.462	75.9156	131.289	142.833
P05202_73	DDNGK[+100]PYVLPSVR	1158.65	NA	44.1482	74.6624	86.6824
P05202_73	DDNGK[+100]PYVLPSVR	930.541	1367.18	2503.2	4773.24	5572.88
P05202_73	DDNGK[+100]PYVLPSVR	833.488	34.9248	58.8978	116.478	131.2
P05202_73	DDNGK[+100]PYVLPSVR	670.425	35.0244	90.9748	150.085	163.416
P05202_73	DDNGK[+100]PYVLPSVR	571.356	176.406	339.266	587.066	697.761
P05202_73	DDNGK[+100]PYVLPSVR	458.272	174.508	336.239	641.411	757.342
P05202_73	DDNGK[+100]PYVLPSVR	630.237	217.896	408.014	695.5	848.59
P05202_73	DDNGK[+100]PYVLPSVR	989.421	72.881	130.304	218.924	272.391
P05202_73	DDNGK[+100]PYVLPSVR	1102.51	77.5427	160.33	262.62	321.007
P05202_73	DDNGK[+100]PYVLPSVR	520.595	327.362	535.551	1150.32	1309.77
P05202_73	DDNGK[+100]PYVLPSVR	520.929	315.568	478.635	926.119	1095.68
P05202_73	DDNGK[+100]PYVLPSVR	521.263	190.694	301.792	543.236	522.778
P05202_73	DDNGK[+100]PYVLPSVR	833.487965_duplicate1	NA	43.62	47.085	NA
P05202_73	DDNGK[+100]PYVLPSVR	670.424636_duplicate1	44.4113	91.1514	171.324	212.113
P05202_73	DDNGK[+100]PYVLPSVR	571.356222_duplicate1	102.739	188.774	327.068	387.419
P05202_73	DDNGK[+100]PYVLPSVR	458.272158_duplicate1	200.708	387.677	874.319	976.797
P05202_73	DDNGK[+100]PYVLPSVR	402.126	7.92192	16.3797	32.7533	37.4451
P05202_73	DDNGK[+100]PYVLPSVR	630.23656_duplicate1	35.5416	77.2961	136.576	173.086
P05202_73	DDNGK[+100]PYVLPSVR	890.353	37.1521	74.7596	157.574	176.014
P05202_73	DDNGK[+100]PYVLPSVR	989.421067_duplicate1	58.217	130.631	248.614	270.539
P05202_73	DDNGK[+100]PYVLPSVR	495.214	NA	30.5927	51.3688	63.7706
P05202_73	DDNGK[+100]PYVLPSVR	551.756	NA	34.0064	45.6171	63.1369
P05202_90	KAEAQIAAK[+100]NLDK	750.407	120.53	145.446	85.3227	113.201
P05202_90	KAEAQIAAK[+100]NLDK	750.908	95.9007	114.568	71.5432	92.9881
P05202_90	KAEAQIAAK[+100]NLDK	751.41	41.8554	53.6516	37.8997	38.5932
P05202_90	KAEAQIAAK[+100]NLDK	859.452	11.0584	9.03147	8.81218	NA
P05202_90	KAEAQIAAK[+100]NLDK	641.362	2.59701	NA	2.14254	3.22779
P05202_90	KAEAQIAAK[+100]NLDK	500.607	952.973	1062.02	677.981	784.022
P05202_90	KAEAQIAAK[+100]NLDK	500.941	750.766	830.825	536.855	610.554
P05202_90	KAEAQIAAK[+100]NLDK	501.276	391.489	416.276	277.034	324.701
P05202_90	KAEAQIAAK[+100]NLDK	972.536	41.2428	47.1151	30.98	41.6621
P05202_90	KAEAQIAAK[+100]NLDK	859.451973_duplicate1	303.478	337.596	248.375	270.551
P05202_90	KAEAQIAAK[+100]NLDK	788.415	456.662	513.277	365.815	392.745
P05202_90	KAEAQIAAK[+100]NLDK	717.378	163.663	174.056	114.622	134.659
P05202_90	KAEAQIAAK[+100]NLDK	489.267	104.47	117.661	78.3051	96.064
P05202_90	KAEAQIAAK[+100]NLDK	430.23	34.579	37.0039	28.8424	31.0746
P05202_90	KAEAQIAAK[+100]NLDK	528.278	309.013	336.151	243.071	275.765
P05202_90	KAEAQIAAK[+100]NLDK	641.361701_duplicate1	268.504	279.667	198.608	213.72
P05202_90	KAEAQIAAK[+100]NLDK	712.399	65.8919	79.3867	46.8811	60.8402
P05202_90	KAEAQIAAK[+100]NLDK	356.703	45.9798	61.5019	40.0409	44.9774
P08249_301	GLEK[+100]NLGIGK	564.817	4265.02	4121.78	2657.33	3752.37
P08249_301	GLEK[+100]NLGIGK	565.318	2687.14	2524.53	1646.26	2343.07
P08249_301	GLEK[+100]NLGIGK	565.819	1063.38	974.587	663.508	921.028
P08249_301	GLEK[+100]NLGIGK	958.52	669.375	659.923	NA	551.886
P08249_301	GLEK[+100]NLGIGK	829.478	510.55	508.569	317.25	439.631
P08249_301	GLEK[+100]NLGIGK	601.367	504.435	508.583	313.49	414.492
P08249_301	GLEK[+100]NLGIGK	487.324	195.79	176.191	123.379	154.64
P08249_301	GLEK[+100]NLGIGK	374.24	351.424	335.024	233.062	295.99
P08249_301	GLEK[+100]NLGIGK	528.266	127.772	111.294	81.5682	105.366
P08249_301	GLEK[+100]NLGIGK	642.309	63.9198	59.9983	41.5614	59.5206
P08249_301	GLEK[+100]NLGIGK	755.393	112.675	NA	76.4581	101.062
P08249_301	GLEK[+100]NLGIGK	812.415	81.0734	78.6695	NA	71.5396
P08249_301	GLEK[+100]NLGIGK	925.499	250.399	238.4	NA	209.502
P08249_329	K[+100]GEDFVK	461.729	4014.77	3941.09	2525.79	3431.86
P08249_329	K[+100]GEDFVK	462.231	2038.07	2009.78	1318.25	1774.4
P08249_329	K[+100]GEDFVK	462.732	618.499	582.218	360.478	529.306
P08249_329	K[+100]GEDFVK	694.341	770.057	712.116	498.854	637.473
P08249_329	K[+100]GEDFVK	637.319	160.609	150.824	112.034	145.532
P08249_329	K[+100]GEDFVK	393.25	134.181	125.169	89.9051	107.245
P08249_329	K[+100]GEDFVK	415.182	92.5843	79.4529	61.0245	76.9383
P08249_329	K[+100]GEDFVK	530.209	199.132	177.858	122.281	164.729
P08249_329	K[+100]GEDFVK	677.278	111.999	98.3253	61.1849	92.9913
P08249_329	K[+100]GEDFVK	776.346	87.4512	88.9419	53.8428	76.764
P09671_122	GELLEAIK[+100]R	564.817	4796.48	4084.41	2043.87	3789.75
P09671_122	GELLEAIK[+100]R	565.318	2692.16	2430.23	1223.34	2348.76
P09671_122	GELLEAIK[+100]R	565.819	975.664	837.654	423.652	787.03
P09671_122	GELLEAIK[+100]R	942.562	363.547	325.018	NA	295.521
P09671_122	GELLEAIK[+100]R	829.478	1214.8	1026.71	500.401	961.093
P09671_122	GELLEAIK[+100]R	716.394	2110.38	1827.41	852.116	1620.6
P09671_122	GELLEAIK[+100]R	587.351	1045.57	925.428	413.809	831.195
P09671_122	GELLEAIK[+100]R	516.314	416.852	362.378	175.383	332.387
P09671_122	GELLEAIK[+100]R	403.23	269.256	223.748	108.374	213.622
P09671_122	GELLEAIK[+100]R	413.239	251.163	211.021	102.081	186.235
P09671_122	GELLEAIK[+100]R	542.282	NA	149.829	76.0746	148.457
P09671_122	GELLEAIK[+100]R	613.319	161.253	147.699	NA	137.1
P09671_122	GELLEAIK[+100]R	726.403	123.918	114.315	53.1028	96.1636
P09671_130	DFGSFEK[+100]FK	602.78	1275.01	2195.1	1881.69	2671.21
P09671_130	DFGSFEK[+100]FK	603.281	901.696	1484.56	1322.83	1846.41
P09671_130	DFGSFEK[+100]FK	603.783	345.631	578.348	501.224	743.297
P09671_130	DFGSFEK[+100]FK	942.457	922.36	1424.51	1026.81	1572.81
P09671_130	DFGSFEK[+100]FK	885.435	193.959	284.585	213.097	349.359
P09671_130	DFGSFEK[+100]FK	798.403	256.434	404.076	295.156	460.334
P09671_130	DFGSFEK[+100]FK	651.335	127.935	249.894	151.992	268.179
P09671_130	DFGSFEK[+100]FK	522.292	106.046	157.54	114.36	192.554
P09671_130	DFGSFEK[+100]FK	545.266	12.5964	23.9318	16.425	25.5468
P09671_130	DFGSFEK[+100]FK	407.156	46.9151	94.591	58.6779	90.3159
P09671_130	DFGSFEK[+100]FK	554.225	NA	27.9785	20.8816	28.5043
P09671_130	DFGSFEK[+100]FK	911.378	21.5923	41.3522	31.2267	52.3287
P09671_130	DFGSFEK[+100]FK	1058.45	33.0757	43.8143	36.5328	53.5772
P11352_62	DYTEMNDLQK[+100]R	756.835	NA	193.057	257.943	NA
P11352_62	DYTEMNDLQK[+100]R	757.337	NA	152.532	200.468	NA
P11352_62	DYTEMNDLQK[+100]R	757.838	NA	98.4805	123.52	NA
P11352_62	DYTEMNDLQK[+100]R	1234.57	NA	13.6462	24.3538	NA
P11352_62	DYTEMNDLQK[+100]R	1133.53	NA	32.2624	35.7376	NA
P11725_144	VYK[+100]QSDLDTLAK	740.88	2560.04	3478.88	2707.37	3445.21
P11725_144	VYK[+100]QSDLDTLAK	741.382	2037.75	2691.94	2196.45	2784.36
P11725_144	VYK[+100]QSDLDTLAK	741.883	958.603	1247.76	972.779	1254.36
P11725_144	VYK[+100]QSDLDTLAK	1381.68	21.538	35.8383	21.2386	33.8851
P11725_144	VYK[+100]QSDLDTLAK	1218.62	425.055	527.364	435.622	501.96
P11725_144	VYK[+100]QSDLDTLAK	990.51	663.235	875.231	727.535	900.999
P11725_144	VYK[+100]QSDLDTLAK	862.452	573.623	759.672	601.803	764.902
P11725_144	VYK[+100]QSDLDTLAK	775.42	145.853	169.783	123.38	180.485
P11725_144	VYK[+100]QSDLDTLAK	660.393	78.3604	135.522	82.026	125.091
P11725_144	VYK[+100]QSDLDTLAK	547.309	77.9177	91.0651	77.8623	102.155
P11725_144	VYK[+100]QSDLDTLAK	691.346	125.743	175.898	121.339	163.02
P11725_144	VYK[+100]QSDLDTLAK	619.309	77.241	104.877	77.8036	102.078
P11725_144	VYK[+100]QSDLDTLAK	1334.65	26.8653	40.0246	33.1434	35.9667
P11725_144	VYK[+100]QSDLDTLAK	494.256	378.274	538.561	375.867	513.298
P11725_144	VYK[+100]QSDLDTLAK	494.59	319.221	406.551	280.537	386.691
P11725_144	VYK[+100]QSDLDTLAK	494.924	181.575	238.767	NA	214.018
P11725_144	VYK[+100]QSDLDTLAK	862.451639_duplicate1	44.4598	53.9433	42.624	49.973
P11725_144	VYK[+100]QSDLDTLAK	775.41961_duplicate1	34.6901	55.6614	39.1965	59.952
P11725_144	VYK[+100]QSDLDTLAK	660.392667_duplicate1	87.5335	134.289	98.7984	126.379
P11725_144	VYK[+100]QSDLDTLAK	547.308603_duplicate1	120.157	162.835	125.884	158.124
P11725_144	VYK[+100]QSDLDTLAK	432.282	45.7919	62.8102	47.4606	61.4373
P11725_144	VYK[+100]QSDLDTLAK	331.234	13.0982	18.6814	15.9459	19.7745
P11725_144	VYK[+100]QSDLDTLAK	619.308603_duplicate1	29.1519	46.4435	32.1107	38.2939
P11725_144	VYK[+100]QSDLDTLAK	821.368	63.9259	79.2663	57.3578	77.95
P11725_144	VYK[+100]QSDLDTLAK	411.187	NA	19.7623	13.9831	18.2531
P11725_238	LAEQYAK[+100]ENGTK	726.354	680.239	695.11	569.023	614.629
P11725_238	LAEQYAK[+100]ENGTK	726.856	527.353	531.195	418.991	465.46
P11725_238	LAEQYAK[+100]ENGTK	727.357	250.47	241.372	196.386	205.273
P11725_238	LAEQYAK[+100]ENGTK	676.33	NA	28.2895	22.8945	25.6148
P11725_238	LAEQYAK[+100]ENGTK	1033.48	10.7254	11.1777	10.564	9.03288
P11725_238	LAEQYAK[+100]ENGTK	484.572	182.53	179.484	153.622	164.364
P11725_238	LAEQYAK[+100]ENGTK	484.906	139.221	136.641	113.651	122.987
P11725_238	LAEQYAK[+100]ENGTK	419.225	14.1412	15.205	11.6785	16.4753
P11725_238	LAEQYAK[+100]ENGTK	305.182	6.44878	NA	NA	5.94719
P11725_238	LAEQYAK[+100]ENGTK	314.171	3.37765	3.54018	NA	2.62949
P11725_238	LAEQYAK[+100]ENGTK	442.23	20.0702	20.6512	17.3066	15.4721
P11725_238	LAEQYAK[+100]ENGTK	605.292953_duplicate1	26.9801	30.1422	21.8186	24.059
P11725_238	LAEQYAK[+100]ENGTK	452.724	6.30639	5.78363	4.97923	NA
P11725_70	QK[+100]GEYLPLLQGK	737.401	1914.69	3078.62	1742.64	2698.55
P11725_70	QK[+100]GEYLPLLQGK	737.903	1516.78	2408.33	1327.95	2124.44
P11725_70	QK[+100]GEYLPLLQGK	738.404	721.859	1131.51	685.623	970.013
P11725_70	QK[+100]GEYLPLLQGK	1117.63	383.126	631.868	286.842	518.164
P11725_70	QK[+100]GEYLPLLQGK	1060.6	44.779	83.3549	42.7067	70.1594
P11725_70	QK[+100]GEYLPLLQGK	931.561	168.061	295.037	141.498	248.403
P11725_70	QK[+100]GEYLPLLQGK	768.498	152.964	235.143	114.357	210.537
P11725_70	QK[+100]GEYLPLLQGK	655.414	597.862	915.497	409.232	802.909
P11725_70	QK[+100]GEYLPLLQGK	558.361	17.3122	37.7465	17.282	34.6593
P11725_70	QK[+100]GEYLPLLQGK	543.241	21.7209	40.8616	22.1181	32.7994
P11725_70	QK[+100]GEYLPLLQGK	819.388	68.9396	98.3858	46.5236	88.651
P11725_70	QK[+100]GEYLPLLQGK	1142.61	23.7175	45.1307	25.1366	44.5152
P11725_70	QK[+100]GEYLPLLQGK	491.936	264.965	414.021	224.309	375.705
P11725_70	QK[+100]GEYLPLLQGK	492.271	263.166	458.255	248.168	343.911
P11725_70	QK[+100]GEYLPLLQGK	492.605	95.3264	150.619	83.5328	138.022
P11725_70	QK[+100]GEYLPLLQGK	655.413737_duplicate1	230.755	366.895	188.581	341.269
P11725_70	QK[+100]GEYLPLLQGK	558.360973_duplicate1	38.6617	53.2047	NA	44.5749
P11725_70	QK[+100]GEYLPLLQGK	445.277	46.153	68.8603	NA	57.8807
P11725_70	QK[+100]GEYLPLLQGK	328.211	68.7681	92.9757	NA	75.4041
P11725_70	QK[+100]GEYLPLLQGK	543.240917_duplicate1	NA	39.5362	22.1649	NA
P11725_70	QK[+100]GEYLPLLQGK	706.304	164.57	246.271	118.064	199.095
P11725_70	QK[+100]GEYLPLLQGK	819.38831_duplicate1	68.5664	108.046	54.2239	98.6635
P11725_70	QK[+100]GEYLPLLQGK	410.198	12.7646	18.2168	11.4566	21.562
P11725_88	SLGMIFEK[+100]R	590.805	1489.47	1776.87	3090.18	1657.48
P11725_88	SLGMIFEK[+100]R	591.307	966.22	1119.43	2061.29	1077.05
P11725_88	SLGMIFEK[+100]R	591.807	429.83	499.439	902.107	453.123
P11725_88	SLGMIFEK[+100]R	980.487	792.304	917.825	1426.04	854.836
P11725_88	SLGMIFEK[+100]R	923.466	124.546	124.757	199.037	117.159
P11725_88	SLGMIFEK[+100]R	792.425	499.874	634.225	957.216	571.685
P11725_88	SLGMIFEK[+100]R	679.341	680.957	744.357	1222.76	745.425
P11725_88	SLGMIFEK[+100]R	532.273	124.286	146.063	221.935	134.215
P11725_88	SLGMIFEK[+100]R	403.23	82.2877	102.444	170.826	108.942
P11725_88	SLGMIFEK[+100]R	389.185	93.7621	131.914	203.924	112.4
P11725_88	SLGMIFEK[+100]R	502.269	82.3868	106.913	173.078	105.622
P11725_88	SLGMIFEK[+100]R	649.338	18.0291	14.7824	45.3702	30.8183
P11725_88	SLGMIFEK[+100]R	1006.49	12.0687	13.4687	36.8889	17.5736
P16332_341	NSK[+100]SLLLR	515.798	1394.91	1310.58	789.884	1134.13
P16332_341	NSK[+100]SLLLR	516.3	867.472	726.726	NA	658.181
P16332_341	NSK[+100]SLLLR	516.801	NA	289.917	210.806	NA
P16332_341	NSK[+100]SLLLR	916.546	61.4691	55.7318	33.8927	52.9064
P16332_341	NSK[+100]SLLLR	829.514	188.503	182.37	114.085	148.042
P16332_341	NSK[+100]SLLLR	601.403	517.748	452.566	281.22	395.466
P16332_341	NSK[+100]SLLLR	401.287	102.157	85.7235	57.1681	79.9513
P16332_341	NSK[+100]SLLLR	458.777	30.7284	29.3799	16.9429	25.9488
P16332_341	NSK[+100]SLLLR	430.193	73.4337	76.8031	43.6408	57.6224
P19783_67	EK[+100]ADWSSLSR	639.802	407.216	422.271	306.479	398.034
P19783_67	EK[+100]ADWSSLSR	640.303	287.73	320.274	248.303	290.692
P19783_67	EK[+100]ADWSSLSR	640.804	118.976	118.528	105.192	124.804
P19783_67	EK[+100]ADWSSLSR	921.442	142.415	161.551	101.602	130.432
P19783_67	EK[+100]ADWSSLSR	850.405	73.0491	88.9798	NA	71.9712
P19783_67	EK[+100]ADWSSLSR	735.378	61.3753	75.428	47.0216	67.1752
P19783_67	EK[+100]ADWSSLSR	549.299	63.1685	77.9225	47.7828	66.1262
P19783_67	EK[+100]ADWSSLSR	462.267	23.1161	26.8584	18.044	25.9815
P19783_67	EK[+100]ADWSSLSR	429.198	4.23643	5.54587	3.12203	NA
P25688_23	TGYGK[+100]DMVK	549.76	706.093	664.152	607.063	601.692
P25688_23	TGYGK[+100]DMVK	550.262	415.454	377.539	366.404	371.104
P25688_23	TGYGK[+100]DMVK	550.762	197.583	189.694	165.336	176.387
P25688_23	TGYGK[+100]DMVK	940.444	114.518	114.128	99.6139	98.7403
P25688_23	TGYGK[+100]DMVK	777.381	227.944	234.21	193.651	215.195
P25688_23	TGYGK[+100]DMVK	720.36	33.3086	35.1104	25.1508	33.4302
P25688_23	TGYGK[+100]DMVK	492.249	33.8518	34.6717	34.2281	28.7484
P25688_23	TGYGK[+100]DMVK	377.222	16.6422	15.6958	13.0689	14.0931
P25688_23	TGYGK[+100]DMVK	722.299	NA	6.48022	NA	6.28031
P26443_363	LQHGSILGFPK[+100]AK	748.417	295.663	263.86	180.268	327.209
P26443_363	LQHGSILGFPK[+100]AK	748.918	250.495	214.151	175.417	216.437
P26443_363	LQHGSILGFPK[+100]AK	749.42	133.161	118.602	NA	109.943
P26443_363	LQHGSILGFPK[+100]AK	1254.68	13.6217	11.8399	6.72914	10.8092
P26443_363	LQHGSILGFPK[+100]AK	543.314	38.7695	36.5468	19.2438	29.4399
P26443_363	LQHGSILGFPK[+100]AK	636.346	15.5534	13.4605	NA	10.6858
P26443_363	LQHGSILGFPK[+100]AK	499.28	1978.66	1974.51	1822.02	1693.31
P26443_363	LQHGSILGFPK[+100]AK	499.615	1521.72	1495.47	807.535	1212.27
P26443_363	LQHGSILGFPK[+100]AK	499.949	692.969	706.802	377.388	549.841
P26443_363	LQHGSILGFPK[+100]AK	860.488	80.4522	87.6111	38.2557	72.1809
P26443_363	LQHGSILGFPK[+100]AK	747.404	703.712	659.188	311.801	519.298
P26443_363	LQHGSILGFPK[+100]AK	690.382	137.232	121.258	63.4513	96.5592
P26443_363	LQHGSILGFPK[+100]AK	543.313688_duplicate1	1166.9	1104.98	534.654	890.964
P26443_363	LQHGSILGFPK[+100]AK	446.261	96.1771	91.6275	49.0126	81.6827
P26443_363	LQHGSILGFPK[+100]AK	523.262	126.541	125.519	56.8284	97.1119
P26443_363	LQHGSILGFPK[+100]AK	636.346386_duplicate1	402.482	397.006	186.513	322.498
P26443_363	LQHGSILGFPK[+100]AK	749.43	201.252	176.987	83.174	134.087
P26443_363	LQHGSILGFPK[+100]AK	806.452	344.643	346.552	162.06	263.246
P26443_363	LQHGSILGFPK[+100]AK	953.52	114.731	123.575	61.0321	89.6625
P35486_244	AAASTDYYK[+100]R	623.291	166.618	154.956	NA	138.426
P35486_244	AAASTDYYK[+100]R	623.792	114.939	100.381	NA	94.68
P35486_244	AAASTDYYK[+100]R	624.294	46.5497	43.905	NA	36.0453
P35486_244	AAASTDYYK[+100]R	1032.46	NA	52.6986	NA	45.8869
P35486_244	AAASTDYYK[+100]R	844.384	28.45	32.0187	NA	23.0313
P35486_244	AAASTDYYK[+100]R	729.357	31.3621	26.798	NA	21.8398
P35486_244	AAASTDYYK[+100]R	403.23	6.07674	5.5505	NA	4.37276
P35486_321	SDPIMLLK[+100]DR	644.334	NA	742.32	457.776	748.404
P35486_321	SDPIMLLK[+100]DR	644.836	NA	447.738	262.203	496.059
P35486_321	SDPIMLLK[+100]DR	645.336	NA	231.445	NA	279.875
P35486_321	SDPIMLLK[+100]DR	1085.6	NA	75.6168	34.0948	75.7884
P35486_321	SDPIMLLK[+100]DR	988.55	NA	67.5597	33.4296	80.0108
P35486_321	SDPIMLLK[+100]DR	875.466	NA	307.689	137.075	335.236
P35486_321	SDPIMLLK[+100]DR	744.425	NA	176.898	74.0957	171.506
P35486_321	SDPIMLLK[+100]DR	631.341	NA	158.347	82.6614	162.492
P35486_321	SDPIMLLK[+100]DR	518.257	NA	91.3489	48.7804	103.871
P35486_321	SDPIMLLK[+100]DR	543.305	NA	148.454	59.0909	155.455
P35486_321	SDPIMLLK[+100]DR	413.203	NA	49.7988	18.2839	41.9173
P35486_321	SDPIMLLK[+100]DR	544.244	NA	43.7382	22.5605	49.7014
P35486_321	SDPIMLLK[+100]DR	657.328	NA	45.9565	24.3519	58.6916
P38647_288	HIVK[+100]EFK	500.777	NA	671.641	NA	627.359
P38647_288	HIVK[+100]EFK	501.278	NA	536.345	NA	389.655
P38647_288	HIVK[+100]EFK	863.487	NA	74.4964	NA	53.5036
P38647_288	HIVK[+100]EFK	750.403	NA	125.62	NA	106.38
P38647_288	HIVK[+100]EFK	651.335	NA	193.094	NA	175.406
P38647_288	HIVK[+100]EFK	423.224	NA	19.7523	NA	15.2477
P38647_288	HIVK[+100]EFK	707.372	NA	52.1042	NA	42.3958
P38647_288	HIVK[+100]EFK	854.441	NA	17.9054	NA	13.0946
P38647_76	QAK[+100]VLENAEGAR	958.495	30.7245	35.2834	NA	27.4922
P38647_76	QAK[+100]VLENAEGAR	859.427	42.0275	40.7057	NA	34.7668
P38647_76	QAK[+100]VLENAEGAR	746.343	24.4278	25.0209	NA	20.0513
P41216_208	AK[+100]LLLEGVENK	657.369	164.379	NA	NA	76.6206
P41216_208	AK[+100]LLLEGVENK	657.871	85.9305	NA	NA	60.0695
P41216_208	AK[+100]LLLEGVENK	658.372	57.0233	NA	NA	37.9767
P41216_208	AK[+100]LLLEGVENK	1014.58	36.141	NA	NA	27.859
P41216_208	AK[+100]LLLEGVENK	901.499	30.6492	NA	NA	28.3508
P41216_208	AK[+100]LLLEGVENK	788.415	26.7068	NA	NA	22.2932
P41216_208	AK[+100]LLLEGVENK	675.331	12.8494	NA	NA	7.15058
P41216_208	AK[+100]LLLEGVENK	546.288	11.5168	NA	NA	5.48323
P42125_222	VGVVDEVVPEDQVHSK[+100]AR	688.352	NA	571.627	1365.21	1429.66
P42125_222	VGVVDEVVPEDQVHSK[+100]AR	688.686	NA	508.664	1257.34	1366.5
P42125_222	VGVVDEVVPEDQVHSK[+100]AR	689.02	NA	321.04	785.346	802.613
P42125_222	VGVVDEVVPEDQVHSK[+100]AR	1266.61	NA	196.604	456.216	605.68
P42125_222	VGVVDEVVPEDQVHSK[+100]AR	1040.51	NA	22.8177	50.8808	65.3016
P42125_222	VGVVDEVVPEDQVHSK[+100]AR	797.426	NA	60.6885	134.784	161.027
P42125_222	VGVVDEVVPEDQVHSK[+100]AR	698.358	NA	82.7871	193.349	217.864
P42125_222	VGVVDEVVPEDQVHSK[+100]AR	561.299	NA	39.6869	80.7387	84.5744
P42125_222	VGVVDEVVPEDQVHSK[+100]AR	904.445	NA	45.9895	95.8267	102.684
P42125_222	VGVVDEVVPEDQVHSK[+100]AR	854.91	NA	71.6511	150.449	171.4
P42125_222	VGVVDEVVPEDQVHSK[+100]AR	732.876	NA	25.8917	64.3609	73.2474
P42125_222	VGVVDEVVPEDQVHSK[+100]AR	633.807	NA	136.828	311.225	NA
P42125_222	VGVVDEVVPEDQVHSK[+100]AR	599.304	NA	29.2154	65.3355	77.4491
P42125_247	K[+100]ATADNLIK	537.295	557.487	515.92	412.464	434.13
P42125_247	K[+100]ATADNLIK	537.797	616.245	588.767	382.694	498.294
P42125_247	K[+100]ATADNLIK	538.298	315.115	288.059	199.413	215.912
P42125_247	K[+100]ATADNLIK	845.473	63.3771	65.8005	49.6777	65.6447
P42125_247	K[+100]ATADNLIK	774.436	173.267	182.089	123.501	144.143
P42125_247	K[+100]ATADNLIK	401.203	15.2378	19.5239	16.4457	18.2926
P42125_247	K[+100]ATADNLIK	814.394	15.7891	18.6247	14.9752	13.611
P42125_255	ATADNLIK[+100]QR	615.328	461.897	409.697	360.25	433.156
P42125_255	ATADNLIK[+100]QR	615.829	240.54	252.017	207.509	287.934
P42125_255	ATADNLIK[+100]QR	616.331	129.973	109.591	116.745	NA
P42125_255	ATADNLIK[+100]QR	1057.56	50.6008	54.3048	36.9616	41.6327
P42125_255	ATADNLIK[+100]QR	986.527	46.7226	40.1319	43.1457	41.4998
P42125_255	ATADNLIK[+100]QR	871.5	39.7745	34.9584	28.5693	34.1978
P42125_255	ATADNLIK[+100]QR	757.457	36.635	35.4656	NA	29.5688
P42125_255	ATADNLIK[+100]QR	644.373	93.5854	100.948	69.9135	94.5536
P42125_255	ATADNLIK[+100]QR	531.289	87.9344	73.0965	66.7472	80.222
P42125_255	ATADNLIK[+100]QR	303.178	20.2114	20.5689	16.5118	18.7079
P42125_76	LENDK[+100]SIR	537.775	925.626	965.424	519.969	811.481
P42125_76	LENDK[+100]SIR	538.276	516.308	541.22	304.78	467.191
P42125_76	LENDK[+100]SIR	538.778	174.777	175.186	101.542	168.994
P42125_76	LENDK[+100]SIR	961.459	NA	131.89	78.8887	116.495
P42125_76	LENDK[+100]SIR	832.416	NA	434.368	250.324	343.712
P42125_76	LENDK[+100]SIR	718.373	67.1249	64.178	39.8968	61.3003
P42125_76	LENDK[+100]SIR	603.346	77.2896	75.7978	49.554	69.8586
P42125_76	LENDK[+100]SIR	375.235	62.174	60.0763	32.124	47.6257
P45952_79	SGEYPFPLIK[+100]R	703.869	NA	1565.05	1290.65	2021.79
P45952_79	SGEYPFPLIK[+100]R	704.371	NA	1266.77	1137.31	1531.42
P45952_79	SGEYPFPLIK[+100]R	704.872	NA	577.88	487.328	785.792
P45952_79	SGEYPFPLIK[+100]R	1133.64	NA	77.5727	72.1186	107.309
P45952_79	SGEYPFPLIK[+100]R	970.572	NA	1175.22	883.809	1465.97
P45952_79	SGEYPFPLIK[+100]R	873.519	NA	107.405	102.44	157.655
P45952_79	SGEYPFPLIK[+100]R	726.451	NA	461.375	338.656	588.969
P45952_79	SGEYPFPLIK[+100]R	629.398	NA	27.4371	25.8127	35.2503
P45952_79	SGEYPFPLIK[+100]R	485.79	NA	72.1727	58.4107	88.9166
P45952_79	SGEYPFPLIK[+100]R	363.729	NA	22.0695	19.7667	32.1638
P45952_79	SGEYPFPLIK[+100]R	437.167	NA	141.991	123.704	201.305
P45952_79	SGEYPFPLIK[+100]R	681.288	NA	64.4137	54.5226	82.5637
P45952_79	SGEYPFPLIK[+100]R	891.425	NA	13.7372	14.6024	17.1604
P45952_79	SGEYPFPLIK[+100]R	469.582	NA	143.697	121.83	193.473
P45952_79	SGEYPFPLIK[+100]R	469.916	NA	124.574	108.117	154.809
P45952_79	SGEYPFPLIK[+100]R	726.450851_duplicate1	NA	115.957	72.7359	128.308
P45952_79	SGEYPFPLIK[+100]R	629.398087_duplicate1	NA	24.9446	28.2614	54.7941
P45952_79	SGEYPFPLIK[+100]R	516.314	NA	35.6507	29.4745	45.8748
P45952_79	SGEYPFPLIK[+100]R	403.23	NA	14.7462	9.08388	15.17
P45952_79	SGEYPFPLIK[+100]R	363.729063_duplicate1	NA	28.1188	18.6464	30.7348
P45952_79	SGEYPFPLIK[+100]R	437.16669_duplicate1	NA	13.1489	8.60619	NA
P45952_79	SGEYPFPLIK[+100]R	534.219	NA	40.1625	31.975	58.3625
P45952_79	SGEYPFPLIK[+100]R	681.287868_duplicate1	NA	27.7157	22.1751	40.1092
P47738_370	TEQGPQVDETQFK[+100]K	867.913	NA	213.206	160.174	278.121
P47738_370	TEQGPQVDETQFK[+100]K	868.414	NA	213.905	167.768	249.327
P47738_370	TEQGPQVDETQFK[+100]K	868.916	NA	149.034	86.7467	106.719
P47738_370	TEQGPQVDETQFK[+100]K	1376.67	NA	51.2062	35.944	46.8498
P47738_370	TEQGPQVDETQFK[+100]K	1094.54	NA	17.5772	7.97296	17.9499
P47738_370	TEQGPQVDETQFK[+100]K	995.468	NA	38.2922	36.3103	49.8975
P47738_370	TEQGPQVDETQFK[+100]K	578.944	NA	214.154	139.655	208.191
P47738_370	TEQGPQVDETQFK[+100]K	579.279	NA	203.359	168.444	233.696
P47738_370	TEQGPQVDETQFK[+100]K	579.613	NA	108.874	75.8437	118.783
P47738_370	TEQGPQVDETQFK[+100]K	1094.536431_duplicate1	NA	13.6339	NA	13.6889
P47738_370	TEQGPQVDETQFK[+100]K	995.468017_duplicate1	NA	43.2093	25.9407	40.35
P47738_370	TEQGPQVDETQFK[+100]K	880.441	NA	38.3735	32.1343	41.4922
P47738_370	TEQGPQVDETQFK[+100]K	751.398481_duplicate1	NA	31.3	25.8375	43.3625
P47738_370	TEQGPQVDETQFK[+100]K	650.351	NA	14.7038	16.4779	23.3183
P47738_370	TEQGPQVDETQFK[+100]K	522.292	NA	30.4126	21.2031	32.8843
P47738_370	TEQGPQVDETQFK[+100]K	375.224	NA	13.7208	8.94331	14.8359
P47738_370	TEQGPQVDETQFK[+100]K	416.178	NA	14.6966	11.2936	18.0098
P47738_370	TEQGPQVDETQFK[+100]K	641.289	NA	26.5506	23.6143	30.8351
P47738_371	TEQGPQVDETQFKK[+100]	867.913	215.381	239.551	NA	265.067
P47738_371	TEQGPQVDETQFKK[+100]	868.414	216.566	242.468	NA	236.965
P47738_371	TEQGPQVDETQFKK[+100]	1376.67	34.5319	42.031	NA	44.4371
P47738_371	TEQGPQVDETQFKK[+100]	1094.54	16.0617	13.9021	NA	17.0362
P47738_371	TEQGPQVDETQFKK[+100]	995.468	45.1179	44.6301	NA	47.252
P47738_371	TEQGPQVDETQFKK[+100]	578.944	193.166	182.983	NA	196.851
P47738_371	TEQGPQVDETQFKK[+100]	579.279	138.168	176.582	NA	222.25
P47738_371	TEQGPQVDETQFKK[+100]	579.613	99.4538	81.4532	NA	112.093
P47738_371	TEQGPQVDETQFKK[+100]	880.441	31.0946	28.7697	NA	39.1357
P47738_371	TEQGPQVDETQFKK[+100]	751.398	34.1881	26.817	NA	40.995
P47738_371	TEQGPQVDETQFKK[+100]	650.351	18.2695	18.6035	NA	22.127
P47738_371	TEQGPQVDETQFKK[+100]	522.292	22.6459	27.0679	NA	31.2863
P47738_371	TEQGPQVDETQFKK[+100]	641.289	26.8639	26.972	NA	29.1641
P47738_377	ILGYIK[+100]SGQQEGAK	796.42	843.744	940.52	649.049	868.188
P47738_377	ILGYIK[+100]SGQQEGAK	796.921	645.027	719.243	531.983	691.747
P47738_377	ILGYIK[+100]SGQQEGAK	797.423	318.234	381.064	282.107	334.595
P47738_377	ILGYIK[+100]SGQQEGAK	1365.66	108.441	106.082	75.101	97.8755
P47738_377	ILGYIK[+100]SGQQEGAK	1145.58	109.881	108.924	88.3573	108.337
P47738_377	ILGYIK[+100]SGQQEGAK	1032.5	174.702	196.77	158.674	175.854
P47738_377	ILGYIK[+100]SGQQEGAK	804.385	186.896	185.341	149.704	192.059
P47738_377	ILGYIK[+100]SGQQEGAK	717.353	70.8077	80.6719	75.1477	81.3726
P47738_377	ILGYIK[+100]SGQQEGAK	531.282	NA	364.897	327.822	417.593
P47738_377	ILGYIK[+100]SGQQEGAK	531.617	272.821	240.269	196.182	265.728
P47738_377	ILGYIK[+100]SGQQEGAK	531.951	148.762	101.941	108.538	127.26
P47738_377	ILGYIK[+100]SGQQEGAK	804.384622_duplicate1	105.043	118.064	86.3915	115.001
P47738_377	ILGYIK[+100]SGQQEGAK	717.352593_duplicate1	48.4093	64.6382	38.3091	62.1434
P47738_377	ILGYIK[+100]SGQQEGAK	660.331	19.2612	20.5948	13.3569	21.7871
P47738_377	ILGYIK[+100]SGQQEGAK	404.214	11.4826	12.1042	8.67762	13.7355
P47738_377	ILGYIK[+100]SGQQEGAK	573.293	5.40746	NA	3.52927	5.05763
P47738_377	ILGYIK[+100]SGQQEGAK	447.26	21.3171	22.3642	18.2856	21.5331
P47738_385	SGQQEGAK[+100]LLC[+57]GGGAAADR	649.306	119.472	163.087	139.163	196.777
P47738_385	SGQQEGAK[+100]LLC[+57]GGGAAADR	649.64	NA	123.142	112.654	126.944
P47738_385	SGQQEGAK[+100]LLC[+57]GGGAAADR	649.974	55.3646	73.7316	59.8146	NA
P47738_385	SGQQEGAK[+100]LLC[+57]GGGAAADR	834.352	66.9544	83.4586	61.3256	81.7614
P47738_385	SGQQEGAK[+100]LLC[+57]GGGAAADR	674.322	39.9652	60.1514	39.0904	63.2929
P47738_385	SGQQEGAK[+100]LLC[+57]GGGAAADR	560.279	11.6738	11.3553	9.18374	13.2872
P47738_385	SGQQEGAK[+100]LLC[+57]GGGAAADR	886.39	24.2699	24.9273	NA	28.8383
P47738_385	SGQQEGAK[+100]LLC[+57]GGGAAADR	999.474	32.45	30.3882	20.721	30.4407
P47738_430	FK[+100]TIEEVVGR	639.34	1191.51	1660.87	2440.36	2498.26
P47738_430	FK[+100]TIEEVVGR	639.842	799.614	1126.87	1635.76	1647.76
P47738_430	FK[+100]TIEEVVGR	640.343	320.553	495.708	816.174	721.065
P47738_430	FK[+100]TIEEVVGR	902.494	741.814	1076.13	1481.59	1546.47
P47738_430	FK[+100]TIEEVVGR	801.446	210.96	303.084	415.745	429.711
P47738_430	FK[+100]TIEEVVGR	688.362	167.773	253.236	355.345	382.147
P47738_430	FK[+100]TIEEVVGR	477.234	77.2795	110.189	151.064	149.968
P47738_430	FK[+100]TIEEVVGR	426.563	100.978	139.466	223.732	216.824
P47738_430	FK[+100]TIEEVVGR	426.897	71.4969	102.286	143.398	148.319
P47738_430	FK[+100]TIEEVVGR	427.231	55.2838	68.9837	113.397	93.3353
P47738_430	FK[+100]TIEEVVGR	559.32	27.173	36.921	51.451	57.455
P47738_430	FK[+100]TIEEVVGR	430.277	NA	66.319	82.2096	90.8166
P47738_430	FK[+100]TIEEVVGR	331.209	70.0435	96.6279	120.964	127.365
P47738_430	FK[+100]TIEEVVGR	376.187	12.6268	21.0122	25.1487	24.2123
P47738_430	FK[+100]TIEEVVGR	477.234375_duplicate1	14.3505	17.587	36.6509	36.4116
P47738_430	FK[+100]TIEEVVGR	590.318	15.6431	21.6716	NA	41.7801
P47738_430	FK[+100]TIEEVVGR	848.404	32.8548	41.8091	61.0604	75.2757
P47738_430	FK[+100]TIEEVVGR	947.472	NA	6.70694	18.36	16.8092
P47738_513	TVTVK[+100]VPQK	550.322	534.69	543.992	465.393	504.925
P47738_513	TVTVK[+100]VPQK	550.823	313.54	330.026	261.875	305.059
P47738_513	TVTVK[+100]VPQK	551.324	115.909	117.706	100.934	123.952
P47738_513	TVTVK[+100]VPQK	899.52	348.017	341.449	326.161	354.372
P47738_513	TVTVK[+100]VPQK	798.472	64.1234	63.6763	60.4715	61.7288
P47738_513	TVTVK[+100]VPQK	699.404	117.748	126.272	103.246	112.734
P47738_513	TVTVK[+100]VPQK	471.293	43.5762	41.2031	36.8744	42.3462
P47738_513	TVTVK[+100]VPQK	372.224	122.676	121.468	105.631	116.725
P47738_513	TVTVK[+100]VPQK	302.171	18.0413	21.1745	15.9633	16.8209
P47738_513	TVTVK[+100]VPQK	629.35	NA	12.8567	10.2733	NA
P47738_513	TVTVK[+100]VPQK	728.419	16.9468	20.1783	15.9037	NA
P50136_386	K[+100]VMEAFEQAER	719.338	133.791	NA	217.391	198.318
P50136_386	K[+100]VMEAFEQAER	719.839	101.405	NA	157.931	131.663
P50136_386	K[+100]VMEAFEQAER	720.34	83.825	NA	96.4527	80.2223
P50136_386	K[+100]VMEAFEQAER	1110.49	99.4304	NA	131.299	137.27
P50136_386	K[+100]VMEAFEQAER	979.448	22.8658	NA	49.1551	48.4791
P50136_386	K[+100]VMEAFEQAER	779.368	31.2459	NA	53.6169	43.1371
P50136_386	K[+100]VMEAFEQAER	503.257	5.77908	NA	11.3124	7.40853
P51174_92	EVWEK[+100]AGK	523.761	310.598	285.767	259.853	272.282
P51174_92	EVWEK[+100]AGK	524.263	251.035	197.952	226.703	201.81
P51174_92	EVWEK[+100]AGK	524.764	75.7449	73.739	85.3842	65.1318
P51174_92	EVWEK[+100]AGK	818.404	83.4664	79.1273	68.5162	76.3902
P51174_92	EVWEK[+100]AGK	632.325	44.463	45.7055	NA	35.9281
P51174_92	EVWEK[+100]AGK	503.282	43.1724	31.0806	35.1184	32.6286
P51881_105	QIFLGGVDK[+100]R	616.835	855.88	802.088	529.716	744.816
P51881_105	QIFLGGVDK[+100]R	617.337	672.676	624.052	381.379	556.393
P51881_105	QIFLGGVDK[+100]R	617.838	235.077	229.204	148.083	214.636
P51881_105	QIFLGGVDK[+100]R	991.521	335.347	278.76	NA	277.703
P51881_105	QIFLGGVDK[+100]R	844.452	157.524	153.381	NA	133.572
P51881_105	QIFLGGVDK[+100]R	731.368	409.74	382.527	211.999	331.734
P51881_105	QIFLGGVDK[+100]R	674.347	91.8049	97.2207	45.9893	74.4851
P51881_105	QIFLGGVDK[+100]R	518.257	50.382	44.7007	28.1281	39.2892
P51881_105	QIFLGGVDK[+100]R	403.23	NA	92.6367	51.6161	74.7436
P51881_147	LAADVGK[+100]AGAER	1073.52	30.4968	25.7351	27.0068	26.7614
P51881_147	LAADVGK[+100]AGAER	1002.49	23.5639	20.8273	18.5864	20.5224
P51881_147	LAADVGK[+100]AGAER	887.458	20.652	23.1993	18.6735	17.9751
P51881_147	LAADVGK[+100]AGAER	788.39	68.4531	54.599	55.0408	62.4071
P51881_147	LAADVGK[+100]AGAER	731.368	6.16947	NA	NA	3.77728
P51881_147	LAADVGK[+100]AGAER	432.22	12.1798	12.8326	8.06307	NA
P51881_147	LAADVGK[+100]AGAER	470.261	7.08112	8.22192	5.35739	5.83958
P51881_155	EFK[+100]GLGDC[+57]LVK	683.34	NA	449.06	394.015	779.925
P51881_155	EFK[+100]GLGDC[+57]LVK	683.841	NA	363.386	283.8	633.314
P51881_155	EFK[+100]GLGDC[+57]LVK	684.342	NA	195.694	183.848	300.958
P51881_155	EFK[+100]GLGDC[+57]LVK	861.45	NA	162.455	186.767	283.778
P51881_166	IYK[+100]SDGIK	512.271	1204.87	1253.57	1077.85	1213.22
P51881_166	IYK[+100]SDGIK	512.773	689.521	698.273	546.864	642.343
P51881_166	IYK[+100]SDGIK	513.274	243.954	243.463	NA	235.603
P51881_166	IYK[+100]SDGIK	910.452	311.752	311.248	250.745	301.254
P51881_166	IYK[+100]SDGIK	747.388	420.952	412.571	319.331	408.146
P51881_166	IYK[+100]SDGIK	519.277	155.979	147.345	NA	146.556
P51881_166	IYK[+100]SDGIK	317.218	54.2497	51.4669	39.8793	54.404
P51881_166	IYK[+100]SDGIK	505.266	60.4646	60.2865	44.3684	50.3805
P51881_96	YK[+100]QIFLGGVDKR	508.612	102.68	94.4547	64.3015	100.564
P51881_96	YK[+100]QIFLGGVDKR	508.946	74.1906	79.0523	63.5241	98.233
P51881_96	YK[+100]QIFLGGVDKR	509.281	82.5923	66.3964	25.2113	31.8
P51881_96	YK[+100]QIFLGGVDKR	303.214	18.7956	13.8148	7.92938	19.4602
P51881_96	YK[+100]QIFLGGVDKR	392.182	16.077	10.6046	6.69552	12.6228
P52825_305	QK[+100]LIHGGNEETLR	532.278	627.286	641.797	558.562	523.355
P52825_305	QK[+100]LIHGGNEETLR	532.612	485.917	511.496	419.176	430.911
P52825_305	QK[+100]LIHGGNEETLR	532.946	247.087	244.791	196.8	195.821
P52825_305	QK[+100]LIHGGNEETLR	1012.48	30.3943	31.5592	19.5007	24.0459
P52825_305	QK[+100]LIHGGNEETLR	875.422	161.51	156.925	123.684	143.381
P52825_305	QK[+100]LIHGGNEETLR	818.4	38.2961	47.3897	39.0433	39.7708
P52825_305	QK[+100]LIHGGNEETLR	647.336	28.3159	34.8298	25.0165	30.3378
P52825_305	QK[+100]LIHGGNEETLR	518.293	50.7817	53.3195	NA	45.9555
P52825_305	QK[+100]LIHGGNEETLR	389.251	48.7364	50.1241	37.0018	37.6377
P52825_305	QK[+100]LIHGGNEETLR	619.828	39.8126	41.7544	30.49	33.4431
P52825_305	QK[+100]LIHGGNEETLR	563.286	17.9132	21.4637	16.0866	NA
P52825_305	QK[+100]LIHGGNEETLR	506.744	38.1088	38.836	32.8751	42.1801
P52825_424	LSSALK[+100]AGVTAAK	658.875	810.604	889.557	1197.02	806.816
P52825_424	LSSALK[+100]AGVTAAK	659.376	599.11	619.835	988.653	581.402
P52825_424	LSSALK[+100]AGVTAAK	659.877	238.361	254.776	343.969	248.395
P52825_424	LSSALK[+100]AGVTAAK	1116.63	64.8445	70.2199	99.6014	65.3343
P52825_424	LSSALK[+100]AGVTAAK	1029.59	53.4246	62.0016	78.0254	52.0484
P52825_424	LSSALK[+100]AGVTAAK	958.557	101.372	104.709	141.913	94.5072
P52825_424	LSSALK[+100]AGVTAAK	845.473	177.002	194.188	266.058	186.751
P52825_424	LSSALK[+100]AGVTAAK	617.362	202.36	213.162	296.321	208.657
P52825_424	LSSALK[+100]AGVTAAK	546.325	103.994	115.054	155.347	102.104
P52825_424	LSSALK[+100]AGVTAAK	359.193	28.3913	29.6343	40.8278	36.1465
P52825_424	LSSALK[+100]AGVTAAK	472.277	20.3323	29.4534	38.6434	28.0709
P52825_424	LSSALK[+100]AGVTAAK	700.388	32.0704	31.268	47.9719	34.1898
P52825_424	LSSALK[+100]AGVTAAK	771.425	29.0032	35.1841	39.5526	27.26
P52825_424	LSSALK[+100]AGVTAAK	439.586	99.1685	103.878	146.078	98.8753
P52825_424	LSSALK[+100]AGVTAAK	439.92	64.2837	77.3334	104.025	74.8579
P52825_424	LSSALK[+100]AGVTAAK	845.472708_duplicate1	4.18653	5.07873	7.02684	3.70789
P52825_424	LSSALK[+100]AGVTAAK	617.361701_duplicate1	49.8728	55.4595	78.0407	63.6271
P52825_424	LSSALK[+100]AGVTAAK	546.324588_duplicate1	41.9907	45.1998	54.2861	33.5234
P52825_424	LSSALK[+100]AGVTAAK	489.303	14.2973	15.6821	22.7474	14.7732
P52825_424	LSSALK[+100]AGVTAAK	472.276575_duplicate1	11.883	8.57715	17.0155	10.5244
P53395_295	LREELK[+100]PVALAR	498.959	611.474	634.023	436.21	574.292
P53395_295	LREELK[+100]PVALAR	499.294	545.901	565.893	NA	499.811
P53395_295	LREELK[+100]PVALAR	499.628	219.063	244.98	157.036	201.921
P53395_295	LREELK[+100]PVALAR	626.398	703.678	696.108	441.537	652.677
P53395_295	LREELK[+100]PVALAR	529.346	58.5415	57.4762	35.8909	55.0915
P53395_295	LREELK[+100]PVALAR	430.277	135.138	134.445	88.6086	120.309
P53395_295	LREELK[+100]PVALAR	359.24	25.5488	25.54	19.8709	27.5403
P53395_295	LREELK[+100]PVALAR	613.343	20.2426	22.8059	15.9163	NA
P53395_295	LREELK[+100]PVALAR	313.703	68.7897	78.5375	48.5089	64.1639
P53395_295	LREELK[+100]PVALAR	528.278	60.8401	55.7238	39.9661	60.9701
P53395_295	LREELK[+100]PVALAR	641.362	89.8489	82.6358	75.8638	95.1514
P53395_295	LREELK[+100]PVALAR	869.473	222.589	235.291	143.632	216.487
P53395_295	LREELK[+100]PVALAR	435.24	110.88	106.912	74.81	94.3988
P53395_435	FDQK[+100]GDVYK	600.283	151.409	146.114	119.551	160.926
P53395_435	FDQK[+100]GDVYK	600.784	100.003	101.665	79.0203	80.812
P53395_435	FDQK[+100]GDVYK	601.285	43.5359	38.8523	37.7284	45.8835
P53395_435	FDQK[+100]GDVYK	1052.49	21.0175	17.8415	13.2672	20.8738
P53395_435	FDQK[+100]GDVYK	809.404	24.9945	18.2087	19.2948	27.0021
P53395_435	FDQK[+100]GDVYK	581.293	35.9541	34.8364	29.6542	35.5553
P53395_435	FDQK[+100]GDVYK	1053.45	13.4177	13.3559	8.21928	10.5071
P54071_133	MWK[+100]SPNGTIR	645.82	217.86	177.922	179.348	201.87
P54071_133	MWK[+100]SPNGTIR	646.321	136.091	NA	125.158	132.837
P54071_133	MWK[+100]SPNGTIR	972.511	118.228	103.743	83.7725	96.2564
P54071_133	MWK[+100]SPNGTIR	744.4	143.135	139.629	107.539	131.697
P54071_155	EPIIC[+57]K[+100]NIPR	670.356	1173.39	1058.53	791.228	975.356
P54071_155	EPIIC[+57]K[+100]NIPR	670.857	809.799	728.703	548.673	718.325
P54071_155	EPIIC[+57]K[+100]NIPR	671.358	418.607	372.762	NA	358.632
P54071_155	EPIIC[+57]K[+100]NIPR	1113.61	76.5019	72.4168	NA	70.4735
P54071_155	EPIIC[+57]K[+100]NIPR	1000.52	236.027	243.58	163.681	205.212
P54071_155	EPIIC[+57]K[+100]NIPR	887.44	447.45	442.654	300.334	416.062
P54071_155	EPIIC[+57]K[+100]NIPR	727.41	141.836	113.75	86.0332	120.381
P54071_155	EPIIC[+57]K[+100]NIPR	499.299	91.6254	81.0492	60.5791	82.7462
P54071_155	EPIIC[+57]K[+100]NIPR	447.239	290.191	239.688	206.514	247.106
P54071_155	EPIIC[+57]K[+100]NIPR	447.574	185.521	178.816	126.907	164.756
P54071_155	EPIIC[+57]K[+100]NIPR	447.908	138.577	112.705	NA	128.919
P54071_155	EPIIC[+57]K[+100]NIPR	499.298707_duplicate1	63.2158	57.5636	45.2788	62.4419
P54071_155	EPIIC[+57]K[+100]NIPR	385.256	35.1667	33.835	27.7256	34.2726
P54071_155	EPIIC[+57]K[+100]NIPR	955.455	NA	8.36036	8.19491	10.4513
P54071_180	HAHGDQYK[+100]ATDFVVDR	490.48	268.017	370.912	205.744	300.327
P54071_180	HAHGDQYK[+100]ATDFVVDR	490.731	330.028	366.361	169.305	368.305
P54071_180	HAHGDQYK[+100]ATDFVVDR	490.982	223.954	234.484	87.994	219.568
P54071_180	HAHGDQYK[+100]ATDFVVDR	922.463	4.7386	NA	NA	9.26517
P54071_180	HAHGDQYK[+100]ATDFVVDR	851.426	11.5605	13.6545	5.68821	21.0968
P54071_180	HAHGDQYK[+100]ATDFVVDR	389.214	152.612	190.205	72.328	182.855
P54071_180	HAHGDQYK[+100]ATDFVVDR	405.17	17.3253	19.4891	8.11878	18.0668
P54071_180	HAHGDQYK[+100]ATDFVVDR	605.268	3.51505	3.95405	3.29436	NA
P54071_180	HAHGDQYK[+100]ATDFVVDR	662.781	67.5988	76.6969	41.7813	72.9229
P54071_180	HAHGDQYK[+100]ATDFVVDR	736.315	29.9716	42.792	12.1543	47.0821
P54071_180	HAHGDQYK[+100]ATDFVVDR	403.848	NA	7.11941	3.38949	6.28558
P54071_180	HAHGDQYK[+100]ATDFVVDR	524.236	15.9452	15.3743	4.80348	11.877
P54071_199	LVFTPK[+100]DGSSAK	675.351	2368.16	2195.53	1431.68	1952.13
P54071_199	LVFTPK[+100]DGSSAK	675.852	1661.72	1604.02	937.615	1421.15
P54071_199	LVFTPK[+100]DGSSAK	676.354	755.341	666.502	403.212	678.944
P54071_199	LVFTPK[+100]DGSSAK	990.474	596.669	529.165	373.425	554.241
P54071_199	LVFTPK[+100]DGSSAK	889.426	1053.97	1055.1	671.251	901.183
P54071_199	LVFTPK[+100]DGSSAK	564.262	105.324	94.861	60.821	97.9939
P54071_199	LVFTPK[+100]DGSSAK	449.235	230.779	202.382	162.227	241.113
P54071_199	LVFTPK[+100]DGSSAK	445.217	165.253	156.718	90.2697	146.259
P54071_199	LVFTPK[+100]DGSSAK	461.276	125.808	114.139	74.9297	94.1241
P54071_243	K[+100]WPLYLSTK	618.337	848.049	1111.52	596.831	818.105
P54071_243	K[+100]WPLYLSTK	618.839	611.375	757.241	401.79	568.594
P54071_243	K[+100]WPLYLSTK	619.34	231.564	337.192	NA	254.094
P54071_243	K[+100]WPLYLSTK	1007.56	45.3172	57.798	22.6777	40.207
P54071_243	K[+100]WPLYLSTK	821.477	768.628	948.423	NA	720.098
P54071_243	K[+100]WPLYLSTK	611.34	51.5081	62.1794	32.3902	53.4223
P54071_243	K[+100]WPLYLSTK	415.198	152.552	194.046	81.9165	158.486
P54071_256	NTILK[+100]AYDGR	625.822	460.861	453.455	418.945	545.239
P54071_256	NTILK[+100]AYDGR	626.825	143.33	142.556	112.601	148.514
P54071_256	NTILK[+100]AYDGR	1035.55	90.5973	86.3191	65.6378	86.9458
P54071_256	NTILK[+100]AYDGR	922.463	166.826	145.023	104.289	139.862
P54071_256	NTILK[+100]AYDGR	809.379	98.76	109.978	59.5637	84.1984
P54071_256	NTILK[+100]AYDGR	581.268	92.0501	98.9941	61.4282	79.5276
P54071_256	NTILK[+100]AYDGR	510.231	31.4041	35.3608	26.0273	30.7078
P54071_256	NTILK[+100]AYDGR	329.182	29.9995	32.621	21.4818	23.8977
P54071_256	NTILK[+100]AYDGR	670.377	19.0349	16.9169	11.4375	13.6107
P54071_256	NTILK[+100]AYDGR	741.414	11.7478	9.33517	5.45241	7.96458
P54071_256	NTILK[+100]AYDGR	904.477	4.76953	3.98948	3.16234	NA
P54071_282	NK[+100]IWYEHR	623.806	142.855	118.107	126.289	118.749
P54071_282	NK[+100]IWYEHR	415.872	526.141	488.347	362.287	385.224
P54071_282	NK[+100]IWYEHR	416.206	442.373	382.014	283.481	320.631
P54071_282	NK[+100]IWYEHR	416.54	154.605	147.313	110.378	125.703
P54071_282	NK[+100]IWYEHR	790.363	98.3635	79.5747	66.9283	81.1334
P54071_282	NK[+100]IWYEHR	604.284	224.569	187.546	143.924	170.462
P54071_282	NK[+100]IWYEHR	312.178	76.7486	82.6792	46.9071	56.6652
P54071_282	NK[+100]IWYEHR	452.227	49.5755	36.8319	30.1624	39.9302
P54071_282	NK[+100]IWYEHR	403.198	336.888	280.134	254.575	275.903
P54071_384	GK[+100]LDGNQDLIR	664.844	345.35	426.165	323.266	428.218
P54071_384	GK[+100]LDGNQDLIR	665.345	258.797	298.777	NA	314.428
P54071_384	GK[+100]LDGNQDLIR	665.847	108.357	126.945	100.676	NA
P54071_384	GK[+100]LDGNQDLIR	1043.55	175.416	213.673	147.228	191.683
P54071_384	GK[+100]LDGNQDLIR	930.464	143.553	178.692	127.901	178.854
P54071_384	GK[+100]LDGNQDLIR	815.437	64.6744	77.5275	68.3247	86.4734
P54869_118	TK[+100]LPWDAVGR	621.827	687.319	944.149	681.95	1036.08
P54869_118	TK[+100]LPWDAVGR	622.329	491.972	679.119	556.403	701.506
P54869_118	TK[+100]LPWDAVGR	622.83	200.957	248.823	231.279	327.941
P54869_118	TK[+100]LPWDAVGR	913.489	250.189	393.71	261.058	380.544
P54869_118	TK[+100]LPWDAVGR	800.405	654.817	843.389	523.508	802.786
P54869_118	TK[+100]LPWDAVGR	703.352	32.5835	43.794	31.0268	46.0957
P54869_118	TK[+100]LPWDAVGR	517.273	29.9945	43.2166	29.5012	41.2878
P54869_118	TK[+100]LPWDAVGR	402.246	51.298	64.0936	39.8229	65.2855
P54869_118	TK[+100]LPWDAVGR	443.25	144.596	224.994	137.322	207.589
P54869_118	TK[+100]LPWDAVGR	540.303	1.13038	NA	NA	3.4805
P54869_118	TK[+100]LPWDAVGR	414.887	33.6139	39.394	30.6374	40.8547
P54869_118	TK[+100]LPWDAVGR	415.222	83.1986	87.4838	NA	117.839
P54869_118	TK[+100]LPWDAVGR	415.556	7.8504	16.0239	17.5797	20.546
P54869_118	TK[+100]LPWDAVGR	517.272886_duplicate1	14.0851	22.8693	14.9822	26.5634
P54869_118	TK[+100]LPWDAVGR	402.245943_duplicate1	14.2517	18.5118	13.8295	15.907
P54869_118	TK[+100]LPWDAVGR	331.209	18.9064	23.6011	14.8824	20.1102
P54869_118	TK[+100]LPWDAVGR	330.166	NA	9.49776	8.22907	10.3045
P54869_310	MVQK[+100]SLAR	516.779	24678.5	25000	22469.8	22915.6
P54869_310	MVQK[+100]SLAR	517.28	13158.6	13471.5	12064.7	12439.7
P54869_310	MVQK[+100]SLAR	517.781	5518.33	5550.74	4991.43	5330.51
P54869_310	MVQK[+100]SLAR	901.51	1803.3	1717.55	1665.52	1681.64
P54869_310	MVQK[+100]SLAR	802.442	7475.12	7168.5	7049.56	7147.83
P54869_310	MVQK[+100]SLAR	674.383	3584.95	3521.08	3333.85	3397.13
P54869_310	MVQK[+100]SLAR	446.272	2875.47	2762.2	2664.49	2705.84
P54869_310	MVQK[+100]SLAR	359.24	510.235	478.374	480.96	503.431
P54869_310	MVQK[+100]SLAR	359.175	508.397	505.777	460.75	455.576
P54869_310	MVQK[+100]SLAR	587.286	549.45	534.65	499.529	511.371
P54869_310	MVQK[+100]SLAR	787.402	415.527	400.158	342.754	386.56
P54869_310	MVQK[+100]SLAR	858.439	250.17	224.103	219.87	237.857
P54869_310	M[+16]VQK[+100]SLAR	525.278	1045.19	966.653	NA	1039.97
P54869_310	M[+16]VQK[+100]SLAR	359.24	59.0381	58.0501	NA	58.7365
P54869_310	M[+16]VQK[+100]SLAR	375.17	73.7993	55.9738	NA	64.8827
P54869_310	M[+16]VQK[+100]SLAR	603.281	52.6652	50.3715	NA	50.0862
P54869_310	M[+16]VQK[+100]SLAR	690.313	8.42704	NA	NA	7.66459
P54869_354	DVDK[+100]ALLK	501.279	2804.67	2426.44	1482.17	2002.72
P54869_354	DVDK[+100]ALLK	501.781	1471.64	1244.15	790.731	1065.49
P54869_354	DVDK[+100]ALLK	502.282	558.743	491.66	272.442	389.655
P54869_354	DVDK[+100]ALLK	787.456	1619.24	1466.81	827.355	1259.09
P54869_354	DVDK[+100]ALLK	672.429	217.911	195.866	114.799	164.924
P54869_354	DVDK[+100]ALLK	444.318	182.214	157.073	92.1304	136.082
P54869_354	DVDK[+100]ALLK	373.281	89.9939	83.3237	53.1423	69.0401
P54869_354	DVDK[+100]ALLK	443.766	NA	17.0687	10.5286	14.3698
P54869_354	DVDK[+100]ALLK	330.13	NA	34.2614	19.4549	30.7757
P54869_354	DVDK[+100]ALLK	558.241	NA	44.7942	28.6542	43.491
P54869_354	DVDK[+100]ALLK	629.278	77.8742	78.0848	42.2834	60.2577
P54869_354	DVDK[+100]ALLK	742.362	95.3762	107.687	56.7435	82.6931
P54869_354	DVDK[+100]ALLK	855.446	98.438	94.8806	60.376	85.8054
P54869_427	VSK[+100]DASPGSPLEK	707.857	6696.2	6898.27	5062.59	5953.94
P54869_427	VSK[+100]DASPGSPLEK	708.358	4853.58	4961.14	3710.13	4323.14
P54869_427	VSK[+100]DASPGSPLEK	708.859	2121.98	2164.31	1608.39	1896.82
P54869_427	VSK[+100]DASPGSPLEK	1228.61	200.037	200.064	NA	172.368
P54869_427	VSK[+100]DASPGSPLEK	1000.49	1316.51	1318	1001.88	1185.61
P54869_427	VSK[+100]DASPGSPLEK	885.468	741.731	727.262	568.871	637.136
P54869_427	VSK[+100]DASPGSPLEK	814.431	1034.45	1027.59	807.355	927.105
P54869_427	VSK[+100]DASPGSPLEK	727.398	2332.44	2301.07	1759.59	2075.91
P54869_427	VSK[+100]DASPGSPLEK	486.292	671.247	688.454	541.757	641.043
P54869_427	VSK[+100]DASPGSPLEK	658.322	183.004	192.151	150.982	163.864
P54869_427	VSK[+100]DASPGSPLEK	601.283	160.208	156.146	120.81	146.836
P54869_427	VSK[+100]DASPGSPLEK	688.315	321.06	305.091	245.336	266.513
P54869_427	VSK[+100]DASPGSPLEK	929.421	213.308	207.342	142.231	178.619
P54869_427	VSK[+100]DASPGSPLEK	472.24	1264.84	1295.22	1037.5	1097.94
P54869_427	VSK[+100]DASPGSPLEK	472.575	867.41	897.076	676.882	772.632
P54869_427	VSK[+100]DASPGSPLEK	472.909	377.649	390.11	297.193	347.548
P54869_427	VSK[+100]DASPGSPLEK	727.398481_duplicate1	576.597	586.444	443.047	510.413
P54869_427	VSK[+100]DASPGSPLEK	630.346	246.761	247.778	202.941	225.021
P54869_427	VSK[+100]DASPGSPLEK	573.324	80.5124	78.9092	61.5544	62.5239
P54869_427	VSK[+100]DASPGSPLEK	486.292225_duplicate1	131.17	133.848	104.915	117.067
P54869_427	VSK[+100]DASPGSPLEK	389.239	15.8099	16.425	NA	14.6306
P54869_427	VSK[+100]DASPGSPLEK	364.203	342.892	363.24	257.328	295.04
P54869_427	VSK[+100]DASPGSPLEK	530.246	46.5649	44.4043	35.6136	41.4172
P54869_427	VSK[+100]DASPGSPLEK	601.282782_duplicate1	120.227	116.253	90.8232	112.696
P54869_427	VSK[+100]DASPGSPLEK	688.314811_duplicate1	156.244	167.276	135.897	149.584
P54869_427	VSK[+100]DASPGSPLEK	344.661	42.48	43.4977	34.0722	41.9501
P54869_447	LVSSVSDLPK[+100]R	650.859	781.32	752.459	552.105	728.116
P54869_447	LVSSVSDLPK[+100]R	651.36	539.907	515.845	408.822	523.927
P54869_447	LVSSVSDLPK[+100]R	651.862	234.028	262.251	226.825	273.396
P54869_447	LVSSVSDLPK[+100]R	1088.56	284.924	313.877	210.89	274.309
P54869_447	LVSSVSDLPK[+100]R	1001.53	69.1113	74.41	45.6946	66.2842
P54869_447	LVSSVSDLPK[+100]R	914.494	61.9482	58.1203	48.462	62.4695
P54869_447	LVSSVSDLPK[+100]R	815.426	308.918	260.121	214.322	295.139
P54869_447	LVSSVSDLPK[+100]R	728.394	68.098	57.497	50.06	63.345
P54869_447	LVSSVSDLPK[+100]R	613.367	98.2948	97.3214	66.6568	86.727
P54869_447	LVSSVSDLPK[+100]R	500.283	115.064	114.061	81.3234	95.0517
P54869_447	LVSSVSDLPK[+100]R	486.292	25.1677	23.378	18.8174	NA
P54869_447	LVSSVSDLPK[+100]R	688.351	13.7391	12.6735	9.84451	11.2428
P54869_447	LVSSVSDLPK[+100]R	801.435	27.5696	25.4313	22.7605	29.7386
P54869_447	LVSSVSDLPK[+100]R	434.242	168.102	152.873	118.419	152.105
P54869_447	LVSSVSDLPK[+100]R	434.576	115.295	107.406	77.2424	110.057
P54869_447	LVSSVSDLPK[+100]R	815.425758_duplicate1	17.8723	NA	14.656	13.3812
P54869_447	LVSSVSDLPK[+100]R	500.282723_duplicate1	141.946	139.871	100.567	122.116
P54869_447	LVSSVSDLPK[+100]R	403.23	11.1826	8.56963	NA	8.48527
P54869_447	LVSSVSDLPK[+100]R	501.267	37.8193	36.1058	27.8484	32.2265
P54869_447	LVSSVSDLPK[+100]R	387.224	NA	6.98093	NA	5.22772
P54869_447	LVSSVSDLPK[+100]R	688.351196_duplicate1	56.001	58.3885	37.5985	51.0121
P54869_447	LVSSVSDLPK[+100]R	401.221	11.4622	11.2239	8.57009	10.7439
P56382_21	FSQIC[+57]AK[+100]AVR	640.327	1492.11	1458.99	1301.37	1405.03
P56382_21	FSQIC[+57]AK[+100]AVR	640.828	1053.66	994.024	917.154	925.166
P56382_21	FSQIC[+57]AK[+100]AVR	641.329	476.139	454.183	457.938	464.24
P56382_21	FSQIC[+57]AK[+100]AVR	1132.58	65.7624	59.7136	43.3316	56.1925
P56382_21	FSQIC[+57]AK[+100]AVR	1045.55	124.738	114.573	NA	113.368
P56382_21	FSQIC[+57]AK[+100]AVR	917.487	437.644	414.145	341.679	408.532
P56382_21	FSQIC[+57]AK[+100]AVR	804.403	685.166	661.551	538.386	648.897
P56382_21	FSQIC[+57]AK[+100]AVR	644.373	189.416	185.95	140.477	193.157
P56382_21	FSQIC[+57]AK[+100]AVR	573.335	108.97	100.617	82.218	85.6955
P56382_21	FSQIC[+57]AK[+100]AVR	345.224	101.06	92.8721	77.3775	85.6909
P56382_21	FSQIC[+57]AK[+100]AVR	476.25	67.4187	65.5279	58.235	62.8184
P56382_21	FSQIC[+57]AK[+100]AVR	935.429	35.7141	35.941	30.9012	31.9437
P56382_21	FSQIC[+57]AK[+100]AVR	1105.53	51.2089	43.8738	35.9332	43.9842
P56382_21	FSQIC[+57]AK[+100]AVR	427.22	248.95	238.498	209.281	244.771
P56382_21	FSQIC[+57]AK[+100]AVR	427.555	153.008	159.737	133.712	155.543
P56382_21	FSQIC[+57]AK[+100]AVR	427.888	84.3736	72.7731	72.7581	73.5952
P56382_21	FSQIC[+57]AK[+100]AVR	804.403249_duplicate1	17.4807	15.943	14.0515	NA
P56382_21	FSQIC[+57]AK[+100]AVR	644.3726_duplicate1	57.3668	48.6678	39.4167	48.0487
P56382_21	FSQIC[+57]AK[+100]AVR	573.335487_duplicate1	49.0682	43.0061	39.5276	NA
P56382_21	FSQIC[+57]AK[+100]AVR	345.22448_duplicate1	75.838	74.6727	63.4632	72.5261
P56382_21	FSQIC[+57]AK[+100]AVR	476.25036_duplicate1	24.2808	22.738	19.3475	24.6337
P56382_28	DALK[+100]TEFK	526.269	681.105	611.59	455.722	570.083
P56382_28	DALK[+100]TEFK	526.77	383.995	343.735	191.653	342.618
P56382_28	DALK[+100]TEFK	527.272	184.089	154.458	NA	135.289
P56382_28	DALK[+100]TEFK	865.467	117.708	104.294	68.4847	98.0137
P56382_28	DALK[+100]TEFK	752.382	202.942	184.066	108.771	162.72
P56382_28	DALK[+100]TEFK	423.224	15.2274	15.3314	11.1836	12.7575
P56382_28	DALK[+100]TEFK	300.155	22.1015	22.1013	13.9857	23.3115
P56480_124	GQK[+100]VLDSGAPIK	656.859	13410.2	13036.6	9454.19	11597.6
P56480_124	GQK[+100]VLDSGAPIK	657.36	9297.8	9006.29	6688.97	8098.43
P56480_124	GQK[+100]VLDSGAPIK	657.862	3735.9	3709.8	2682.98	3309.82
P56480_124	GQK[+100]VLDSGAPIK	1127.63	2083.98	2066.05	1458.02	1837.45
P56480_124	GQK[+100]VLDSGAPIK	899.52	3443.43	3401.88	2461.55	3046.64
P56480_124	GQK[+100]VLDSGAPIK	800.451	3677.7	3614.98	2618.43	3257.39
P56480_124	GQK[+100]VLDSGAPIK	687.367	1557.67	1528.86	1136.84	1356.64
P56480_124	GQK[+100]VLDSGAPIK	572.34	1090.34	1055.66	778.161	954.341
P56480_124	GQK[+100]VLDSGAPIK	485.308	382.955	369.653	259.223	308.668
P56480_124	GQK[+100]VLDSGAPIK	357.25	1668.54	1657	1189.84	1443.62
P56480_124	GQK[+100]VLDSGAPIK	513.267	697.78	699.759	511.083	622.377
P56480_124	GQK[+100]VLDSGAPIK	956.468	732.15	681.038	516.638	630.174
P56480_124	GQK[+100]VLDSGAPIK	1166.61	294.516	317.829	215.9	270.754
P56480_124	GQK[+100]VLDSGAPIK	438.242	708.507	649.15	506.868	674.475
P56480_124	GQK[+100]VLDSGAPIK	438.576	466.951	471.021	NA	428.72
P56480_124	GQK[+100]VLDSGAPIK	438.91	231.532	213.675	172.671	205.622
P56480_124	GQK[+100]VLDSGAPIK	800.451245_duplicate1	NA	28.2524	20.3762	27.2925
P56480_124	GQK[+100]VLDSGAPIK	687.367181_duplicate1	268.274	272.18	199.929	254.118
P56480_124	GQK[+100]VLDSGAPIK	572.340238_duplicate1	177.816	195.176	146.014	180.494
P56480_124	GQK[+100]VLDSGAPIK	485.308209_duplicate1	NA	137.727	NA	118.282
P56480_124	GQK[+100]VLDSGAPIK	428.287	47.4421	NA	31.0624	NA
P56480_124	GQK[+100]VLDSGAPIK	357.249632_duplicate1	139.032	134.804	101.705	126.459
P56480_124	GQK[+100]VLDSGAPIK	414.198	197.731	202.667	140.568	184.534
P56480_124	GQK[+100]VLDSGAPIK	513.266738_duplicate1	240.103	225.829	167.495	213.074
P56480_124	GQK[+100]VLDSGAPIK	626.351	71.0562	64.196	NA	59.762
P56480_124	GQK[+100]VLDSGAPIK	741.378	47.6259	NA	36.6058	46.2554
P56480_198	VVDLLAPYAK[+100]GGK	715.898	438.024	838.826	502.487	822.663
P56480_198	VVDLLAPYAK[+100]GGK	716.4	374.375	687.677	446.764	673.184
P56480_198	VVDLLAPYAK[+100]GGK	716.901	158.167	302.771	195.818	321.244
P56480_198	VVDLLAPYAK[+100]GGK	1004.54	102.988	188.031	104.216	168.764
P56480_198	VVDLLAPYAK[+100]GGK	891.457	255.248	490.347	258.273	427.131
P56480_198	VVDLLAPYAK[+100]GGK	820.42	322.08	599.139	301.842	545.939
P56480_198	VVDLLAPYAK[+100]GGK	723.367	NA	22.711	17.4875	22.5366
P56480_198	VVDLLAPYAK[+100]GGK	560.304	35.2753	55.1894	32.0513	58.484
P56480_198	VVDLLAPYAK[+100]GGK	611.376	73.4017	138.504	77.8342	126.26
P56480_198	VVDLLAPYAK[+100]GGK	477.601	144.019	283.421	152.29	266.769
P56480_198	VVDLLAPYAK[+100]GGK	477.935	112.108	227.588	121.322	229.982
P56480_198	VVDLLAPYAK[+100]GGK	478.27	93.0471	151.43	115.284	139.739
P56480_198	VVDLLAPYAK[+100]GGK	891.457058_duplicate1	NA	22.8666	14.4179	23.146
P56480_198	VVDLLAPYAK[+100]GGK	820.419945_duplicate1	64.7533	105.633	50.2856	102.828
P56480_198	VVDLLAPYAK[+100]GGK	723.367181_duplicate1	26.0216	53.904	27.7772	55.2972
P56480_198	VVDLLAPYAK[+100]GGK	560.303852_duplicate1	24.647	72.8536	35.9056	63.5938
P56480_198	VVDLLAPYAK[+100]GGK	489.267	14.3658	24.0861	11.336	26.712
P56480_198	VVDLLAPYAK[+100]GGK	410.714	29.8974	67.0615	34.1842	64.857
P56480_198	VVDLLAPYAK[+100]GGK	314.171	20.8398	28.3302	12.0818	19.2483
P56480_198	VVDLLAPYAK[+100]GGK	427.255	15.8973	20.8908	17.6647	18.5472
P56480_198	VVDLLAPYAK[+100]GGK	540.339	12.8892	28.7025	13.7588	31.1495
P56480_426	GVQK[+100]ILQDYK	646.348	303.054	303.979	235.073	280.894
P56480_426	GVQK[+100]ILQDYK	646.85	217.038	192.588	146.276	202.599
P56480_426	GVQK[+100]ILQDYK	647.351	98.5612	95.1008	74.4057	83.4323
P56480_426	GVQK[+100]ILQDYK	1007.54	51.5544	54.9351	NA	48.8809
P56480_426	GVQK[+100]ILQDYK	779.43	52.4831	63.2618	40.6169	62.6382
P56480_426	GVQK[+100]ILQDYK	666.346	64.4664	67.7431	44.5662	63.7243
P56480_426	GVQK[+100]ILQDYK	553.262	42.4907	39.3072	28.2814	39.4208
P56480_426	GVQK[+100]ILQDYK	425.203	29.3045	27.144	18.4256	24.6259
P56480_426	GVQK[+100]ILQDYK	513.267	28.3085	28.6005	20.6326	25.4584
P56480_426	GVQK[+100]ILQDYK	626.351	31.8028	26.951	18.2945	23.9517
P56480_426	GVQK[+100]ILQDYK	739.435	22.62	21.8412	15.2811	23.7577
P56480_426	GVQK[+100]ILQDYK	867.493	11.1541	10.5513	8.92809	NA
P56480_426	GVQK[+100]ILQDYK	1145.58	12.7142	NA	NA	11.4595
P56480_485	LVPLK[+100]ETIK	570.847	14741.5	12186.3	5959.75	9682.98
P56480_485	LVPLK[+100]ETIK	571.349	11776.7	9795.64	4862.39	7846.3
P56480_485	LVPLK[+100]ETIK	571.85	5148.53	4240.9	2102.47	3316.1
P56480_485	LVPLK[+100]ETIK	928.535	7308.56	6141.09	3072.85	4971
P56480_485	LVPLK[+100]ETIK	831.482	985.962	839.949	433.676	700.413
P56480_485	LVPLK[+100]ETIK	718.398	1261.58	1054.43	537.081	872.406
P56480_485	LVPLK[+100]ETIK	490.287	357.123	310.567	160.543	273.267
P56480_485	LVPLK[+100]ETIK	361.245	186.351	150.592	73.3713	124.686
P56480_485	LVPLK[+100]ETIK	464.771	5583.58	4783.87	2347.34	3852.71
P56480_485	LVPLK[+100]ETIK	310.213	NA	21.838	NA	19.6031
P61922_231	TMGC[+57]LATTHSK[+100]AIHK	439.718	233.22	219.203	178.195	200.382
P61922_231	TMGC[+57]LATTHSK[+100]AIHK	439.969	183.128	199.609	157.932	109.33
P61922_231	TMGC[+57]LATTHSK[+100]AIHK	920.495	9.67924	6.89971	4.85213	NA
P61922_231	TMGC[+57]LATTHSK[+100]AIHK	783.436	20.6492	22.2827	15.9898	20.0784
P61922_231	TMGC[+57]LATTHSK[+100]AIHK	762.385	5.93128	5.35551	5.23082	NA
P61922_231	TMGC[+57]LATTHSK[+100]AIHK	653.859	22.2605	23.2972	18.2038	12.7385
P61922_231	TMGC[+57]LATTHSK[+100]AIHK	597.317	29.3441	37.0024	29.9836	20.1699
P61922_231	TMGC[+57]LATTHSK[+100]AIHK	561.799	36.3308	47.3836	36.8463	34.9392
P61922_231	TMGC[+57]LATTHSK[+100]AIHK	460.751	7.54995	9.54386	7.45732	8.44888
P61922_231	TMGC[+57]LATTHSK[+100]AIHK	450.148	20.1038	20.8751	19.148	16.8731
P61922_231	TMGC[+57]LATTHSK[+100]AIHK	563.232	22.2372	19.6222	14.9757	11.6648
P63038_125	SIAK[+100]EGFEK	554.78	449.604	451.123	NA	526.218
P63038_125	SIAK[+100]EGFEK	555.281	273.053	262.481	225.948	302.518
P63038_125	SIAK[+100]EGFEK	555.783	101.142	80.7812	NA	91.7841
P63038_125	SIAK[+100]EGFEK	908.436	255.961	255.816	203.693	267.031
P63038_125	SIAK[+100]EGFEK	837.399	62.0441	52.3636	42.929	63.6633
P63038_125	SIAK[+100]EGFEK	609.288	66.4476	59.9558	45.9924	57.1041
P63038_130	EGFEK[+100]ISK	519.261	650.981	581.087	512.431	609.001
P63038_130	EGFEK[+100]ISK	519.763	407.087	374.524	292.258	383.63
P63038_130	EGFEK[+100]ISK	851.451	26.6913	29.9818	19.3202	27.0067
P63038_130	EGFEK[+100]ISK	704.382	77.7414	73.3632	54.9232	70.9723
P63038_130	EGFEK[+100]ISK	347.229	66.0482	61.701	45.3021	55.4487
P63038_130	EGFEK[+100]ISK	334.14	7.36356	4.61571	NA	5.11715
P63038_130	EGFEK[+100]ISK	446.208	4.28986	3.76463	NA	2.60851
P63038_133	ISK[+100]GANPVEIR	642.351	433.315	405.728	409.992	407.965
P63038_133	ISK[+100]GANPVEIR	642.853	266.914	268.934	226.055	261.098
P63038_133	ISK[+100]GANPVEIR	855.468	187.169	176.665	128.119	172.047
P63038_133	ISK[+100]GANPVEIR	798.447	33.1084	36.6449	27.1609	39.0857
P63038_133	ISK[+100]GANPVEIR	727.41	51.7366	48.3196	46.4057	51.538
P63038_133	ISK[+100]GANPVEIR	613.367	82.5594	83.9676	67.7362	78.2367
P63038_202	GVITVK[+100]DGK	508.785	257.319	254.143	194.138	237.9
P63038_202	GVITVK[+100]DGK	509.286	183.587	195.667	164.553	163.693
P63038_202	GVITVK[+100]DGK	509.788	70.2127	69.5783	65.5978	71.1112
P63038_202	GVITVK[+100]DGK	860.472	58.6054	66.1195	52.4344	60.8407
P63038_202	GVITVK[+100]DGK	747.388	140.94	145.18	104.93	125.95
P63038_202	GVITVK[+100]DGK	646.341	50.0077	52.4934	34.0246	39.9744
P63038_202	GVITVK[+100]DGK	547.272	45.3855	57.1204	35.5851	48.409
P63038_202	GVITVK[+100]DGK	319.161	11.8029	13.7504	NA	12.5654
P63038_473	ALK[+100]IPAMTIAK	628.868	2865.8	3872.31	1898.73	3292.17
P63038_473	ALK[+100]IPAMTIAK	629.369	2105.25	2815.24	1311.35	2251.17
P63038_473	ALK[+100]IPAMTIAK	629.87	981.976	1282.26	559.683	1004.59
P63038_473	ALK[+100]IPAMTIAK	1072.61	324.277	431.771	157.234	292.217
P63038_473	ALK[+100]IPAMTIAK	844.496	875.951	1123.86	413.993	759.197
P63038_473	ALK[+100]IPAMTIAK	731.412	1958.09	2581.85	963.811	1745.74
P63038_473	ALK[+100]IPAMTIAK	634.359	41.7849	66.0142	26.7505	40.4504
P63038_473	ALK[+100]IPAMTIAK	563.322	49.5309	68.8173	32.2479	52.9039
P63038_473	ALK[+100]IPAMTIAK	432.282	65.8593	81.6627	35.8117	58.6662
P63038_473	ALK[+100]IPAMTIAK	593.349	22.7337	40.9721	14.133	22.6612
P63038_473	ALK[+100]IPAMTIAK	366.21	7.74618	17.4508	9.14971	11.1533
P63038_473	ALK[+100]IPAMTIAK	526.324	295.285	386.533	149.649	267.033
P63038_473	ALK[+100]IPAMTIAK	926.502	15.5084	26.3061	11.7963	18.3891
P63038_473	ALK[+100]IPAMTIAK	419.581	182.684	226.738	142.607	210.971
P63038_473	ALK[+100]IPAMTIAK	419.915	NA	268.228	155.748	165.479
P63038_473	ALK[+100]IPAMTIAK	634.359259_duplicate1	33.2674	29.1681	17.8868	19.6777
P63038_473	ALK[+100]IPAMTIAK	563.322145_duplicate1	60.8117	59.276	26.6235	52.2889
P63038_473	ALK[+100]IPAMTIAK	432.28166_duplicate1	39.8935	48.3682	25.2519	34.9864
P63038_473	ALK[+100]IPAMTIAK	366.209649_duplicate1	28.014	32.1865	14.5856	25.714
P63038_473	ALK[+100]IPAMTIAK	413.239	69.6676	75.9196	22.3605	62.0524
P63038_473	ALK[+100]IPAM[+16]TIAK	636.865	896.004	668.98	247.341	692.676
P63038_473	ALK[+100]IPAM[+16]TIAK	637.367	626.926	487.603	199.402	486.069
P63038_473	ALK[+100]IPAM[+16]TIAK	637.867	301.116	211.837	83.6462	220.4
P63038_473	ALK[+100]IPAM[+16]TIAK	1088.6	68.2445	56.7187	16.9811	62.5557
P63038_473	ALK[+100]IPAM[+16]TIAK	860.491	255.082	201.867	76.8457	189.205
P63038_473	ALK[+100]IPAM[+16]TIAK	747.407	697.526	508.976	187.806	516.191
P63038_473	ALK[+100]IPAM[+16]TIAK	526.324	116.338	90.5316	36.3079	96.3221
P67778_202	FVVEK[+100]AEQQK	653.338	967.805	972.571	727.137	906.987
P67778_202	FVVEK[+100]AEQQK	653.839	676.818	671.193	483.408	620.081
P67778_202	FVVEK[+100]AEQQK	654.341	262.818	260.718	208.499	254.465
P67778_202	FVVEK[+100]AEQQK	1059.53	336.577	326.262	254.431	307.229
P67778_202	FVVEK[+100]AEQQK	960.463	204.781	182.675	160.39	180.154
P67778_202	FVVEK[+100]AEQQK	831.421	121.638	133.786	89.2477	119.328
P67778_202	FVVEK[+100]AEQQK	603.31	118.609	139.639	98.0389	124.713
P67778_202	FVVEK[+100]AEQQK	532.273	58.9792	60.5925	46.0913	49.8369
P67778_202	FVVEK[+100]AEQQK	903.446	25.2217	NA	17.7795	21.8222
P85094_178	DASHPQFK[+100]EIQK	509.919	212.513	217.771	167.165	174.55
P85094_178	DASHPQFK[+100]EIQK	510.588	NA	89.4254	89.8776	72.1747
P85094_178	DASHPQFK[+100]EIQK	1117.59	35.1554	29.4222	25.4065	31.0159
P85094_178	DASHPQFK[+100]EIQK	517.298	24.0671	22.977	17.8088	17.6471
P85094_178	DASHPQFK[+100]EIQK	388.255	5.90812	6.59284	4.35032	3.64872
P85094_178	DASHPQFK[+100]EIQK	671.344	39.6716	44.6539	34.2553	36.4193
P85094_178	DASHPQFK[+100]EIQK	411.162	7.41507	5.1082	3.33662	5.14011
P97450_105	FEVIDK[+100]PQS	581.785	912.955	1104.63	NA	1200.73
P97450_105	FEVIDK[+100]PQS	582.286	556.103	679.872	477.024	780.001
P97450_105	FEVIDK[+100]PQS	582.788	198.02	246.3	126.263	314.917
P97450_105	FEVIDK[+100]PQS	787.383	43.8772	50.2982	32.1028	51.7218
P97450_105	FEVIDK[+100]PQS	674.299	58.0687	60.8455	35.1665	68.4193
P97450_105	FEVIDK[+100]PQS	559.272	51.4495	55.9986	NA	67.3651
P97450_105	FEVIDK[+100]PQS	331.161	208.953	253.965	123.597	245.985
P97450_105	FEVIDK[+100]PQS	376.187	97.83	115.419	55.7092	108.041
P97450_105	FEVIDK[+100]PQS	489.271	59.2306	57.3553	NA	64.6701
P97450_105	FEVIDK[+100]PQS	604.298	53.8559	65.7806	37.7853	69.0782
P97450_105	FEVIDK[+100]PQS	832.409	187.183	230.69	129.442	246.686
P97450_46	LFVDK[+100]IR	495.785	2726.5	2433.99	1179.23	1914.29
P97450_46	LFVDK[+100]IR	496.286	1586.74	1389.37	635.687	1137.2
P97450_46	LFVDK[+100]IR	496.787	559.786	481.708	219.051	416.455
P97450_46	LFVDK[+100]IR	877.478	501.844	394.685	214.103	381.868
P97450_46	LFVDK[+100]IR	730.409	1875.08	1644.99	784.702	1387.73
P97450_46	LFVDK[+100]IR	631.341	691.976	596.564	299.337	521.123
P97450_46	LFVDK[+100]IR	516.314	231.692	207.096	101.626	169.585
P97450_46	LFVDK[+100]IR	439.243	48.554	41.155	25.6309	39.6601
P97450_46	LFVDK[+100]IR	360.228	58.9628	43.2239	23.4857	43.8277
P97450_46	LFVDK[+100]IR	475.255	36.4421	30.655	NA	25.8078
P97450_46	LFVDK[+100]IR	816.45	41.7465	NA	19.3379	NA
P97807_220	SK[+100]EFAQVIK	575.311	1403.75	1366.01	798.757	1091.49
P97807_220	SK[+100]EFAQVIK	575.813	889.802	815.256	488.274	669.668
P97807_220	SK[+100]EFAQVIK	576.314	NA	443.736	254.722	NA
P97807_220	SK[+100]EFAQVIK	834.472	543.673	523.998	316.237	437.092
P97807_220	SK[+100]EFAQVIK	705.429	199.07	206.219	112.334	162.377
P97807_220	SK[+100]EFAQVIK	316.15	141.664	124.916	76.7166	112.703
P97807_220	SK[+100]EFAQVIK	445.193	NA	85.0507	53.1663	61.9011
P97807_260	IK[+100]AAMPR	443.744	729.807	NA	555.693	NA
P97807_260	IK[+100]AAMPR	444.246	352.508	NA	339.492	NA
P97807_260	IK[+100]AAMPR	444.746	156.591	NA	120.909	NA
P97807_260	IK[+100]AAMPR	773.397	138.201	NA	105.299	NA
P97807_260	IK[+100]AAMPR	545.286	393.497	NA	290.003	NA
P97807_260	IK[+100]AAMPR	474.249	79.8174	NA	69.6826	NA
P97807_260	IK[+100]AAMPR	342.202	60.4625	NA	53.0375	NA
P97807_289	IGFAEK[+100]VAAK	567.314	902.552	863.836	913.427	816.185
P97807_289	IGFAEK[+100]VAAK	568.317	304.374	281.684	351.435	306.507
P97807_289	IGFAEK[+100]VAAK	1020.54	216.123	221.729	228.598	199.05
P97807_289	IGFAEK[+100]VAAK	745.409	107.492	111.001	119.191	98.3159
P97807_289	IGFAEK[+100]VAAK	388.255	30.1373	30.7237	34.7418	30.3972
P97807_289	IGFAEK[+100]VAAK	746.372	36.9176	NA	53.6233	39.1732
P97807_289	IGFAEK[+100]VAAK	845.44	NA	30.8923	31.4916	26.4888
P97807_289	IGFAEK[+100]VAAK	916.477	15.4353	17.0017	18.7932	15.7697
P97807_77	STM[+16]NFK[+100]IGGATER	764.359	186.043	188.427	105.545	216.985
P97807_77	STM[+16]NFK[+100]IGGATER	764.86	144.707	141.096	108.934	149.763
P97807_77	STM[+16]NFK[+100]IGGATER	765.361	81.5104	84.8422	48.4854	80.6619
P97807_77	STM[+16]NFK[+100]IGGATER	1192.6	28.9481	27.7219	15.8226	28.5073
P97807_77	STM[+16]NFK[+100]IGGATER	931.484	66.3086	81.0542	52.3514	84.7858
P97807_77	STM[+16]NFK[+100]IGGATER	703.373	67.4724	66.1369	58.5972	83.2935
P97807_77	STM[+16]NFK[+100]IGGATER	590.289	68.2278	79.2253	43.2699	79.7769
P97807_77	STM[+16]NFK[+100]IGGATER	509.908	70.2101	77.9822	38.7142	85.0936
P97807_77	STM[+16]NFK[+100]IGGATER	510.243	127.048	102.861	76.549	109.043
P97807_77	STM[+16]NFK[+100]IGGATER	510.577	19.0571	35.6114	12.3907	38.4407
P97807_77	STM[+16]NFK[+100]IGGATER	703.373329_duplicate1	35.9323	43.8657	27.4825	46.7195
P97807_77	STM[+16]NFK[+100]IGGATER	590.289265_duplicate1	60.2811	60.8611	37.0165	65.8413
P97807_77	STM[+16]NFK[+100]IGGATER	533.268	16.5507	17.0521	NA	19.1704
P97807_77	STM[+16]NFK[+100]IGGATER	405.209	4.41818	4.26751	NA	7.07021
P97807_77	STM[+16]NFK[+100]IGGATER	597.234	NA	14.6461	10.7744	16.1189
P97807_77	STM[+16]NFK[+100]IGGATER	825.345	14.5853	16.8573	10.6294	16.928
Q03265_126	LIK[+100]EGDVVK	550.814	1825.1	1808.56	1395.64	1662.2
Q03265_126	LIK[+100]EGDVVK	551.315	1082.56	1065.39	786.899	988.656
Q03265_126	LIK[+100]EGDVVK	551.816	367.388	361.396	NA	318.721
Q03265_126	LIK[+100]EGDVVK	874.452	800.461	763.322	580.315	719.402
Q03265_126	LIK[+100]EGDVVK	646.341	278.934	266.461	199.034	247.571
Q03265_126	LIK[+100]EGDVVK	517.298	124.334	115.043	NA	113.788
Q03265_126	LIK[+100]EGDVVK	494.271	48.1126	46.3813	36.9451	44.5611
Q03265_126	LIK[+100]EGDVVK	455.286	76.548	74.1218	NA	67.45
Q03265_261	STVAQLVK[+100]R	551.317	1159.5	1115.7	891.083	1115.72
Q03265_261	STVAQLVK[+100]R	551.818	666.43	650.462	502.113	624.494
Q03265_261	STVAQLVK[+100]R	552.32	245.714	219.61	197.27	NA
Q03265_261	STVAQLVK[+100]R	913.547	161.457	150.013	NA	132.134
Q03265_261	STVAQLVK[+100]R	814.478	459.042	432.297	326.802	399.359
Q03265_261	STVAQLVK[+100]R	743.441	285.901	252.632	194.052	252.415
Q03265_261	STVAQLVK[+100]R	615.382	198.5	203.093	140.262	187.645
Q03265_261	STVAQLVK[+100]R	502.298	163.481	158.726	119.892	137.402
Q03265_261	STVAQLVK[+100]R	403.23	73.5905	75.6425	53.8213	69.9457
Q03265_261	STVAQLVK[+100]R	359.193	58.192	49.3277	36.7918	45.6885
Q03265_261	STVAQLVK[+100]R	487.251	29.0368	30.5209	22.3347	26.6075
Q03265_261	STVAQLVK[+100]R	600.335	47.2547	47.3838	NA	38.5893
Q03265_261	STVAQLVK[+100]R	927.515	49.1097	43.0981	33.5401	42.2521
Q03265_427	AMK[+100]QVAGTMK	582.791	1588.2	1631.71	1390.25	1248.84
Q03265_427	AMK[+100]QVAGTMK	583.293	939.275	973.366	831.172	764.687
Q03265_427	AMK[+100]QVAGTMK	583.793	475.541	499.111	409.81	386.038
Q03265_427	AMK[+100]QVAGTMK	962.498	342.872	390.254	344.041	NA
Q03265_427	AMK[+100]QVAGTMK	734.387	366.437	358.412	329.164	315.987
Q03265_427	AMK[+100]QVAGTMK	606.328	214.479	221.689	202.608	185.223
Q03265_427	AMK[+100]QVAGTMK	507.26	201.225	207.471	199.875	170.929
Q03265_427	AMK[+100]QVAGTMK	436.222	116.906	122.055	108.986	100.552
Q03265_427	AMK[+100]QVAGTMK	547.273	NA	37.7244	35.2047	34.1504
Q03265_427	AMK[+100]QVAGTMK	431.196	131.459	138.776	126.243	122.022
Q03265_427	AMK[+100]QVAGTMK	658.323	44.5225	45.5294	38.4234	40.5248
Q03265_427	AMK[+100]QVAGTMK	729.36	36.3332	32.6964	32.0242	30.4462
Q03265_498	GYLDK[+100]LEPSK	625.319	807.406	792.917	825.911	979.767
Q03265_498	GYLDK[+100]LEPSK	625.821	NA	515.262	444.102	658.752
Q03265_498	GYLDK[+100]LEPSK	626.322	210.205	204.918	NA	273.237
Q03265_498	GYLDK[+100]LEPSK	1029.55	128.161	124.74	130.609	161.99
Q03265_498	GYLDK[+100]LEPSK	916.462	152.202	190.257	171.048	236.993
Q03265_498	GYLDK[+100]LEPSK	801.435	56.6334	64.2786	55.0101	70.5779
Q03265_498	GYLDK[+100]LEPSK	573.324	46.2781	66.142	49.6874	64.8925
Q03265_498	GYLDK[+100]LEPSK	460.24	51.4088	64.0275	58.3908	72.6729
Q03265_498	GYLDK[+100]LEPSK	331.198	119.151	143.701	133.222	184.426
Q03265_498	GYLDK[+100]LEPSK	677.314	19.6943	30.2937	24.8883	32.1236
Q03265_498	GYLDK[+100]LEPSK	790.398	NA	38.4791	40.5478	43.4913
Q03265_498	GYLDK[+100]LEPSK	919.441	72.3725	80.4	76.241	88.9865
Q03265_539	ISEQSDAK[+100]LK	609.814	4558.13	4427.99	3373.14	3709.74
Q03265_539	ISEQSDAK[+100]LK	610.316	2795.86	2704.23	2044.52	2284.88
Q03265_539	ISEQSDAK[+100]LK	610.817	1093.92	1030.88	788.988	867.211
Q03265_539	ISEQSDAK[+100]LK	1018.51	515.45	504.437	415.313	420.3
Q03265_539	ISEQSDAK[+100]LK	406.879	309.247	305.675	279.257	298.321
Q03265_539	ISEQSDAK[+100]LK	407.213	178.309	187.785	157.736	178.17
Q03265_539	ISEQSDAK[+100]LK	407.547	60.2899	62.9162	58.407	58.3868
Q03265_539	ISEQSDAK[+100]LK	761.404	15.7842	14.0331	NA	11.8466
Q03265_539	ISEQSDAK[+100]LK	674.372	36.3882	35.176	NA	30.1907
Q03265_539	ISEQSDAK[+100]LK	559.345	74.8197	73.1531	57.066	62.4611
Q03265_539	ISEQSDAK[+100]LK	488.308	50.4221	54.8106	41.4447	43.8225
Q03265_539	ISEQSDAK[+100]LK	458.225	20.4155	18.7362	16.6834	20.1648
Q03265_539	ISEQSDAK[+100]LK	660.284	24.535	24.3182	NA	21.4277
Q05920_1090	SILVK[+100]DTQAMK	667.355	3011.87	3042.33	2074.78	2516.03
Q05920_1090	SILVK[+100]DTQAMK	667.857	2116.02	2080.35	1413.15	1735.48
Q05920_1090	SILVK[+100]DTQAMK	668.357	956.48	982.39	678.956	840.173
Q05920_1090	SILVK[+100]DTQAMK	1133.59	622.417	613.898	401.033	481.651
Q05920_1090	SILVK[+100]DTQAMK	1020.5	677.063	656.388	457.372	537.678
Q05920_1090	SILVK[+100]DTQAMK	921.435	1017.77	1009.64	680.508	856.088
Q05920_1090	SILVK[+100]DTQAMK	693.324	482.187	485.127	347.51	410.676
Q05920_1090	SILVK[+100]DTQAMK	578.297	162.954	155.914	118.124	125.008
Q05920_1090	SILVK[+100]DTQAMK	413.276	134.874	127.368	81.2626	102.496
Q05920_1090	SILVK[+100]DTQAMK	641.387	82.0499	74.5937	58.8389	65.5175
Q05920_1090	SILVK[+100]DTQAMK	1056.56	61.8292	67.0792	47.0994	55.9922
Q05920_1090	SILVK[+100]DTQAMK	1187.6	111.919	118.662	77.6925	99.2269
Q05920_1090	SILVK[+100]DTQAMK	445.239	268.343	206.288	214.278	273.591
Q05920_1090	SILVK[+100]DTQAMK	445.574	161.827	164.366	99.0885	131.719
Q05920_1090	SILVK[+100]DTQAMK	921.434608_duplicate1	27.7752	30.1592	20.6422	26.4234
Q05920_1090	SILVK[+100]DTQAMK	693.323601_duplicate1	45.7393	55.7965	34.835	36.1291
Q05920_1090	SILVK[+100]DTQAMK	578.296658_duplicate1	29.6102	24.5225	14.97	20.3972
Q05920_1090	SILVK[+100]DTQAMK	349.19	33.5977	27.8249	14.8628	23.2146
Q05920_1090	SILVK[+100]DTQAMK	567.297	31.3683	31.5817	21.7127	26.8373
Q05920_1090	SILVK[+100]DTQAMK	461.221	14.8187	8.18168	10.3248	10.6748
Q05920_1090	SILVK[+100]DTQAMK	314.207	19.766	18.416	14.5368	16.7812
Q05920_1090	SILVK[+100]DTQAMK	413.275846_duplicate1	NA	9.09711	7.55884	6.0288
Q05920_1090	SILVK[+100]DTQAMK	429.234	19.783	NA	14.1664	16.2867
Q05920_1090	SILVK[+100]DTQAM[+16]K	675.353	607.901	534.293	NA	534.343
Q05920_1090	SILVK[+100]DTQAM[+16]K	675.854	424.401	361.183	NA	382.551
Q05920_1090	SILVK[+100]DTQAM[+16]K	1149.58	88.5901	76.3132	48.1492	95.4474
Q05920_1090	SILVK[+100]DTQAM[+16]K	1036.5	130.104	99.4427	58.2698	117.184
Q05920_1090	SILVK[+100]DTQAM[+16]K	937.43	215.501	196.35	NA	189.018
Q05920_1090	SILVK[+100]DTQAM[+16]K	413.276	30.6692	30.4966	16.8648	34.9693
Q05920_1090	SILVK[+100]DTQAM[+16]K	756.414	8.59982	8.90499	NA	8.21938
Q05920_1090	SILVK[+100]DTQAM[+16]K	1203.59	16.0953	14.0349	10.7438	NA
Q05920_297	LTSDSVK[+100]LAK	581.322	702.255	633.199	552.983	579.562
Q05920_297	LTSDSVK[+100]LAK	581.823	NA	380.275	331.617	354.022
Q05920_297	LTSDSVK[+100]LAK	582.325	165.713	153.59	139.769	142.428
Q05920_297	LTSDSVK[+100]LAK	1048.55	86.4352	97.0853	74.08	88.8995
Q05920_297	LTSDSVK[+100]LAK	947.504	372.68	350.737	300.829	314.254
Q05920_297	LTSDSVK[+100]LAK	860.472	57.2105	57.7225	49.8333	52.2337
Q05920_297	LTSDSVK[+100]LAK	745.445	50.9209	50.7474	44.757	49.5748
Q05920_297	LTSDSVK[+100]LAK	559.345	41.0168	40.5667	36.18	42.2365
Q05920_297	LTSDSVK[+100]LAK	331.234	20.2142	17.9477	17.5574	19.7808
Q05920_442	DHPTAATK[+100]MSR	438.875	209.895	207.443	NA	122.163
Q05920_442	DHPTAATK[+100]MSR	439.209	152.134	150.954	NA	97.9123
Q05920_442	DHPTAATK[+100]MSR	439.543	57.3673	63.5772	NA	36.5554
Q05920_442	DHPTAATK[+100]MSR	722.35	33.9043	28.969	NA	17.1267
Q05920_442	DHPTAATK[+100]MSR	621.302	42.9908	39.8245	NA	31.6847
Q05920_442	DHPTAATK[+100]MSR	393.191	78.9512	79.1054	NA	53.4434
Q05920_442	DHPTAATK[+100]MSR	451.194	3.46368	4.63698	NA	3.39935
Q05920_442	DHPTAATK[+100]MSR	522.231	30.3906	24.2778	NA	14.8316
Q05920_442	DHPTAATK[+100]MSR	593.268	44.6295	34.388	NA	24.9826
Q05920_442	DHPTAATK[+100]MSR	922.426	NA	4.69215	NA	2.29319
Q07417_72	EHLFPTAQVK[+100]K	466.586	140.5	103.663	NA	91.8366
Q07417_72	EHLFPTAQVK[+100]K	466.92	141.943	91.1582	NA	77.899
Q07417_72	EHLFPTAQVK[+100]K	467.254	72.8997	56.4026	NA	36.6977
Q07417_72	EHLFPTAQVK[+100]K	673.388	26.2255	22.2865	NA	16.4879
Q07417_72	EHLFPTAQVK[+100]K	602.351	34.0214	33.5747	NA	22.4039
Q07417_72	EHLFPTAQVK[+100]K	380.193	22.8553	15.723	NA	16.4218
Q07417_72	EHLFPTAQVK[+100]K	527.261	29.4689	23.1877	NA	20.3434
Q07417_72	EHLFPTAQVK[+100]K	725.362	8.75713	7.44184	NA	6.80103
Q07417_72	EHLFPTAQVK[+100]K	796.399	NA	2.71619	NA	1.89128
Q3TC72_202	NGK[+100]QWLLGK	572.311	557.576	448.41	203.556	414.458
Q3TC72_202	NGK[+100]QWLLGK	572.813	324.172	245.794	128.911	255.623
Q3TC72_202	NGK[+100]QWLLGK	744.44	70.134	59.521	29.2536	52.5913
Q3TC72_202	NGK[+100]QWLLGK	616.382	42.5778	32.2601	11.9564	28.7057
Q3TC72_202	NGK[+100]QWLLGK	317.218	38.5754	40.7091	16.7633	27.4521
Q3TC72_202	NGK[+100]QWLLGK	714.321	11.9147	7.13647	2.25479	6.69403
Q3UEG6_453	QPLPK[+100]TEVNQIHEDC[+57]K	679.33	349.247	481.93	415.525	436.298
Q3UEG6_453	QPLPK[+100]TEVNQIHEDC[+57]K	679.664	283.647	459.241	370.063	391.549
Q3UEG6_453	QPLPK[+100]TEVNQIHEDC[+57]K	679.998	191.993	274.536	218.344	243.628
Q3UEG6_453	QPLPK[+100]TEVNQIHEDC[+57]K	688.272	44.6998	64.1931	49.9248	59.6823
Q3UEG6_453	QPLPK[+100]TEVNQIHEDC[+57]K	551.213	13.6187	22.4346	16.6894	19.2573
Q3UEG6_453	QPLPK[+100]TEVNQIHEDC[+57]K	849.394	40.9079	61.5291	51.0349	50.0281
Q3UEG6_453	QPLPK[+100]TEVNQIHEDC[+57]K	686.812	17.9457	17.8339	15.6024	22.118
Q3UEG6_453	QPLPK[+100]TEVNQIHEDC[+57]K	339.203	4.54431	NA	4.9669	4.6891
Q3UEG6_453	QPLPK[+100]TEVNQIHEDC[+57]K	618.317	56.3399	NA	60.9073	72.3457
Q3ULD5_433	MVAAVAC[+57]AK[+100]VPK	672.854	202.684	186.42	255.485	NA
Q3ULD5_433	MVAAVAC[+57]AK[+100]VPK	972.518	30.3394	36.2181	36.515	36.4276
Q3ULD5_433	MVAAVAC[+57]AK[+100]VPK	1101.54	23.8808	21.7077	30.2541	27.1574
Q3ULD5_433	MVAAVAC[+57]AK[+100]VPK	449.24	65.3092	73.1212	122.576	118.494
Q3ULD5_433	MVAAVAC[+57]AK[+100]VPK	343.234	5.29102	4.474	5.03518	7.1998
Q3ULD5_433	MVAAVAC[+57]AK[+100]VPK	302.153	4.75888	NA	5.51943	5.20367
Q5FW57_43	LK[+100]ALVDK	443.766	952.277	960.249	638.228	871.246
Q5FW57_43	LK[+100]ALVDK	444.267	488.237	499.187	340.642	453.433
Q5FW57_43	LK[+100]ALVDK	444.769	135.329	142.561	96.3556	139.255
Q5FW57_43	LK[+100]ALVDK	773.44	122.417	126.054	87.4774	107.051
Q5FW57_43	LK[+100]ALVDK	474.292	46.5967	50.5536	36.0187	42.3311
Q5FW57_43	LK[+100]ALVDK	361.208	50.6723	53.2179	32.9438	52.666
Q5FW57_43	LK[+100]ALVDK	342.202	69.5055	72.2192	45.9394	68.3359
Q5FW57_43	LK[+100]ALVDK	413.239	81.5497	82.8918	58.4405	74.618
Q5S006_1471	ITK[+100]ELLNKR	607.859	790.221	655.113	251.666	NA
Q5S006_1471	ITK[+100]ELLNKR	608.36	568.334	500.191	179.976	NA
Q5S006_1471	ITK[+100]ELLNKR	608.862	199.681	196.072	91.2469	NA
Q5S006_1471	ITK[+100]ELLNKR	1101.63	120.423	94.9414	32.1352	NA
Q5S006_1471	ITK[+100]ELLNKR	1000.58	283.876	238.093	65.0315	NA
Q60597_970	NQGYYDYVK[+100]PR	751.849	85.5245	70.004	77.5142	104.957
Q60597_970	NQGYYDYVK[+100]PR	752.351	70.9649	57.9067	69.2079	89.9205
Q60597_970	NQGYYDYVK[+100]PR	752.852	47.7124	29.467	33.6171	45.7035
Q60597_970	NQGYYDYVK[+100]PR	599.351	NA	6.33699	7.63111	8.4454
Q60597_970	NQGYYDYVK[+100]PR	500.283	12.7291	11.1009	18.0919	20.0781
Q60759_240	GFILEK[+100]GMR	575.8	NA	402.857	230.512	345.63
Q60759_240	GFILEK[+100]GMR	576.802	NA	121.846	74.0921	110.561
Q60759_240	GFILEK[+100]GMR	946.503	NA	74.6824	34.5304	60.2872
Q60759_240	GFILEK[+100]GMR	833.419	NA	231.991	111.754	165.254
Q60759_240	GFILEK[+100]GMR	720.335	NA	146.883	70.6546	106.463
Q60759_240	GFILEK[+100]GMR	591.292	NA	51.1447	32.2116	53.1437
Q60759_240	GFILEK[+100]GMR	363.181	NA	33.3544	21.5906	34.055
Q60759_240	GFILEK[+100]GMR	431.265	NA	16.1203	7.82609	13.0536
Q60759_240	GFILEK[+100]GMR	560.308	NA	16.7204	14.431	NA
Q60759_240	GFILEK[+100]GMR	845.44	NA	5.70479	3.38503	2.41019
Q61102_216	NAVFGK[+100]VAQNSIR	752.399	137.698	129.721	121.461	120.619
Q61102_216	NAVFGK[+100]VAQNSIR	752.901	88.4384	95.6906	76.9452	91.4258
Q61102_216	NAVFGK[+100]VAQNSIR	1219.64	66.1801	70.2809	45.3886	67.6504
Q61102_216	NAVFGK[+100]VAQNSIR	1072.57	36.2762	41.3279	35.9362	47.4597
Q61102_216	NAVFGK[+100]VAQNSIR	1015.55	11.2404	11.8106	11.7183	15.2308
Q61102_216	NAVFGK[+100]VAQNSIR	787.442	30.8401	29.5198	19.077	26.0631
Q61102_216	NAVFGK[+100]VAQNSIR	688.374	31.4109	31.7061	23.7851	29.0979
Q61102_216	NAVFGK[+100]VAQNSIR	617.337	12.5717	12.86	11.9926	13.5756
Q61102_216	NAVFGK[+100]VAQNSIR	501.935	65.9066	68.7005	53.5524	71.3406
Q61102_216	NAVFGK[+100]VAQNSIR	502.604	33.4073	24.6049	19.0118	23.976
Q61102_216	NAVFGK[+100]VAQNSIR	787.442077_duplicate1	22.8842	16.1648	13.8685	13.0826
Q61102_216	NAVFGK[+100]VAQNSIR	688.373663_duplicate1	34.9594	30.226	32.9299	43.3847
Q61102_216	NAVFGK[+100]VAQNSIR	617.336549_duplicate1	22.3093	22.8829	21.2057	27.1021
Q61102_216	NAVFGK[+100]VAQNSIR	489.278	16.3155	14.1499	11.6729	22.3617
Q61102_216	NAVFGK[+100]VAQNSIR	394.225	1.48621	NA	1.45826	NA
Q61425_185	LVEVIK[+100]TPMTSQK	787.429	1563.61	1616.42	1382.71	1813.26
Q61425_185	LVEVIK[+100]TPMTSQK	787.93	1287.22	1339.46	1202.01	1569.81
Q61425_185	LVEVIK[+100]TPMTSQK	788.431	715.28	731.183	613.689	801.349
Q61425_185	LVEVIK[+100]TPMTSQK	1361.7	176.951	184.37	119.374	142.305
Q61425_185	LVEVIK[+100]TPMTSQK	1232.66	213.317	238.532	164.32	187.331
Q61425_185	LVEVIK[+100]TPMTSQK	1133.59	408.774	446.979	312.351	422.895
Q61425_185	LVEVIK[+100]TPMTSQK	1020.5	545.447	557.541	417.604	524.408
Q61425_185	LVEVIK[+100]TPMTSQK	691.344	468.181	522.804	342.14	468.375
Q61425_185	LVEVIK[+100]TPMTSQK	554.355	124.235	145.228	96.2389	113.298
Q61425_185	LVEVIK[+100]TPMTSQK	883.514	112.479	131.087	90.7429	109.191
Q61425_185	LVEVIK[+100]TPMTSQK	442.26	61.6158	59.9156	51.5556	60.9131
Q61425_185	LVEVIK[+100]TPMTSQK	525.288	514.286	560.78	436.261	531.174
Q61425_185	LVEVIK[+100]TPMTSQK	525.623	434.354	460.912	330.643	439.091
Q61425_185	LVEVIK[+100]TPMTSQK	525.957	244.822	260.551	191.457	279.67
Q61425_185	LVEVIK[+100]TPMTSQK	792.392	93.9482	110.681	64.4479	90.423
Q61425_185	LVEVIK[+100]TPMTSQK	691.344337_duplicate1	341.011	329.937	206.408	290.644
Q61425_185	LVEVIK[+100]TPMTSQK	594.292	36.9498	39.4242	20.4419	30.1841
Q61425_185	LVEVIK[+100]TPMTSQK	463.251	59.0891	56.9061	34.5787	50.9261
Q61425_185	LVEVIK[+100]TPMTSQK	346.176	48.6855	50.4296	29.8162	43.0686
Q61425_185	LVEVIK[+100]TPMTSQK	342.202	54.8184	61.2701	33.0319	50.8796
Q61425_185	LVEVIK[+100]TPMTSQK	441.271	76.8539	73.3363	53.8898	73.92
Q61425_185	LVEVIK[+100]TPMTSQK	554.354825_duplicate1	50.3486	56.0206	28.9468	42.684
Q61425_185	LVEVIK[+100]TPMTSQK	442.260393_duplicate1	39.1122	43.0065	26.0642	33.8171
Q61425_185	LVEVIK[+100]TPM[+16]TSQK	795.426	379.368	456.361	NA	529.772
Q61425_185	LVEVIK[+100]TPM[+16]TSQK	796.429	657.539	785.508	NA	754.453
Q61425_185	LVEVIK[+100]TPM[+16]TSQK	1377.69	26.4877	30.9277	NA	31.0846
Q61425_185	LVEVIK[+100]TPM[+16]TSQK	1248.65	36.9472	49.6115	NA	43.4413
Q61425_185	LVEVIK[+100]TPM[+16]TSQK	1149.58	80.2034	87.5759	NA	78.7206
Q61425_185	LVEVIK[+100]TPM[+16]TSQK	883.514	31.9306	NA	NA	34.5115
Q61425_185	LVEVIK[+100]TPM[+16]TSQK	442.26	11.5562	16.7109	NA	13.2329
Q61425_185	LVEVIK[+100]TPM[+16]TSQK	707.339252_duplicate1	100.245	NA	NA	100.628
Q61425_212	HPVSC[+57]K[+100]DTPGFIVNR	609.633	420.885	472.21	345.296	374.609
Q61425_212	HPVSC[+57]K[+100]DTPGFIVNR	609.968	487.171	459.094	357.737	424.498
Q61425_212	HPVSC[+57]K[+100]DTPGFIVNR	610.302	316.28	307.485	269.889	315.347
Q61425_212	HPVSC[+57]K[+100]DTPGFIVNR	802.457	344.391	333.576	242.273	311.76
Q61425_212	HPVSC[+57]K[+100]DTPGFIVNR	705.404	105.481	121.638	92.146	107.735
Q61425_212	HPVSC[+57]K[+100]DTPGFIVNR	648.383	50.5989	49.8576	38.6152	48.4283
Q61425_212	HPVSC[+57]K[+100]DTPGFIVNR	581.25	27.5988	25.5821	19.0326	18.7865
Q61425_212	HPVSC[+57]K[+100]DTPGFIVNR	1025.44	106.621	123.582	92.0838	109.713
Q61425_212	HPVSC[+57]K[+100]DTPGFIVNR	513.221	71.5363	61.3034	44.1253	60.0351
Q61425_212	HPVSC[+57]K[+100]DTPGFIVNR	590.259	NA	7.90199	5.46556	NA
Q61425_241	GDASK[+100]EDIDTAMK	740.827	452.098	610.643	315.49	501.769
Q61425_241	GDASK[+100]EDIDTAMK	741.329	334.654	443.069	232.664	359.112
Q61425_241	GDASK[+100]EDIDTAMK	741.829	174.517	227.083	121.229	173.671
Q61425_241	GDASK[+100]EDIDTAMK	1150.53	58.2517	81.0415	41.2372	57.9696
Q61425_241	GDASK[+100]EDIDTAMK	922.419	170.82	212.774	108.941	179.965
Q61425_241	GDASK[+100]EDIDTAMK	793.376	83.8422	101.253	60.9875	93.4177
Q61425_241	GDASK[+100]EDIDTAMK	678.349	37.5118	34.4269	16.9596	25.6017
Q61425_241	GDASK[+100]EDIDTAMK	565.265	42.2593	55.2262	30.0774	43.937
Q61425_241	GDASK[+100]EDIDTAMK	559.236	17.5468	20.4537	13.4073	18.5922
Q61425_241	GDASK[+100]EDIDTAMK	688.278	NA	12.0133	NA	10.9564
Q61425_241	GDASK[+100]EDIDTAMK	916.389	8.75043	14.7071	NA	13.3925
Q61425_241	GDASK[+100]EDIDTAMK	1132.46	4.92138	5.69221	2.76625	4.12016
Q61425_241	GDASK[+100]EDIDTAMK	494.221	80.6306	97.0663	59.1955	81.1076
Q61425_241	GDASK[+100]EDIDTAMK	494.555	55.6059	74.9816	50.1325	63.7799
Q61425_241	GDASK[+100]EDIDTAMK	494.889	27.0286	39.7156	28.3696	36.8863
Q61425_241	GDASK[+100]EDIDTAMK	565.265024_duplicate1	43.1979	45.0624	28.584	39.6557
Q61425_241	GDASK[+100]EDIDTAMK	450.238	13.0495	12.735	6.87651	14.339
Q61425_241	GDASK[+100]EDIDTAMK	803.305	18.0636	22.7922	11.5379	20.1064
Q61425_241	GDASK[+100]EDIDTAMK	402.156	NA	1.87104	0.909269	1.52359
Q61425_75	GIEESLK[+100]R	516.272	234.741	229.957	230.302	NA
Q61425_75	GIEESLK[+100]R	861.431	96.535	79.6256	70.8394	NA
Q61425_75	GIEESLK[+100]R	732.389	58.5245	53.0409	34.4346	NA
Q61425_75	GIEESLK[+100]R	603.346	41.4218	46.6789	27.8992	NA
Q64433_66	SGEIEPVSVK[+100]VGDK	772.396	336.56	356.674	201.553	313.713
Q64433_66	SGEIEPVSVK[+100]VGDK	772.898	287.256	298.14	173.952	275.652
Q64433_66	SGEIEPVSVK[+100]VGDK	773.399	174.19	179.465	102.628	150.718
Q64433_66	SGEIEPVSVK[+100]VGDK	1270.69	13.9408	14.1153	9.27686	16.167
Q64433_66	SGEIEPVSVK[+100]VGDK	1157.6	76.9196	84.6283	50.2118	77.2403
Q64433_66	SGEIEPVSVK[+100]VGDK	1028.56	268.674	294.946	149.873	254.507
Q64433_66	SGEIEPVSVK[+100]VGDK	832.441	42.3606	40.7682	27.0141	40.8571
Q64433_66	SGEIEPVSVK[+100]VGDK	646.341	28.2498	29.4946	15.7156	20.04
Q64433_66	SGEIEPVSVK[+100]VGDK	516.23	54.3258	59.2404	33.1048	52.8289
Q64433_66	SGEIEPVSVK[+100]VGDK	712.351	10.166	15.4183	4.95763	13.4581
Q64433_66	SGEIEPVSVK[+100]VGDK	699.343	NA	12.2705	NA	5.88132
Q64433_66	SGEIEPVSVK[+100]VGDK	515.601	93.858	84.1063	60.2412	84.7945
Q64433_66	SGEIEPVSVK[+100]VGDK	515.935	40.0173	45.5191	NA	41.2037
Q64433_66	SGEIEPVSVK[+100]VGDK	1028.562252_duplicate1	NA	1.43267	0.36617	NA
Q64433_66	SGEIEPVSVK[+100]VGDK	832.441074_duplicate1	41.563	44.5883	24.2007	35.648
Q64433_66	SGEIEPVSVK[+100]VGDK	646.340632_duplicate1	25.6819	23.3469	12.569	22.4022
Q64433_66	SGEIEPVSVK[+100]VGDK	418.23	14.427	19.4985	8.05031	11.5242
Q64433_66	SGEIEPVSVK[+100]VGDK	613.283	10.5753	11.7275	NA	8.3251
Q64433_70	VGDK[+100]VLLPEYGGTK	788.417	NA	381.357	399.606	551.537
Q64433_70	VGDK[+100]VLLPEYGGTK	788.918	NA	314.607	294.262	442.131
Q64433_70	VGDK[+100]VLLPEYGGTK	789.42	NA	152.405	170.857	195.738
Q64433_70	VGDK[+100]VLLPEYGGTK	977.53	NA	154.996	NA	196.494
Q64433_70	VGDK[+100]VLLPEYGGTK	864.446	NA	84.2777	78.1125	114.61
Q64433_70	VGDK[+100]VLLPEYGGTK	751.362	NA	201.018	189.226	280.756
Q64433_70	VGDK[+100]VLLPEYGGTK	599.304	NA	43.7537	42.1303	52.116
Q64433_70	VGDK[+100]VLLPEYGGTK	712.388	NA	38.5383	33.7405	58.2212
Q64433_70	VGDK[+100]VLLPEYGGTK	825.472	NA	49.4735	47.1106	65.9159
Q8BH95_204	ISAQDAK[+100]QAGLVSK	758.404	607.486	802.438	818.152	835.925
Q8BH95_204	ISAQDAK[+100]QAGLVSK	758.906	475.634	631.113	656.287	668.966
Q8BH95_204	ISAQDAK[+100]QAGLVSK	759.407	226.778	292.652	311.561	302.509
Q8BH95_204	ISAQDAK[+100]QAGLVSK	1244.65	23.9399	33.7796	30.6711	26.6094
Q8BH95_204	ISAQDAK[+100]QAGLVSK	1001.56	52.728	74.5042	61.016	75.2519
Q8BH95_204	ISAQDAK[+100]QAGLVSK	930.525	65.1026	69.043	72.5708	79.2836
Q8BH95_204	ISAQDAK[+100]QAGLVSK	702.414	70.0611	76.1879	71.5355	81.7154
Q8BH95_204	ISAQDAK[+100]QAGLVSK	574.356	49.2873	59.8483	54.6918	60.6726
Q8BH95_204	ISAQDAK[+100]QAGLVSK	1013.49	16.9385	22.307	16.5311	22.2235
Q8BH95_204	ISAQDAK[+100]QAGLVSK	1183.6	27.145	31.0856	28.1926	31.5769
Q8BH95_204	ISAQDAK[+100]QAGLVSK	1282.66	36.3495	45.8541	43.1456	43.1508
Q8BH95_204	ISAQDAK[+100]QAGLVSK	685.352	15.4505	23.0998	21.7354	15.7142
Q8BH95_204	ISAQDAK[+100]QAGLVSK	505.939	219.329	291.083	244.415	281.174
Q8BH95_204	ISAQDAK[+100]QAGLVSK	506.273	265.6	279.785	331.424	351.691
Q8BH95_204	ISAQDAK[+100]QAGLVSK	506.607	82.3942	108.346	98.4735	97.7863
Q8BH95_204	ISAQDAK[+100]QAGLVSK	702.414465_duplicate1	70.9061	89.157	77.2055	73.7315
Q8BH95_204	ISAQDAK[+100]QAGLVSK	574.355888_duplicate1	58.7213	83.2412	82.1062	81.9312
Q8BH95_204	ISAQDAK[+100]QAGLVSK	503.319	45.9472	55.0533	53.8643	57.6352
Q8BH95_204	ISAQDAK[+100]QAGLVSK	515.246	14.207	18.0591	17.0881	16.6458
Q8BH95_204	ISAQDAK[+100]QAGLVSK	586.283	15.8538	19.9384	17.9218	22.2861
Q8BH95_204	ISAQDAK[+100]QAGLVSK	942.453	NA	4.92326	4.53595	NA
Q8BH95_204	ISAQDAK[+100]QAGLVSK	1070.511279_duplicate1	NA	6.95873	5.03744	4.76765
Q8BH95_204	ISAQDAK[+100]QAGLVSK	407.701	12.6114	20.6786	21.3199	18.8901
Q8BH95_204	ISAQDAK[+100]QAGLVSK	685.351531_duplicate1	29.4592	36.4931	26.8977	NA
Q8BIJ6_725	DDISK[+100]LR	473.746	960.168	966.036	848.723	957.572
Q8BIJ6_725	DDISK[+100]LR	474.247	439.071	434.507	NA	430.953
Q8BIJ6_725	DDISK[+100]LR	474.748	164.082	175.108	NA	154.392
Q8BIJ6_725	DDISK[+100]LR	716.43	174.902	178.104	134.164	158.33
Q8BIJ6_725	DDISK[+100]LR	603.346	569.182	505.668	371.026	467.624
Q8BIJ6_725	DDISK[+100]LR	344.145	43.5795	38.9314	31.4626	41.5265
Q8BMF4_461	ELNK[+100]MLEGK	581.295	502.265	483.169	369.387	438.68
Q8BMF4_461	ELNK[+100]MLEGK	581.796	301.892	277.946	218.32	266.842
Q8BMF4_461	ELNK[+100]MLEGK	582.297	142.353	147.725	109.88	134.042
Q8BMF4_461	ELNK[+100]MLEGK	805.412	38.9744	33.5231	31.6114	37.391
Q8BMF4_461	ELNK[+100]MLEGK	577.301	90.7554	81.2672	42.1845	56.7929
Q8BMF4_461	ELNK[+100]MLEGK	446.261	48.4867	41.0916	31.7859	39.1358
Q8BMF4_461	ELNK[+100]MLEGK	585.288	NA	8.67509	4.94458	NA
Q8BMS1_129	MFEK[+100]LEK	512.755	270.165	238.375	169.665	234.295
Q8BMS1_129	MFEK[+100]LEK	513.757	47.9882	56.4752	25.8695	52.1671
Q8BMS1_129	MFEK[+100]LEK	893.461	76.1161	80.5536	44.8503	69.48
Q8BMS1_129	MFEK[+100]LEK	746.393	81.0041	75.7033	48.8634	50.4292
Q8BMS1_129	MFEK[+100]LEK	617.35	22.1613	23.0385	15.0582	17.242
Q8BMS1_129	MFEK[+100]LEK	389.239	7.20781	9.0406	5.56344	11.1881
Q8BMS1_132	MFEKLEK[+100]	512.755	NA	186.861	NA	179.139
Q8BMS1_132	MFEKLEK[+100]	513.256	NA	140.214	NA	114.786
Q8BMS1_132	MFEKLEK[+100]	513.757	NA	42.784	NA	29.216
Q8BMS1_132	MFEKLEK[+100]	746.393	NA	67.6209	NA	55.3791
Q8BMS1_132	MFEKLEK[+100]	617.35	NA	20.8724	NA	20.1276
Q8BMS1_295	QTK[+100]GLYPAPLK	658.366	291.371	232.053	141.576	NA
Q8BMS1_295	QTK[+100]GLYPAPLK	658.868	202.484	150.971	103.044	NA
Q8BMS1_295	QTK[+100]GLYPAPLK	659.369	137.705	74.3478	54.4468	NA
Q8BMS1_295	QTK[+100]GLYPAPLK	858.508	54.1692	46.9801	26.8507	NA
Q8BMS1_295	QTK[+100]GLYPAPLK	688.403	47.0083	35.1155	17.8762	NA
Q8BMS1_295	QTK[+100]GLYPAPLK	525.34	48.2845	41.1109	18.6045	NA
Q8BMS1_295	QTK[+100]GLYPAPLK	357.25	40.0441	30.8708	16.5851	NA
Q8BMS1_406	GQQQVFK[+100]GLNDK	731.37	381.846	410.029	259.216	358.408
Q8BMS1_406	GQQQVFK[+100]GLNDK	731.872	343.261	344.626	203.458	274.654
Q8BMS1_406	GQQQVFK[+100]GLNDK	732.373	196.258	154.233	142.216	179.793
Q8BMS1_406	GQQQVFK[+100]GLNDK	1276.65	26.9241	26.5855	NA	21.9134
Q8BMS1_406	GQQQVFK[+100]GLNDK	1148.59	38.8762	35.2517	22.047	36.8252
Q8BMS1_406	GQQQVFK[+100]GLNDK	921.468	107.237	107.117	57.5096	81.1361
Q8BMS1_406	GQQQVFK[+100]GLNDK	774.399	45.2965	44.674	35.1835	37.8459
Q8BMS1_406	GQQQVFK[+100]GLNDK	546.288	71.4364	69.6654	50.2651	63.6331
Q8BMS1_406	GQQQVFK[+100]GLNDK	916.452	21.6859	22.7495	15.2589	16.3057
Q8BMS1_415	K[+100]ALTSFER	526.275	1359.62	1245.95	922.354	1092.08
Q8BMS1_415	K[+100]ALTSFER	526.776	748.355	713.474	511.137	609.534
Q8BMS1_415	K[+100]ALTSFER	527.277	297.628	260.914	205.82	234.637
Q8BMS1_415	K[+100]ALTSFER	823.431	265.819	232.866	168.291	211.524
Q8BMS1_415	K[+100]ALTSFER	752.394	527.583	494.9	340.731	441.786
Q8BMS1_415	K[+100]ALTSFER	639.31	282.624	252.028	184.123	242.226
Q8BMS1_415	K[+100]ALTSFER	538.262	116.258	93.0528	68.4609	90.2286
Q8BMS1_415	K[+100]ALTSFER	451.23	25.27	24.9092	17.887	20.4337
Q8BMS1_415	K[+100]ALTSFER	304.162	11.0056	10.8373	9.02018	NA
Q8BMS1_415	K[+100]ALTSFER	413.239	83.5161	77.3484	53.4471	68.6885
Q8BMS1_415	K[+100]ALTSFER	514.287	NA	16.6423	9.81659	NA
Q8BMS1_519	TSK[+100]DTTASAVAVGLR	788.912	824.055	1151.68	1506.06	1338.2
Q8BMS1_519	TSK[+100]DTTASAVAVGLR	789.414	699.993	925.982	1155.08	1068.44
Q8BMS1_519	TSK[+100]DTTASAVAVGLR	789.915	337.774	444.079	562.099	484.548
Q8BMS1_519	TSK[+100]DTTASAVAVGLR	1160.63	192.083	282.449	341.125	347.344
Q8BMS1_519	TSK[+100]DTTASAVAVGLR	1045.6	135.691	180.257	222.342	196.21
Q8BMS1_519	TSK[+100]DTTASAVAVGLR	944.552	135.53	191.57	243.047	219.853
Q8BMS1_519	TSK[+100]DTTASAVAVGLR	843.505	158.395	193.138	243.287	211.18
Q8BMS1_519	TSK[+100]DTTASAVAVGLR	772.468	151.562	229.321	296.682	260.934
Q8BMS1_519	TSK[+100]DTTASAVAVGLR	685.436	53.422	75.2314	NA	86.5976
Q8BMS1_519	TSK[+100]DTTASAVAVGLR	633.273	25.7739	32.6534	44.8485	33.7242
Q8BMS1_519	TSK[+100]DTTASAVAVGLR	805.357	29.2862	42.8419	46.3274	46.5445
Q8BMS1_519	TSK[+100]DTTASAVAVGLR	1062.49	33.2038	39.7854	52.5245	51.9864
Q8BMS1_519	TSK[+100]DTTASAVAVGLR	1232.6	35.1052	43.2062	NA	51.8476
Q8BMS1_519	TSK[+100]DTTASAVAVGLR	526.277	553.027	750.98	950.331	834.662
Q8BMS1_519	TSK[+100]DTTASAVAVGLR	526.612	410.275	596.607	697	638.617
Q8BMS1_519	TSK[+100]DTTASAVAVGLR	526.946	230.003	287.942	347.914	327.641
Q8BMS1_519	TSK[+100]DTTASAVAVGLR	772.467563_duplicate1	NA	80.4867	96.4498	79.4139
Q8BMS1_519	TSK[+100]DTTASAVAVGLR	685.435535_duplicate1	46.0482	61.1021	73.2475	61.1023
Q8BMS1_519	TSK[+100]DTTASAVAVGLR	614.398	122.175	186.971	229.479	208.875
Q8BMS1_519	TSK[+100]DTTASAVAVGLR	515.33	225.917	325.39	388.759	376.433
Q8BMS1_519	TSK[+100]DTTASAVAVGLR	444.293	119.29	169.587	190.116	177.007
Q8BMS1_519	TSK[+100]DTTASAVAVGLR	963.427	48.6029	77.0362	84.1679	79.693
Q8BMS1_519	TSK[+100]DTTASAVAVGLR	531.751	35.2259	53.7402	62.0048	58.5291
Q8BMS1_519	TSK[+100]DTTASAVAVGLR	567.27	NA	48.7539	50.3099	47.1814
Q8BMS1_519	TSK[+100]DTTASAVAVGLR	616.804	19.7961	25.4647	30.305	24.9342
Q8BMS1_569	ILQEGVDPK[+100]K	613.835	NA	1285.15	949.955	1214.9
Q8BMS1_569	ILQEGVDPK[+100]K	614.336	NA	832.289	611.98	779.731
Q8BMS1_569	ILQEGVDPK[+100]K	614.838	NA	336.958	260.466	314.575
Q8BMS1_569	ILQEGVDPK[+100]K	1000.49	NA	199.916	147.492	164.093
Q8BMS1_569	ILQEGVDPK[+100]K	872.436	NA	274.834	202.678	232.987
Q8BMS1_569	ILQEGVDPK[+100]K	743.393	NA	235.349	163.718	207.434
Q8BMS1_569	ILQEGVDPK[+100]K	587.304	NA	138.499	NA	135.547
Q8BMS1_569	ILQEGVDPK[+100]K	472.277	NA	314.233	NA	296.234
Q8BMS1_569	ILQEGVDPK[+100]K	484.277	NA	47.7915	35.792	42.4165
Q8BMS1_569	ILQEGVDPK[+100]K	640.366	NA	35.5718	26.5604	33.3678
Q8BMS1_569	ILQEGVDPK[+100]K	755.393	NA	52.4314	41.8914	47.6772
Q8BMS1_570	ILQEGVDPKK[+100]	613.835	1392.55	1360.89	1007.04	1225.52
Q8BMS1_570	ILQEGVDPKK[+100]	614.336	933.242	879.567	658.706	787.484
Q8BMS1_570	ILQEGVDPKK[+100]	614.838	377.809	356.298	286.58	312.314
Q8BMS1_570	ILQEGVDPKK[+100]	872.436	278.858	NA	202.063	222.1
Q8BMS1_570	ILQEGVDPKK[+100]	743.393	237.294	243.089	177.021	207.095
Q8BMS1_570	ILQEGVDPKK[+100]	587.304	145.864	140.144	104.641	140.851
Q8BMS1_570	ILQEGVDPKK[+100]	472.277	321.655	319.348	230.654	301.842
Q8BMS1_60	INSPNSK[+100]VNTLNK	764.902	1849.65	1908.55	1581.7	1748.1
Q8BMS1_60	INSPNSK[+100]VNTLNK	765.403	1531	1575.8	1324.39	1437.31
Q8BMS1_60	INSPNSK[+100]VNTLNK	765.905	736.62	750.773	617.557	681.05
Q8BMS1_60	INSPNSK[+100]VNTLNK	1301.67	204.374	219.874	191.083	201.669
Q8BMS1_60	INSPNSK[+100]VNTLNK	1214.64	358.42	362.724	290.435	309.922
Q8BMS1_60	INSPNSK[+100]VNTLNK	1117.58	94.4882	95.4541	72.363	79.6946
Q8BMS1_60	INSPNSK[+100]VNTLNK	1003.54	128.243	135.468	95.9706	120.817
Q8BMS1_60	INSPNSK[+100]VNTLNK	916.51	66.5381	70.3385	62.0505	63.573
Q8BMS1_60	INSPNSK[+100]VNTLNK	688.399	157.13	149.302	131.289	135.279
Q8BMS1_60	INSPNSK[+100]VNTLNK	589.33	168.923	168.564	139.808	142.205
Q8BMS1_60	INSPNSK[+100]VNTLNK	607.822	169.985	177.418	133.906	154.191
Q8BMS1_60	INSPNSK[+100]VNTLNK	315.166	83.3009	83.7108	65.3912	79.5971
Q8BMS1_60	INSPNSK[+100]VNTLNK	940.473	41.8612	47.6762	36.5672	NA
Q8BMS1_60	INSPNSK[+100]VNTLNK	510.27	514.377	527.258	450.166	498.198
Q8BMS1_60	INSPNSK[+100]VNTLNK	510.605	408.476	410.126	361.241	367.657
Q8BMS1_60	INSPNSK[+100]VNTLNK	510.939	183.932	189.209	178.899	206.46
Q8BMS1_60	INSPNSK[+100]VNTLNK	688.398815_duplicate1	133.68	140.291	NA	123.568
Q8BMS1_60	INSPNSK[+100]VNTLNK	589.330401_duplicate1	164.153	164.354	124.533	136.459
Q8BMS1_60	INSPNSK[+100]VNTLNK	475.287	32.1969	35.3846	31.502	35.4165
Q8BMS1_60	INSPNSK[+100]VNTLNK	374.24	20.4955	18.079	15.6826	20.7428
Q8BMS1_60	INSPNSK[+100]VNTLNK	315.166296_duplicate1	20.4826	17.1411	15.183	19.6933
Q8BMS1_60	INSPNSK[+100]VNTLNK	526.262	18.4469	18.5965	14.2537	18.2028
Q8BMS1_60	INSPNSK[+100]VNTLNK	613.294	25.328	26.9962	19.6831	24.9927
Q8BMS1_60	INSPNSK[+100]VNTLNK	421.206	7.40261	7.46265	5.91715	NA
Q8BMS1_728	FVDLYGAQK[+100]VVDR	805.415	NA	135.092	1354.35	333.054
Q8BMS1_728	FVDLYGAQK[+100]VVDR	805.916	NA	66.3315	1105.47	330.701
Q8BMS1_728	FVDLYGAQK[+100]VVDR	806.418	NA	79.684	602.832	176.984
Q8BMS1_728	FVDLYGAQK[+100]VVDR	1363.69	NA	22.0075	237.884	65.1087
Q8BMS1_728	FVDLYGAQK[+100]VVDR	972.511	NA	42.3979	588.312	151.29
Q8BMS1_728	FVDLYGAQK[+100]VVDR	537.279	NA	87.0044	737.05	265.946
Q8BMS1_728	FVDLYGAQK[+100]VVDR	537.613	NA	42.2043	652.751	182.544
Q8BMS1_728	FVDLYGAQK[+100]VVDR	537.947	NA	21.9208	322.297	101.782
Q8BMS1_728	FVDLYGAQK[+100]VVDR	716.394	NA	8.90207	162.96	46.6376
Q8BMS1_728	FVDLYGAQK[+100]VVDR	488.283	NA	25.1972	181.005	67.2979
Q8BMS1_728	FVDLYGAQK[+100]VVDR	389.214	NA	17.2727	140.53	41.697
Q8BMS1_728	FVDLYGAQK[+100]VVDR	362.171	NA	2.30745	63.9187	13.2738
Q8BMS1_728	FVDLYGAQK[+100]VVDR	766.377	NA	2.35594	NA	3.87221
Q8BMS1_728	FVDLYGAQK[+100]VVDR	894.436	NA	2.39431	NA	3.93528
Q8BWF0_353	FAEAMK[+100]K	462.728	NA	101.243	NA	113.757
Q8BWF0_353	FAEAMK[+100]K	463.23	NA	77.7339	NA	102.266
Q8BWF0_353	FAEAMK[+100]K	463.73	NA	24.9228	NA	26.0772
Q8BWF0_353	FAEAMK[+100]K	777.381	NA	18.4114	NA	20.5886
Q8BWF0_353	FAEAMK[+100]K	706.344	NA	33.9174	NA	42.0826
Q8BWF0_353	FAEAMK[+100]K	506.264	NA	9.22599	NA	9.77401
Q8BWT1_13	GVFIVAAK[+100]R	530.811	6559.19	5254.62	3632.8	4597.88
Q8BWT1_13	GVFIVAAK[+100]R	531.313	3949.75	3107.89	2164.35	2771.51
Q8BWT1_13	GVFIVAAK[+100]R	531.814	1353.83	1070.41	738.761	965.491
Q8BWT1_13	GVFIVAAK[+100]R	904.525	798.172	615.357	423.235	551.736
Q8BWT1_13	GVFIVAAK[+100]R	757.457	1305.14	1063.79	691.134	956.937
Q8BWT1_13	GVFIVAAK[+100]R	644.373	3699.93	2929.2	1968.5	2609.87
Q8BWT1_13	GVFIVAAK[+100]R	545.304	2400.86	1918.51	1296.75	1714.88
Q8BWT1_13	GVFIVAAK[+100]R	474.267	849.825	677.42	441.744	589.511
Q8BWT1_13	GVFIVAAK[+100]R	403.23	325.087	255.598	164.77	224.045
Q8BWT1_13	GVFIVAAK[+100]R	417.25	654.931	518.684	343.953	460.932
Q8BWT1_13	GVFIVAAK[+100]R	516.318	495.411	405.221	257.331	346.537
Q8BWT1_13	GVFIVAAK[+100]R	587.355	324.787	NA	165.59	NA
Q8BWT1_270	K[+100]HNFTPLAR	592.315	318.498	296.846	234.994	303.162
Q8BWT1_270	K[+100]HNFTPLAR	592.816	191.668	189.403	154.729	164.199
Q8BWT1_270	K[+100]HNFTPLAR	818.452	113.708	100.059	74.7255	90.5075
Q8BWT1_270	K[+100]HNFTPLAR	704.409	28.4464	32.5987	24.3775	24.5773
Q8BWT1_270	K[+100]HNFTPLAR	557.341	13.0979	12.5053	11.8749	13.5219
Q8BWT1_270	K[+100]HNFTPLAR	478.259	15.2336	15.7889	7.44141	13.0361
Q8BWT1_270	K[+100]HNFTPLAR	366.177	28.9312	31.1564	23.3486	25.0638
Q8C196_1074	NGVK[+100]IM[+16]GTSPLQIDR	872.949	NA	68.7586	NA	206.241
Q8C196_1074	NGVK[+100]IM[+16]GTSPLQIDR	873.45	NA	77.0879	NA	493.412
Q8C196_1074	NGVK[+100]IM[+16]GTSPLQIDR	873.951	NA	38.5989	NA	103.401
Q8C196_1074	NGVK[+100]IM[+16]GTSPLQIDR	1474.76	NA	4.8699	NA	23.6301
Q8C196_1074	NGVK[+100]IM[+16]GTSPLQIDR	1246.65	NA	20.9454	NA	62.0546
Q8C196_1074	NGVK[+100]IM[+16]GTSPLQIDR	1133.56	NA	25.2965	NA	85.2035
Q8C196_1074	NGVK[+100]IM[+16]GTSPLQIDR	986.527	NA	19.3777	NA	65.6223
Q8C196_1074	NGVK[+100]IM[+16]GTSPLQIDR	741.425	NA	11.8674	NA	46.1326
Q8C196_1074	NGVK[+100]IM[+16]GTSPLQIDR	582.301	NA	588.124	NA	651.376
Q8C196_1074	NGVK[+100]IM[+16]GTSPLQIDR	582.636	NA	40.8006	NA	118.199
Q8C196_1074	NGVK[+100]IM[+16]GTSPLQIDR	582.97	NA	29.6124	NA	101.888
Q8C196_1074	NGVK[+100]IM[+16]GTSPLQIDR	828.457	NA	10.735	NA	30.765
Q8C196_1074	NGVK[+100]IM[+16]GTSPLQIDR	741.425364_duplicate1	NA	29.4203	NA	70.0797
Q8C196_1074	NGVK[+100]IM[+16]GTSPLQIDR	644.373	NA	8.00074	NA	16.4993
Q8C196_1074	NGVK[+100]IM[+16]GTSPLQIDR	531.289	NA	10.7189	NA	28.2811
Q8C196_1074	NGVK[+100]IM[+16]GTSPLQIDR	403.23	NA	3.72935	NA	7.27065
Q8C196_1074	NGVK[+100]IM[+16]GTSPLQIDR	567.285	NA	3.778	NA	15.222
Q8C196_1074	NGVK[+100]IM[+16]GTSPLQIDR	371.216	NA	5.35947	NA	14.1405
Q8C196_1074	NGVK[+100]IM[+16]GTSPLQIDR	499.251	NA	3.23331	NA	11.7667
Q8C196_1074	NGVK[+100]IM[+16]GTSPLQIDR	612.335	NA	3.22634	NA	10.2737
Q8C196_1168	VSQEHPVVLTK[+100]FVEGAR	666.021	406.322	618.934	1337.45	1285.79
Q8C196_1168	VSQEHPVVLTK[+100]FVEGAR	666.356	453.265	721.21	1495.78	1370.75
Q8C196_1168	VSQEHPVVLTK[+100]FVEGAR	666.69	238.396	380.748	822.426	793.429
Q8C196_1168	VSQEHPVVLTK[+100]FVEGAR	1007.52	97.3444	104.099	200.827	191.729
Q8C196_1168	VSQEHPVVLTK[+100]FVEGAR	906.468	57.8294	100.6	177.185	207.886
Q8C196_1168	VSQEHPVVLTK[+100]FVEGAR	678.357	195.356	333.913	628.946	638.285
Q8C196_1168	VSQEHPVVLTK[+100]FVEGAR	531.289	107.401	161.701	332.564	329.833
Q8C196_1168	VSQEHPVVLTK[+100]FVEGAR	432.22	82.3182	116.046	212.084	225.052
Q8C196_1168	VSQEHPVVLTK[+100]FVEGAR	581.268	39.8319	49.2365	95.3999	106.032
Q8C196_1168	VSQEHPVVLTK[+100]FVEGAR	777.389	48.2868	72.1285	148.385	136.7
Q8C196_1168	VSQEHPVVLTK[+100]FVEGAR	876.457	93.1231	131.726	263.041	254.61
Q8C196_1168	VSQEHPVVLTK[+100]FVEGAR	989.541	86.7785	124.988	213.898	205.336
Q8C196_1168	VSQEHPVVLTK[+100]FVEGAR	1090.59	57.4061	86.1724	141.597	144.324
Q8C196_1168	VSQEHPVVLTK[+100]FVEGAR	499.768	35.0207	33.8133	45.2328	41.4331
Q8C196_1168	VSQEHPVVLTK[+100]FVEGAR	500.019	13.7743	29.308	54.0961	54.3215
Q8C196_1168	VSQEHPVVLTK[+100]FVEGAR	500.269	35.5249	51.0691	54.5572	35.8488
Q8C196_1168	VSQEHPVVLTK[+100]FVEGAR	531.288536_duplicate1	4.86481	7.09783	25.0762	24.4612
Q8C196_1168	VSQEHPVVLTK[+100]FVEGAR	432.220122_duplicate1	NA	9.63005	27.3143	32.6556
Q8C196_1168	VSQEHPVVLTK[+100]FVEGAR	303.178	4.45261	4.06026	10.1344	11.8528
Q8C196_1168	VSQEHPVVLTK[+100]FVEGAR	777.388979_duplicate1	2.24669	6.55591	8.72319	7.97421
Q8C196_1168	VSQEHPVVLTK[+100]FVEGAR	876.457393_duplicate1	NA	5.55332	10.192	6.75472
Q8C196_1183	EVEMDAVGK[+100]EGR	710.325	2715.33	2903.76	588.02	2342.89
Q8C196_1183	EVEMDAVGK[+100]EGR	710.826	1874.78	2071.6	384.186	1628.43
Q8C196_1183	EVEMDAVGK[+100]EGR	711.327	933.21	995.557	196.906	812.828
Q8C196_1183	EVEMDAVGK[+100]EGR	1191.53	497.56	512.418	95.799	398.723
Q8C196_1183	EVEMDAVGK[+100]EGR	1062.49	462.927	491.49	92.9812	410.602
Q8C196_1183	EVEMDAVGK[+100]EGR	931.448	642	675.507	118.879	569.614
Q8C196_1183	EVEMDAVGK[+100]EGR	816.421	469.774	529.325	86.9267	428.475
Q8C196_1183	EVEMDAVGK[+100]EGR	745.384	514.628	567.591	101.564	456.217
Q8C196_1183	EVEMDAVGK[+100]EGR	646.315	1324.34	1436.49	266.813	1174.36
Q8C196_1183	EVEMDAVGK[+100]EGR	589.294	135.18	143.858	30.2278	116.734
Q8C196_1183	EVEMDAVGK[+100]EGR	604.228	58.3295	66.8944	12.772	51.5041
Q8C196_1183	EVEMDAVGK[+100]EGR	675.265	153.114	157.164	30.6535	136.069
Q8C196_1183	EVEMDAVGK[+100]EGR	774.334	180.079	195.255	39.6778	161.489
Q8C196_1183	EVEMDAVGK[+100]EGR	473.886	690.449	769.662	202.498	642.89
Q8C196_1183	EVEMDAVGK[+100]EGR	474.22	575.31	555.213	NA	494.071
Q8C196_1183	EVEMDAVGK[+100]EGR	474.554	248.131	277.809	NA	220.762
Q8C196_1183	EVEMDAVGK[+100]EGR	816.421007_duplicate1	13.8987	16.8228	NA	11.8334
Q8C196_1183	EVEMDAVGK[+100]EGR	745.383893_duplicate1	87.821	92.2174	NA	75.2467
Q8C196_1183	EVEMDAVGK[+100]EGR	646.315479_duplicate1	541.682	572.518	118.999	465.302
Q8C196_1183	EVEMDAVGK[+100]EGR	589.294016_duplicate1	56.2194	65.5265	15.1455	54.1086
Q8C196_1183	EVEMDAVGK[+100]EGR	361.183	92.5284	105.197	25.0576	94.7168
Q8C196_1183	EVEMDAVGK[+100]EGR	531.748	13.3325	13.9857	NA	9.23897
Q8C196_1183	EVEMDAVGK[+100]EGR	675.265418_duplicate1	143.101	145.631	31.6241	116.144
Q8C196_1183	EVEMDAVGK[+100]EGR	387.671	15.0647	NA	NA	9.83869
Q8C196_1183	E[-18]VEMDAVGK[+100]EGR	931.448	NA	12.863	NA	10.1134
Q8C196_1183	E[-18]VEMDAVGK[+100]EGR	745.384	87.1416	84.9901	NA	62.3683
Q8C196_1183	E[-18]VEMDAVGK[+100]EGR	646.315	545	557.221	NA	432.778
Q8C196_1183	E[-18]VEMDAVGK[+100]EGR	589.294	57.5678	65.2258	NA	48.2065
Q8C196_1183	E[-18]VEMDAVGK[+100]EGR	361.183	93.315	108.128	NA	81.0573
Q8C196_1183	E[-18]VEMDAVGK[+100]EGR	340.15	41.0693	48.4836	NA	36.9471
Q8C196_1183	E[-18]VEMDAVGK[+100]EGR	586.218	40.4801	45.6236	NA	36.8963
Q8C196_1183	E[-18]VEMDAVGK[+100]EGR	657.255	38.988	46.6814	NA	30.8306
Q8C196_1291	VMIGESIDEK[+100]R	688.84	NA	398.535	690.965	NA
Q8C196_1291	VMIGESIDEK[+100]R	689.341	NA	317.691	507.809	NA
Q8C196_1291	VMIGESIDEK[+100]R	689.842	NA	171.761	338.239	NA
Q8C196_1291	VMIGESIDEK[+100]R	1146.56	NA	91.8347	160.665	NA
Q8C196_1291	VMIGESIDEK[+100]R	1033.48	NA	160.333	256.667	NA
Q8C196_1291	VMIGESIDEK[+100]R	976.458	NA	33.2594	60.7406	NA
Q8C196_1291	VMIGESIDEK[+100]R	847.416	NA	60.3983	104.602	NA
Q8C196_1291	VMIGESIDEK[+100]R	760.384	NA	18.575	39.925	NA
Q8C196_1291	VMIGESIDEK[+100]R	647.299	NA	39.7084	54.2916	NA
Q8C196_1291	VMIGESIDEK[+100]R	532.273	NA	17.6841	28.3159	NA
Q8C196_1291	VM[+16]IGESIDEK[+100]R	696.837	NA	77.2424	NA	121.258
Q8C196_1291	VM[+16]IGESIDEK[+100]R	697.339	NA	59.7766	NA	104.223
Q8C196_1291	VM[+16]IGESIDEK[+100]R	697.84	NA	25.095	NA	40.405
Q8C196_1291	VM[+16]IGESIDEK[+100]R	1146.56	NA	50.3335	NA	66.1665
Q8C196_1291	VM[+16]IGESIDEK[+100]R	1033.48	NA	28.9351	NA	49.0649
Q8C196_1291	VM[+16]IGESIDEK[+100]R	976.458	NA	8.7026	NA	12.2974
Q8C196_1291	VM[+16]IGESIDEK[+100]R	847.416	NA	16.44	NA	23.06
Q8C196_1479	LFAEAVQK[+100]SR	624.833	473.833	504.476	417.526	579.166
Q8C196_1479	LFAEAVQK[+100]SR	625.334	359.023	339.916	302.589	431.971
Q8C196_1479	LFAEAVQK[+100]SR	625.836	125.222	159.526	113.125	173.127
Q8C196_1479	LFAEAVQK[+100]SR	988.506	198.849	199.1	153.51	204.541
Q8C196_1479	LFAEAVQK[+100]SR	917.469	83.5401	72.3167	64.9919	72.1514
Q8C196_1479	LFAEAVQK[+100]SR	788.426	96.8923	88.5592	75.5495	86.999
Q8C196_1479	LFAEAVQK[+100]SR	717.389	84.9829	82.8495	60.139	78.5286
Q8C196_1479	LFAEAVQK[+100]SR	618.321	84.4534	83.8782	60.5944	78.5739
Q8C196_1479	LFAEAVQK[+100]SR	490.262	33.6557	34.4443	25.7494	28.1505
Q8C196_1479	LFAEAVQK[+100]SR	416.891	54.0065	53.1833	45.6239	70.6863
Q8C196_1479	LFAEAVQK[+100]SR	417.559	41.7169	28.591	22.4486	30.2436
Q8C196_1479	LFAEAVQK[+100]SR	618.320565_duplicate1	38.1348	48.0166	26.4803	45.8683
Q8C196_171	MLTK[+100]IIR	487.789	254.341	234.697	183.208	207.254
Q8C196_171	MLTK[+100]IIR	488.29	192.331	180.201	112.652	144.817
Q8C196_171	MLTK[+100]IIR	488.791	61.1265	60.2224	43.0255	48.6256
Q8C196_171	MLTK[+100]IIR	843.53	44.3915	44.5474	33.28	46.7811
Q8C196_171	MLTK[+100]IIR	730.446	159.164	132.979	102.461	113.897
Q8C196_171	MLTK[+100]IIR	629.398	26.0547	26.9866	19.0759	26.3828
Q8C196_171	MLTK[+100]IIR	401.287	25.9265	20.5352	16.8729	17.1654
Q8C196_176	DK[+100]GTMLGK	475.237	364.165	302.846	279.02	319.469
Q8C196_176	DK[+100]GTMLGK	475.738	172.632	155.901	134.637	143.33
Q8C196_176	DK[+100]GTMLGK	476.238	71.2099	NA	65.9215	73.1104
Q8C196_176	DK[+100]GTMLGK	606.328	150.372	135.916	106.514	128.698
Q8C196_176	DK[+100]GTMLGK	317.218	18.7506	16.3793	15.6256	16.2445
Q8C196_176	DK[+100]GTMLGK	344.145	30.0088	30.1384	NA	27.8742
Q8C196_207	QNLIAEVSTK[+100]DVK	772.912	503.594	630.29	1293.52	903.093
Q8C196_207	QNLIAEVSTK[+100]DVK	773.413	386.188	511.125	1027.08	727.606
Q8C196_207	QNLIAEVSTK[+100]DVK	773.915	190.553	251.867	504.93	330.65
Q8C196_207	QNLIAEVSTK[+100]DVK	1302.72	34.999	50.9026	96.5817	74.5167
Q8C196_207	QNLIAEVSTK[+100]DVK	1189.63	78.5769	103.601	214.43	166.892
Q8C196_207	QNLIAEVSTK[+100]DVK	1076.55	207.132	250.858	521.905	400.105
Q8C196_207	QNLIAEVSTK[+100]DVK	1005.51	78.3586	110.39	210.419	155.333
Q8C196_207	QNLIAEVSTK[+100]DVK	876.467	55.8085	85.6773	144.077	100.937
Q8C196_207	QNLIAEVSTK[+100]DVK	690.367	13.0971	27.2876	50.9565	40.6589
Q8C196_207	QNLIAEVSTK[+100]DVK	589.319	NA	20.1097	33.6294	26.2758
Q8C196_207	QNLIAEVSTK[+100]DVK	669.357	NA	12.3143	30.0936	14.0789
Q8C196_207	QNLIAEVSTK[+100]DVK	515.61	286.835	350.596	683.06	526.508
Q8C196_207	QNLIAEVSTK[+100]DVK	515.945	214.984	284.008	559.674	405.333
Q8C196_207	QNLIAEVSTK[+100]DVK	516.279	189.939	160.716	304.107	232.738
Q8C196_207	QNLIAEVSTK[+100]DVK	876.467289_duplicate1	18.6355	32.1853	62.8372	49.842
Q8C196_207	QNLIAEVSTK[+100]DVK	777.399	122.718	160.486	301.799	256.497
Q8C196_207	QNLIAEVSTK[+100]DVK	690.366846_duplicate1	36.9196	67.3063	115.256	87.0185
Q8C196_207	QNLIAEVSTK[+100]DVK	589.319168_duplicate1	31.1337	34.4416	71.9322	54.4926
Q8C196_207	QNLIAEVSTK[+100]DVK	361.208	9.2477	14.1971	27.4132	21.642
Q8C196_207	QNLIAEVSTK[+100]DVK	356.193	18.0516	21.4775	40.4676	35.0034
Q8C196_207	QNLIAEVSTK[+100]DVK	469.277	12.0176	14.9015	33.9114	29.6696
Q8C196_207	QNLIAEVSTK[+100]DVK	540.314	13.9489	20.7006	41.0045	29.846
Q8C196_207	QNLIAEVSTK[+100]DVK	669.356616_duplicate1	59.3046	87.5428	157.88	131.772
Q8C196_207	QNLIAEVSTK[+100]DVK	768.425	11.2875	23.8268	43.5675	30.8183
Q8C196_210	DVK[+100]VFGK	446.742	2962.02	2646.4	2050.34	2374.24
Q8C196_210	DVK[+100]VFGK	447.244	1480.5	1406.8	1122.07	1301.13
Q8C196_210	DVK[+100]VFGK	447.745	473.935	424.566	349.586	393.412
Q8C196_210	DVK[+100]VFGK	678.382	1235.34	1060.84	795.852	1026.47
Q8C196_210	DVK[+100]VFGK	450.271	459.881	417.645	281.608	369.866
Q8C196_210	DVK[+100]VFGK	351.203	400.467	361.708	264.904	355.921
Q8C196_210	DVK[+100]VFGK	389.229	26.7425	26.877	22.4734	32.4071
Q8C196_210	DVK[+100]VFGK	542.282	90.1509	84.3724	71.3821	96.5945
Q8C196_210	DVK[+100]VFGK	689.35	59.5363	44.5773	47.5818	48.8046
Q8C196_214	VFGK[+100]GNPTK	524.277	20846.4	21712.8	17464.1	19382.8
Q8C196_214	VFGK[+100]GNPTK	524.779	12236.9	12289.5	10276.8	11254.8
Q8C196_214	VFGK[+100]GNPTK	525.28	4178.46	4297.49	3590.7	3857.85
Q8C196_214	VFGK[+100]GNPTK	948.479	2433.23	2433.33	2091.36	2305.08
Q8C196_214	VFGK[+100]GNPTK	801.41	8011.64	8127.41	7191.35	7916.1
Q8C196_214	VFGK[+100]GNPTK	744.389	742.705	748.67	640.887	710.737
Q8C196_214	VFGK[+100]GNPTK	516.278	2146.54	2136.97	1814.13	2010.36
Q8C196_214	VFGK[+100]GNPTK	459.256	298.822	298.782	258.525	277.371
Q8C196_214	VFGK[+100]GNPTK	345.213	1335.25	1347.96	1153.05	1281.74
Q8C196_214	VFGK[+100]GNPTK	474.743	858.974	886.826	781.038	841.161
Q8C196_214	VFGK[+100]GNPTK	532.277	342.334	347.186	302.293	322.687
Q8C196_214	VFGK[+100]GNPTK	703.341	320.923	NA	275.358	NA
Q8C196_214	VFGK[+100]GNPTK	901.441	NA	143.14	NA	140.436
Q8C196_219	GNPTK[+100]VVAVDC[+57]GIK	779.401	1220.68	1407.3	1042.54	1261.98
Q8C196_219	GNPTK[+100]VVAVDC[+57]GIK	779.902	1019.02	1149.52	832.557	983.897
Q8C196_219	GNPTK[+100]VVAVDC[+57]GIK	780.403	528.905	588.889	461.213	532.993
Q8C196_219	GNPTK[+100]VVAVDC[+57]GIK	960.518	335.806	345.004	262.957	311.733
Q8C196_219	GNPTK[+100]VVAVDC[+57]GIK	762.381	256.239	271.167	201.574	253.521
Q8C196_219	GNPTK[+100]VVAVDC[+57]GIK	691.344	84.7429	111.368	74.9224	103.467
Q8C196_219	GNPTK[+100]VVAVDC[+57]GIK	519.936	408.437	445.358	365.972	416.733
Q8C196_219	GNPTK[+100]VVAVDC[+57]GIK	520.271	373.999	391.705	274.312	376.484
Q8C196_219	GNPTK[+100]VVAVDC[+57]GIK	520.604	186.522	200.449	148.836	211.692
Q8C196_219	GNPTK[+100]VVAVDC[+57]GIK	960.518279_duplicate1	14.6881	14.7649	11.3372	NA
Q8C196_219	GNPTK[+100]VVAVDC[+57]GIK	861.45	63.4044	NA	46.7328	63.5656
Q8C196_219	GNPTK[+100]VVAVDC[+57]GIK	762.381451_duplicate1	264.22	298.166	209.412	261.203
Q8C196_219	GNPTK[+100]VVAVDC[+57]GIK	691.344337_duplicate1	119.135	127.064	91.3221	104.978
Q8C196_219	GNPTK[+100]VVAVDC[+57]GIK	592.276	76.5817	87.1544	63.7906	91.4733
Q8C196_219	GNPTK[+100]VVAVDC[+57]GIK	693.869	29.4713	33.2009	24.7089	26.1189
Q8C196_219	GNPTK[+100]VVAVDC[+57]GIK	598.283	46.5457	57.5735	38.3395	49.0414
Q8C196_219	GNPTK[+100]VVAVDC[+57]GIK	697.352	131.39	157.602	102.277	116.731
Q8C196_219	GNPTK[+100]VVAVDC[+57]GIK	796.42	24.4161	27.9291	18.7159	24.439
Q8C196_310	SYK[+100]MSMANR	594.263	95.0316	97.4229	102.347	106.698
Q8C196_310	SYK[+100]MSMANR	594.764	59.4267	65.0554	65.3722	64.6457
Q8C196_310	SYK[+100]MSMANR	709.312	49.9027	51.9841	48.4777	53.6355
Q8C196_310	SYK[+100]MSMANR	479.214	19.4546	21.8359	20.7963	22.4132
Q8C196_44	AK[+100]TAHIVLEDGTK	741.894	826.753	916.144	938.603	832.001
Q8C196_44	AK[+100]TAHIVLEDGTK	742.395	667.864	718.417	742.45	644.269
Q8C196_44	AK[+100]TAHIVLEDGTK	1183.63	79.3416	85.5843	85.6251	73.449
Q8C196_44	AK[+100]TAHIVLEDGTK	1011.55	73.1269	74.9135	72.2498	NA
Q8C196_44	AK[+100]TAHIVLEDGTK	761.404	57.3687	65.842	60.9608	57.8285
Q8C196_44	AK[+100]TAHIVLEDGTK	609.299	41.3515	49.4622	43.6146	37.5717
Q8C196_44	AK[+100]TAHIVLEDGTK	722.383	44.9842	50.7327	40.5928	43.1903
Q8C196_44	AK[+100]TAHIVLEDGTK	934.536	21.0051	26.4564	26.2448	NA
Q8C196_44	AK[+100]TAHIVLEDGTK	1178.61	60.3395	NA	61.195	53.4427
Q8C196_44	AK[+100]TAHIVLEDGTK	494.931	9428.13	10213.8	9059.52	8189.01
Q8C196_44	AK[+100]TAHIVLEDGTK	495.266	7346.8	7891.88	7284.43	6401.39
Q8C196_44	AK[+100]TAHIVLEDGTK	495.6	3311.65	3528.15	3271.72	2880.48
Q8C196_44	AK[+100]TAHIVLEDGTK	874.488	801.938	856.05	748.772	740.741
Q8C196_44	AK[+100]TAHIVLEDGTK	761.40396_duplicate1	1902.82	1909.81	1746.99	1663.38
Q8C196_44	AK[+100]TAHIVLEDGTK	662.335546_duplicate1	1577.49	1688.66	1514.85	1410
Q8C196_44	AK[+100]TAHIVLEDGTK	549.251	537.051	571.126	499.119	479.704
Q8C196_44	AK[+100]TAHIVLEDGTK	420.209	371.184	413.449	340.265	346.103
Q8C196_44	AK[+100]TAHIVLEDGTK	305.182	591.26	634.775	577.075	496.39
Q8C196_44	AK[+100]TAHIVLEDGTK	592.32	812.718	841.099	763.333	703.351
Q8C196_44	AK[+100]TAHIVLEDGTK	506.277	305.147	318.851	285.503	270.499
Q8C196_44	AK[+100]TAHIVLEDGTK	609.299101_duplicate1	1114.71	1157.11	1026.66	1001.52
Q8C196_44	AK[+100]TAHIVLEDGTK	722.383165_duplicate1	304.921	337.037	322.545	301.496
Q8C196_527	GVLK[+100]EYGVK	546.8	26748.9	25558.9	17104	22820.7
Q8C196_527	GVLK[+100]EYGVK	547.302	16262.2	15178.2	10308.1	14468.9
Q8C196_527	GVLK[+100]EYGVK	547.803	7059.42	6440.46	4525.51	6438.12
Q8C196_527	GVLK[+100]EYGVK	936.504	6699.03	6151.49	4296.58	5851.91
Q8C196_527	GVLK[+100]EYGVK	823.42	5953.48	5429.11	3768.98	5024.42
Q8C196_527	GVLK[+100]EYGVK	595.309	3761.06	3471.95	2402.93	3278.56
Q8C196_527	GVLK[+100]EYGVK	466.266	1786.44	1698.78	1139.52	1581.76
Q8C196_527	GVLK[+100]EYGVK	303.203	910.812	850.051	559.293	783.844
Q8C196_527	GVLK[+100]EYGVK	498.292	602.531	565.09	376.229	530.15
Q8C196_527	GVLK[+100]EYGVK	627.335	299.988	287.496	204.973	283.544
Q8C196_527	GVLK[+100]EYGVK	790.398	523.446	491.608	341.277	468.169
Q8C196_527	GVLK[+100]EYGVK	847.42	211.211	193.32	129.408	173.562
Q8C196_527	GVLK[+100]EYGVK	946.488	1038.41	934.135	672.951	895.505
Q8C196_527	RGVLK[+100]EYGVK	624.851	282.702	291.009	226.974	284.815
Q8C196_527	RGVLK[+100]EYGVK	625.854	100.874	92.0468	73.7622	92.8167
Q8C196_527	RGVLK[+100]EYGVK	466.266	12.9382	10.3227	7.42494	12.8141
Q8C196_527	RGVLK[+100]EYGVK	1003.52	36.3851	35.9227	27.5811	35.1111
Q8C196_527	RGVLK[+100]EYGVK	1102.59	27.6662	30.218	NA	26.3049
Q8C196_527	RGVLK[+100]EYGVK	416.903	827.722	823.009	590.957	718.312
Q8C196_527	RGVLK[+100]EYGVK	417.237	638.402	610.412	456.165	608.02
Q8C196_527	RGVLK[+100]EYGVK	417.572	232.368	225.874	169.181	209.577
Q8C196_527	RGVLK[+100]EYGVK	823.42	98.6168	111.916	78.7936	91.174
Q8C196_527	RGVLK[+100]EYGVK	595.309	298.574	308.627	226.118	262.681
Q8C196_527	RGVLK[+100]EYGVK	466.26601_duplicate1	169.999	171.126	114.078	135.297
Q8C196_527	RGVLK[+100]EYGVK	303.203	75.454	72.7603	52.8026	63.4832
Q8C196_527	RGVLK[+100]EYGVK	313.198	144.072	143.378	104.363	112.687
Q8C196_527	RGVLK[+100]EYGVK	426.282	176.188	164.202	117.132	149.478
Q8C196_527	RGVLK[+100]EYGVK	654.393336_duplicate1	65.6559	57.1452	NA	53.6547
Q8C196_527	RGVLK[+100]EYGVK	783.435929_duplicate1	78.1696	75.124	53.7382	62.9682
Q8C196_527	RGVLK[+100]EYGVK	1003.520721_duplicate1	47.8754	49.2459	34.1871	35.6916
Q8C196_527	RGVLK[+100]EYGVK	327.7	46.3162	48.8492	NA	41.9648
Q8C196_55	TAHIVLEDGTK[+100]MK	771.895	1189.5	1421.37	1227.31	1248.31
Q8C196_55	TAHIVLEDGTK[+100]MK	772.397	1051.42	1175.32	975.105	971.652
Q8C196_55	TAHIVLEDGTK[+100]MK	772.898	563.982	597.453	505.744	472.821
Q8C196_55	TAHIVLEDGTK[+100]MK	1233.64	150.854	162.714	128.215	145.717
Q8C196_55	TAHIVLEDGTK[+100]MK	1120.56	341.3	360.887	300.456	309.358
Q8C196_55	TAHIVLEDGTK[+100]MK	1021.49	206.075	236.463	198.137	209.324
Q8C196_55	TAHIVLEDGTK[+100]MK	908.403	103.259	110.303	87.7166	92.7209
Q8C196_55	TAHIVLEDGTK[+100]MK	664.333	76.7199	95.3972	67.5518	75.3311
Q8C196_55	TAHIVLEDGTK[+100]MK	635.388	50.5679	52.555	46.791	51.5861
Q8C196_55	TAHIVLEDGTK[+100]MK	764.43	32.9	35.9505	27.7639	30.3856
Q8C196_55	TAHIVLEDGTK[+100]MK	879.457	31.7166	35.8951	25.521	31.3672
Q8C196_55	TAHIVLEDGTK[+100]MK	514.933	7888.15	8439.72	6509.16	6412.46
Q8C196_55	TAHIVLEDGTK[+100]MK	515.267	6304.1	6852.05	5514.52	5164.83
Q8C196_55	TAHIVLEDGTK[+100]MK	515.601	3194.1	3502.12	2766.28	2560
Q8C196_55	TAHIVLEDGTK[+100]MK	908.402974_duplicate1	584.25	581.437	475.043	470.77
Q8C196_55	TAHIVLEDGTK[+100]MK	779.36	1942.39	2033.47	1565.43	1558.72
Q8C196_55	TAHIVLEDGTK[+100]MK	664.333438_duplicate1	1250.39	1277.52	987.72	1012.37
Q8C196_55	TAHIVLEDGTK[+100]MK	607.312	533.492	521.84	407.443	403.725
Q8C196_55	TAHIVLEDGTK[+100]MK	506.264	839.424	899.149	691.816	692.611
Q8C196_55	TAHIVLEDGTK[+100]MK	310.151	835.426	870.46	693.996	693.618
Q8C196_55	TAHIVLEDGTK[+100]MK	423.235	963.866	995.467	793.328	795.838
Q8C196_55	TAHIVLEDGTK[+100]MK	522.303	1887.46	1966.05	1533.77	1557.22
Q8C196_55	TAHIVLEDGTK[+100]MK	635.387522_duplicate1	1237.99	1274.19	975.45	992.369
Q8C196_55	TAHIVLEDGTK[+100]MK	764.430115_duplicate1	569.322	620.316	477.151	460.21
Q8C196_55	TAHIVLEDGTK[+100]M[+16]K	779.893	171.7	183.482	103.451	227.867
Q8C196_55	TAHIVLEDGTK[+100]M[+16]K	780.895	83.4561	88.0349	53.6152	89.8938
Q8C196_55	TAHIVLEDGTK[+100]M[+16]K	1136.55	33.6669	32.2387	20.2163	32.3781
Q8C196_55	TAHIVLEDGTK[+100]M[+16]K	1037.48	25.3197	26.1895	15.1263	33.8645
Q8C196_55	TAHIVLEDGTK[+100]M[+16]K	520.264	1852.44	1840.5	1034.12	2003.44
Q8C196_55	TAHIVLEDGTK[+100]M[+16]K	680.328	209.706	201.66	117.218	210.915
Q8C196_55	TAHIVLEDGTK[+100]M[+16]K	310.151	199.433	210.495	117.267	229.805
Q8C196_55	TAHIVLEDGTK[+100]M[+16]K	423.235	237.92	229.95	130.715	264.915
Q8C196_55	TAHIVLEDGTK[+100]M[+16]K	635.387522_duplicate1	276.843	271.01	153.498	303.649
Q8C196_55	TAHIVLEDGTK[+100]M[+16]K	879.457058_duplicate1	66.6614	59.7334	41.8517	68.2535
Q8C196_57	TAHIVLEDGTKMK[+100]	771.895	925.089	1134.11	1401.58	1179.22
Q8C196_57	TAHIVLEDGTKMK[+100]	772.397	876.368	964.316	1183.91	978.405
Q8C196_57	TAHIVLEDGTKMK[+100]	772.898	471.801	497.476	589.508	474.215
Q8C196_57	TAHIVLEDGTKMK[+100]	1233.64	133.58	141.784	142.808	136.828
Q8C196_57	TAHIVLEDGTKMK[+100]	1120.56	276.743	309.796	353.286	298.176
Q8C196_57	TAHIVLEDGTKMK[+100]	1021.49	NA	230.077	233.789	215.639
Q8C196_57	TAHIVLEDGTKMK[+100]	908.403	73.6458	99.5393	99.2344	83.5806
Q8C196_57	TAHIVLEDGTKMK[+100]	664.333	62.0001	NA	77.6049	71.9276
Q8C196_57	TAHIVLEDGTKMK[+100]	635.388	44.6781	47.0952	55.1814	53.0454
Q8C196_57	TAHIVLEDGTKM[+16]K[+100]	779.893	NA	179.043	NA	201.957
Q8C196_57	TAHIVLEDGTKM[+16]K[+100]	1136.55	NA	32.8643	NA	35.1357
Q8C196_57	TAHIVLEDGTKM[+16]K[+100]	924.398	NA	14.0587	NA	15.9413
Q8C196_57	TAHIVLEDGTKM[+16]K[+100]	635.388	NA	10.3406	NA	10.6594
Q8C196_57	TAHIVLEDGTKM[+16]K[+100]	795.355	NA	310.283	NA	317.717
Q8C196_57	TAHIVLEDGTKM[+16]K[+100]	680.328	NA	208.817	NA	211.183
Q8C196_57	TAHIVLEDGTKM[+16]K[+100]	623.307	NA	89.383	NA	89.617
Q8C196_57	TAHIVLEDGTKM[+16]K[+100]	310.151	NA	213.18	NA	226.82
Q8C196_57	TAHIVLEDGTKM[+16]K[+100]	423.235	NA	230.711	NA	256.289
Q8C196_57	TAHIVLEDGTKM[+16]K[+100]	635.387522_duplicate1	NA	286.661	NA	297.339
Q8C196_57	TAHIVLEDGTKM[+16]K[+100]	764.43	NA	154.044	NA	162.956
Q8C196_57	TAHIVLEDGTKM[+16]K[+100]	879.457	NA	58.1691	NA	63.8309
Q8C196_793	IGSSM[+16]K[+100]SVGEVMAIGR	869.429	137.931	NA	620.489	430.08
Q8C196_793	IGSSM[+16]K[+100]SVGEVMAIGR	869.931	106.931	NA	545.141	368.928
Q8C196_793	IGSSM[+16]K[+100]SVGEVMAIGR	870.431	69.8299	NA	317.357	225.813
Q8C196_793	IGSSM[+16]K[+100]SVGEVMAIGR	1018.53	29.586	NA	132.663	105.251
Q8C196_793	IGSSM[+16]K[+100]SVGEVMAIGR	775.413	4.72069	NA	94.4322	16.8471
Q8C196_793	IGSSM[+16]K[+100]SVGEVMAIGR	1506.72	9.63061	NA	27.9203	20.9491
Q8C196_793	IGSSM[+16]K[+100]SVGEVMAIGR	579.955	84.4909	NA	411.359	279.65
Q8C196_793	IGSSM[+16]K[+100]SVGEVMAIGR	580.289	76.4957	NA	418.639	300.365
Q8C196_793	IGSSM[+16]K[+100]SVGEVMAIGR	580.623	40.0818	NA	220.396	165.522
Q8C196_793	IGSSM[+16]K[+100]SVGEVMAIGR	832.435	27.9102	NA	135.629	100.961
Q8C196_793	IGSSM[+16]K[+100]SVGEVMAIGR	646.37	17.7121	NA	81.3983	66.8896
Q8C196_793	IGSSM[+16]K[+100]SVGEVMAIGR	547.302	22.2459	NA	173.155	136.099
Q8C196_793	IGSSM[+16]K[+100]SVGEVMAIGR	416.262	19.7425	NA	93.1036	75.1539
Q8C196_793	IGSSM[+16]K[+100]SVGEVMAIGR	1092.49	6.15716	NA	77.3514	59.9914
Q8C196_793	IGSSM[+16]K[+100]SVGEVMAIGR	596.282	4.08231	NA	28.7987	20.119
Q8C196_840	EWPANLDLK[+100]K	657.34	10918.7	18708.4	18908.1	21042.3
Q8C196_840	EWPANLDLK[+100]K	657.842	7794.99	13381	13619.2	15317.8
Q8C196_840	EWPANLDLK[+100]K	658.343	3453.5	5709.48	6042.16	6580.36
Q8C196_840	EWPANLDLK[+100]K	998.552	6070.13	9903.64	8978.03	10531.2
Q8C196_840	EWPANLDLK[+100]K	901.499	1129.32	1854.6	1664.14	1951.94
Q8C196_840	EWPANLDLK[+100]K	830.462	1398.84	2264.27	2054.09	2356.31
Q8C196_840	EWPANLDLK[+100]K	716.419	764.475	1230.63	1136.5	1300.9
Q8C196_840	EWPANLDLK[+100]K	603.335	912.176	1469.82	1347.5	1583.5
Q8C196_840	EWPANLDLK[+100]K	488.308	456.422	732.492	687.72	783.367
Q8C196_840	EWPANLDLK[+100]K	499.779	2887.34	4798.54	4188.46	4835.66
Q8C196_840	EWPANLDLK[+100]K	438.563	471.771	788.543	823.177	943.509
Q8C196_840	EWPANLDLK[+100]K	438.897	336.945	618.935	608.505	723.114
Q8C196_840	EWPANLDLK[+100]K	439.231	491.123	711.406	585.64	600.331
Q8C196_840	EWPANLDLK[+100]K	716.418882_duplicate1	134.435	124.304	129.61	180.152
Q8C196_840	EWPANLDLK[+100]K	488.307875_duplicate1	180.251	259.611	221.12	262.017
Q8C196_840	EWPANLDLK[+100]K	316.129	22.1549	35.5587	41.2041	48.5823
Q8C196_841	EWPANLDLKK[+100]	657.34	NA	17839.5	15245.8	NA
Q8C196_841	EWPANLDLKK[+100]	657.842	NA	12759.7	10903	NA
Q8C196_841	EWPANLDLKK[+100]	658.343	NA	5440.21	4765.29	NA
Q8C196_841	EWPANLDLKK[+100]	592.819	NA	96.4515	73.5123	NA
Q8C196_841	EWPANLDLKK[+100]	939.457	NA	57.3884	57.2163	80.6609
Q8C196_841	K[+100]ELSEPSSTR	617.302	9959.63	10422	8567.5	9438.41
Q8C196_841	K[+100]ELSEPSSTR	617.803	6278.81	6367.78	5402.53	6031.87
Q8C196_841	K[+100]ELSEPSSTR	618.304	2420.93	2479.08	2048.66	2188.83
Q8C196_841	K[+100]ELSEPSSTR	1005.48	866.028	900.723	763.91	777.338
Q8C196_841	K[+100]ELSEPSSTR	876.442	3073.99	3024.89	2703.73	2883.4
Q8C196_841	K[+100]ELSEPSSTR	763.358	2110.35	2069.96	1850.08	1941.11
Q8C196_841	K[+100]ELSEPSSTR	676.326	682.141	688.229	585.89	615.241
Q8C196_841	K[+100]ELSEPSSTR	547.283	2178.04	2193.97	1915.37	2007.12
Q8C196_841	K[+100]ELSEPSSTR	471.245	688.535	684.741	588.97	628.255
Q8C196_841	K[+100]ELSEPSSTR	687.32	376.834	356.13	330.462	366.573
Q8C196_841	K[+100]ELSEPSSTR	412.204	402.2	382.209	354.447	371.144
Q8C196_841	K[+100]ELSEPSSTR	547.283451_duplicate1	246.377	242.063	198.512	206.549
Q8C196_841	K[+100]ELSEPSSTR	450.231	199.445	198.28	168.627	183.648
Q8C196_841	K[+100]ELSEPSSTR	363.199	107.518	102.317	89.2624	103.402
Q8C196_841	K[+100]ELSEPSSTR	358.161	76.614	79.1365	70.0114	77.2382
Q8C196_841	K[+100]ELSEPSSTR	471.24494_duplicate1	85.3405	90.3733	69.885	72.9012
Q8C196_841	K[+100]ELSEPSSTR	687.319562_duplicate1	157.074	151.17	130.252	132.503
Q8C196_889	DILNMDK[+100]TLK	645.834	2591.31	5039.46	5620.56	6502.67
Q8C196_889	DILNMDK[+100]TLK	646.336	1794	3410.22	3858.53	4377.75
Q8C196_889	DILNMDK[+100]TLK	646.836	794.25	1592.1	1787.26	2047.89
Q8C196_889	DILNMDK[+100]TLK	1062.55	728.696	1424.56	1488.46	1676.78
Q8C196_889	DILNMDK[+100]TLK	949.466	1106.51	1963.18	2121.59	2394.22
Q8C196_889	DILNMDK[+100]TLK	835.423	467.684	870.351	920.712	1019.25
Q8C196_889	DILNMDK[+100]TLK	704.382	377.508	657.793	690.573	715.626
Q8C196_889	DILNMDK[+100]TLK	589.356	143.004	233.299	264.803	287.894
Q8C196_889	DILNMDK[+100]TLK	361.245	101.583	172.46	174.955	197.501
Q8C196_889	DILNMDK[+100]TLK	588.321	22.6173	50.8856	56.9117	47.5854
Q8C196_889	DILNMDK[+100]TLK	456.245	82.1616	154.243	143.72	178.375
Q8C196_889	DILNMDK[+100]TLK	587.286	68.1241	113.783	126.767	150.326
Q8C196_889	DILNMDK[+100]TLK	930.424	30.1133	68.2223	73.0231	83.1413
Q8C196_889	DILNMDK[+100]TLK	430.892	133.304	237.684	277.135	308.877
Q8C196_889	DILNMDK[+100]TLK	431.226	51.1696	54.9846	186.732	129.614
Q8C196_889	DILNMDK[+100]TLK	431.56	9.96831	13.9101	42.0533	48.5683
Q8C196_889	DILNMDK[+100]TLK	835.422981_duplicate1	12.3689	12.1835	24.1984	28.2492
Q8C196_889	DILNMDK[+100]TLK	704.382496_duplicate1	18.5432	33.8868	35.6411	49.9289
Q8C196_889	DILNMDK[+100]TLK	589.355553_duplicate1	21.1788	48.4282	49.9838	47.9092
Q8C196_889	DILNMDK[+100]TLK	361.244546_duplicate1	10.5843	26.301	20.916	25.1987
Q8C196_889	DILNMDK[+100]TLK	588.320656_duplicate1	3.68368	14.2871	8.00743	14.0218
Q8C196_889	DILNMDK[+100]TLK	531.779	12.9299	21.3085	24.7914	28.4703
Q8C196_889	DILNMDK[+100]TLK	475.237	NA	2.5917	5.42289	4.98541
Q8C196_889	DILNMDK[+100]TLK	456.245275_duplicate1	13.239	18.8084	25.3839	23.5687
Q8C196_889	DILNMDK[+100]TLK	587.285759_duplicate1	4.17677	8.48545	12.711	14.6268
Q8C196_889	DILNM[+16]DK[+100]TLK	653.832	3846.28	3762.87	NA	4014.62
Q8C196_889	DILNM[+16]DK[+100]TLK	654.333	2616.6	2587.18	NA	2783.12
[truncated: 7,193 more rows]

## Sheet: Ac-K_peptides
Peptide	AcK (single-PTM) 1 Normalized Area	AcK (single-PTM) 2 Normalized Area	AcK (one-pot) 1 Normalized Area	AcK (one-pot) 2 Normalized Area	nFragment
SVDEGLLDSK[+42]R	4658.15	5282.92	3429.67	4996.43	22
AAK[+42]AFIVGEK	344.673	162.416	272.124	2.51192	6
AEAAISDYK[+42]SK	113.323	0	0	39.6774	3
ALPVESLVTAEVK[+42]K	0	51.5916	232.408	0	3
AMVGSQLNK[+42]A	0	1.98868	8.90803	1.9301	3
APKANVDLVEDFGKK[+42]	4.77992	14.1585	148.862	4.67318	3
C[+57]LGAETK[+42]GFGYK	221.623	94.75	150.468	187.695	5
C[+57]LK[+42]DLGIGYVK	0	37.8842	91.8814	222.734	5
C[+57]VK[+42]AQATL	102.635	83.6959	118.169	0	3
DC[+57]GDKFNAAMAK[+42]	0	23.8663	68.1337	0	3
DEQQGQVTETK[+42]PFK	6.83213	29.1692	92.5331	86.9468	6
DK[+42]ISEEIM[+16]GVR	67.4466	37.5754	64.8316	22.6387	4
DLDK[+42]LAVK	51.2826	25.0128	37.7713	0	4
DMWMNK[+42]R	0	8.8157	18.9969	16.1874	4
DPAFHK[+42]QSEIQK	13.0068	6.67163	13.134	22.1876	3
DPTVGYYVQAK[+42]TR	57.6484	29.5491	48.3853	41.4172	4
EDK[+42]IMEFR	0	438.376	539.702	506.709	4
EIGQKLTPVETK[+42]	144.589	23.7162	33.353	128.841	6
EKTMIEVVPLK[+42]	0	44.5647	65.3657	38.5696	5
EK[+42]VMGEVEDAGR	0	170.417	0	283.083	6
ELLK[+42]GNGIGK	32.0517	22.3381	60.9635	91.813	3
EM[+16]FIGK[+42]GLR	69.6395	7.41029	0	60.8775	6
EPHQGSVTAVVELFVK[+42]R	0	63.0072	333.684	170.809	5
EQLTK[+42]C[+57]ISQTALGR	0	35.9406	115.059	0	3
ESSMVVK[+42]AGLAATK	56.1113	0	19.3435	27.5451	5
EVKMFK[+42]DGNK	49.1525	22.266	42.0481	34.5335	3
FIEYK[+42]ADK	0	116.384	0	208.116	3
FISNPYSQK[+42]THDR	12.7011	4.09343	32.606	15.5873	3
FPELK[+42]SEEGDR	50.7802	15.9459	0	56.9673	3
GIESFYK[+42]PLPR	0	4.11068	5.47678	6.41255	3
GNKK[+42]PLEDVR	22452.9	0	0	21634.5	4
GTQK[+42]IATGLR	73.0777	7.68222	39.74	0	3
GVHTIEK[+42]TM[+16]ADLK	13.586	5.44024	6.19954	23.7742	4
GVLDK[+42]QQNQGFK	43.8556	12.3793	51.8421	53.0831	4
GYGGYC[+57]VTK[+42]R	0	14.1413	80.8587	0	3
GYQGDPYK[+42]LWR	26.6169	6.39126	0	35.3257	4
HMK[+42]DELTTGVAIK	16.509	8.1977	0	13.2933	3
IEGSEK[+42]VSDVVGPK	0	32.9217	111.461	60.6175	4
IEQYK[+42]EEQLK	748.267	305.312	2185.38	825.039	7
IEVDK[+42]SEGIMR	234695	17.6808	113314	149028	10
ILGGNGK[+42]EKLK	0	8.88624	35.7093	1.14101	3
ITPTFVYK[+42]TK	3015.51	0	0	2285.49	3
IVMK[+42]PEEVTLK	0	58.1255	79.0997	87.7748	4
K[+42]IC[+57]TANPLGVLR	0	71.2099	0	192.79	6
K[+42]LIAM[+16]ITAPAK	12.3492	12.1099	0	21.541	3
K[+42]NYDIEPVPALK	28.4268	66.2419	575.962	4.36895	4
K[+42]SEDGVLSLDR	145.415	60.6341	139.374	151.231	8
K[+42]TGNTFIIC[+57]GQK	160.067	80.9313	102.517	128.484	4
K[+42]YEGGYTFK	128.943	50.7442	72.4654	0	4
LEEK[+42]DSLNIFQNK	0	54.0076	139.031	96.4806	4
LEK[+42]NDAFK	0	67.948	0	186.552	3
LGPIHTPSGQHEK[+42]R	1.63438	14.3078	6.48062	17.0772	3
LK[+42]IDFVR	132.602	44.5037	103.317	95.5765	5
LLEGSFTK[+42]AEK	14.8786	7.30523	4.85136	34.4648	3
LLLSSK[+42]FR	9.74909	8.36411	0	20.8868	3
LSTAIETSK[+42]EIK	2.66453	34.6919	0	67.1436	4
LTEASIVPQSEK[+42]GK	0.925746	17.7943	24.8376	26.6955	3
LVQK[+42]GEQLAR	0	7.12106	0	28.8789	4
LYGGC[+57]TVGK[+42]YDK	0	13.4043	0	35.0957	3
MIK[+42]AIMNNK	120.954	31.57	53.7306	44.2452	4
MMNADK[+42]LLK	62.8275	23.5153	27.33	0	3
M[+16]AKVLYGQQFTTQAK[+42]	0	15.3873	0	40.1127	4
M[+16]EK[+42]FLEK	58.4931	23.5879	0	109.419	3
M[+16]EMLK[+42]NLQEK	0	323.136	0	681.864	5
M[+16]QVSK[+42]ALR	17.6813	0	0	4.31866	3
NDAVEYGVLKPK[+42]	270.291	76.8398	223.046	202.378	3
NSK[+42]ITNLSVPNNK	39.4152	15.3681	17.9581	32.5859	6
NYC[+57]K[+42]AFALLDR	0	22.2158	48.1068	51.1775	5
PIFVQFK[+42]GK	822.404	36.014	311.197	401.865	3
PKDGAVFVDEAK[+42]LNK	74.1799	0	38.3585	4.46159	6
PWEDLNK[+42]LAK	0	84.6219	143.271	240.107	4
QDTGQKVTQEFPEK[+42]	32.5672	13.9339	40.6894	58.4107	7
QPQEELK[+42]C[+57]VAALGPK	0	119.43	471.685	623.465	6
SEQEIQAVSK[+42]TIK	233.431	86.3604	98.2912	121.459	3
SGLK[+42]LSFGR	12.777	31.3963	0	42.7242	3
SK[+42]FDGTGSIR	0	64.8152	127.846	276.839	5
SQLNTHAFLEK[+42]IPK	0	5.36813	9.63187	0	3
SVIK[+42]YEMADGK	130.518	34.6529	147.221	118.608	6
SVPLDNSGKK[+42]	0	4.9409	0	38.0591	3
TDLGNVK[+42]VPEISPQK	25.8315	68.4362	159.187	152.355	5
TK[+42]DLDANQEFIQNR	0	11.1253	34.5069	19.3678	3
TLLNDMIDK[+42]K	3.81015	16.9654	66.5416	6.95916	5
TPGKWDDPK[+42]DR	0	47.6599	0	173.34	4
VDK[+42]DEHLIYMR	0	137.866	294.597	69.0372	8
VEEGIQTPTLK[+42]K	3.24914	4.36827	5.01249	5.37009	3
VFEK[+42]GLGSTGPHK	21.5459	0	10.4541	0	3
VK[+42]SIEEHAAQPPVR	0	10.6985	69.3015	0	3
WLAPDLNEKK[+42]	140.696	34.9476	0	106.136	7
YTQK[+42]LPC[+57]QIK	208.214	111.574	132.351	247.182	5
YVALKAIK[+42]	0	18.1828	0	25.8172	3
LGDGVFK[+42]QQK[+42]NQVK	0	34.435	0	86.565	8
LNLEK[+42]MMEQK	0	1640.47	2270.75	2215.87	19
ALTGGIAHLFK[+42]QNK	6082.69	8891.28	5574.62	6869.4	18
LNTK[+42]VTGATK	864.288	733.767	330.31	463.316	8
IGK[+42]FPFAANSR	3336.27	3978.18	914.566	2877.82	7
AVIAPSGVEKK[+42]	1882.7	0	1118.93	1291.37	8
SLALDLK[+42]R	3442.68	3613.35	2122.1	3062.34	8
SK[+42]MLLSR	577.466	0	230.534	0	7
SLTTMK[+42]VK	2973.76	2819.49	2278.56	2473.87	10
EIASVVK[+42]K	1343.9	1142.55	681.891	887.661	8
TQLVSNLK[+42]K	13794.7	10655.4	6735.29	8304.69	9
IQEAGTEVVK[+42]AK	13852	17893.4	15625.1	14364.2	25
IQEAGTEVVKAK[+42]	13155.5	0	16192.1	13661.8	22
GLEK[+42]NLGIGK	7106.04	4688.22	3375.68	3927.05	12
KGLEK[+42]NLGIGK	0	1056.68	581.424	766.798	18
KGEDFVK[+42]NMK	1908.17	1799.97	1255.78	1273.34	13
GELLEAIK[+42]R	2111.83	2754.04	1294.55	2105.43	3
DFGSFEK[+42]FK	6186.72	9936.39	8464.56	10895.6	13
LQAFQGYQVTM[+16]K[+42]TAK	0	1860.89	7.79549	1429.67	11
LQAFQGYQVTMKTAK[+42]	0	1188.77	18021.2	0	17
SLGM[+16]IFEK[+42]R	8786.53	10007.3	1726.7	5175.25	13
EITSAIK[+42]R	631.99	667.432	568.596	566.436	7
VNK[+42]FMER	515.733	589.969	493.647	505.658	8
EK[+42]ADWSSLSR	887.351	681.812	450.904	692.182	3
DEK[+42]VQLYR	939.411	750.648	562.713	584.228	9
ELSLDDFK[+42]GK	0	1890.31	1782.88	2502.31	9
AK[+42]WDSWNK	10147.6	12459	7634.23	10346.3	12
GSIGTK[+42]FSDR	0	1670.49	701.072	1601.77	10
GSVLPNSDKK[+42]	0	1104.23	0	648.769	8
NWK[+42]WSC[+57]K	788.686	809.015	501.945	699.193	9
AAASTDYYK[+42]R	594.586	612.536	411.262	443.115	9
GANQWIK[+42]FK	0	1246.96	452.769	849.746	8
VAQATC[+57]K[+42]L	6942.32	7918	4901.01	5941.57	12
DGLQNEK[+42]SIVPTPVK	12038.2	33739.6	53788.4	67816	17
LFEMAYK[+42]K	653.059	798.787	700.504	911.428	8
LFEMAYKK[+42]	0	775.4	597.789	804.811	7
ATADNLIK[+42]QR	1888.7	1956.64	1527.14	1635.51	9
KATADNLIK[+42]QR	1538.08	1136.65	790.001	869.943	11
SLHMYLEK[+42]LK	3981.08	8780.94	19836	7835.02	16
LENDK[+42]SIR	656.946	614.682	0	422.496	7
SGEYPFPLIK[+42]R	0	3116.43	2511.33	3439.57	14
TEQGPQVDETQFK[+42]K	7527.49	11076.2	7625.77	8910.11	25
TEQGPQVDETQFKK[+42]	6465.84	11428.1	7714.19	9504.12	25
TVTVK[+42]VPQK	480.583	377.035	274.066	306.816	6
SFGGVTHGLPEK[+42]K	1167.81	1266.19	764.178	0	7
SFGGVTHGLPEKK[+42]	1276.92	1299.63	740.723	947.906	9
QIFLGGVDK[+42]R	9497.05	9411.69	5067.97	7925.53	12
GLGDC[+57]LVK[+42]IYK	0	1155.61	5770.75	2511.98	17
DGFEK[+42]SPEELR	1553.37	1786.83	578.378	1569.55	17
ITHTGQVYDEK[+42]DYR	0	253.255	169.745	0	9
QK[+42]LIHGGNEETLR	361.243	303.036	249.186	283.079	6
LSSALK[+42]AGVTAAK	0	1240.29	1854.4	1274.31	12
TETIRPASIFTK[+42]R	0	617.195	419.026	439.615	8
GK[+42]LDGNQDLIR	2425.6	2734.1	1898.17	2455.85	7
MVQK[+42]SLAR	77127.8	76505.4	62097.1	62795.8	13
M[+16]VQK[+42]SLAR	4123.2	3099.95	0	2807.35	7
DVDK[+42]ALLK	37182.8	24699.3	16563.9	21190	13
ALLK[+42]ASLDM[+16]FNQK	0	564.045	1849.28	1204.68	8
LVSSVSDLPK[+42]R	2810.2	1596.46	1010.8	1199.72	12
FNNVEAGK[+42]YTVGLGQTR	1982.43	5060.27	43451.5	9405.15	10
FSQIC[+57]AK[+42]AVR	833.688	639.715	595.137	649.461	7
TSGSSIK[+42]IVK	1783.05	1224.91	673.2	868.859	9
NYK[+42]TAPFDSR	601.688	543.467	369.927	399.419	6
GQK[+42]VLDSGAPIK	0	233.942	429.058	0	10
NK[+42]LILIAR	537.017	350.756	0	236.686	7
GVVLGGC[+57]GDK[+42]SIR	0	438.869	317.131	0	6
EGFEK[+42]ISK	1154.19	1546.95	766.41	1208.47	6
GVITVK[+42]DGK	1341.02	1183.28	688.584	921.111	8
LAK[+42]LSDGVAVLK	676.516	778.427	438.269	647.416	8
ALK[+42]IPAMTIAK	6285.71	6969.05	3603.59	5667.03	19
ALK[+42]IPAM[+16]TIAK	2066.13	1701.56	0	1197.31	7
FVVEK[+42]AEQQK	2832.81	2576.82	1893.74	2077.59	19
DASHPQFK[+42]EIQK	3318.18	2647.79	2298.47	1918.01	19
FEVIDK[+42]PQS	2806.49	3632.33	1602.25	2886.05	12
LFVDK[+42]IR	14083.2	11279	4538.59	7975.23	11
IGFAEK[+42]VAAK	5825.03	6421.15	5007.56	5183.26	11
VPTDK[+42]YYGAQTVR	12604.4	13626.6	9170.35	11428	26
STM[+16]NFK[+42]IGGATER	0	2427.03	0	1805.97	20
DHC[+57]VAHK[+42]LFK	0	903.518	472.982	0	3
AMK[+42]QVAGTMK	754.168	457.431	426.791	0	5
ISEQSDAK[+42]LK	3489.67	3957.42	3366.56	3068.41	13
LTSDSVK[+42]LAK	3128.22	3024.1	2129.83	2403.76	12
ELEK[+42]DLIDR	3004.35	3656.38	853.727	2887.53	8
DTIADPHNLK[+42]IC[+57]C[+57]R	0	245.744	242.149	313.935	5
ELFDK[+42]ANK	0	579.631	0	416.369	6
VIALAYKK[+42]	0	1057.86	0	883.644	7
GFILEK[+42]GMR	0	2246.72	1485.62	2389.48	11
GFILEK[+42]GM[+16]R	1423.69	1000.85	250.285	752.689	10
FGIAAK[+42]YK	0	822.35	534.463	706.767	8
YFNNEK[+42]YEAQR	0	450.354	316.646	0	8
LVEVIK[+42]TPMTSQK	3923.14	5833.8	4231.96	5141.1	24
LVEVIK[+42]TPM[+16]TSQK	0	1146.47	0	837.531	7
TGEGFYK[+42]YK	4770.36	5169.28	3537.28	4067.58	11
GIEESLK[+42]R	5756.77	6963.8	4909.28	5685.15	12
NAVK[+42]MFK	890.566	809.774	0	664.902	6
SGEIEPVSVK[+42]VGDK	0	848.599	600.275	685.126	6
VGDK[+42]VLLPEYGGTK	0	2966.94	2037.56	2816.25	19
APVILTSGILM[+16]GAK[+42]	696.836	1128.05	0	632.023	6
LDK[+42]YGTGVGYC[+57]K	0	496.07	0	368.93	6
YGTGVGYC[+57]K[+42]R	0	292.124	312.162	365.714	5
ELDSLK[+42]SDR	1675.53	2008.51	848.6	1586.36	8
YFDEK[+42]IAK	0	1237.59	720.836	984.574	8
AGVLPTK[+42]LLK	2905.44	2463.15	739.687	1391.02	10
TMQK[+42]LVVTR	5972.22	5790.5	3403.06	4735.6	13
TM[+16]QK[+42]LVVTR	1094.64	1011.42	470.328	763.043	11
TIC[+57]PQLQK[+42]YK	1742.43	2090.48	1401.15	1663.8	16
NILEK[+42]HSLDASQGTATGPR	0	332.857	581.597	397.313	6
MFEK[+42]LEK	6991.27	7155.89	4293.14	5549.88	11
FGELALTK[+42]ESK	1849.65	1986.4	1284.46	1697.26	10
ALM[+16]GLYNGQVLC[+57]K[+42]K	0	2900.41	1948.39	4495.65	19
ALM[+16]GLYNGQVLC[+57]KK[+42]	0	2923.07	1980.46	4507.46	18
NK[+42]FGAPQK	754.253	787.103	330.144	0	5
TLLK[+42]DTTVTGLGRGQQQVFK[+42]GLNDK	0	9285.78	0	7433.22	9
GQQQVFK[+42]GLNDK	32533.6	30058.2	16904.9	23150.3	18
GQQQVFK[+42]GLNDK[+42]VK	0	1195.9	1260.33	1624.62	16
GLNDK[+42]VK[+42]K	1094.59	0	732.831	799.419	9
ILQEGVDPK[+42]K	0	32714.6	0	26196.4	12
ILQEGVDPKK[+42]	26801.5	29499	19474.1	23983	13
INSPNSK[+42]VNTLNK	24708.6	17273	11016.1	12903.6	20
VEK[+42]QVNDAVAK	594.425	453.913	359.073	371.59	6
GVFIVAAK[+42]R	43196.8	43585.3	19968.8	37764.8	13
FGTK[+42]FGLDLK	0	3255.26	12841.4	3477.61	8
LVHGQEGLDSAK[+42]R	545.382	513.953	312.258	335.172	12
VSQEHPVVLTK[+42]FVEGAR	1132.45	5504.83	8212.28	8851.07	22
EVEMDAVGK[+42]EGR	0	1379.32	0	1740.68	15
VMIGESIDEK[+42]R	45337.3	70120.4	57910.3	56014.5	26
VM[+16]IGESIDEK[+42]R	28663.3	34101	13626.3	25052	25
LFAEAVQK[+42]SR	2313	3013.04	2577.31	3022.62	13
TAHIVLEDGTK[+42]MK	5800.76	5797.34	4248.41	4351.64	21
TAHIVLEDGTK[+42]M[+16]K	1451.37	1269.7	44.1344	765.944	11
QLFSDK[+42]LNEINEK	0	1014.43	8567.12	2505.45	18
TAHIVLEDGTKMK[+42]	4656.66	0	3492.58	3340.27	14
EWPANLDLK[+42]K	77786.9	62344.1	125027	154538	23
EWPANLDLKK[+42]	77062	120399	84143.2	147172	26
DILNMDK[+42]TLK	8180	12845.1	16838.2	15226.2	24
EIGFSDK[+42]QISK	10949.2	7915.93	6287.61	7631.67	24
QISK[+42]C[+57]LGLTEAQTR	0	622.704	1064.08	784.752	15
VVVVAK[+42]TTR	3033.3	2314.21	1997.26	1982.8	11
DALQK[+42]ALK	1463.87	1213.15	1068.22	1090.16	9
VAK[+42]FC[+57]YADK	19234	22211.6	14235.8	18595.2	13
FC[+57]YADK[+42]ALLNR	0	1066.49	1985.44	1700.09	17
VK[+42]FIHDQTSSNPK	615.864	658.601	415.581	445.593	7
FIHDQTSSNPK[+42]YR	591.943	621.401	416.808	378.331	11
MQGLEAHK[+42]YR	1111.76	1176.71	871.62	786.201	9
LVQLGQAEK[+42]R	0	2254.96	0	1651.04	11
AFGGQSLK[+42]FGK	13098.7	15406.3	8669.36	13117.5	6
ISQLYGDLK[+42]HLK	3896.08	9709.02	9523.82	9425.79	20
HTLSYVDIK[+42]TGK	0	1709.9	993.018	1297.34	13
KHTLSYVDIK[+42]TGK	0	874.363	506.075	607.871	8
AVEIPEK[+42]VPHSQAR	0	403.612	230.388	0	7
LADK[+42]QLSSVVK	1650.35	1355.42	888.103	1090.13	12
FVPPALEKK[+42]	1210.17	0	615.83	0	9
VINK[+42]MSPTSLK	6192.6	6013.61	3823.21	4626.3	21
VINK[+42]M[+16]SPTSLK	1254.1	1097.01	0	871.847	15
AVLIDK[+42]DQTPK	11055.1	8354.37	5761.04	7971.97	22
IHMGNC[+57]AENTAK[+42]K	950.986	592.474	367.96	326.71	12
IHMGNC[+57]AENTAKK[+42]	575.795	0	260.035	202.17	3
RVDFSK[+42]VPK	697.2	490.696	450.464	186.666	3
VDFSK[+42]VPK	5862.94	4431.98	3632.18	4038.7	12
VLK[+42]YAGLK	35124.5	36195.8	22730.9	30834.7	13
DVSK[+42]WSEK	3179.5	3213.36	1913.79	2378.61	7
AVLYVPGNDEK[+42]K	13690	14151.8	7348.66	10703.7	26
AVLYVPGNDEKK[+42]	14088	14382.4	7391.63	10665.3	26
GIVFPK[+42]QFK	1503.25	1193.12	0	829.63	3
QVC[+57]PELEK[+42]AQPGALK	0	570.689	335.87	612.055	3
AIINK[+42]MNMK	3180.81	2909.18	1798.16	2447.86	10
ISHFK[+42]IPR	0	283.542	0	231.458	5
TGIIFMPGTTQLKAK[+42]	0	886.785	2060.6	2147.14	15
GLLGSSFK[+42]R	6665.55	5942.4	2574.74	4990.34	9
AIDQDK[+42]FK	1728.24	1474.64	938.985	1098.35	7
GYPVYSHTEK[+42]SNIAMQK	919.03	2447.43	3787.25	3439.06	11
FMLEK[+42]VPK	0	1639.36	830.164	1407.62	11
HHPSIQPTLEGGK[+42]R	983.802	818.78	392.66	496.104	11
NWMDMK[+42]R	1240.03	1687.05	1376.15	1527.83	8
MMLDLNK[+42]AK	1146.56	954.406	1583.68	2193.6	11
LSLLSK[+42]FR	445.084	1050.78	0	1114.02	6
LIDYEK[+42]MVDHR	0	2305.11	2765.25	2871.13	18
GITK[+42]LGYK	12418.2	12294.9	8665.01	11041.8	13
LVK[+42]LEPGLK	2081.82	1911.63	1094.65	1599.44	11
KGEK[+42]NTIVTSYNR	1263.74	942.801	487.983	618.718	13
IFYTTTPVKK[+42]	1038.61	884.039	326.854	689.391	7
ALC[+57]TGEK[+42]GFGYK	1999.26	2336.8	1449.46	2031.94	17
LITTALK[+42]R	4488.82	4273.98	2959.06	3781.64	10
VNC[+57]LAPGLIK[+42]TR	0	216.758	0	269.242	6
EK[+42]LITTALK	1393.55	849.096	610.122	910.978	9
VPVLEK[+42]TGIK	4587.99	3761.77	2008.31	3115.09	7
SPFDPDNK[+42]R	2346.45	2325.83	1273.68	1719.46	8
VVPEMTEILK[+42]K	1869.06	3457.14	2345.8	3271.1	17
VVPEMTEILKK[+42]	0	2772.99	1872.73	2832.49	11
C[+57]ADFGMAADK[+42]NK	0	565.85	402.15	0	6
FNIIQPGPIK[+42]TK	4379.33	4639.8	2140.58	3358.34	21
FNIIQPGPIKTK[+42]	3436.34	3310.9	0	2780.18	21
FEK[+42]EMIDR	10736.1	12403.7	6187.96	9271.78	13
FEK[+42]EM[+16]IDR	1069.62	940.71	0	795.675	6
AVGAK[+42]LGLR	3624.13	3578.57	2366.62	3239.68	11
AMQNVLSGK[+42]A	2508.91	2302.49	1447.93	1910.19	12
AM[+16]QNVLSGK[+42]A	0	1797.39	0	1430.61	11
WDPDKTGDK[+42]PR	451.927	344.646	0	290.427	6
EYLLQYNDPK[+42]R	0	471.604	493.529	670.867	9
TYFLK[+42]PSK	2297.81	1644.64	754.48	1371.28	9
AQQALVQK[+42]R	1188	1243.43	546.993	808.458	9
HVVK[+42]SISVQQEK	3008.04	1683.06	1553.19	1268.49	13
SISVQQEK[+42]ETIAK	4319.17	5454.47	4773.71	5638.24	22
TTGK[+42]LIAQGR	1566.4	1465.11	702.643	1015.4	7
IEGTPLETVQK[+42]K	2869.11	3708.74	2644.43	3131.7	23
IEGTPLETVQKK[+42]	2913.88	3564.52	2535.34	3048.86	21
DVK[+42]LAQFIEK	1203.66	1401.2	1396.12	1321.43	7
EVGKDVSDEK[+42]LR	519.32	526.995	0	398.699	8
EVC[+57]SEK[+42]TGHAEVVR	0	288.412	224.588	0	3
IGEK[+42]YVDMSAK	2542.89	3000.78	2302.78	2697.05	13
IGEK[+42]YVDM[+16]SAK	585.132	523.002	16.2373	340.129	6
KLDQVEK[+42]ELLR	8467.73	10692.8	7511.73	9301.27	19
LDQVEK[+42]ELLR	0	2816.71	1357.1	2259.81	6
VGQLLK[+42]DPK	2647.79	2227.37	1697.99	1826.34	12
SLNDITK[+42]R	14440.5	13374	7109.39	10286.1	11
DYEETIGK[+42]AK	721.331	978.63	961.188	889.516	9
IGHGYK[+42]YAIGSLNEGR	0	4495.74	4051.81	5511.73	12
SANK[+42]WSTPSGASWK	1272.65	1967.96	1346.31	1876.13	19
IITSTLEK[+42]EASK	9353.64	8553.16	5799.68	7559.46	17
GWYQYDK[+42]PLGR	919.312	2342.64	4093.46	3758.72	18
IHYDSIK[+42]LYER	519.874	1101.19	1435.83	928.701	13
YGK[+42]WTTTQYTEAK	0	1365.35	1283.31	1532.84	14
VSGLYK[+42]TLK	8308.53	7169.64	3445.94	5522.06	13
DFFGETVK[+42]K	0	3514.45	2400.05	2918.57	13
DFFGETVKK[+42]	1581.44	2003.5	1555.68	1664.88	5
VLAK[+42]LAEK	9221.81	8825.43	5613.47	6790.48	8
VKPDK[+42]SGVVTDGVK	2990.98	1998.53	1471.86	1496.63	11
IQEYEK[+42]QLEK	6217.42	7002.05	3386.07	4803.45	25
ANVAKPGLVDDFEK[+42]K	13692.3	17983.4	8858.45	12845	25
ANVAKPGLVDDFEKK[+42]	12232.9	17500.7	9267.07	13661.2	17
KYNALK[+42]IPVPEDK	1755.64	2815.21	1366.74	1994.63	12
YNALK[+42]IPVPEDK	4181.95	11445.3	6685.79	9859.83	25
YTALVDQEEK[+42]EDVK	1168.5	2261.62	3178.76	3489.07	15
MGGTLPK[+42]YR	5436.32	5372.92	3830.27	4359.49	12
M[+16]GGTLPK[+42]YR	1148.96	988.525	199.522	870.328	7
FYVYNK[+42]K	1526.55	887.187	940.909	0	9
FYVYNKK[+42]	1181	1011.51	777.503	867.486	9
HTISK[+42]FLQENLAPK	0	3659.18	11378.7	5505.18	19
AQEIDQTNDFK[+42]NLR	0	951.345	2114.94	1848.21	18
IPGESTQK[+42]LSEVAK	7939.77	11901.6	8163.09	10634.5	25
VLGFVK[+42]LAK	0	1242.85	0	566.15	3
VLGFVKLAK[+42]	0	1278.56	0	849.941	8
VK[+42]YFNIK	0	809.206	387.743	666.397	6
VAASSAK[+42]MGLVETK	3620.79	3332.55	2883.07	3213.09	19
EDDK[+42]PETVIK	709.019	831.996	0	585.486	6
EDDKPETVIK[+42]R	858.185	1381.25	916.926	1001.27	7
ITK[+42]HFELK	0	1466.3	1253.08	1421.62	8
HLGLPVFNTVK[+42]EAK	0	2154.97	0	2985.03	12
NTK[+42]IIC[+57]QGFTGK	4639.28	3616.12	2205.08	2818.05	14
GGQK[+42]HLGLPVFNTVK	2585.64	2558.71	1124.35	1709.3	11
KDPGNEVK[+42]LR	361.704	0	0	178.796	7
SSDEAYAIAKK[+42]	991.972	1249.79	873.09	923.128	20
LADK[+42]VNSSWQK	879.118	780.074	538.914	626.521	8

## Sheet: Ac-K_sites
Protein	AcK (single-PTM) 1 Normalized Area	AcK (single-PTM) 2 Normalized Area	AcK (one-pot) 1 Normalized Area	AcK (one-pot) 2 Normalized Area	nFragment	nPeptide
A2AS89_223	4658.15	5282.92	3429.67	4996.43	22	1
NA_NA	265400	4139.17	122218	181331	371	89
NA_NA_NA	0	34.435	0	86.565	8	1
O08749_122	0	1640.47	2270.75	2215.87	19	1
O08749_143	6082.69	8891.28	5574.62	6869.4	18	1
O08749_277	864.288	733.767	330.31	463.316	8	1
O08749_420	3336.27	3978.18	914.566	2877.82	7	1
O09111_44	1882.7	0	1118.93	1291.37	8	1
O09174_57	3442.68	3613.35	2122.1	3062.34	8	1
O55125_157	577.466	0	230.534	0	7	1
P03930_46	2973.76	2819.49	2278.56	2473.87	10	1
P05202_234	1343.9	1142.55	681.891	887.661	8	1
P05202_363	13794.7	10655.4	6735.29	8304.69	9	1
P08249_239	13852	17893.4	15625.1	14364.2	25	1
P08249_241	13155.5	0	16192.1	13661.8	22	1
P08249_301	7106.04	5744.91	3957.11	4693.85	30	2
P08249_335	1908.17	1799.97	1255.78	1273.34	13	1
P09671_122	2111.83	2754.04	1294.55	2105.43	3	1
P09671_130	6186.72	9936.39	8464.56	10895.6	13	1
P11725_289	0	1860.89	7.79549	1429.67	11	1
P11725_292	0	1188.77	18021.2	0	17	1
P11725_88	8786.53	10007.3	1726.7	5175.25	13	1
P16332_600	631.99	667.432	568.596	566.436	7	1
P16332_604	515.733	589.969	493.647	505.658	8	1
P19783_67	887.351	681.812	450.904	692.182	3	1
P19783_78	939.411	750.648	562.713	584.228	9	1
P20108_92	0	1890.31	1782.88	2502.31	9	1
P31786_55	10147.6	12459	7634.23	10346.3	12	1
P32020_132	0	1670.49	701.072	1601.77	10	1
P32020_492	0	1104.23	0	648.769	8	1
P34914_473	788.686	809.015	501.945	699.193	9	1
P35486_244	594.586	612.536	411.262	443.115	9	1
P35486_385	0	1246.96	452.769	849.746	8	1
P38060_324	6942.32	7918	4901.01	5941.57	12	1
P38060_48	12038.2	33739.6	53788.4	67816	17	1
P38647_653	653.059	798.787	700.504	911.428	8	1
P38647_654	0	775.4	597.789	804.811	7	1
P42125_255	3426.78	3093.29	2317.14	2505.46	20	2
P42125_283	3981.08	8780.94	19836	7835.02	16	1
P42125_76	656.946	614.682	0	422.496	7	1
P45952_79	0	3116.43	2511.33	3439.57	14	1
P47738_370	7527.49	11076.2	7625.77	8910.11	25	1
P47738_371	6465.84	11428.1	7714.19	9504.12	25	1
P47738_513	480.583	377.035	274.066	306.816	6	1
P50544_299	1167.81	1266.19	764.178	0	7	1
P50544_300	1276.92	1299.63	740.723	947.906	9	1
P51881_105	9497.05	9411.69	5067.97	7925.53	12	1
P51881_163	0	1155.61	5770.75	2511.98	17	1
P52196_224	1553.37	1786.83	578.378	1569.55	17	1
P52503_41	0	253.255	169.745	0	9	1
P52825_305	361.243	303.036	249.186	283.079	6	1
P52825_424	0	1240.29	1854.4	1274.31	12	1
P52825_510	0	617.195	419.026	439.615	8	1
P54071_384	2425.6	2734.1	1898.17	2455.85	7	1
P54869_310	81251	79605.3	62097.1	65603.1	20	2
P54869_354	37182.8	24699.3	16563.9	21190	13	1
P54869_358	0	564.045	1849.28	1204.68	8	1
P54869_447	2810.2	1596.46	1010.8	1199.72	12	1
P54869_83	1982.43	5060.27	43451.5	9405.15	10	1
P56382_21	833.688	639.715	595.137	649.461	7	1
P56382_44	1783.05	1224.91	673.2	868.859	9	1
P56391_13	601.688	543.467	369.927	399.419	6	1
P56480_124	0	233.942	429.058	0	10	1
P61922_452	537.017	350.756	0	236.686	7	1
P61922_470	0	438.869	317.131	0	6	1
P63038_130	1154.19	1546.95	766.41	1208.47	6	1
P63038_202	1341.02	1183.28	688.584	921.111	8	1
P63038_396	676.516	778.427	438.269	647.416	8	1
P63038_473	8351.85	8670.61	3603.59	6864.34	26	2
P67778_202	2832.81	2576.82	1893.74	2077.59	19	1
P85094_178	3318.18	2647.79	2298.47	1918.01	19	1
P97450_105	2806.49	3632.33	1602.25	2886.05	12	1
P97450_46	14083.2	11279	4538.59	7975.23	11	1
P97807_289	5825.03	6421.15	5007.56	5183.26	11	1
P97807_63	12604.4	13626.6	9170.35	11428	26	1
P97807_77	0	2427.03	0	1805.97	20	1
P99028_83	0	903.518	472.982	0	3	1
Q03265_427	754.168	457.431	426.791	0	5	1
Q03265_539	3489.67	3957.42	3366.56	3068.41	13	1
Q05920_297	3128.22	3024.1	2129.83	2403.76	12	1
Q05920_992	3004.35	3656.38	853.727	2887.53	8	1
Q3TC72_233	0	245.744	242.149	313.935	5	1
Q5F285_43	0	579.631	0	416.369	6	1
Q5XF90_665	0	1057.86	0	883.644	7	1
Q60759_240	1423.69	3247.56	1735.9	3142.17	21	2
Q60931_224	0	822.35	534.463	706.767	8	1
Q61102_350	0	450.354	316.646	0	8	1
Q61425_185	3923.14	6980.27	4231.96	5978.63	31	2
Q61425_312	4770.36	5169.28	3537.28	4067.58	11	1
Q61425_75	5756.77	6963.8	4909.28	5685.15	12	1
Q61586_783	890.566	809.774	0	664.902	6	1
Q64433_66	0	848.599	600.275	685.126	6	1
Q64433_70	0	2966.94	2037.56	2816.25	19	1
Q6PD31_931	696.836	1128.05	0	632.023	6	1
Q80XL6_166	0	496.07	0	368.93	6	1
Q80XL6_175	0	292.124	312.162	365.714	5	1
Q80XN0_103	1675.53	2008.51	848.6	1586.36	8	1
Q80XN0_280	0	1237.59	720.836	984.574	8	1
Q8BGC4_292	2905.44	2463.15	739.687	1391.02	10	1
Q8BGC4_35	7066.86	6801.92	3873.38	5498.64	24	2
Q8BH86_91	1742.43	2090.48	1401.15	1663.8	16	1
Q8BKZ9_194	0	332.857	581.597	397.313	6	1
Q8BMS1_129	6991.27	7155.89	4293.14	5549.88	11	1
Q8BMS1_334	1849.65	1986.4	1284.46	1697.26	10	1
Q8BMS1_350	0	2900.41	1948.39	4495.65	19	1
Q8BMS1_351	0	2923.07	1980.46	4507.46	18	1
Q8BMS1_353	754.253	787.103	330.144	0	5	1
Q8BMS1_390_406	0	9285.78	0	7433.22	9	1
Q8BMS1_406	32533.6	30058.2	16904.9	23150.3	18	1
Q8BMS1_406_411	0	1195.9	1260.33	1624.62	16	1
Q8BMS1_411_413	1094.59	0	732.831	799.419	9	1
Q8BMS1_569	0	32714.6	0	26196.4	12	1
Q8BMS1_570	26801.5	29499	19474.1	23983	13	1
Q8BMS1_60	24708.6	17273	11016.1	12903.6	20	1
Q8BWF0_382	594.425	453.913	359.073	371.59	6	1
Q8BWT1_13	43196.8	43585.3	19968.8	37764.8	13	1
Q8BWT1_137	0	3255.26	12841.4	3477.61	8	1
Q8BYL4_362	545.382	513.953	312.258	335.172	12	1
Q8C196_1168	1132.45	5504.83	8212.28	8851.07	22	1
Q8C196_1183	0	1379.32	0	1740.68	15	1
Q8C196_1291	74000.6	104221	71536.7	81066.4	51	2
Q8C196_1479	2313	3013.04	2577.31	3022.62	13	1
Q8C196_55	7252.13	7067.04	4292.54	5117.58	32	2
Q8C196_553	0	1014.43	8567.12	2505.45	18	1
Q8C196_57	4656.66	0	3492.58	3340.27	14	1
Q8C196_840	77786.9	62344.1	125027	154538	23	1
Q8C196_841	77062	120399	84143.2	147172	26	1
Q8C196_889	8180	12845.1	16838.2	15226.2	24	1
Q8C196_915	10949.2	7915.93	6287.61	7631.67	24	1
Q8C196_919	0	622.704	1064.08	784.752	15	1
Q8C5H8_64	3033.3	2314.21	1997.26	1982.8	11	1
Q8CHT0_51	1463.87	1213.15	1068.22	1090.16	9	1
Q8CHT0_92	19234	22211.6	14235.8	18595.2	13	1
Q8CHT0_98	0	1066.49	1985.44	1700.09	17	1
Q8JZU2_149	615.864	658.601	415.581	445.593	7	1
Q8JZU2_160	591.943	621.401	416.808	378.331	11	1
Q8JZU2_255	1111.76	1176.71	871.62	786.201	9	1
Q8K1Z0_170	0	2254.96	0	1651.04	11	1
Q8K2B3_179	13098.7	15406.3	8669.36	13117.5	6	1
Q8K2B3_547	3896.08	9709.02	9523.82	9425.79	20	1
Q8K2B3_633	0	2584.26	1499.09	1905.21	21	2
Q8K4F5_184	0	403.612	230.388	0	7	1
Q8K4F5_196	1650.35	1355.42	888.103	1090.13	12	1
Q8K4Z3_264	1210.17	0	615.83	0	9	1
Q8QZS1_300	7446.7	7110.63	3823.21	5498.15	36	2
Q8QZS1_352	11055.1	8354.37	5761.04	7971.97	22	1
Q8QZT1_199	950.986	592.474	367.96	326.71	12	1
Q8QZT1_200	575.795	0	260.035	202.17	3	1
Q8QZT1_260	6560.14	4922.68	4082.64	4225.37	15	2
Q8QZT1_335	35124.5	36195.8	22730.9	30834.7	13	1
Q8R164_184	3179.5	3213.36	1913.79	2378.61	7	1
Q8R4N0_55	13690	14151.8	7348.66	10703.7	26	1
Q8R4N0_56	14088	14382.4	7391.63	10665.3	26	1
Q8VCW8_179	1503.25	1193.12	0	829.63	3	1
Q8VCW8_199	0	570.689	335.87	612.055	3	1
Q8VCW8_398	3180.81	2909.18	1798.16	2447.86	10	1
Q8VCW8_581	0	283.542	0	231.458	5	1
Q91VA0_144	0	886.785	2060.6	2147.14	15	1
Q91W43_519	6665.55	5942.4	2574.74	4990.34	9	1
Q91XE0_167	1728.24	1474.64	938.985	1098.35	7	1
Q91XE0_267	919.03	2447.43	3787.25	3439.06	11	1
Q91ZA3_649	0	1639.36	830.164	1407.62	11	1
Q921G7_356	983.802	818.78	392.66	496.104	11	1
Q99J39_227	1240.03	1687.05	1376.15	1527.83	8	1
Q99JY0_189	1146.56	954.406	1583.68	2193.6	11	1
Q99JY0_202	445.084	1050.78	0	1114.02	6	1
Q99K67_138	0	2305.11	2765.25	2871.13	18	1
Q99K67_52	12418.2	12294.9	8665.01	11041.8	13	1
Q99KB8_117	2081.82	1911.63	1094.65	1599.44	11	1
Q99KI0_465	1263.74	942.801	487.983	618.718	13	1
Q99KR3_283	1038.61	884.039	326.854	689.391	7	1
Q99KR7_85	1999.26	2336.8	1449.46	2031.94	17	1
Q99LB2_106	4488.82	4273.98	2959.06	3781.64	10	1
Q99LB2_217	0	216.758	0	269.242	6	1
Q99LB2_99	1393.55	849.096	610.122	910.978	9	1
Q99LB7_374	4587.99	3761.77	2008.31	3115.09	7	1
Q99LB7_913	2346.45	2325.83	1273.68	1719.46	8	1
Q99LC5_331	1869.06	3457.14	2345.8	3271.1	17	1
Q99LC5_332	0	2772.99	1872.73	2832.49	11	1
Q99MN9_101	0	565.85	402.15	0	6	1
Q9CQ62_244	4379.33	4639.8	2140.58	3358.34	21	1
Q9CQ62_246	3436.34	3310.9	0	2780.18	21	1
Q9CQ62_260	11805.7	13344.4	6187.96	10067.5	19	2
Q9CQ75_13	3624.13	3578.57	2366.62	3239.68	11	1
Q9CQ75_98	2508.91	4099.88	1447.93	3340.8	23	2
Q9CQA3_57	451.927	344.646	0	290.427	6	1
Q9CQC7_55	0	471.604	493.529	670.867	9	1
Q9CQE1_45	2297.81	1644.64	754.48	1371.28	9	1
Q9CQQ7_162	1188	1243.43	546.993	808.458	9	1
Q9CQQ7_225	3008.04	1683.06	1553.19	1268.49	13	1
Q9CQQ7_233	4319.17	5454.47	4773.71	5638.24	22	1
Q9CQR4_127	1566.4	1465.11	702.643	1015.4	7	1
Q9CQZ6_40	2869.11	3708.74	2644.43	3131.7	23	1
Q9CQZ6_41	2913.88	3564.52	2535.34	3048.86	21	1
Q9CZL5_124	1203.66	1401.2	1396.12	1321.43	7	1
Q9CZU6_327	519.32	526.995	0	398.699	8	1
Q9D6Y7_110	0	288.412	224.588	0	3	1
Q9DB20_192	3128.02	3523.78	2319.02	3037.18	19	2
Q9DB20_60	8467.73	13509.5	8868.83	11561.1	25	2
Q9DB20_70	2647.79	2227.37	1697.99	1826.34	12	1
Q9DB20_97	14440.5	13374	7109.39	10286.1	11	1
Q9DBF1_94	721.331	978.63	961.188	889.516	9	1
Q9DBL1_284	0	4495.74	4051.81	5511.73	12	1
Q9DBM2_278	1272.65	1967.96	1346.31	1876.13	19	1
Q9DBM2_344	9353.64	8553.16	5799.68	7559.46	17	1
Q9DBM2_579	919.312	2342.64	4093.46	3758.72	18	1
Q9DBT9_107	519.874	1101.19	1435.83	928.701	13	1
Q9DBT9_427	0	1365.35	1283.31	1532.84	14	1
Q9DBT9_469	8308.53	7169.64	3445.94	5522.06	13	1
Q9DCM2_93	0	3514.45	2400.05	2918.57	13	1
Q9DCM2_94	1581.44	2003.5	1555.68	1664.88	5	1
Q9DCW4_110	9221.81	8825.43	5613.47	6790.48	8	1
Q9DCW4_26	2990.98	1998.53	1471.86	1496.63	11	1
Q9DCX2_117	6217.42	7002.05	3386.07	4803.45	25	1
Q9DCX2_72	13692.3	17983.4	8858.45	12845	25	1
Q9DCX2_73	12232.9	17500.7	9267.07	13661.2	17	1
Q9DCX2_78	5937.59	14260.5	8052.54	11854.5	37	2
Q9DCX2_95	1168.5	2261.62	3178.76	3489.07	15	1
Q9DCY0_235	6585.28	6361.44	4029.8	5229.82	19	2
Q9EP89_383	1526.55	887.187	940.909	0	9	1
Q9EP89_384	1181	1011.51	777.503	867.486	9	1
Q9JHI5_56	0	3659.18	11378.7	5505.18	19	1
Q9JHI5_76	0	951.345	2114.94	1848.21	18	1
Q9JHW2_68	7939.77	11901.6	8163.09	10634.5	25	1
Q9JLJ2_344	0	1242.85	0	566.15	3	1
Q9JLJ2_347	0	1278.56	0	849.941	8	1
Q9JLT4_153	0	809.206	387.743	666.397	6	1
Q9JLZ3_179	3620.79	3332.55	2883.07	3213.09	19	1
Q9WTP7_165	709.019	831.996	0	585.486	6	1
Q9WTP7_171	858.185	1381.25	916.926	1001.27	7	1
Q9WTP7_29	0	1466.3	1253.08	1421.62	8	1
Q9WUM5_105	0	2154.97	0	2985.03	12	1
Q9WUM5_57	4639.28	3616.12	2205.08	2818.05	14	1
Q9WUM5_94	2585.64	2558.71	1124.35	1709.3	11	1
Q9WUR2_60	361.704	0	0	178.796	7	1
Q9Z2I9_89	991.972	1249.79	873.09	923.128	20	1
Q9Z2Y8_125	879.118	780.074	538.914	626.521	8	1

## Sheet: Ac-K_fragments
Protein	Peptide	Fragment	AcK (single-PTM) 1 Normalized Area	AcK (single-PTM) 2 Normalized Area	AcK (one-pot) 1 Normalized Area	AcK (one-pot) 2 Normalized Area
A2AS89_223	SVDEGLLDSK[+42]R	630.825	1175.7	1294.78	810.84	1183.68
A2AS89_223	SVDEGLLDSK[+42]R	631.327	699.54	877.852	572.27	832.338
A2AS89_223	SVDEGLLDSK[+42]R	631.828	274.825	289.176	201.639	301.361
A2AS89_223	SVDEGLLDSK[+42]R	1074.54	334.08	386.426	227.007	367.486
A2AS89_223	SVDEGLLDSK[+42]R	959.516	113.088	121.871	76.2572	112.784
A2AS89_223	SVDEGLLDSK[+42]R	830.473	252.987	271.133	201.694	272.186
A2AS89_223	SVDEGLLDSK[+42]R	773.452	76.7639	83.5525	58.2495	85.4341
A2AS89_223	SVDEGLLDSK[+42]R	660.368	297.021	333.022	219.622	301.335
A2AS89_223	SVDEGLLDSK[+42]R	547.283	176.209	212.7	141.736	195.354
A2AS89_223	SVDEGLLDSK[+42]R	432.257	82.5678	97.7006	63.7907	91.4409
A2AS89_223	SVDEGLLDSK[+42]R	601.283	31.8626	49.9532	29.4992	38.6851
A2AS89_223	SVDEGLLDSK[+42]R	714.367	32.4605	34.2733	25.7373	40.5288
A2AS89_223	SVDEGLLDSK[+42]R	916.426	1.99266	3.15591	2.14871	NA
A2AS89_223	SVDEGLLDSK[+42]R	420.886	312.501	317.072	220.939	311.988
A2AS89_223	SVDEGLLDSK[+42]R	421.22	223.504	260.906	197.723	273.867
A2AS89_223	SVDEGLLDSK[+42]R	421.554	73.8904	87.1358	62.431	91.5429
A2AS89_223	SVDEGLLDSK[+42]R	660.367515_duplicate1	84.9299	81.8753	53.4223	71.7725
A2AS89_223	SVDEGLLDSK[+42]R	547.283451_duplicate1	248.224	286.226	164.019	247.031
A2AS89_223	SVDEGLLDSK[+42]R	432.256508_duplicate1	78.6298	94.8812	51.4782	87.5108
A2AS89_223	SVDEGLLDSK[+42]R	302.135	7.29316	5.77535	3.60448	7.82701
A2AS89_223	SVDEGLLDSK[+42]R	601.282782_duplicate1	65.7321	77.8305	45.5656	69.8717
A2AS89_223	SVDEGLLDSK[+42]R	357.687	14.3483	15.623	NA	12.4044
NA_NA	AAK[+42]AFIVGEK	548.315	197.335	100.565	182.386	NA
NA_NA	AAK[+42]AFIVGEK	548.817	97.6481	40.715	66.3897	NA
NA_NA	AAK[+42]AFIVGEK	933.54	NA	1.39381	NA	2.51192
NA_NA	AAK[+42]AFIVGEK	384.224	8.67605	NA	0.82395	NA
NA_NA	AAK[+42]AFIVGEK	644.377	2.04604	0.539322	2.91464	NA
NA_NA	AAK[+42]AFIVGEK	800.467	38.9676	19.2034	19.6096	NA
NA_NA	AEAAISDYK[+42]SK	623.315	43.9598	NA	NA	30.0402
NA_NA	AEAAISDYK[+42]SK	419.214	62.7364	NA	NA	5.26364
NA_NA	AEAAISDYK[+42]SK	419.548	6.62642	NA	NA	4.37358
NA_NA	ALPVESLVTAEVK[+42]K	773.45	NA	15.8817	106.618	NA
NA_NA	ALPVESLVTAEVK[+42]K	773.951	NA	19.0063	73.9937	NA
NA_NA	ALPVESLVTAEVK[+42]K	774.453	NA	16.7035	51.7965	NA
NA_NA	AMVGSQLNK[+42]A	487.287	NA	0.732987	7.33691	1.9301
NA_NA	AMVGSQLNK[+42]A	302.153	NA	0.666311	0.833689	NA
NA_NA	AMVGSQLNK[+42]A	359.175	NA	0.58938	0.737433	NA
NA_NA	APKANVDLVEDFGKK[+42]	846.953	4.77992	1.98777	3.73231	NA
NA_NA	APKANVDLVEDFGKK[+42]	568.306	NA	10.1744	139.299	NA
NA_NA	APKANVDLVEDFGKK[+42]	317.218	NA	1.99625	5.83057	4.67318
NA_NA	C[+57]LGAETK[+42]GFGYK	697.338	77.5698	19.1307	32.3442	29.9553
NA_NA	C[+57]LGAETK[+42]GFGYK	632.271	NA	0.617134	0.882866	NA
NA_NA	C[+57]LGAETK[+42]GFGYK	468.228	58.8613	25.6909	66.1556	87.7922
NA_NA	C[+57]LGAETK[+42]GFGYK	468.563	85.1919	48.1988	50.0246	68.5847
NA_NA	C[+57]LGAETK[+42]GFGYK	632.270838_duplicate1	NA	1.11247	1.06099	1.36257
NA_NA	C[+57]LK[+42]DLGIGYVK	664.36	NA	22.4779	38.5983	140.924
NA_NA	C[+57]LK[+42]DLGIGYVK	664.861	NA	3.60303	18.8597	65.5372
NA_NA	C[+57]LK[+42]DLGIGYVK	636.372	NA	2.49884	5.00116	NA
NA_NA	C[+57]LK[+42]DLGIGYVK	446.577	NA	2.40539	8.88761	4.207
NA_NA	C[+57]LK[+42]DLGIGYVK	446.911	NA	6.89907	20.5346	12.0664
NA_NA	C[+57]VK[+42]AQATL	477.253	25.4632	12.6113	42.4256	NA
NA_NA	C[+57]VK[+42]AQATL	477.753	76.3759	70.6464	74.9778	NA
NA_NA	C[+57]VK[+42]AQATL	503.282	0.796321	0.438221	0.765458	NA
NA_NA	DC[+57]GDKFNAAMAK[+42]	695.302	NA	6.77011	14.2299	NA
NA_NA	DC[+57]GDKFNAAMAK[+42]	695.803	NA	7.8721	15.1279	NA
NA_NA	DC[+57]GDKFNAAMAK[+42]	696.304	NA	9.22413	38.7759	NA
NA_NA	DEQQGQVTETK[+42]PFK	849.917	5.35557	2.92177	8.47188	3.75078
NA_NA	DEQQGQVTETK[+42]PFK	791.43	NA	2.16986	2.69643	3.13372
NA_NA	DEQQGQVTETK[+42]PFK	785.342	0.688721	NA	0.311279	NA
NA_NA	DEQQGQVTETK[+42]PFK	570.282	NA	23.0212	79.4662	75.9938
NA_NA	DEQQGQVTETK[+42]PFK	791.429781_duplicate1	NA	1.0564	0.875175	4.06842
NA_NA	DEQQGQVTETK[+42]PFK	561.34	0.787843	NA	0.712157	NA
NA_NA	DK[+42]ISEEIM[+16]GVR	678.341	35.9505	17.1295	34.9123	NA
NA_NA	DK[+42]ISEEIM[+16]GVR	678.841	28.7522	17.9072	25.5422	18.2985
NA_NA	DK[+42]ISEEIM[+16]GVR	478.244	NA	0.559882	0.879611	1.06051
NA_NA	DK[+42]ISEEIM[+16]GVR	591.328293_duplicate1	2.74399	1.97883	3.49748	3.2797
NA_NA	DLDK[+42]LAVK	482.783	41.6332	25.0128	32.354	NA
NA_NA	DLDK[+42]LAVK	715.435	0.91625	NA	0.712037	NA
NA_NA	DLDK[+42]LAVK	600.408	5.35694	NA	2.0815	NA
NA_NA	DLDK[+42]LAVK	627.335	3.37625	NA	2.62375	NA
NA_NA	DMWMNK[+42]R	521.736	NA	3.38458	3.53305	5.58237
NA_NA	DMWMNK[+42]R	522.237	NA	1.42885	5.9661	10.6051
NA_NA	DMWMNK[+42]R	522.737	NA	3.11794	4.88206	NA
NA_NA	DMWMNK[+42]R	459.267	NA	0.88434	4.61566	NA
NA_NA	DPAFHK[+42]QSEIQK	745.377	11.7999	5.10992	11.4644	19.1258
NA_NA	DPAFHK[+42]QSEIQK	431.193	1.20686	NA	0.293136	NA
NA_NA	DPAFHK[+42]QSEIQK	604.33	NA	1.56171	1.37648	3.06181
NA_NA	DPTVGYYVQAK[+42]TR	780.9	13.5019	3.91131	19.3163	10.2705
NA_NA	DPTVGYYVQAK[+42]TR	524.27	27.5954	20.6096	23.0378	23.2572
NA_NA	DPTVGYYVQAK[+42]TR	524.605	16.5511	4.49497	5.60116	5.85278
NA_NA	DPTVGYYVQAK[+42]TR	645.36785_duplicate1	NA	0.533266	0.429971	2.03676
NA_NA	EDK[+42]IMEFR	566.275	NA	403.581	500.662	439.543
NA_NA	EDK[+42]IMEFR	865.46	NA	32.5441	34.7071	58.7488
NA_NA	EDK[+42]IMEFR	582.27	NA	0.527498	NA	1.9725
NA_NA	EDK[+42]IMEFR	451.23	NA	1.72324	4.33296	6.4438
NA_NA	EIGQKLTPVETK[+42]	957.562	4.3164	1.84847	2.04603	4.2891
NA_NA	EIGQKLTPVETK[+42]	829.467	18.0058	10.6024	13.1581	19.2338
NA_NA	EIGQKLTPVETK[+42]	479.284	2.5206	0.899526	1.32755	1.25233
NA_NA	EIGQKLTPVETK[+42]	472.934	112.313	7.31211	8.99288	93.882
NA_NA	EIGQKLTPVETK[+42]	615.334818_duplicate1	2.92624	2.08858	4.62359	4.3616
NA_NA	EIGQKLTPVETK[+42]	770.44068_duplicate1	4.50742	0.965138	3.20486	5.82258
NA_NA	EKTMIEVVPLK[+42]	674.883	NA	3.43051	8.36248	18.207
NA_NA	EKTMIEVVPLK[+42]	675.885	NA	8.88488	13.1555	14.9596
NA_NA	EKTMIEVVPLK[+42]	399.26	NA	0.820068	1.77694	5.40299
NA_NA	EKTMIEVVPLK[+42]	453.927	NA	2.41327	9.58673	NA
NA_NA	EKTMIEVVPLK[+42]	454.261	NA	29.0159	32.4841	NA
NA_NA	EK[+42]VMGEVEDAGR	691.828	NA	12.1607	NA	15.8393
NA_NA	EK[+42]VMGEVEDAGR	692.329	NA	3.06366	NA	26.4363
NA_NA	EK[+42]VMGEVEDAGR	464.555	NA	72.9856	NA	100.014
NA_NA	EK[+42]VMGEVEDAGR	464.889	NA	49.7114	NA	78.7886
NA_NA	EK[+42]VMGEVEDAGR	465.223	NA	31.9866	NA	60.0134
NA_NA	EK[+42]VMGEVEDAGR	399.224	NA	0.509427	NA	1.99057
NA_NA	ELLK[+42]GNGIGK	546.32	22.3846	12.9674	60.9635	29.6845
NA_NA	ELLK[+42]GNGIGK	546.821	8.8968	9.37076	NA	61.3987
NA_NA	ELLK[+42]GNGIGK	488.283	0.770327	NA	NA	0.729673
NA_NA	EM[+16]FIGK[+42]GLR	564.799	11.5394	3.95564	NA	31.505
NA_NA	EM[+16]FIGK[+42]GLR	565.301	28.2921	NA	NA	19.6352
NA_NA	EM[+16]FIGK[+42]GLR	565.801	22.1861	2.76554	NA	6.54838
NA_NA	EM[+16]FIGK[+42]GLR	685.436	0.795557	NA	NA	0.704443
NA_NA	EM[+16]FIGK[+42]GLR	572.351	0.795557	NA	NA	0.704443
NA_NA	EM[+16]FIGK[+42]GLR	515.33	6.03084	0.689111	NA	1.78005
NA_NA	EPHQGSVTAVVELFVK[+42]R	657.025	NA	10.6291	116.848	32.0226
NA_NA	EPHQGSVTAVVELFVK[+42]R	602.358	NA	8.56407	12.7253	20.7106
NA_NA	EPHQGSVTAVVELFVK[+42]R	495.271	NA	28.5776	123.913	87.5092
NA_NA	EPHQGSVTAVVELFVK[+42]R	495.522	NA	3.99797	10.1424	5.85961
NA_NA	EPHQGSVTAVVELFVK[+42]R	495.773	NA	11.2384	70.0544	24.7072
NA_NA	EQLTK[+42]C[+57]ISQTALGR	560.295	NA	29.9532	79.0468	NA
NA_NA	EQLTK[+42]C[+57]ISQTALGR	517.309	NA	4.54121	31.4588	NA
NA_NA	EQLTK[+42]C[+57]ISQTALGR	416.262	NA	1.44619	4.55381	NA
NA_NA	ESSMVVK[+42]AGLAATK	631.377	4.21545	NA	1.54237	3.24219
NA_NA	ESSMVVK[+42]AGLAATK	488.933	5.56964	NA	4.07569	5.35466
NA_NA	ESSMVVK[+42]AGLAATK	489.266	42.5715	NA	12.9802	18.9483
NA_NA	ESSMVVK[+42]AGLAATK	560.340238_duplicate1	2.29049	NA	0.209513	NA
NA_NA	ESSMVVK[+42]AGLAATK	435.154	1.46425	NA	0.535747	NA
NA_NA	EVKMFK[+42]DGNK	423.218	34.2335	18.9465	34.2213	27.5987
NA_NA	EVKMFK[+42]DGNK	423.886	10.3639	1.63882	5.55011	4.44716
NA_NA	EVKMFK[+42]DGNK	403.217	4.55503	1.68065	2.2767	2.48763
NA_NA	FIEYK[+42]ADK	538.279	NA	37.3777	NA	62.6223
NA_NA	FIEYK[+42]ADK	538.78	NA	53.5017	NA	93.4983
NA_NA	FIEYK[+42]ADK	539.281	NA	25.5045	NA	51.9955
NA_NA	FISNPYSQK[+42]THDR	555.607	NA	0.491503	NA	0.996342
NA_NA	FISNPYSQK[+42]THDR	556.275	4.74304	1.34509	9.14075	7.27112
NA_NA	FISNPYSQK[+42]THDR	559.287	7.95806	2.25684	23.4652	7.31988
NA_NA	FPELK[+42]SEEGDR	684.827	50.7802	13.0067	NA	26.2131
NA_NA	FPELK[+42]SEEGDR	685.329	NA	1.83436	NA	3.85903
NA_NA	FPELK[+42]SEEGDR	975.474	NA	1.10483	NA	26.8952
NA_NA	GIESFYK[+42]PLPR	385.256	NA	0.992217	1.14355	1.36423
NA_NA	GIESFYK[+42]PLPR	387.187	NA	1.83584	2.11585	5.04831
NA_NA	GIESFYK[+42]PLPR	697.319	NA	1.28262	2.21738	NA
NA_NA	GNKK[+42]PLEDVR	410.564	21108.6	NA	NA	20412.8
NA_NA	GNKK[+42]PLEDVR	518.257	4.75581	NA	NA	1.74419
NA_NA	GNKK[+42]PLEDVR	389.214	1206.7	NA	NA	1103.3
NA_NA	GNKK[+42]PLEDVR	567.325	132.906	NA	NA	116.594
NA_NA	GTQK[+42]IATGLR	553.821	53.2151	3.99228	11.7926	NA
NA_NA	GTQK[+42]IATGLR	554.323	7.37777	3.68994	25.4323	NA
NA_NA	GTQK[+42]IATGLR	554.824	12.4848	NA	2.51516	NA
NA_NA	GVHTIEK[+42]TM[+16]ADLK	510.934	6.53699	2.72871	2.54312	17.1912
NA_NA	GVHTIEK[+42]TM[+16]ADLK	511.602	1.6203	0.450905	0.840474	3.58832
NA_NA	GVHTIEK[+42]TM[+16]ADLK	395.204	5.4287	0.755361	2.81594	NA
NA_NA	GVHTIEK[+42]TM[+16]ADLK	637.33	NA	1.50526	NA	2.99474
NA_NA	GVLDK[+42]QQNQGFK	712.372	12.3352	4.06448	8.2604	NA
NA_NA	GVLDK[+42]QQNQGFK	479.254	30.0874	8.31486	43.0146	53.0831
NA_NA	GVLDK[+42]QQNQGFK	721.363	0.716482	NA	0.283518	NA
NA_NA	GVLDK[+42]QQNQGFK	683.372	0.716482	NA	0.283518	NA
NA_NA	GYGGYC[+57]VTK[+42]R	611.789	NA	7.08016	59.9198	NA
NA_NA	GYGGYC[+57]VTK[+42]R	612.291	NA	6.04949	10.9505	NA
NA_NA	GYGGYC[+57]VTK[+42]R	612.791	NA	1.01163	9.98837	NA
NA_NA	GYQGDPYK[+42]LWR	485.575	NA	2.57566	NA	19.9243
NA_NA	GYQGDPYK[+42]LWR	485.909	11.0562	2.60316	NA	8.84066
NA_NA	GYQGDPYK[+42]LWR	486.243	15.5607	NA	NA	4.27318
NA_NA	GYQGDPYK[+42]LWR	474.282	NA	1.21244	NA	2.28756
NA_NA	HMK[+42]DELTTGVAIK	753.398	10.4357	6.05365	NA	6.51061
NA_NA	HMK[+42]DELTTGVAIK	753.899	4.7521	2.14405	NA	6.10384
NA_NA	HMK[+42]DELTTGVAIK	439.212	1.3212	NA	NA	0.678804
NA_NA	IEGSEK[+42]VSDVVGPK	753.398	NA	7.28036	13.1911	17.5285
NA_NA	IEGSEK[+42]VSDVVGPK	753.899	NA	8.41952	9.80686	9.77362
NA_NA	IEGSEK[+42]VSDVVGPK	754.401	NA	15.9939	85.1255	28.8807
NA_NA	IEGSEK[+42]VSDVVGPK	701.383	NA	1.22795	3.33734	4.43471
NA_NA	IEQYK[+42]EEQLK	685.356	553.037	229.847	1721.04	631.574
NA_NA	IEQYK[+42]EEQLK	685.857	132.833	59.7868	417.363	158.017
NA_NA	IEQYK[+42]EEQLK	979.509	3.39432	NA	NA	0.60568
NA_NA	IEQYK[+42]EEQLK	816.446	13.6015	1.66018	7.88425	4.85408
NA_NA	IEQYK[+42]EEQLK	460.909	44.4511	10.1731	15.4599	21.4159
NA_NA	IEQYK[+42]EEQLK	517.298038_duplicate1	0.950755	0.522215	4.50912	1.01791
NA_NA	IEQYK[+42]EEQLK	534.256	NA	3.32208	19.1232	7.5547
NA_NA	IEVDK[+42]SEGIMR	669.842	115529	NA	55757.6	72993.9
NA_NA	IEVDK[+42]SEGIMR	670.343	83826.5	NA	40564.2	53300.5
NA_NA	IEVDK[+42]SEGIMR	670.844	35175.9	NA	16905.4	22656.3
NA_NA	IEVDK[+42]SEGIMR	977.472	29.6228	17.6808	27.7306	21.9658
NA_NA	IEVDK[+42]SEGIMR	692.34	88.4123	NA	34.7689	44.3188
NA_NA	IEVDK[+42]SEGIMR	605.308	7.78156	NA	3.13638	6.62498
NA_NA	IEVDK[+42]SEGIMR	714.367	3.75637	NA	3.74718	NA
NA_NA	IEVDK[+42]SEGIMR	692.339586_duplicate1	15.1268	NA	2.25944	3.40901
NA_NA	IEVDK[+42]SEGIMR	476.264964_duplicate1	2.80056	NA	NA	0.894118
NA_NA	IEVDK[+42]SEGIMR	627.334818_duplicate1	16.0738	NA	15.4343	NA
NA_NA	ILGGNGK[+42]EKLK	609.866	NA	2.37762	11.6224	NA
NA_NA	ILGGNGK[+42]EKLK	410.248	NA	5.91305	24.087	NA
NA_NA	ILGGNGK[+42]EKLK	410.582	NA	0.59557	NA	1.14101
NA_NA	ITPTFVYK[+42]TK	630.357	1568.41	NA	NA	1137.59
NA_NA	ITPTFVYK[+42]TK	630.859	941.045	NA	NA	753.955
NA_NA	ITPTFVYK[+42]TK	631.36	506.055	NA	NA	393.945
NA_NA	IVMK[+42]PEEVTLK	674.883	NA	8.43469	16.2247	32.3406
NA_NA	IVMK[+42]PEEVTLK	675.384	NA	7.99787	16.5679	55.4342
NA_NA	IVMK[+42]PEEVTLK	453.927	NA	19.2331	22.7669	NA
NA_NA	IVMK[+42]PEEVTLK	454.261	NA	22.4598	23.5402	NA
NA_NA	K[+42]IC[+57]TANPLGVLR	471.935	NA	3.42045	NA	6.57955
NA_NA	K[+42]IC[+57]TANPLGVLR	472.27	NA	2.40166	NA	39.5983
NA_NA	K[+42]IC[+57]TANPLGVLR	768.473	NA	1.13259	NA	1.86741
NA_NA	K[+42]IC[+57]TANPLGVLR	444.293	NA	10.3344	NA	23.6656
NA_NA	K[+42]IC[+57]TANPLGVLR	444.228	NA	2.26519	NA	3.73481
NA_NA	K[+42]IC[+57]TANPLGVLR	605.337	NA	51.6556	NA	117.344
NA_NA	K[+42]LIAM[+16]ITAPAK	618.369	8.69919	8.1694	NA	11.6314
NA_NA	K[+42]LIAM[+16]ITAPAK	618.869	3.64999	2.85642	NA	7.99358
NA_NA	K[+42]LIAM[+16]ITAPAK	818.444	NA	1.08403	NA	1.91597
NA_NA	K[+42]NYDIEPVPALK	725.898	28.4268	9.8079	40.2653	NA
NA_NA	K[+42]NYDIEPVPALK	676.33	NA	2.19493	15.8051	NA
NA_NA	K[+42]NYDIEPVPALK	805.373	NA	53.608	519.892	NA
NA_NA	K[+42]NYDIEPVPALK	676.330067_duplicate1	NA	0.631054	NA	4.36895
NA_NA	K[+42]SEDGVLSLDR	640.83	64.0367	13.0348	9.43332	33.4952
NA_NA	K[+42]SEDGVLSLDR	641.331	66.7977	11.4617	30.0266	20.714
NA_NA	K[+42]SEDGVLSLDR	1003.51	NA	0.634983	0.865017	NA
NA_NA	K[+42]SEDGVLSLDR	759.436	NA	0.581363	0.791972	2.62667
NA_NA	K[+42]SEDGVLSLDR	430.89	NA	15.4854	45.9877	39.1804
NA_NA	K[+42]SEDGVLSLDR	431.225	NA	12.2398	25.8446	30.4156
NA_NA	K[+42]SEDGVLSLDR	431.559	10.7788	5.69078	24.0323	17.9981
NA_NA	K[+42]SEDGVLSLDR	387.187	3.80145	1.50526	2.39233	6.80096
NA_NA	K[+42]TGNTFIIC[+57]GQK	714.871	20.4436	7.64981	7.38025	13.0263
NA_NA	K[+42]TGNTFIIC[+57]GQK	715.372	98.7017	53.5894	62.0258	74.6831
NA_NA	K[+42]TGNTFIIC[+57]GQK	480.251	25.5246	16.0769	26.9347	30.9638
NA_NA	K[+42]TGNTFIIC[+57]GQK	480.919	15.3976	3.61514	6.17623	9.81107
NA_NA	K[+42]YEGGYTFK	801.378	5.58212	2.5822	3.33568	NA
NA_NA	K[+42]YEGGYTFK	672.335	13.3179	8.08586	9.74895	NA
NA_NA	K[+42]YEGGYTFK	520.24	104.951	39.7327	58.3158	NA
NA_NA	K[+42]YEGGYTFK	740.325	5.09162	0.343481	1.0649	NA
NA_NA	LEEK[+42]DSLNIFQNK	820.422	NA	7.27695	58.2336	17.4895
NA_NA	LEEK[+42]DSLNIFQNK	820.923	NA	2.64404	NA	11.4385
NA_NA	LEEK[+42]DSLNIFQNK	821.425	NA	10.7291	NA	23.2078
NA_NA	LEEK[+42]DSLNIFQNK	657.309	NA	33.3575	80.7977	44.3449
NA_NA	LEK[+42]NDAFK	513.768	NA	17.9443	NA	98.5557
NA_NA	LEK[+42]NDAFK	514.771	NA	41.7021	NA	76.7979
NA_NA	LEK[+42]NDAFK	413.239	NA	8.30165	NA	11.1984
NA_NA	LGPIHTPSGQHEK[+42]R	543.623	1.63438	1.38501	6.48062	NA
NA_NA	LGPIHTPSGQHEK[+42]R	410.47	NA	3.97302	NA	7.02698
NA_NA	LGPIHTPSGQHEK[+42]R	410.971	NA	8.94973	NA	10.0503
NA_NA	LK[+42]IDFVR	476.786	46.1785	16.6983	29.2088	27.4145
NA_NA	LK[+42]IDFVR	477.288	42.7324	9.59907	50.2156	44.9529
NA_NA	LK[+42]IDFVR	421.256	37.2784	16.8435	18.3283	19.5498
NA_NA	LK[+42]IDFVR	410.24	2.75772	1.36284	4.67867	2.20077
NA_NA	LK[+42]IDFVR	758.445	3.65544	NA	0.885961	1.4586
NA_NA	LLEGSFTK[+42]AEK	642.847	13.9003	6.48883	NA	33.1109
NA_NA	LLEGSFTK[+42]AEK	909.468	NA	0.816399	4.32969	1.35391
NA_NA	LLEGSFTK[+42]AEK	517.298	0.978329	NA	0.521671	NA
NA_NA	LLLSSK[+42]FR	513.313	6.91273	3.86652	NA	6.72076
NA_NA	LLLSSK[+42]FR	513.814	NA	2.71281	NA	6.28719
NA_NA	LLLSSK[+42]FR	514.316	2.83637	1.78478	NA	7.87885
NA_NA	LSTAIETSK[+42]EIK	691.886	NA	20.0443	NA	34.9557
NA_NA	LSTAIETSK[+42]EIK	692.387	NA	13.756	NA	28.244
NA_NA	LSTAIETSK[+42]EIK	989.551	NA	0.536609	NA	2.96339
NA_NA	LSTAIETSK[+42]EIK	559.344989_duplicate1	2.66453	0.355062	NA	0.980405
NA_NA	LTEASIVPQSEK[+42]GK	815.426	NA	0.652966	3.65609	1.19094
NA_NA	LTEASIVPQSEK[+42]GK	714.403	0.925746	0.491099	0.68744	0.895715
NA_NA	LTEASIVPQSEK[+42]GK	811.455996_duplicate1	NA	16.6502	20.4941	24.6088
NA_NA	LVQK[+42]GEQLAR	602.348	NA	3.0527	NA	12.9473
NA_NA	LVQK[+42]GEQLAR	602.849	NA	2.03361	NA	6.96639
NA_NA	LVQK[+42]GEQLAR	603.351	NA	1.01855	NA	5.98145
NA_NA	LVQK[+42]GEQLAR	616.341	NA	1.01619	NA	2.98381
NA_NA	LYGGC[+57]TVGK[+42]YDK	711.842	NA	3.09893	NA	9.90107
NA_NA	LYGGC[+57]TVGK[+42]YDK	712.343	NA	8.2387	NA	18.2613
NA_NA	LYGGC[+57]TVGK[+42]YDK	712.844	NA	2.06671	NA	6.93329
NA_NA	MIK[+42]AIMNNK	563.805	100.008	26.3278	44.1426	32.522
NA_NA	MIK[+42]AIMNNK	860.466	5.53144	0.824938	1.31944	1.82418
NA_NA	MIK[+42]AIMNNK	619.323	3.94717	2.57541	2.96584	5.01159
NA_NA	MIK[+42]AIMNNK	375.199	11.468	1.84186	5.30269	4.88746
NA_NA	MMNADK[+42]LLK	564.297	60.7095	22.246	25.2174	NA
NA_NA	MMNADK[+42]LLK	843.493	2.11805	0.528426	1.35352	NA
NA_NA	MMNADK[+42]LLK	729.451	NA	0.740898	0.759102	NA
NA_NA	M[+16]AKVLYGQQFTTQAK[+42]	601.311	NA	10.8948	NA	12.1052
NA_NA	M[+16]AKVLYGQQFTTQAK[+42]	601.645	NA	2.20379	NA	3.29621
NA_NA	M[+16]AKVLYGQQFTTQAK[+42]	737.383	NA	1.12742	NA	3.37258
NA_NA	M[+16]AKVLYGQQFTTQAK[+42]	777.42	NA	1.16125	NA	21.3388
NA_NA	M[+16]EK[+42]FLEK	501.754	17.7948	6.56725	NA	18.638
NA_NA	M[+16]EK[+42]FLEK	502.255	21.5066	10.074	NA	71.4194
NA_NA	M[+16]EK[+42]FLEK	502.756	19.1917	6.9466	NA	19.3617
NA_NA	M[+16]EMLK[+42]NLQEK	671.333	NA	24.1497	NA	27.8503
NA_NA	M[+16]EMLK[+42]NLQEK	671.834	NA	11.7329	NA	29.2671
NA_NA	M[+16]EMLK[+42]NLQEK	672.334	NA	273.371	NA	587.629
NA_NA	M[+16]EMLK[+42]NLQEK	1045.57	NA	12.8146	NA	34.1854
NA_NA	M[+16]EMLK[+42]NLQEK	914.531	NA	1.0684	NA	2.9316
NA_NA	M[+16]QVSK[+42]ALR	505.778	4.40153	NA	NA	2.09847
NA_NA	M[+16]QVSK[+42]ALR	506.28	7.26328	NA	NA	1.23672
NA_NA	M[+16]QVSK[+42]ALR	506.78	6.01654	NA	NA	0.983464
NA_NA	NDAVEYGVLKPK[+42]	697.871	30.2769	6.28135	18.1688	8.27297
NA_NA	NDAVEYGVLKPK[+42]	698.874	91.416	70.5584	126.056	110.97
NA_NA	NDAVEYGVLKPK[+42]	468.918	148.598	NA	78.8212	83.1354
NA_NA	NSK[+42]ITNLSVPNNK	745.904	NA	0.333243	0.614091	1.65275
NA_NA	NSK[+42]ITNLSVPNNK	746.906	17.2846	2.2154	2.04124	6.95873
NA_NA	NSK[+42]ITNLSVPNNK	372.188	2.97675	1.65332	NA	2.86992
NA_NA	NSK[+42]ITNLSVPNNK	500.94	7.55139	3.3553	NA	8.32043
NA_NA	NSK[+42]ITNLSVPNNK	501.608	5.86084	3.25518	9.42627	6.45772
NA_NA	NSK[+42]ITNLSVPNNK	372.18776_duplicate1	5.74158	4.55563	5.87648	6.32631
NA_NA	NYC[+57]K[+42]AFALLDR	716.858	NA	12.817	13.5776	17.6054
NA_NA	NYC[+57]K[+42]AFALLDR	516.314	NA	0.996918	3.50308	NA
NA_NA	NYC[+57]K[+42]AFALLDR	587.351137_duplicate1	NA	1.70938	4.12956	2.66106
NA_NA	NYC[+57]K[+42]AFALLDR	403.23	NA	1.56261	5.49086	10.9465
NA_NA	NYC[+57]K[+42]AFALLDR	449.2	NA	5.12984	21.4056	19.9645
NA_NA	PIFVQFK[+42]GK	563.328	70.0115	36.014	48.6995	41.775
NA_NA	PIFVQFK[+42]GK	563.83	428.523	NA	177.71	219.341
NA_NA	PIFVQFK[+42]GK	564.331	323.869	NA	84.7879	140.749
NA_NA	PKDGAVFVDEAK[+42]LNK	846.953	3.12957	NA	NA	2.87043
NA_NA	PKDGAVFVDEAK[+42]LNK	847.956	10.4088	NA	NA	1.59116
NA_NA	PKDGAVFVDEAK[+42]LNK	428.983	3.84112	NA	3.15888	NA
NA_NA	PKDGAVFVDEAK[+42]LNK	429.233	53.7905	NA	34.2095	NA
NA_NA	PKDGAVFVDEAK[+42]LNK	429.484	1.50494	NA	0.495057	NA
NA_NA	PKDGAVFVDEAK[+42]LNK	374.239795_duplicate1	1.50494	NA	0.495057	NA
NA_NA	PWEDLNK[+42]LAK	638.342	NA	22.3436	18.6595	56.9969
NA_NA	PWEDLNK[+42]LAK	638.844	NA	15.6457	22.6614	58.6929
NA_NA	PWEDLNK[+42]LAK	639.345	NA	43.5921	98.9746	116.433
NA_NA	PWEDLNK[+42]LAK	843.493	NA	3.04043	2.97552	7.98404
NA_NA	QDTGQKVTQEFPEK[+42]	849.917	NA	1.69722	4.46874	2.93528
NA_NA	QDTGQKVTQEFPEK[+42]	1332.68	NA	0.547378	0.900769	1.05185
NA_NA	QDTGQKVTQEFPEK[+42]	819.388	NA	1.10222	2.72072	3.17706
NA_NA	QDTGQKVTQEFPEK[+42]	691.33	4.49299	0.816153	2.0146	1.17625
NA_NA	QDTGQKVTQEFPEK[+42]	757.384	NA	0.582586	1.91741	NA
NA_NA	QDTGQKVTQEFPEK[+42]	570.282	28.0742	8.60573	26.7498	50.0703
NA_NA	QDTGQKVTQEFPEK[+42]	562.287	NA	0.582586	1.91741	NA
NA_NA	QPQEELK[+42]C[+57]VAALGPK	865.453	NA	5.34717	16.8819	11.771
NA_NA	QPQEELK[+42]C[+57]VAALGPK	1356.72	NA	5.21223	NA	7.86783
NA_NA	QPQEELK[+42]C[+57]VAALGPK	485.308	NA	15.2489	28.8858	36.3653
NA_NA	QPQEELK[+42]C[+57]VAALGPK	580.639	NA	6.50396	15.6059	14.8902
NA_NA	QPQEELK[+42]C[+57]VAALGPK	580.973	NA	7.90494	23.2933	20.3017
NA_NA	QPQEELK[+42]C[+57]VAALGPK	581.307	NA	79.2124	387.018	532.269
NA_NA	SEQEIQAVSK[+42]TIK	762.914	30.7388	5.85875	NA	10.4442
NA_NA	SEQEIQAVSK[+42]TIK	512.28	199.736	79.3394	98.2912	109.634
NA_NA	SEQEIQAVSK[+42]TIK	515.319	2.95652	1.16223	NA	1.38125
NA_NA	SGLK[+42]LSFGR	513.792	10.3568	10.5336	NA	18.6096
NA_NA	SGLK[+42]LSFGR	514.294	NA	20.8627	NA	22.0347
NA_NA	SGLK[+42]LSFGR	579.325	2.42018	NA	NA	2.07982
NA_NA	SK[+42]FDGTGSIR	565.287	NA	20.8661	83.7334	144.401
NA_NA	SK[+42]FDGTGSIR	565.789	NA	5.37144	5.72483	13.4037
NA_NA	SK[+42]FDGTGSIR	566.29	NA	20.6034	15.159	89.2376
NA_NA	SK[+42]FDGTGSIR	590.326	NA	12.0151	16.5667	19.9182
NA_NA	SK[+42]FDGTGSIR	432.257	NA	5.95912	6.66207	9.8788
NA_NA	SQLNTHAFLEK[+42]IPK	566.647	NA	1.89631	4.60369	NA
NA_NA	SQLNTHAFLEK[+42]IPK	443.225	NA	1.66389	1.83611	NA
NA_NA	SQLNTHAFLEK[+42]IPK	544.272552_duplicate1	NA	1.80792	3.19208	NA
NA_NA	SVIK[+42]YEMADGK	651.826	34.0466	6.95962	62.3379	39.1559
NA_NA	SVIK[+42]YEMADGK	652.327	82.3101	20.0466	74.837	68.8063
NA_NA	SVIK[+42]YEMADGK	1096.53	0.841255	NA	0.658745	NA
NA_NA	SVIK[+42]YEMADGK	650.281	11.5418	6.64513	8.34256	7.47054
NA_NA	SVIK[+42]YEMADGK	633.361	1.77878	0.475487	1.04465	2.20108
NA_NA	SVIK[+42]YEMADGK	893.444	NA	0.526012	NA	0.973988
NA_NA	SVPLDNSGKK[+42]	553.798	NA	0.985411	NA	22.0146
NA_NA	SVPLDNSGKK[+42]	554.299	NA	0.986125	NA	10.0139
NA_NA	SVPLDNSGKK[+42]	554.8	NA	2.96936	NA	6.03064
NA_NA	TDLGNVK[+42]VPEISPQK	844.962	NA	37.815	102.74	95.755
NA_NA	TDLGNVK[+42]VPEISPQK	372.224	NA	14.7092	20.1255	20.1653
NA_NA	TDLGNVK[+42]VPEISPQK	566.644	NA	9.89449	12.0875	20.518
NA_NA	TDLGNVK[+42]VPEISPQK	701.383	22.7415	4.49179	14.5414	12.2253
NA_NA	TDLGNVK[+42]VPEISPQK	572.34	3.09002	1.52582	9.69276	3.6914
NA_NA	TK[+42]DLDANQEFIQNR	877.932	NA	1.46537	13.9497	7.5849
NA_NA	TK[+42]DLDANQEFIQNR	878.434	NA	8.35714	18.2317	8.41115
NA_NA	TK[+42]DLDANQEFIQNR	677.373	NA	1.30282	2.32543	3.37175
NA_NA	TLLNDMIDK[+42]K	442.266	NA	1.04558	5.37708	3.07734
NA_NA	TLLNDMIDK[+42]K	557.293	3.81015	0.879281	7.42875	3.88182
NA_NA	TLLNDMIDK[+42]K	676.369824_duplicate1	NA	10.5416	41.7347	NA
NA_NA	TLLNDMIDK[+42]K	328.223	NA	3.40651	9.59349	NA
NA_NA	TLLNDMIDK[+42]K	442.26601_duplicate1	NA	1.09238	2.40762	NA
NA_NA	TPGKWDDPK[+42]DR	462.894	NA	14.1911	NA	40.8089
NA_NA	TPGKWDDPK[+42]DR	463.228	NA	16.2505	NA	92.7495
NA_NA	TPGKWDDPK[+42]DR	463.563	NA	5.06459	NA	11.9354
NA_NA	TPGKWDDPK[+42]DR	460.251	NA	12.1537	NA	27.8463
NA_NA	VDK[+42]DEHLIYMR	741.37	NA	67.7976	84.7024	NA
NA_NA	VDK[+42]DEHLIYMR	741.871	NA	33.2787	155.721	NA
NA_NA	VDK[+42]DEHLIYMR	1076.52	NA	11.2106	13.2894	NA
NA_NA	VDK[+42]DEHLIYMR	681.33	NA	0.845843	2.65416	NA
NA_NA	VDK[+42]DEHLIYMR	497.583	NA	4.25609	7.04853	8.19538
NA_NA	VDK[+42]DEHLIYMR	497.917	NA	5.26923	5.51141	15.2194
NA_NA	VDK[+42]DEHLIYMR	498.251	NA	11.0211	18.3722	34.1066
NA_NA	VDK[+42]DEHLIYMR	481.25	NA	4.18633	7.29789	11.5158
NA_NA	VEEGIQTPTLK[+42]K	757.373	1.3877	NA	0.269846	0.34245
NA_NA	VEEGIQTPTLK[+42]K	628.402838_duplicate1	1.86144	1.49131	1.80983	1.83742
NA_NA	VEEGIQTPTLK[+42]K	531.350074_duplicate1	NA	2.87697	2.93282	3.19022
NA_NA	VFEK[+42]GLGSTGPHK	476.922	7.57015	NA	2.92985	NA
NA_NA	VFEK[+42]GLGSTGPHK	477.256	12.573	NA	6.92701	NA
NA_NA	VFEK[+42]GLGSTGPHK	626.326	1.40279	NA	0.597209	NA
NA_NA	VK[+42]SIEEHAAQPPVR	544.963	NA	2.38161	16.6184	NA
NA_NA	VK[+42]SIEEHAAQPPVR	545.297	NA	7.12244	42.8776	NA
NA_NA	VK[+42]SIEEHAAQPPVR	545.631	NA	1.19446	9.80554	NA
NA_NA	WLAPDLNEKK[+42]	638.342	18.7396	2.36528	NA	9.89515
NA_NA	WLAPDLNEKK[+42]	639.345	37.4545	17.334	NA	46.2116
NA_NA	WLAPDLNEKK[+42]	429.232	55.8234	6.11884	NA	15.0578
NA_NA	WLAPDLNEKK[+42]	429.566	2.44031	3.38813	NA	9.17157
NA_NA	WLAPDLNEKK[+42]	429.901	26.2384	4.77052	NA	20.4911
NA_NA	WLAPDLNEKK[+42]	337.198	NA	0.314761	NA	0.464754
NA_NA	WLAPDLNEKK[+42]	583.287	NA	0.656117	NA	4.84388
NA_NA	YTQK[+42]LPC[+57]QIK	1056.59	NA	2.32585	2.50136	2.67279
NA_NA	YTQK[+42]LPC[+57]QIK	758.423	13.1867	10.3027	NA	25.8317
NA_NA	YTQK[+42]LPC[+57]QIK	548.286	NA	0.572711	0.821238	2.10605
NA_NA	YTQK[+42]LPC[+57]QIK	451.243	115.425	49.7752	82.5711	137.729
NA_NA	YTQK[+42]LPC[+57]QIK	451.577	79.6018	48.5977	46.4577	78.8427
NA_NA	YVALKAIK[+42]	484.304	NA	11.7436	NA	15.2564
NA_NA	YVALKAIK[+42]	484.806	NA	2.16526	NA	4.83474
NA_NA	YVALKAIK[+42]	485.307	NA	4.27401	NA	5.72599
NA_NA_NA	LGDGVFK[+42]QQK[+42]NQVK	846.959	NA	1.18787	NA	5.81213
NA_NA_NA	LGDGVFK[+42]QQK[+42]NQVK	847.962	NA	1.16061	NA	2.83939
NA_NA_NA	LGDGVFK[+42]QQK[+42]NQVK	1231.68	NA	8.95681	NA	10.0432
NA_NA_NA	LGDGVFK[+42]QQK[+42]NQVK	568.31	NA	8.31508	NA	40.6849
NA_NA_NA	LGDGVFK[+42]QQK[+42]NQVK	568.644	NA	7.85228	NA	9.14772
NA_NA_NA	LGDGVFK[+42]QQK[+42]NQVK	568.979	NA	3.50868	NA	10.4913
NA_NA_NA	LGDGVFK[+42]QQK[+42]NQVK	914.505406_duplicate1	NA	2.28053	NA	3.71947
NA_NA_NA	LGDGVFK[+42]QQK[+42]NQVK	759.404	NA	1.17318	NA	3.82682
O08749_122	LNLEK[+42]MMEQK	653.331	NA	504.048	743.795	736.657
O08749_122	LNLEK[+42]MMEQK	653.832	NA	342.159	463.93	476.911
O08749_122	LNLEK[+42]MMEQK	654.332	NA	189.016	283.721	265.263
O08749_122	LNLEK[+42]MMEQK	1192.57	NA	19.5598	38.5867	28.3535
O08749_122	LNLEK[+42]MMEQK	1078.53	NA	107.943	148.502	129.055
O08749_122	LNLEK[+42]MMEQK	965.443	NA	103.838	134.436	111.226
O08749_122	LNLEK[+42]MMEQK	836.4	NA	91.8619	117.921	122.717
O08749_122	LNLEK[+42]MMEQK	666.295	NA	58.0801	69.8854	72.5345
O08749_122	LNLEK[+42]MMEQK	404.214	NA	27.0562	31.4898	27.4541
O08749_122	LNLEK[+42]MMEQK	640.366	NA	14.3835	23.4366	16.68
O08749_122	LNLEK[+42]MMEQK	771.407	NA	11.7071	22.8226	16.9703
O08749_122	LNLEK[+42]MMEQK	435.89	NA	63.8548	80.9009	70.7443
O08749_122	LNLEK[+42]MMEQK	436.224	NA	52.2199	55.307	64.9731
O08749_122	LNLEK[+42]MMEQK	436.557	NA	30.0896	33.9903	35.9201
O08749_122	LNLEK[+42]MMEQK	404.213974_duplicate1	NA	6.44173	NA	12.1391
O08749_122	LNLEK[+42]MMEQK	341.218	NA	3.87207	8.11183	7.0161
O08749_122	LNLEK[+42]MMEQK	470.261	NA	3.36835	3.52828	6.10337
O08749_122	LNLEK[+42]MMEQK	771.406937_duplicate1	NA	5.75987	10.3907	8.34939
O08749_122	LNLEK[+42]MMEQK	386.207	NA	5.21643	NA	6.80547
O08749_143	ALTGGIAHLFK[+42]QNK	770.436	378.511	527.126	341.21	444.153
O08749_143	ALTGGIAHLFK[+42]QNK	770.937	273.299	442.709	280.361	357.131
O08749_143	ALTGGIAHLFK[+42]QNK	771.439	153.401	231.534	129.22	179.345
O08749_143	ALTGGIAHLFK[+42]QNK	1027.57	38.2589	47.183	32.5214	42.5368
O08749_143	ALTGGIAHLFK[+42]QNK	956.531	30.6757	50.6665	33.2753	34.3825
O08749_143	ALTGGIAHLFK[+42]QNK	706.388	18.8761	32.2326	20.1442	26.7471
O08749_143	ALTGGIAHLFK[+42]QNK	981.552	12.9489	13.9731	11.3356	13.7424
O08749_143	ALTGGIAHLFK[+42]QNK	513.96	1648.71	2514.86	1589.94	1988.99
O08749_143	ALTGGIAHLFK[+42]QNK	514.294	1468.34	2201.82	1416.52	1684.32
O08749_143	ALTGGIAHLFK[+42]QNK	514.628	677.483	1036.2	658.113	793.204
O08749_143	ALTGGIAHLFK[+42]QNK	1027.56834_duplicate1	89.8856	122.76	76.014	95.3404
O08749_143	ALTGGIAHLFK[+42]QNK	956.531227_duplicate1	132.723	163.247	111.727	123.303
O08749_143	ALTGGIAHLFK[+42]QNK	706.388251_duplicate1	145.585	229.56	121.826	157.029
O08749_143	ALTGGIAHLFK[+42]QNK	559.32	80.2172	90.8265	59.6948	79.2615
O08749_143	ALTGGIAHLFK[+42]QNK	678.375	686.148	861.577	501.92	623.855
O08749_143	ALTGGIAHLFK[+42]QNK	627.851	179.214	235.991	133.559	164.736
O08749_143	ALTGGIAHLFK[+42]QNK	599.341	62.3834	74.3702	48.2002	51.5462
O08749_143	ALTGGIAHLFK[+42]QNK	570.83	6.03331	14.6487	9.04191	9.77605
O08749_277	LNTK[+42]VTGATK	537.811	348.498	296.305	139.211	188.487
O08749_277	LNTK[+42]VTGATK	538.313	201.641	166.794	81.2009	107.864
O08749_277	LNTK[+42]VTGATK	538.814	69.3269	58.3948	28.952	38.3263
O08749_277	LNTK[+42]VTGATK	961.531	24.7648	17.9819	NA	12.9346
O08749_277	LNTK[+42]VTGATK	847.488	86.3251	82.9604	34.0816	43.6329
O08749_277	LNTK[+42]VTGATK	746.441	40.6807	30.9165	12.5181	21.8847
O08749_277	LNTK[+42]VTGATK	576.335	53.2935	44.5084	18.0456	30.1526
O08749_277	LNTK[+42]VTGATK	477.267	39.7576	35.9064	16.3015	20.0345
O08749_420	IGK[+42]FPFAANSR	625.338	1005.48	1302.12	514.668	893.735
O08749_420	IGK[+42]FPFAANSR	625.839	714.193	996.237	376.5	642.07
O08749_420	IGK[+42]FPFAANSR	626.341	344.209	NA	NA	298.548
O08749_420	IGK[+42]FPFAANSR	909.458	317.616	418.61	NA	266.172
O08749_420	IGK[+42]FPFAANSR	762.389	819.395	1070.98	NA	659.698
O08749_420	IGK[+42]FPFAANSR	665.337	44.1964	65.7815	23.3989	44.1232
O08749_420	IGK[+42]FPFAANSR	488.287	91.1818	124.454	NA	73.4718
O09111_44	AVIAPSGVEKK[+42]	570.835	564.964	NA	315.195	366.841
O09111_44	AVIAPSGVEKK[+42]	571.336	372.571	NA	219.874	248.555
O09111_44	AVIAPSGVEKK[+42]	571.838	128.4	NA	88.1009	93.4991
O09111_44	AVIAPSGVEKK[+42]	970.557	97.1923	NA	65.9844	60.3233
O09111_44	AVIAPSGVEKK[+42]	857.473	191.312	NA	110.514	114.673
O09111_44	AVIAPSGVEKK[+42]	786.436	437.009	NA	269.885	348.107
O09111_44	AVIAPSGVEKK[+42]	446.261	17.6167	NA	8.71361	12.1697
O09111_44	AVIAPSGVEKK[+42]	355.234	73.6327	NA	40.664	47.2033
O09174_57	SLALDLK[+42]R	479.29	1169.09	1101.08	723.038	968.291
O09174_57	SLALDLK[+42]R	479.791	588.198	559.606	358.122	481.074
O09174_57	SLALDLK[+42]R	480.293	199.425	186.585	NA	187.12
O09174_57	SLALDLK[+42]R	757.457	920.937	866.269	501.424	708.37
O09174_57	SLALDLK[+42]R	686.42	380.174	374.601	227.879	290.846
O09174_57	SLALDLK[+42]R	573.335	NA	351.732	207.497	288.105
O09174_57	SLALDLK[+42]R	458.309	149.983	143.482	85.742	111.793
O09174_57	SLALDLK[+42]R	345.224	34.8663	30.0016	18.3945	26.7376
O55125_157	SK[+42]MLLSR	438.752	206.944	NA	83.0564	NA
O55125_157	SK[+42]MLLSR	439.254	127.595	NA	50.4047	NA
O55125_157	SK[+42]MLLSR	439.754	84.1986	NA	17.8014	NA
O55125_157	SK[+42]MLLSR	619.36	98.9053	NA	48.0947	NA
O55125_157	SK[+42]MLLSR	488.319	28.5722	NA	11.4278	NA
O55125_157	SK[+42]MLLSR	375.235	18.0386	NA	11.9614	NA
O55125_157	SK[+42]MLLSR	389.185	13.2124	NA	7.78762	NA
P03930_46	SLTTMK[+42]VK	475.273	1033.92	1000.94	825.673	889.474
P03930_46	SLTTMK[+42]VK	475.774	529.572	483.697	393.608	451.123
P03930_46	SLTTMK[+42]VK	476.275	244.623	219.946	208.727	201.704
P03930_46	SLTTMK[+42]VK	749.423	721.026	680.352	513.319	564.303
P03930_46	SLTTMK[+42]VK	648.375	184.339	186.024	141.981	153.655
P03930_46	SLTTMK[+42]VK	547.327	115.869	104.299	79.2113	91.6199
P03930_46	SLTTMK[+42]VK	416.287	55.7844	59.3364	52.2073	55.672
P03930_46	SLTTMK[+42]VK	302.171	52.8294	50.7381	36.5168	42.4157
P03930_46	SLTTMK[+42]VK	403.219	30.942	29.2396	22.9155	23.903
P03930_46	SLTTMK[+42]VK	534.259	4.85923	4.92155	4.39844	NA
P05202_234	EIASVVK[+42]K	458.279	482.49	431.598	254.842	330.569
P05202_234	EIASVVK[+42]K	458.781	235.132	209.345	132.09	152.933
P05202_234	EIASVVK[+42]K	459.282	71.1726	75.3607	40.0273	54.4394
P05202_234	EIASVVK[+42]K	673.424	181.365	137.15	81.306	107.178
P05202_234	EIASVVK[+42]K	602.387	124.802	91.4414	55.6308	83.6253
P05202_234	EIASVVK[+42]K	515.355	79.8016	66.1309	33.5077	49.5599
P05202_234	EIASVVK[+42]K	416.287	112.495	80.6582	53.8244	68.5226
P05202_234	EIASVVK[+42]K	317.218	56.644	50.8603	30.6622	40.8335
P05202_363	TQLVSNLK[+42]K	536.822	4903.4	3950.15	2387.33	2984.12
P05202_363	TQLVSNLK[+42]K	537.323	2804.85	2243.46	1360.83	1702.36
P05202_363	TQLVSNLK[+42]K	537.824	982.934	765.221	467.401	579.944
P05202_363	TQLVSNLK[+42]K	843.53	2341.07	1677.05	1148.35	1385.54
P05202_363	TQLVSNLK[+42]K	730.446	1245.37	889.211	600.497	729.421
P05202_363	TQLVSNLK[+42]K	631.377	1063.1	778.915	531.488	632.999
P05202_363	TQLVSNLK[+42]K	544.345	179.985	130.588	91.7251	108.702
P05202_363	TQLVSNLK[+42]K	317.218	273.954	195.284	128.11	158.652
P05202_363	TQLVSNLK[+42]K	529.298	NA	25.4947	19.5622	22.9639
P08249_239	IQEAGTEVVK[+42]AK	657.867	3696.29	4743.65	4163.53	3794.02
P08249_239	IQEAGTEVVK[+42]AK	658.368	2506.23	3335.61	3013.19	2758.47
P08249_239	IQEAGTEVVK[+42]AK	658.87	1050.16	1386.55	1206.12	1070.68
P08249_239	IQEAGTEVVK[+42]AK	1073.58	1487.71	1874.17	1658.7	1524.93
P08249_239	IQEAGTEVVK[+42]AK	944.541	593.382	778.851	677.956	621.811
P08249_239	IQEAGTEVVK[+42]AK	873.504	593.56	739.579	662.493	619.868
P08249_239	IQEAGTEVVK[+42]AK	816.483	149.809	190.92	167.207	161.565
P08249_239	IQEAGTEVVK[+42]AK	715.435	158.262	233.374	196.469	173.395
P08249_239	IQEAGTEVVK[+42]AK	586.392	142.218	180.957	152.938	143.886
P08249_239	IQEAGTEVVK[+42]AK	487.324	181.634	223.067	189.391	177.408
P08249_239	IQEAGTEVVK[+42]AK	601.325	65.4459	84.9856	71.2648	60.3037
P08249_239	IQEAGTEVVK[+42]AK	828.41	48.1245	54.6709	NA	44.8188
P08249_239	IQEAGTEVVK[+42]AK	927.478	85.2373	112.202	84.9114	79.6493
P08249_239	IQEAGTEVVK[+42]AK	438.914	848.285	1157.95	980.391	859.869
P08249_239	IQEAGTEVVK[+42]AK	439.248	656.473	867.824	784.729	702.974
P08249_239	IQEAGTEVVK[+42]AK	439.582	317.247	373.19	351.421	310.643
P08249_239	IQEAGTEVVK[+42]AK	715.434867_duplicate1	59.1395	74.7428	61.1017	64.016
P08249_239	IQEAGTEVVK[+42]AK	586.392273_duplicate1	258.433	330.297	270.64	250.13
P08249_239	IQEAGTEVVK[+42]AK	487.32386_duplicate1	403.893	514.466	429.863	396.778
P08249_239	IQEAGTEVVK[+42]AK	388.255	203.676	261.002	219.307	201.015
P08249_239	IQEAGTEVVK[+42]AK	600.299	66.3034	72.9315	61.2291	60.536
P08249_239	IQEAGTEVVK[+42]AK	729.341	181.059	221.092	187.397	188.953
P08249_239	IQEAGTEVVK[+42]AK	828.409774_duplicate1	53.107	65.6462	NA	52.685
P08249_239	IQEAGTEVVK[+42]AK	365.174	13.4851	15.6419	NA	14.4205
P08249_239	IQEAGTEVVK[+42]AK	414.709	32.81	NA	34.834	31.3686
P08249_241	IQEAGTEVVKAK[+42]	657.867	3551.11	NA	4346.39	3645
P08249_241	IQEAGTEVVKAK[+42]	658.368	2414.83	NA	3178.8	2657.87
P08249_241	IQEAGTEVVKAK[+42]	658.87	1006.97	NA	1226.87	1026.65
P08249_241	IQEAGTEVVKAK[+42]	1073.58	1426.8	NA	1674.7	1462.5
P08249_241	IQEAGTEVVKAK[+42]	944.541	568.459	NA	671.345	595.695
P08249_241	IQEAGTEVVKAK[+42]	873.504	570.295	NA	681.134	595.571
P08249_241	IQEAGTEVVKAK[+42]	816.483	143.723	NA	167.276	155.001
P08249_241	IQEAGTEVVKAK[+42]	715.435	151.819	NA	198.845	166.336
P08249_241	IQEAGTEVVKAK[+42]	487.324	173.901	NA	193.245	169.854
P08249_241	IQEAGTEVVKAK[+42]	601.325	62.6284	NA	74.164	57.7076
P08249_241	IQEAGTEVVKAK[+42]	1055.57	163.838	NA	199.177	169.984
P08249_241	IQEAGTEVVKAK[+42]	438.914	813.296	NA	1010.8	824.401
P08249_241	IQEAGTEVVKAK[+42]	439.248	633.017	NA	846.627	677.856
P08249_241	IQEAGTEVVKAK[+42]	439.582	305.977	NA	384.415	299.608
P08249_241	IQEAGTEVVKAK[+42]	715.434867_duplicate1	56.6527	NA	61.5231	61.3242
P08249_241	IQEAGTEVVKAK[+42]	586.392	247.793	NA	289.375	239.832
P08249_241	IQEAGTEVVKAK[+42]	487.32386_duplicate1	386.909	NA	445.498	380.093
P08249_241	IQEAGTEVVKAK[+42]	388.255	195.07	NA	225.409	192.521
P08249_241	IQEAGTEVVKAK[+42]	600.299	63.7786	NA	69.4906	58.2308
P08249_241	IQEAGTEVVKAK[+42]	729.341	174.643	NA	212.099	182.258
P08249_241	IQEAGTEVVKAK[+42]	365.174	12.7746	NA	NA	13.6607
P08249_241	IQEAGTEVVKAK[+42]	414.709	31.2479	NA	34.8769	29.8752
P08249_301	GLEK[+42]NLGIGK	535.814	2752.65	1787.9	1207.96	1504.99
P08249_301	GLEK[+42]NLGIGK	536.315	1696.49	1165.01	962.824	959.169
P08249_301	GLEK[+42]NLGIGK	536.817	570.267	364.123	286.354	347.756
P08249_301	GLEK[+42]NLGIGK	900.515	562.203	377.805	246.782	309.709
P08249_301	GLEK[+42]NLGIGK	771.472	395.998	267.021	171.132	210.849
P08249_301	GLEK[+42]NLGIGK	601.367	350.209	207.651	154.31	166.831
P08249_301	GLEK[+42]NLGIGK	487.324	122.137	83.6374	50.1854	70.0401
P08249_301	GLEK[+42]NLGIGK	374.24	244.024	160.641	100.883	137.452
P08249_301	GLEK[+42]NLGIGK	470.261	66.3196	42.3166	29.7447	37.1191
P08249_301	GLEK[+42]NLGIGK	584.304	71.4747	39.4435	30.3006	45.7812
P08249_301	GLEK[+42]NLGIGK	697.388	92.1604	74.1239	50.3383	46.8775
P08249_301	GLEK[+42]NLGIGK	867.493	182.105	118.545	84.8717	90.4778
P08249_301	KGLEK[+42]NLGIGK	1070.62	NA	14.1141	NA	10.5327
P08249_301	KGLEK[+42]NLGIGK	374.24	NA	3.67889	NA	3.52977
P08249_301	KGLEK[+42]NLGIGK	712.399	NA	2.58697	NA	1.48927
P08249_301	KGLEK[+42]NLGIGK	882.504	NA	7.58433	7.09919	8.31648
P08249_301	KGLEK[+42]NLGIGK	995.588	NA	7.0031	5.29453	6.20238
P08249_301	KGLEK[+42]NLGIGK	400.243	NA	338.536	188.492	227.472
P08249_301	KGLEK[+42]NLGIGK	400.578	NA	202.469	116.824	151.207
P08249_301	KGLEK[+42]NLGIGK	400.912	NA	87.265	45.7599	71.4751
P08249_301	KGLEK[+42]NLGIGK	601.367	NA	25.649	15.3178	21.5332
P08249_301	KGLEK[+42]NLGIGK	487.324	NA	30.3815	17.0254	26.593
P08249_301	KGLEK[+42]NLGIGK	374.239795_duplicate1	NA	126.608	73.0684	94.8234
P08249_301	KGLEK[+42]NLGIGK	317.218	NA	23.927	11.7581	15.8149
P08249_301	KGLEK[+42]NLGIGK	386.24	NA	6.85528	5.61468	NA
P08249_301	KGLEK[+42]NLGIGK	428.25	NA	18.7691	12.7371	17.4938
P08249_301	KGLEK[+42]NLGIGK	598.356	NA	23.9098	12.6201	24.4701
P08249_301	KGLEK[+42]NLGIGK	712.398815_duplicate1	NA	98.3389	47.0193	58.1418
P08249_301	KGLEK[+42]NLGIGK	356.703	NA	15.349	6.50238	9.64863
P08249_301	KGLEK[+42]NLGIGK	413.245	NA	23.6547	16.2917	18.0536
P08249_335	KGEDFVK[+42]NMK	413.213	493.313	446.766	339.832	303.089
P08249_335	KGEDFVK[+42]NMK	413.547	324.09	291.747	198.206	203.957
P08249_335	KGEDFVK[+42]NMK	413.881	155.042	143.308	93.4715	108.678
P08249_335	KGEDFVK[+42]NMK	661.37	68.9666	57.4735	41.9991	41.5609
P08249_335	KGEDFVK[+42]NMK	562.302	399.557	363.858	238.296	254.288
P08249_335	KGEDFVK[+42]NMK	392.196	59.1511	54.8567	35.9574	41.0348
P08249_335	KGEDFVK[+42]NMK	331.189	NA	15.7888	8.09289	8.84266
P08249_335	KGEDFVK[+42]NMK	315.166	24.9388	20.9261	16.4859	20.6493
P08249_335	KGEDFVK[+42]NMK	430.193	89.6806	89.4298	65.823	59.5666
P08249_335	KGEDFVK[+42]NMK	577.262	267.599	263.194	183.305	188.402
P08249_335	KGEDFVK[+42]NMK	676.33	NA	30.9524	21.7871	28.2972
P08249_335	KGEDFVK[+42]NMK	338.669	18.6984	15.5229	8.56703	10.2117
P08249_335	KGEDFVK[+42]NMK	423.721	7.13414	6.14191	3.96199	4.76196
P09671_122	GELLEAIK[+42]R	535.814	1124.49	1520.25	792.648	1150.61
P09671_122	GELLEAIK[+42]R	536.315	756.796	941.683	501.906	714.615
P09671_122	GELLEAIK[+42]R	536.817	230.551	292.107	NA	240.208
P09671_130	DFGSFEK[+42]FK	573.777	1890.3	3160.21	2849.98	3444.5
P09671_130	DFGSFEK[+42]FK	574.278	1262.8	2031.66	1917.98	2276.56
P09671_130	DFGSFEK[+42]FK	574.78	444.449	786.668	665.143	881.241
P09671_130	DFGSFEK[+42]FK	884.451	1397.06	2207.69	1647.14	2325.11
P09671_130	DFGSFEK[+42]FK	827.43	293.251	425.462	314.901	459.386
P09671_130	DFGSFEK[+42]FK	740.398	347.117	539.815	422.071	618.997
P09671_130	DFGSFEK[+42]FK	593.329	209.587	293.285	240.467	336.161
P09671_130	DFGSFEK[+42]FK	464.287	161.059	199.938	172.288	238.715
P09671_130	DFGSFEK[+42]FK	516.263	NA	43.7798	39.4835	48.5184
P09671_130	DFGSFEK[+42]FK	407.156	83.8878	111.396	85.3557	113.361
P09671_130	DFGSFEK[+42]FK	683.267	24.9205	31.1025	25.2129	40.2641
P09671_130	DFGSFEK[+42]FK	853.373	23.3868	48.5208	40.3021	50.2903
P09671_130	DFGSFEK[+42]FK	1000.44	48.8962	56.8649	44.2375	62.5013
P11725_289	LQAFQGYQVTM[+16]K[+42]TAK	591.306	NA	494.128	NA	388.363
P11725_289	LQAFQGYQVTM[+16]K[+42]TAK	591.641	NA	452.243	NA	344.036
P11725_289	LQAFQGYQVTM[+16]K[+42]TAK	591.975	NA	265.691	NA	205.919
P11725_289	LQAFQGYQVTM[+16]K[+42]TAK	1184.6	NA	16.9089	7.79549	8.29558
P11725_289	LQAFQGYQVTM[+16]K[+42]TAK	836.455	NA	158.112	NA	109.01
P11725_289	LQAFQGYQVTM[+16]K[+42]TAK	737.386	NA	203.847	NA	155.338
P11725_289	LQAFQGYQVTM[+16]K[+42]TAK	636.339	NA	45.5726	NA	41.2416
P11725_289	LQAFQGYQVTM[+16]K[+42]TAK	489.303	NA	32.8891	NA	25.0997
P11725_289	LQAFQGYQVTM[+16]K[+42]TAK	645.335	NA	68.174	NA	55.3956
P11725_289	LQAFQGYQVTM[+16]K[+42]TAK	808.399	NA	41.6502	NA	33.1297
P11725_289	LQAFQGYQVTM[+16]K[+42]TAK	936.457	NA	81.6716	NA	63.8403
P11725_292	LQAFQGYQVTMKTAK[+42]	878.459	NA	140.173	2728.83	NA
P11725_292	LQAFQGYQVTMKTAK[+42]	878.96	NA	170.053	2587.95	NA
P11725_292	LQAFQGYQVTMKTAK[+42]	879.461	NA	114.031	1431.97	NA
P11725_292	LQAFQGYQVTMKTAK[+42]	1514.77	NA	15.6923	422.308	NA
P11725_292	LQAFQGYQVTMKTAK[+42]	1168.6	NA	42.2781	825.722	NA
P11725_292	LQAFQGYQVTMKTAK[+42]	585.975	NA	145.906	2288.09	NA
P11725_292	LQAFQGYQVTMKTAK[+42]	586.309	NA	186.088	2243.91	NA
P11725_292	LQAFQGYQVTMKTAK[+42]	586.643	NA	84.0375	1332.96	NA
P11725_292	LQAFQGYQVTMKTAK[+42]	948.518	NA	19.94	335.06	NA
P11725_292	LQAFQGYQVTMKTAK[+42]	820.46	NA	69.7253	754.275	NA
P11725_292	LQAFQGYQVTMKTAK[+42]	721.391	NA	77.1608	1115.84	NA
P11725_292	LQAFQGYQVTMKTAK[+42]	620.344	NA	28.5273	364.473	NA
P11725_292	LQAFQGYQVTMKTAK[+42]	489.303	NA	15.4845	247.516	NA
P11725_292	LQAFQGYQVTMKTAK[+42]	722.369	NA	33.158	518.842	NA
P11725_292	LQAFQGYQVTMKTAK[+42]	588.314	NA	6.67271	128.327	NA
P11725_292	LQAFQGYQVTMKTAK[+42]	645.335	NA	15.646	366.354	NA
P11725_292	LQAFQGYQVTMKTAK[+42]	936.457	NA	24.1958	328.804	NA
P11725_88	SLGM[+16]IFEK[+42]R	569.8	2810.24	3261.66	566.788	1713.32
P11725_88	SLGM[+16]IFEK[+42]R	570.301	1848.42	2038.76	405.511	1098.81
P11725_88	SLGM[+16]IFEK[+42]R	570.802	757.99	863.052	128.119	408.838
P11725_88	SLGM[+16]IFEK[+42]R	938.476	775.335	891.203	167.265	438.697
P11725_88	SLGM[+16]IFEK[+42]R	881.455	111.604	125.242	30.0397	64.615
P11725_88	SLGM[+16]IFEK[+42]R	734.42	770.212	851.455	145.203	439.63
P11725_88	SLGM[+16]IFEK[+42]R	621.335	920.251	1089.08	184.357	527.309
P11725_88	SLGM[+16]IFEK[+42]R	474.267	268.939	298.751	NA	161.545
P11725_88	SLGM[+16]IFEK[+42]R	345.224	175.472	221.044	41.636	112.847
P11725_88	SLGM[+16]IFEK[+42]R	405.18	175.485	201.494	36.5478	105.973
P11725_88	SLGM[+16]IFEK[+42]R	518.264	106.962	121.663	21.2316	62.1432
P11725_88	SLGM[+16]IFEK[+42]R	665.333	42.1383	43.874	NA	28.5883
P11725_88	SLGM[+16]IFEK[+42]R	964.481	23.4757	NA	NA	12.9406
P16332_600	EITSAIK[+42]R	480.28	229.29	246.54	218.787	213.383
P16332_600	EITSAIK[+42]R	480.781	115.004	117.455	98.9924	100.548
P16332_600	EITSAIK[+42]R	717.425	126.309	111.686	99.1162	99.3889
P16332_600	EITSAIK[+42]R	616.378	72.6725	71.117	55.2862	53.9242
P16332_600	EITSAIK[+42]R	529.346	41.8726	47.2804	41.301	36.0461
P16332_600	EITSAIK[+42]R	458.309	46.8424	48.8365	34.7827	39.5383
P16332_600	EITSAIK[+42]R	345.224	NA	24.5173	20.3307	23.6072
P16332_604	VNK[+42]FMER	483.247	265.867	291.246	268.248	252.639
P16332_604	VNK[+42]FMER	866.419	52.4917	64.1997	45.5015	55.8072
P16332_604	VNK[+42]FMER	752.376	69.7729	84.6265	66.7737	74.327
P16332_604	VNK[+42]FMER	582.27	62.6819	77.2634	55.5954	64.4593
P16332_604	VNK[+42]FMER	435.202	30.7475	28.7676	23.319	27.1659
P16332_604	VNK[+42]FMER	304.162	7.90368	15.9241	10.0241	13.6481
P16332_604	VNK[+42]FMER	433.713	6.88667	7.56823	6.5507	NA
P16332_604	VNK[+42]FMER	384.224	19.3811	20.3731	17.634	17.6117
P19783_67	EK[+42]ADWSSLSR	610.799	447.656	358.777	276.752	339.315
P19783_67	EK[+42]ADWSSLSR	611.3	322.885	233.573	174.152	248.89
P19783_67	EK[+42]ADWSSLSR	611.802	116.81	89.4618	NA	103.977
P19783_78	DEK[+42]VQLYR	546.788	411.621	323.707	268.194	252.477
P19783_78	DEK[+42]VQLYR	848.499	69.0264	62.896	44.9204	53.6572
P19783_78	DEK[+42]VQLYR	678.393	142.117	114.65	84.5299	80.2033
P19783_78	DEK[+42]VQLYR	579.325	129.743	102.839	61.4567	75.461
P19783_78	DEK[+42]VQLYR	451.266	35.375	32.2901	19.8031	18.0318
P19783_78	DEK[+42]VQLYR	338.182	25.6093	22.5859	15.7698	16.535
P19783_78	DEK[+42]VQLYR	415.182	79.6318	56.721	46.238	54.4092
P19783_78	DEK[+42]VQLYR	514.251	33.8771	19.1635	12.8688	18.0906
P19783_78	DEK[+42]VQLYR	755.393	12.41	15.7951	8.93211	15.3627
P20108_92	ELSLDDFK[+42]GK	597.306	NA	615.27	608.895	816.835
P20108_92	ELSLDDFK[+42]GK	597.808	NA	367.258	340.282	488.46
P20108_92	ELSLDDFK[+42]GK	598.309	NA	152.02	214.263	316.217
P20108_92	ELSLDDFK[+42]GK	951.478	NA	231.179	188.239	290.082
P20108_92	ELSLDDFK[+42]GK	864.446	NA	88.5054	68.2711	85.2235
P20108_92	ELSLDDFK[+42]GK	751.362	NA	263.516	220.823	308.161
P20108_92	ELSLDDFK[+42]GK	636.335	NA	81.4135	72.6028	104.484
P20108_92	ELSLDDFK[+42]GK	521.308	NA	49.3949	34.3674	52.2376
P20108_92	ELSLDDFK[+42]GK	374.24	NA	41.7508	35.1413	40.6078
P31786_55	AK[+42]WDSWNK	538.762	3758.25	4678.87	2827.93	3838.45
P31786_55	AK[+42]WDSWNK	539.263	2276.3	2817.25	1765.31	2410.13
P31786_55	AK[+42]WDSWNK	539.764	818.797	1004.18	612.658	851.862
P31786_55	AK[+42]WDSWNK	835.373	2153.25	2550.82	1562.16	2113.77
P31786_55	AK[+42]WDSWNK	649.294	452.106	539.047	325.751	452.096
P31786_55	AK[+42]WDSWNK	534.267	322.041	378.873	224.753	315.834
P31786_55	AK[+42]WDSWNK	447.235	89.0706	110.753	67.6003	89.5756
P31786_55	AK[+42]WDSWNK	503.243	91.1255	110.934	74.8612	96.079
P31786_55	AK[+42]WDSWNK	428.229	103.308	107.809	71.2925	91.5912
P31786_55	AK[+42]WDSWNK	543.256	48.0211	55.0157	38.5394	47.4238
P31786_55	AK[+42]WDSWNK	630.288	35.3417	47.3341	27.3224	39.5018
P31786_55	AK[+42]WDSWNK	930.41	NA	58.108	36.0492	NA
P32020_132	GSIGTK[+42]FSDR	555.283	NA	681.874	449.464	713.662
P32020_132	GSIGTK[+42]FSDR	555.784	NA	428.22	NA	382.853
P32020_132	GSIGTK[+42]FSDR	556.286	NA	203.174	NA	183.088
P32020_132	GSIGTK[+42]FSDR	965.505	NA	12.8541	8.32908	11.8168
P32020_132	GSIGTK[+42]FSDR	852.421	NA	127.248	101.945	129.307
P32020_132	GSIGTK[+42]FSDR	795.4	NA	38.7562	28.1969	33.0469
P32020_132	GSIGTK[+42]FSDR	694.352	NA	75.2898	43.2678	60.4424
P32020_132	GSIGTK[+42]FSDR	524.246	NA	52.0383	34.689	44.7727
P32020_132	GSIGTK[+42]FSDR	377.178	NA	26.8281	17.1276	19.0443
P32020_132	GSIGTK[+42]FSDR	820.42	NA	24.2084	18.053	23.7386
P32020_492	GSVLPNSDKK[+42]	543.793	NA	352.883	NA	200.117
P32020_492	GSVLPNSDKK[+42]	544.295	NA	200.74	NA	122.26
P32020_492	GSVLPNSDKK[+42]	544.796	NA	71.6075	NA	35.3925
P32020_492	GSVLPNSDKK[+42]	843.457	NA	45.7167	NA	27.2833
P32020_492	GSVLPNSDKK[+42]	730.373	NA	353.768	NA	217.232
P32020_492	GSVLPNSDKK[+42]	633.32	NA	22.843	NA	16.157
P32020_492	GSVLPNSDKK[+42]	365.69	NA	15.9041	NA	9.09593
P32020_492	GSVLPNSDKK[+42]	357.213	NA	40.7686	NA	21.2314
P34914_473	NWK[+42]WSC[+57]K	525.745	309.153	293.436	152.669	241.742
P34914_473	NWK[+42]WSC[+57]K	526.246	203.964	176.367	136.031	182.637
P34914_473	NWK[+42]WSC[+57]K	526.747	81.1881	85.0001	63.1791	80.6327
P34914_473	NWK[+42]WSC[+57]K	750.36	85.4142	112.137	70.2014	82.2476
P34914_473	NWK[+42]WSC[+57]K	580.255	58.8061	59.2201	33.2105	44.2633
P34914_473	NWK[+42]WSC[+57]K	394.175	24.8993	28.9001	14.1022	24.0985
P34914_473	NWK[+42]WSC[+57]K	307.143	11.8417	16.9435	8.71878	13.9961
P34914_473	NWK[+42]WSC[+57]K	301.13	13.4186	13.9635	8.1548	10.9631
P34914_473	NWK[+42]WSC[+57]K	471.235	NA	23.0479	15.6788	18.6125
P35486_244	AAASTDYYK[+42]R	594.288	190.519	188.365	125.976	135.64
P35486_244	AAASTDYYK[+42]R	594.79	112.76	125.313	82.8471	92.08
P35486_244	AAASTDYYK[+42]R	595.291	46.083	51.3197	35.7928	47.3045
P35486_244	AAASTDYYK[+42]R	1045.49	40.2616	44.2512	26.3242	32.6629
P35486_244	AAASTDYYK[+42]R	974.458	64.5416	60.8609	45.7355	41.862
P35486_244	AAASTDYYK[+42]R	887.426	49.2553	38.6255	23.7183	29.9009
P35486_244	AAASTDYYK[+42]R	786.378	37.6681	47.4145	32.1505	31.2668
P35486_244	AAASTDYYK[+42]R	671.351	37.5785	37.7712	26.9422	22.7081
P35486_244	AAASTDYYK[+42]R	508.288	15.919	18.6154	11.7755	9.69005
P35486_385	GANQWIK[+42]FK	567.309	NA	444.221	192.049	346.231
P35486_385	GANQWIK[+42]FK	567.81	NA	297.405	80.6898	163.405
P35486_385	GANQWIK[+42]FK	568.312	NA	167.526	54.3708	111.604
P35486_385	GANQWIK[+42]FK	763.45	NA	120.805	46.8802	75.315
P35486_385	GANQWIK[+42]FK	577.371	NA	88.2871	33.2211	61.9918
P35486_385	GANQWIK[+42]FK	464.287	NA	82.665	30.1932	57.6418
P35486_385	GANQWIK[+42]FK	371.167	NA	18.7479	NA	11.2232
P35486_385	GANQWIK[+42]FK	557.247	NA	27.2999	15.3649	22.3351
P38060_324	VAQATC[+57]K[+42]L	466.747	3054.4	3470.88	2136.56	2548.16
P38060_324	VAQATC[+57]K[+42]L	467.249	1528.05	1707.08	1094	1296.86
P38060_324	VAQATC[+57]K[+42]L	467.749	583.882	661.827	444.443	523.849
P38060_324	VAQATC[+57]K[+42]L	634.323	132.365	134.085	NA	107.472
P38060_324	VAQATC[+57]K[+42]L	563.286	183.616	204.052	131.819	160.513
P38060_324	VAQATC[+57]K[+42]L	462.238	347.577	384.632	240.034	305.757
P38060_324	VAQATC[+57]K[+42]L	302.207	210.22	244.748	149.892	181.141
P38060_324	VAQATC[+57]K[+42]L	370.208	143.355	168.384	102.451	127.31
P38060_324	VAQATC[+57]K[+42]L	471.256	226.294	255.148	157.553	195.006
P38060_324	VAQATC[+57]K[+42]L	631.287	176.391	205.727	130.596	171.786
P38060_324	VAQATC[+57]K[+42]L	801.392	356.159	395.914	257.213	323.715
P38060_324	VAQATC[+57]K[+42]L	401.2	NA	85.5167	56.4503	NA
P38060_48	DGLQNEK[+42]SIVPTPVK	343.234	429.449	1244.47	2278.8	2673.29
P38060_48	DGLQNEK[+42]SIVPTPVK	657.284	180.936	474.527	826.454	991.083
P38060_48	DGLQNEK[+42]SIVPTPVK	1027.51	170.621	481.475	794.29	969.614
P38060_48	DGLQNEK[+42]SIVPTPVK	1126.57	480.736	1327.48	2101.2	2643.59
P38060_48	DGLQNEK[+42]SIVPTPVK	556.305	3028.45	8094.09	13588.6	16923.8
P38060_48	DGLQNEK[+42]SIVPTPVK	556.64	2320.55	6689.24	11391	13470.2
P38060_48	DGLQNEK[+42]SIVPTPVK	556.974	1230.65	3437.02	5630.54	6873.8
P38060_48	DGLQNEK[+42]SIVPTPVK	840.519	496.974	1250.95	1810.34	2487.74
P38060_48	DGLQNEK[+42]SIVPTPVK	753.487	225.967	671.213	927.26	1281.06
P38060_48	DGLQNEK[+42]SIVPTPVK	640.403	774.371	2187.02	3149.05	4280.56
P38060_48	DGLQNEK[+42]SIVPTPVK	541.334	1454.58	3838.25	5279.5	7149.17
P38060_48	DGLQNEK[+42]SIVPTPVK	343.233982_duplicate1	442.627	1118.94	1647.81	2170.12
P38060_48	DGLQNEK[+42]SIVPTPVK	414.198	193.302	570.551	850.806	1155.84
P38060_48	DGLQNEK[+42]SIVPTPVK	657.283845_duplicate1	180.161	493.934	726.284	965.121
P38060_48	DGLQNEK[+42]SIVPTPVK	827.389	172.736	477.801	729.778	959.186
P38060_48	DGLQNEK[+42]SIVPTPVK	914.421	256.059	768.316	1162.19	1567.94
P38060_48	DGLQNEK[+42]SIVPTPVK	1027.505465_duplicate1	NA	614.371	894.485	1253.9
P38647_653	LFEMAYK[+42]K	536.281	241.908	314.629	237.129	341.334
P38647_653	LFEMAYK[+42]K	536.782	126.304	147.425	133.711	178.56
P38647_653	LFEMAYK[+42]K	537.283	99.4596	112.537	114.194	122.309
P38647_653	LFEMAYK[+42]K	958.47	23.4594	26.9911	24.3283	NA
P38647_653	LFEMAYK[+42]K	811.402	87.6975	105.737	73.7475	95.3183
P38647_653	LFEMAYK[+42]K	682.359	41.913	46.8662	62.3217	96.8991
P38647_653	LFEMAYK[+42]K	551.319	20.3639	25.4669	39.2665	52.9028
P38647_653	LFEMAYK[+42]K	480.282	11.9538	19.1351	15.8056	24.1056
P38647_654	LFEMAYKK[+42]	536.281	NA	348.692	264.79	368.018
P38647_654	LFEMAYKK[+42]	536.782	NA	189.053	150.946	192.001
P38647_654	LFEMAYKK[+42]	958.47	NA	36.3667	24.2574	52.3759
P38647_654	LFEMAYKK[+42]	811.402	NA	135.289	85.5192	102.692
P38647_654	LFEMAYKK[+42]	551.319	NA	29.3559	39.5246	50.6195
P38647_654	LFEMAYKK[+42]	480.282	NA	19.1061	18.0543	21.3396
P38647_654	LFEMAYKK[+42]	317.218	NA	17.538	14.6978	17.7642
P42125_255	ATADNLIK[+42]QR	586.325	578.04	618.211	526.219	535.029
P42125_255	ATADNLIK[+42]QR	586.827	539.238	542.306	381.667	459.289
P42125_255	ATADNLIK[+42]QR	587.328	251.455	250.291	207.399	189.355
P42125_255	ATADNLIK[+42]QR	999.558	98.0325	108.343	77.0016	89.6232
P42125_255	ATADNLIK[+42]QR	928.521	98.9985	99.4639	73.6426	85.895
P42125_255	ATADNLIK[+42]QR	813.494	74.2321	87.109	73.0112	67.1476
P42125_255	ATADNLIK[+42]QR	699.451	63.0019	65.1067	48.1532	50.7382
P42125_255	ATADNLIK[+42]QR	473.283	152.637	151.551	110.607	129.205
P42125_255	ATADNLIK[+42]QR	303.178	33.0688	34.2626	29.4379	29.2307
P42125_255	KATADNLIK[+42]QR	433.917	340.125	263.235	160.918	190.722
P42125_255	KATADNLIK[+42]QR	434.252	248.617	172.153	178.577	135.653
P42125_255	KATADNLIK[+42]QR	434.586	125.383	93.5071	69.2456	135.864
P42125_255	KATADNLIK[+42]QR	586.367	184.413	127.625	86.4167	80.5453
P42125_255	KATADNLIK[+42]QR	473.283	276.018	205.602	136.227	131.153
P42125_255	KATADNLIK[+42]QR	303.178	31.2549	21.9113	17.0635	18.7703
P42125_255	KATADNLIK[+42]QR	487.251	19.8418	17.2848	10.4993	18.3741
P42125_255	KATADNLIK[+42]QR	601.294	127.692	96.4048	51.3234	60.5796
P42125_255	KATADNLIK[+42]QR	714.378	153.876	116.453	72.0938	80.577
P42125_255	KATADNLIK[+42]QR	357.693	11.6185	8.2235	NA	5.82784
P42125_255	KATADNLIK[+42]QR	414.235	19.24	14.2465	7.63563	11.8779
P42125_283	SLHMYLEK[+42]LK	652.358	364.986	948.425	2178.27	835.817
P42125_283	SLHMYLEK[+42]LK	652.859	320.316	848.027	1842.32	940.841
P42125_283	SLHMYLEK[+42]LK	653.36	182.048	417.304	1014.03	546.118
P42125_283	SLHMYLEK[+42]LK	966.533	92.0194	185.576	390.527	164.878
P42125_283	SLHMYLEK[+42]LK	672.429	17.2167	47.8343	117.21	38.239
P42125_283	SLHMYLEK[+42]LK	430.302	NA	29.3029	76.9496	30.4838
P42125_283	SLHMYLEK[+42]LK	435.241	1049.36	2031.23	4572.43	1727.99
P42125_283	SLHMYLEK[+42]LK	435.575	717.536	1471.88	3260.45	1177.14
P42125_283	SLHMYLEK[+42]LK	435.909	348.086	703.581	1578.47	606.866
P42125_283	SLHMYLEK[+42]LK	672.429053_duplicate1	NA	191.111	438.457	161.079
P42125_283	SLHMYLEK[+42]LK	559.345	368.702	780.181	1755.52	641.598
P42125_283	SLHMYLEK[+42]LK	406.23	NA	48.8463	104.126	34.167
P42125_283	SLHMYLEK[+42]LK	338.182	127.36	258.64	600.486	224.014
P42125_283	SLHMYLEK[+42]LK	469.223	94.1154	222.018	530.955	181.412
P42125_283	SLHMYLEK[+42]LK	632.286	242.912	454.115	1040.77	404.205
P42125_283	SLHMYLEK[+42]LK	745.37	56.426	142.87	335.027	120.178
P42125_76	LENDK[+42]SIR	508.772	264.675	240.184	NA	152.141
P42125_76	LENDK[+42]SIR	509.274	151.416	118.96	NA	83.6238
P42125_76	LENDK[+42]SIR	509.775	47.9409	43.0475	NA	30.0116
P42125_76	LENDK[+42]SIR	903.453	NA	38.0651	NA	29.5594
P42125_76	LENDK[+42]SIR	774.41	140.112	132.175	NA	88.7127
P42125_76	LENDK[+42]SIR	660.368	20.4543	20.2839	NA	17.2618
P42125_76	LENDK[+42]SIR	545.341	32.3475	21.9664	NA	21.1861
P45952_79	SGEYPFPLIK[+42]R	674.867	NA	988.89	807.84	1073.77
P45952_79	SGEYPFPLIK[+42]R	675.368	NA	835.051	875.998	925.95
P45952_79	SGEYPFPLIK[+42]R	675.869	NA	329.945	285.36	357.696
P45952_79	SGEYPFPLIK[+42]R	450.247	NA	208.31	NA	256.522
P45952_79	SGEYPFPLIK[+42]R	450.581	NA	166.89	131.444	186.165
P45952_79	SGEYPFPLIK[+42]R	450.915	NA	67.6846	64.5291	80.2863
P45952_79	SGEYPFPLIK[+42]R	815.514	NA	3.11085	3.67197	4.21718
P45952_79	SGEYPFPLIK[+42]R	668.445	NA	195.547	148.273	230.68
P45952_79	SGEYPFPLIK[+42]R	571.393	NA	64.7429	36.2375	62.5196
P45952_79	SGEYPFPLIK[+42]R	458.309	NA	63.983	42.4348	59.0822
P45952_79	SGEYPFPLIK[+42]R	334.726	NA	38.4829	21.9401	34.577
P45952_79	SGEYPFPLIK[+42]R	437.167	NA	36.8444	16.1948	37.4608
P45952_79	SGEYPFPLIK[+42]R	534.219	NA	68.1285	44.2912	77.5803
P45952_79	SGEYPFPLIK[+42]R	681.288	NA	48.8161	33.1176	53.0664
P47738_370	TEQGPQVDETQFK[+42]K	838.91	1097.34	1584.43	1086.22	1326.01
P47738_370	TEQGPQVDETQFK[+42]K	839.411	994.747	1363.9	963.671	1217.19
P47738_370	TEQGPQVDETQFK[+42]K	839.913	499.766	699.37	468.149	573.716
P47738_370	TEQGPQVDETQFK[+42]K	1318.66	229.143	358.432	250.169	293.256
P47738_370	TEQGPQVDETQFK[+42]K	1261.64	152.86	234.632	169.482	177.025
P47738_370	TEQGPQVDETQFK[+42]K	1036.53	NA	161.366	115.025	137.756
P47738_370	TEQGPQVDETQFK[+42]K	822.436	59.1791	85.7282	64.8257	72.267
P47738_370	TEQGPQVDETQFK[+42]K	693.393	60.0046	84.8787	56.3851	54.7317
P47738_370	TEQGPQVDETQFK[+42]K	631.325	40.1524	54.2587	39.3025	40.2864
P47738_370	TEQGPQVDETQFK[+42]K	416.178	NA	54.0165	41.3901	48.6797
P47738_370	TEQGPQVDETQFK[+42]K	740.357	56.3421	82.5642	60.6472	60.9465
P47738_370	TEQGPQVDETQFK[+42]K	1530.71	NA	41.7046	30.4337	39.1811
P47738_370	TEQGPQVDETQFK[+42]K	559.609	1291.54	1809.87	1231.87	1382.23
P47738_370	TEQGPQVDETQFK[+42]K	559.943	1089.17	1572.1	1054.16	1237.08
P47738_370	TEQGPQVDETQFK[+42]K	560.278	570.59	826.635	583.792	627.983
P47738_370	TEQGPQVDETQFK[+42]K	1036.530952_duplicate1	107.036	150.891	94.8215	117.752
P47738_370	TEQGPQVDETQFK[+42]K	937.462538_duplicate1	299.348	449.349	311.592	353.711
P47738_370	TEQGPQVDETQFK[+42]K	822.435595_duplicate1	131.138	217.415	148.015	158.933
P47738_370	TEQGPQVDETQFK[+42]K	693.393002_duplicate1	207.259	301.841	196.486	233.914
P47738_370	TEQGPQVDETQFK[+42]K	592.345	108.927	169.975	118.827	146.771
P47738_370	TEQGPQVDETQFK[+42]K	464.287	148.369	230.663	160.252	179.716
P47738_370	TEQGPQVDETQFK[+42]K	317.218	76.2869	108.534	74.6207	91.058
P47738_370	TEQGPQVDETQFK[+42]K	416.177589_duplicate1	66.7639	102.986	66.8469	77.4033
P47738_370	TEQGPQVDETQFK[+42]K	641.289	187.158	260.374	181.142	207.327
P47738_370	TEQGPQVDETQFK[+42]K	855.384	54.37	70.2903	57.6484	55.1913
P47738_371	TEQGPQVDETQFKK[+42]	838.91	963.14	1652.68	1101.4	1404.77
P47738_371	TEQGPQVDETQFKK[+42]	839.411	808.919	1406.67	983.895	1299.52
P47738_371	TEQGPQVDETQFKK[+42]	839.913	467.005	712.04	472.127	612.327
P47738_371	TEQGPQVDETQFKK[+42]	1318.66	197.306	366.766	253.596	296.333
P47738_371	TEQGPQVDETQFKK[+42]	1261.64	147.608	243.397	170.56	201.935
P47738_371	TEQGPQVDETQFKK[+42]	1036.53	NA	163.474	116.174	141.038
P47738_371	TEQGPQVDETQFKK[+42]	822.436	56.8313	86.1863	65.1721	77.3104
P47738_371	TEQGPQVDETQFKK[+42]	693.393	NA	86.8999	57.0899	61.4192
P47738_371	TEQGPQVDETQFKK[+42]	631.325	33.9077	58.8722	40.1773	50.5429
P47738_371	TEQGPQVDETQFKK[+42]	416.178	32.3027	55.2872	41.614	51.2961
P47738_371	TEQGPQVDETQFKK[+42]	641.289	NA	34.4128	NA	29.0194
P47738_371	TEQGPQVDETQFKK[+42]	740.357	NA	82.7849	60.4578	68.5808
P47738_371	TEQGPQVDETQFKK[+42]	559.609	1179.52	1845.22	1245.45	1493.31
P47738_371	TEQGPQVDETQFKK[+42]	559.943	979.856	1630.39	1066.68	1307.07
P47738_371	TEQGPQVDETQFKK[+42]	560.278	529.441	848.684	588.794	656.581
P47738_371	TEQGPQVDETQFKK[+42]	1036.530952_duplicate1	90.1951	153.328	96.3529	113.624
P47738_371	TEQGPQVDETQFKK[+42]	937.462538_duplicate1	259.103	461.354	316.201	375.343
P47738_371	TEQGPQVDETQFKK[+42]	822.435595_duplicate1	NA	224.581	151.881	178.344
P47738_371	TEQGPQVDETQFKK[+42]	693.393002_duplicate1	177.842	308.369	199.788	256.501
P47738_371	TEQGPQVDETQFKK[+42]	592.345	96.6249	173.183	120.046	142.646
P47738_371	TEQGPQVDETQFKK[+42]	464.287	140.491	233.694	161.347	194.468
P47738_371	TEQGPQVDETQFKK[+42]	317.218	75.5806	110.218	74.7895	95.4124
P47738_371	TEQGPQVDETQFKK[+42]	416.177589_duplicate1	63.6654	104.144	67.2859	84.4043
P47738_371	TEQGPQVDETQFKK[+42]	641.28893_duplicate1	166.503	264.639	183.437	216.921
P47738_371	TEQGPQVDETQFKK[+42]	740.357344_duplicate1	NA	120.789	79.8759	95.4018
P47738_513	TVTVK[+42]VPQK	521.319	163.881	125.717	94.1139	107.788
P47738_513	TVTVK[+42]VPQK	521.82	98.5318	69.2411	54.0917	61.6354
P47738_513	TVTVK[+42]VPQK	841.514	121.626	102.52	69.3826	72.4705
P47738_513	TVTVK[+42]VPQK	740.467	20.4796	15.28	8.13877	13.6016
P47738_513	TVTVK[+42]VPQK	641.398	36.6685	30.5602	26.7883	24.483
P47738_513	TVTVK[+42]VPQK	372.224	39.3957	33.716	21.5502	26.8381
P50544_299	SFGGVTHGLPEK[+42]K	466.917	364.298	394.406	228.297	NA
P50544_299	SFGGVTHGLPEK[+42]K	467.252	342.961	370.41	226.629	NA
P50544_299	SFGGVTHGLPEK[+42]K	467.586	122.345	146.972	86.6837	NA
P50544_299	SFGGVTHGLPEK[+42]K	713.419	48.0648	49.3457	32.5895	NA
P50544_299	SFGGVTHGLPEK[+42]K	543.314	69.638	79.9352	50.9268	NA
P50544_299	SFGGVTHGLPEK[+42]K	317.218	27.4268	NA	21.2492	NA
P50544_299	SFGGVTHGLPEK[+42]K	582.822	193.08	225.117	117.803	NA
P50544_300	SFGGVTHGLPEKK[+42]	466.917	400.273	401.243	227.015	287.469
P50544_300	SFGGVTHGLPEKK[+42]	467.252	361.971	360.17	217.286	246.573
P50544_300	SFGGVTHGLPEKK[+42]	467.586	142.503	144.187	79.0743	106.736
P50544_300	SFGGVTHGLPEKK[+42]	850.478	NA	23.6	NA	16.1709
P50544_300	SFGGVTHGLPEKK[+42]	713.419	52.5467	50.9282	29.7189	38.3062
P50544_300	SFGGVTHGLPEKK[+42]	543.314	72.4547	80.3152	46.1066	65.1235
P50544_300	SFGGVTHGLPEKK[+42]	317.218	29.682	NA	20.5325	28.6964
P50544_300	SFGGVTHGLPEKK[+42]	582.822	202.364	225.086	113.443	147.607
P50544_300	SFGGVTHGLPEKK[+42]	476.267	15.1271	14.1035	7.54689	11.2225
P51881_105	QIFLGGVDK[+42]R	587.833	2899.28	2967.98	1602.71	2536.54
P51881_105	QIFLGGVDK[+42]R	588.334	1878.77	1925	1159.59	1697.64
P51881_105	QIFLGGVDK[+42]R	588.835	696.934	688.904	400.481	624.181
P51881_105	QIFLGGVDK[+42]R	1046.6	50.5177	47.2918	NA	43.045
P51881_105	QIFLGGVDK[+42]R	933.515	1252.73	1188.82	611.386	950.558
P51881_105	QIFLGGVDK[+42]R	786.447	602.179	571.261	275.787	445.773
P51881_105	QIFLGGVDK[+42]R	673.363	1477.08	1404.39	705.366	1123.16
P51881_105	QIFLGGVDK[+42]R	616.341	330.599	308.46	153.633	247.808
P51881_105	QIFLGGVDK[+42]R	559.32	90.0305	85.498	44.5123	67.4592
P51881_105	QIFLGGVDK[+42]R	460.251	147.021	132.305	68.6133	111.561
P51881_105	QIFLGGVDK[+42]R	502.302	71.8966	60.8461	30.622	50.1354
P51881_105	QIFLGGVDK[+42]R	830.441	NA	30.9277	15.2689	27.6804
P51881_163	GLGDC[+57]LVK[+42]IYK	654.355	NA	325.543	1672.81	700.65
P51881_163	GLGDC[+57]LVK[+42]IYK	654.856	NA	196.087	1276.57	493.846
P51881_163	GLGDC[+57]LVK[+42]IYK	655.357	NA	111.055	589.027	267.418
P51881_163	GLGDC[+57]LVK[+42]IYK	1137.6	NA	81.4353	411.835	181.73
P51881_163	GLGDC[+57]LVK[+42]IYK	1080.58	NA	23.6365	89.6175	47.246
P51881_163	GLGDC[+57]LVK[+42]IYK	805.518	NA	49.2721	171.721	90.5071
P51881_163	GLGDC[+57]LVK[+42]IYK	692.434	NA	64.5139	260.272	130.714
P51881_163	GLGDC[+57]LVK[+42]IYK	593.366	NA	77.4178	251.534	125.048
P51881_163	GLGDC[+57]LVK[+42]IYK	423.26	NA	17.2808	98.9706	46.7485
P51881_163	GLGDC[+57]LVK[+42]IYK	715.344	NA	20.7704	83.1973	55.0323
P51881_163	GLGDC[+57]LVK[+42]IYK	436.572	NA	64.3241	292.553	117.123
P51881_163	GLGDC[+57]LVK[+42]IYK	436.907	NA	44.7512	205.911	79.338
P51881_163	GLGDC[+57]LVK[+42]IYK	965.549	NA	4.28953	NA	16.5467
P51881_163	GLGDC[+57]LVK[+42]IYK	692.434138_duplicate1	NA	29.6636	91.124	55.2124
P51881_163	GLGDC[+57]LVK[+42]IYK	593.365724_duplicate1	NA	33.0737	203.2	76.7266
P51881_163	GLGDC[+57]LVK[+42]IYK	616.276	NA	9.78677	46.7632	21.45
P51881_163	GLGDC[+57]LVK[+42]IYK	715.344337_duplicate1	NA	2.70616	25.6509	6.64292
P52196_224	DGFEK[+42]SPEELR	674.823	319.505	370.667	105.347	322.982
P52196_224	DGFEK[+42]SPEELR	675.324	255.363	280.963	143.459	274.215
P52196_224	DGFEK[+42]SPEELR	675.825	127.947	118.988	47.4987	131.066
P52196_224	DGFEK[+42]SPEELR	1029.52	51.9685	70.7957	25.4387	61.7971
P52196_224	DGFEK[+42]SPEELR	900.479	102.869	108.719	41.8604	92.0517
P52196_224	DGFEK[+42]SPEELR	730.373	134.131	185.96	NA	163.504
P52196_224	DGFEK[+42]SPEELR	643.341	104.115	112.387	37.8515	96.6464
P52196_224	DGFEK[+42]SPEELR	449.167	14.9687	22.6416	7.89082	18.9989
P52196_224	DGFEK[+42]SPEELR	619.272	31.3252	39.748	14.2467	35.6801
P52196_224	DGFEK[+42]SPEELR	450.217	167.433	176.18	48.4222	116.965
P52196_224	DGFEK[+42]SPEELR	450.552	111.683	113.253	45.5802	96.9834
P52196_224	DGFEK[+42]SPEELR	450.886	53.1804	38.2385	20.5585	41.0226
P52196_224	DGFEK[+42]SPEELR	730.372994_duplicate1	NA	15.2739	NA	14.1835
P52196_224	DGFEK[+42]SPEELR	643.340966_duplicate1	52.2501	88.3605	26.2323	65.6571
P52196_224	DGFEK[+42]SPEELR	417.246	15.0276	20.2601	8.58207	18.6302
P52196_224	DGFEK[+42]SPEELR	449.16669_duplicate1	3.90367	6.67487	NA	5.99174
P52196_224	DGFEK[+42]SPEELR	706.304	7.6968	17.7164	5.40988	13.1769
P52503_41	ITHTGQVYDEK[+42]DYR	589.616	NA	56.266	43.234	NA
P52503_41	ITHTGQVYDEK[+42]DYR	589.951	NA	58.2344	40.2656	NA
P52503_41	ITHTGQVYDEK[+42]DYR	1030.45	NA	18.3697	11.6303	NA
P52503_41	ITHTGQVYDEK[+42]DYR	867.384	NA	37.7845	25.2155	NA
P52503_41	ITHTGQVYDEK[+42]DYR	752.357	NA	11.2548	8.7452	NA
P52503_41	ITHTGQVYDEK[+42]DYR	623.315	NA	17.3228	9.67722	NA
P52503_41	ITHTGQVYDEK[+42]DYR	338.182	NA	14.2712	8.22876	NA
P52503_41	ITHTGQVYDEK[+42]DYR	638.326	NA	13.2638	8.23618	NA
P52503_41	ITHTGQVYDEK[+42]DYR	737.394	NA	26.4875	14.5125	NA
P52825_305	QK[+42]LIHGGNEETLR	512.942	231.289	180.862	170.786	180.063
P52825_305	QK[+42]LIHGGNEETLR	513.611	85.6447	75.9622	59.0601	66.833
P52825_305	QK[+42]LIHGGNEETLR	1012.48	5.0057	5.57553	NA	4.16319
P52825_305	QK[+42]LIHGGNEETLR	518.293	18.3205	19.9624	NA	15.0161
P52825_305	QK[+42]LIHGGNEETLR	389.251	16.1675	15.757	15.5774	12.9981
P52825_305	QK[+42]LIHGGNEETLR	563.286	4.81573	4.91695	3.76213	4.00519
P52825_424	LSSALK[+42]AGVTAAK	629.872	NA	370.943	598.881	387.676
P52825_424	LSSALK[+42]AGVTAAK	630.373	NA	326.009	516.91	358.581
P52825_424	LSSALK[+42]AGVTAAK	630.875	NA	145.039	159.117	115.344
P52825_424	LSSALK[+42]AGVTAAK	1145.65	NA	11.7048	23.4234	15.8718
P52825_424	LSSALK[+42]AGVTAAK	1058.62	NA	43.2174	45.0894	36.6933
P52825_424	LSSALK[+42]AGVTAAK	971.588	NA	23.5067	48.8163	29.6769
P52825_424	LSSALK[+42]AGVTAAK	900.551	NA	61.5622	69.7341	59.7037
P52825_424	LSSALK[+42]AGVTAAK	787.467	NA	91.4313	135.906	94.1629
P52825_424	LSSALK[+42]AGVTAAK	617.362	NA	82.6879	137.638	87.6743
P52825_424	LSSALK[+42]AGVTAAK	546.325	NA	54.1688	75.2848	56.0464
P52825_424	LSSALK[+42]AGVTAAK	472.277	NA	14.9077	21.2165	20.3758
P52825_424	LSSALK[+42]AGVTAAK	642.382	NA	15.1124	22.3856	12.502
P52825_510	TETIRPASIFTK[+42]R	521.295	NA	214.252	132.065	134.683
P52825_510	TETIRPASIFTK[+42]R	521.629	NA	154.498	115.789	112.212
P52825_510	TETIRPASIFTK[+42]R	521.963	NA	69.0785	69.239	58.6825
P52825_510	TETIRPASIFTK[+42]R	961.547	NA	26.9829	15.3283	17.1888
P52825_510	TETIRPASIFTK[+42]R	593.341	NA	46.5248	23.5568	36.9183
P52825_510	TETIRPASIFTK[+42]R	666.393	NA	87.7075	49.0486	66.2439
P52825_510	TETIRPASIFTK[+42]R	769.42	NA	1.56189	NA	1.2748
P52825_510	TETIRPASIFTK[+42]R	856.452	NA	16.5891	13.9993	12.4116
P54071_384	GK[+42]LDGNQDLIR	635.841	848.364	952.181	637.043	797.412
P54071_384	GK[+42]LDGNQDLIR	636.343	524.488	609.185	442.498	600.329
P54071_384	GK[+42]LDGNQDLIR	636.844	232.275	247.369	189.332	230.523
P54071_384	GK[+42]LDGNQDLIR	1043.55	324.861	365.11	262.307	330.221
P54071_384	GK[+42]LDGNQDLIR	930.464	317.417	351.18	251.853	314.05
P54071_384	GK[+42]LDGNQDLIR	815.437	143.268	167.133	115.141	146.458
P54071_384	GK[+42]LDGNQDLIR	627.31	34.9314	41.9367	NA	36.8518
P54869_310	MVQK[+42]SLAR	487.776	30164.3	31193.1	24706.3	24892.3
P54869_310	MVQK[+42]SLAR	488.278	15297.2	15839.6	12675.1	12769.6
P54869_310	MVQK[+42]SLAR	488.778	6090.38	6413.6	5113.06	5013.46
P54869_310	MVQK[+42]SLAR	843.505	2532.74	2395.52	2004.76	2114.48
P54869_310	MVQK[+42]SLAR	744.436	11233.7	9548.48	8396.81	8543.04
P54869_310	MVQK[+42]SLAR	616.378	5169.03	4891.01	4066.99	4175.47
P54869_310	MVQK[+42]SLAR	446.272	3571.04	3305.02	2784.74	2846.21
P54869_310	MVQK[+42]SLAR	359.24	610.475	547.318	448.542	479.664
P54869_310	MVQK[+42]SLAR	422.256	475.224	477.547	367.111	392.118
P54869_310	MVQK[+42]SLAR	359.175	634.15	657.747	510.399	516.204
P54869_310	MVQK[+42]SLAR	529.28	627.843	588.719	477.269	500.169
P54869_310	MVQK[+42]SLAR	729.396	450.078	394.638	329.517	343.267
P54869_310	MVQK[+42]SLAR	800.433	271.667	253.051	216.471	209.811
P54869_310	M[+16]VQK[+42]SLAR	495.774	1679.45	1248.62	NA	1117.42
P54869_310	M[+16]VQK[+42]SLAR	496.275	861.75	663.965	NA	592.785
P54869_310	M[+16]VQK[+42]SLAR	496.775	337.531	257.65	NA	223.319
P54869_310	M[+16]VQK[+42]SLAR	744.436	672.547	490.097	NA	475.356
P54869_310	M[+16]VQK[+42]SLAR	616.378	296.833	236.97	NA	208.697
P54869_310	M[+16]VQK[+42]SLAR	446.272	212.723	156.718	NA	147.059
P54869_310	M[+16]VQK[+42]SLAR	375.17	62.3646	45.9237	NA	42.7117
P54869_354	DVDK[+42]ALLK	472.277	14405.6	9712.38	6438.4	8318.65
P54869_354	DVDK[+42]ALLK	472.778	7206.79	4964.18	3354.47	4242.06
P54869_354	DVDK[+42]ALLK	473.279	2443.01	1607.2	1168	1404.3
P54869_354	DVDK[+42]ALLK	828.519	53.6338	35.4569	26.6275	31.2818
P54869_354	DVDK[+42]ALLK	729.451	8931.04	5677.47	3771.3	4915.19
P54869_354	DVDK[+42]ALLK	614.424	1256.04	800.33	536.129	691.498
P54869_354	DVDK[+42]ALLK	444.318	763.023	511.684	336.066	426.727
P54869_354	DVDK[+42]ALLK	373.281	454.686	293.442	204.616	249.755
P54869_354	DVDK[+42]ALLK	414.763	104.376	67.9577	50.8094	59.8572
P54869_354	DVDK[+42]ALLK	330.13	177.343	119.939	80.4153	98.8027
P54869_354	DVDK[+42]ALLK	571.272	380.906	243.853	157.645	210.596
P54869_354	DVDK[+42]ALLK	684.356	501.544	324.994	215.833	277.129
P54869_354	DVDK[+42]ALLK	797.44	504.803	340.427	223.588	264.182
P54869_358	ALLK[+42]ASLDM[+16]FNQK	768.908	NA	180.445	703.897	427.157
P54869_358	ALLK[+42]ASLDM[+16]FNQK	769.41	NA	171.348	515.874	370.278
P54869_358	ALLK[+42]ASLDM[+16]FNQK	769.91	NA	107.669	330.264	196.567
P54869_358	ALLK[+42]ASLDM[+16]FNQK	1239.6	NA	22.1229	60.5708	50.8063
P54869_358	ALLK[+42]ASLDM[+16]FNQK	998.461	NA	49.4633	140.102	97.4345
P54869_358	ALLK[+42]ASLDM[+16]FNQK	798.345	NA	26.2997	61.6249	43.0754
P54869_358	ALLK[+42]ASLDM[+16]FNQK	536.283	NA	4.50898	27.1596	13.8314
P54869_358	ALLK[+42]ASLDM[+16]FNQK	739.471	NA	2.18729	9.78716	5.52555
P54869_447	LVSSVSDLPK[+42]R	621.856	885.691	402.412	287.869	345.529
P54869_447	LVSSVSDLPK[+42]R	622.358	629.587	385.133	230.749	243.531
P54869_447	LVSSVSDLPK[+42]R	622.859	NA	159.369	108.382	121.078
P54869_447	LVSSVSDLPK[+42]R	1030.55	428.182	199.472	112.481	148.365
P54869_447	LVSSVSDLPK[+42]R	943.521	81.4515	50.2347	24.0519	32.7619
P54869_447	LVSSVSDLPK[+42]R	856.489	86.8152	40.8418	26.3598	33.9832
P54869_447	LVSSVSDLPK[+42]R	757.42	344.846	163.535	94.9157	129.203
P54869_447	LVSSVSDLPK[+42]R	670.388	82.9338	42.5209	27.9188	31.1265
P54869_447	LVSSVSDLPK[+42]R	555.361	122.458	64.2234	40.915	45.9036
P54869_447	LVSSVSDLPK[+42]R	442.277	115.717	61.8659	40.017	50.4002
P54869_447	LVSSVSDLPK[+42]R	486.292	32.5181	16.225	11.7355	12.0214
P54869_447	LVSSVSDLPK[+42]R	688.351	NA	10.6228	5.40683	5.81551
P54869_83	FNNVEAGK[+42]YTVGLGQTR	948.484	262.067	537.61	6395.56	1115.27
P54869_83	FNNVEAGK[+42]YTVGLGQTR	948.986	278.356	491.094	NA	1133.97
P54869_83	FNNVEAGK[+42]YTVGLGQTR	949.487	121.169	361.669	3509.32	645.343
P54869_83	FNNVEAGK[+42]YTVGLGQTR	632.659	468.831	1142.01	11127.3	1972.81
P54869_83	FNNVEAGK[+42]YTVGLGQTR	632.993	388.415	1150.64	11021.6	2082.33
P54869_83	FNNVEAGK[+42]YTVGLGQTR	633.327	279.442	738.49	5740.19	1277.87
P54869_83	FNNVEAGK[+42]YTVGLGQTR	994.532	57.8656	121.423	1111.49	221.719
P54869_83	FNNVEAGK[+42]YTVGLGQTR	831.468	NA	186.553	1699.01	355.331
P54869_83	FNNVEAGK[+42]YTVGLGQTR	730.421	76.3587	217.228	1972.39	406.027
P54869_83	FNNVEAGK[+42]YTVGLGQTR	574.331	49.9245	113.563	874.527	194.486
P56382_21	FSQIC[+57]AK[+42]AVR	611.324	554.929	419.754	406.262	429.055
P56382_21	FSQIC[+57]AK[+42]AVR	407.885	132.482	96.3944	93.5154	107.608
P56382_21	FSQIC[+57]AK[+42]AVR	746.398	19.0073	14.0535	14.945	16.4942
P56382_21	FSQIC[+57]AK[+42]AVR	586.367	35.9262	34.3208	25.1541	25.5989
P56382_21	FSQIC[+57]AK[+42]AVR	515.33	34.7086	30.2943	21.5994	24.8977
P56382_21	FSQIC[+57]AK[+42]AVR	345.224	43.7693	35.5979	24.3881	34.7446
P56382_21	FSQIC[+57]AK[+42]AVR	363.166	12.8645	9.30029	9.27215	11.063
P56382_44	TSGSSIK[+42]IVK	531.314	696.941	468.987	298.087	325.985
P56382_44	TSGSSIK[+42]IVK	531.815	402.512	265.16	159.529	186.299
P56382_44	TSGSSIK[+42]IVK	532.316	142.002	94.8711	NA	69.3512
P56382_44	TSGSSIK[+42]IVK	960.572	62.2008	39.2042	30.3937	27.2013
P56382_44	TSGSSIK[+42]IVK	873.54	336.806	223.686	135.775	158.732
P56382_44	TSGSSIK[+42]IVK	816.519	67.4207	47.1507	NA	35.5235
P56382_44	TSGSSIK[+42]IVK	729.487	75.1646	45.1133	30.8894	34.8327
P56382_44	TSGSSIK[+42]IVK	642.455	NA	27.4486	18.5258	18.1659
P56382_44	TSGSSIK[+42]IVK	359.265	NA	13.2906	NA	12.7683
P56391_13	NYK[+42]TAPFDSR	620.801	160.479	159.125	99.7906	116.105
P56391_13	NYK[+42]TAPFDSR	621.303	196.045	173.42	130.573	113.962
P56391_13	NYK[+42]TAPFDSR	621.804	91.7041	69.6009	50.5172	64.6777
P56391_13	NYK[+42]TAPFDSR	963.489	49.2485	41.2111	27.2016	32.3389
P56391_13	NYK[+42]TAPFDSR	793.384	79.202	65.43	40.6635	49.2045
P56391_13	NYK[+42]TAPFDSR	692.336	25.0086	34.6793	21.1809	23.1313
P56480_124	GQK[+42]VLDSGAPIK	627.856	NA	64.7984	115.202	NA
P56480_124	GQK[+42]VLDSGAPIK	628.358	NA	49.3396	109.66	NA
P56480_124	GQK[+42]VLDSGAPIK	628.859	NA	26.725	30.275	NA
P56480_124	GQK[+42]VLDSGAPIK	1069.63	NA	15.8625	26.1375	NA
P56480_124	GQK[+42]VLDSGAPIK	899.52	NA	25.8023	34.1977	NA
P56480_124	GQK[+42]VLDSGAPIK	800.451	NA	22.9494	51.0506	NA
P56480_124	GQK[+42]VLDSGAPIK	687.367	NA	4.67343	17.3266	NA
P56480_124	GQK[+42]VLDSGAPIK	572.34	NA	8.06535	19.9347	NA
P56480_124	GQK[+42]VLDSGAPIK	357.25	NA	13.3815	15.6185	NA
P56480_124	GQK[+42]VLDSGAPIK	455.261	NA	2.34402	9.65598	NA
P61922_452	NK[+42]LILIAR	491.824	205.835	126.575	NA	92.5901
P61922_452	NK[+42]LILIAR	492.325	171.205	82.7269	NA	67.5678
P61922_452	NK[+42]LILIAR	492.827	NA	17.1785	NA	10.6684
P61922_452	NK[+42]LILIAR	698.492	94.4168	63.4122	NA	29.171
P61922_452	NK[+42]LILIAR	585.408	55.5351	38.8473	NA	22.6175
P61922_452	NK[+42]LILIAR	472.324	NA	14.7833	NA	10.3285
P61922_452	NK[+42]LILIAR	359.24	10.0253	7.23196	NA	3.74272
P61922_470	GVVLGGC[+57]GDK[+42]SIR	680.356	NA	138.833	87.1671	NA
P61922_470	GVVLGGC[+57]GDK[+42]SIR	680.857	NA	98.0385	85.9615	NA
P61922_470	GVVLGGC[+57]GDK[+42]SIR	681.358	NA	53.9996	29.0004	NA
P61922_470	GVVLGGC[+57]GDK[+42]SIR	1104.55	NA	32.0681	21.9319	NA
P61922_470	GVVLGGC[+57]GDK[+42]SIR	991.463	NA	89.2719	71.7281	NA
P61922_470	GVVLGGC[+57]GDK[+42]SIR	934.441	NA	26.6582	21.3418	NA
P63038_130	EGFEK[+42]ISK	490.258	NA	566.369	394.522	443.136
P63038_130	EGFEK[+42]ISK	490.76	348.094	293.346	189.193	237.368
P63038_130	EGFEK[+42]ISK	491.261	456.041	395.48	NA	309.973
P63038_130	EGFEK[+42]ISK	646.377	109.756	93.9723	57.8831	73.3889
P63038_130	EGFEK[+42]ISK	517.334	176.42	139.152	88.6908	104.737
P63038_130	EGFEK[+42]ISK	347.229	63.875	58.6315	36.122	39.8715
P63038_202	GVITVK[+42]DGK	479.782	484.319	431.367	258.537	337.776
P63038_202	GVITVK[+42]DGK	480.283	266.686	231.307	136.522	181.485
P63038_202	GVITVK[+42]DGK	480.785	79.2304	70.091	47.5367	61.142
P63038_202	GVITVK[+42]DGK	689.383	291.429	256.362	130.904	191.806
P63038_202	GVITVK[+42]DGK	588.335	95.1251	87.1226	52.3551	67.3972
P63038_202	GVITVK[+42]DGK	489.267	89.9491	78.42	47.0488	60.0821
P63038_202	GVITVK[+42]DGK	371.229	24.4256	20.5343	11.1614	15.8787
P63038_202	GVITVK[+42]DGK	470.297	9.86045	8.07703	4.51861	5.54391
P63038_396	LAK[+42]LSDGVAVLK	628.385	244.429	255.98	159.494	233.098
P63038_396	LAK[+42]LSDGVAVLK	628.886	182.386	174.832	107.193	155.089
P63038_396	LAK[+42]LSDGVAVLK	629.387	68.7373	78.8334	46.742	68.1873
P63038_396	LAK[+42]LSDGVAVLK	1071.64	17.3931	29.1774	14.0651	18.8643
P63038_396	LAK[+42]LSDGVAVLK	901.535	68.5289	96.8373	38.1836	73.9503
P63038_396	LAK[+42]LSDGVAVLK	788.451	72.195	110.967	57.3929	77.4454
P63038_396	LAK[+42]LSDGVAVLK	468.318	NA	12.3884	8.5718	11.1679
P63038_396	LAK[+42]LSDGVAVLK	996.572	22.8466	19.4118	6.62663	9.61495
P63038_473	ALK[+42]IPAMTIAK	599.865	1661.86	1862.11	1030.39	1506.15
P63038_473	ALK[+42]IPAMTIAK	600.366	1146.08	1245.82	716.24	1035.36
P63038_473	ALK[+42]IPAMTIAK	600.867	499.733	562.719	339.522	494.026
P63038_473	ALK[+42]IPAMTIAK	1014.6	214.176	251.102	124.119	207.104
P63038_473	ALK[+42]IPAMTIAK	844.496	542.474	570.545	262.32	460.161
P63038_473	ALK[+42]IPAMTIAK	731.412	1345.15	1509.01	728.357	1185.48
P63038_473	ALK[+42]IPAMTIAK	468.318	191.532	224.211	110.457	177.799
P63038_473	ALK[+42]IPAMTIAK	400.246	198.752	223.207	NA	181.53
P63038_473	ALK[+42]IPAMTIAK	400.58	110.947	120.862	59.4402	95.7504
P63038_473	ALK[+42]IPAMTIAK	400.914	56.3408	63.7368	43.1973	47.7251
P63038_473	ALK[+42]IPAMTIAK	731.412022_duplicate1	NA	27.6694	10.3634	19.3581
P63038_473	ALK[+42]IPAMTIAK	634.359	21.9884	28.5231	16.634	23.3545
P63038_473	ALK[+42]IPAMTIAK	563.322	66.3884	52.8727	29.3189	47.92
P63038_473	ALK[+42]IPAMTIAK	432.282	44.1615	51.2076	25.1828	35.4481
P63038_473	ALK[+42]IPAMTIAK	331.234	17.2187	16.1826	8.12422	9.47442
P63038_473	ALK[+42]IPAMTIAK	366.21	21.3649	12.8904	11.7942	19.4505
P63038_473	ALK[+42]IPAMTIAK	355.234	73.2732	72.0521	43.8633	56.8114
P63038_473	ALK[+42]IPAMTIAK	468.318046_duplicate1	58.9648	57.7077	31.1207	47.7068
P63038_473	ALK[+42]IPAMTIAK	565.371	15.3072	16.624	13.1446	16.4241
P63038_473	ALK[+42]IPAM[+16]TIAK	607.862	637.181	532.567	NA	355.251
P63038_473	ALK[+42]IPAM[+16]TIAK	608.364	447.149	360.251	NA	256.1
P63038_473	ALK[+42]IPAM[+16]TIAK	608.865	197.266	160.504	NA	118.229
P63038_473	ALK[+42]IPAM[+16]TIAK	1030.6	43.1295	38.8647	NA	27.0058
P63038_473	ALK[+42]IPAM[+16]TIAK	860.491	169.536	133.26	NA	96.7037
P63038_473	ALK[+42]IPAM[+16]TIAK	747.407	481.778	403.267	NA	295.455
P63038_473	ALK[+42]IPAM[+16]TIAK	468.318	90.0907	72.8422	NA	48.567
P67778_202	FVVEK[+42]AEQQK	624.335	792.426	745.645	571.007	585.422
P67778_202	FVVEK[+42]AEQQK	624.837	535.708	492.977	365.382	385.933
P67778_202	FVVEK[+42]AEQQK	625.338	214.694	197.999	196.501	181.806
P67778_202	FVVEK[+42]AEQQK	1001.53	319.518	294.654	190.875	235.954
P67778_202	FVVEK[+42]AEQQK	902.458	191.047	177.427	111.896	140.13
P67778_202	FVVEK[+42]AEQQK	773.415	113.176	119.026	74.0211	83.7773
P67778_202	FVVEK[+42]AEQQK	603.31	109.877	104.164	74.3908	85.0678
P67778_202	FVVEK[+42]AEQQK	532.273	50.5603	47.2349	35.0755	40.6293
P67778_202	FVVEK[+42]AEQQK	346.213	31.0686	25.9277	17.5216	18.9821
P67778_202	FVVEK[+42]AEQQK	645.361	33.5826	20.2488	17.5593	18.6094
P67778_202	FVVEK[+42]AEQQK	973.499	15.3993	18.7782	NA	14.4842
P67778_202	FVVEK[+42]AEQQK	1101.56	28.9366	35.1177	24.2457	19.7
P67778_202	FVVEK[+42]AEQQK	416.559	93.7671	87.7087	64.9596	75.0645
P67778_202	FVVEK[+42]AEQQK	416.894	66.5225	61.1607	55.3943	48.9225
P67778_202	FVVEK[+42]AEQQK	417.228	181.319	90.1033	54.5655	92.5118
P67778_202	FVVEK[+42]AEQQK	773.415194_duplicate1	4.52054	2.49371	2.57775	NA
P67778_202	FVVEK[+42]AEQQK	603.309666_duplicate1	29.5351	24.2189	15.9964	20.7496
P67778_202	FVVEK[+42]AEQQK	532.272552_duplicate1	21.1522	19.2977	12.7244	19.8257
P67778_202	FVVEK[+42]AEQQK	403.23	NA	12.6414	9.0467	10.0235
P85094_178	DASHPQFK[+42]EIQK	735.373	117.618	91.2701	89.5111	78.6005
P85094_178	DASHPQFK[+42]EIQK	735.874	154.577	143.451	121.001	108.471
P85094_178	DASHPQFK[+42]EIQK	736.376	100.243	77.7657	82.3725	66.6182
P85094_178	DASHPQFK[+42]EIQK	1059.58	49.2853	NA	41.7119	NA
P85094_178	DASHPQFK[+42]EIQK	411.162	NA	8.85735	6.60298	NA
P85094_178	DASHPQFK[+42]EIQK	1082.49	9.7407	6.7157	7.13415	7.90945
P85094_178	DASHPQFK[+42]EIQK	490.584	876.428	720.683	583.618	472.272
P85094_178	DASHPQFK[+42]EIQK	490.919	746.998	605.144	520.38	440.978
P85094_178	DASHPQFK[+42]EIQK	491.253	560.349	373.343	380.003	325.805
P85094_178	DASHPQFK[+42]EIQK	1059.583322_duplicate1	141.525	125.787	99.5075	86.6811
P85094_178	DASHPQFK[+42]EIQK	834.472	51.1808	45.7044	39.2702	30.3446
P85094_178	DASHPQFK[+42]EIQK	687.404	70.1544	62.4384	39.704	39.7032
P85094_178	DASHPQFK[+42]EIQK	517.298	125.659	100.497	66.7244	56.1194
P85094_178	DASHPQFK[+42]EIQK	388.255	24.3738	19.7172	19.835	14.074
P85094_178	DASHPQFK[+42]EIQK	642.341	174.552	160.013	114.822	114.614
P85094_178	DASHPQFK[+42]EIQK	530.295	43.8492	42.1005	32.1154	25.9349
P85094_178	DASHPQFK[+42]EIQK	411.162273_duplicate1	20.7798	21.5472	19.0748	17.0982
P85094_178	DASHPQFK[+42]EIQK	636.274	31.4404	24.9002	22.8304	18.329
P85094_178	DASHPQFK[+42]EIQK	1082.49015_duplicate1	19.4276	17.8591	12.2527	14.4606
P97450_105	FEVIDK[+42]PQS	552.782	995.747	1281.4	628.894	1049.95
P97450_105	FEVIDK[+42]PQS	553.284	692.475	849.943	456.221	736.861
P97450_105	FEVIDK[+42]PQS	553.785	198.937	313.373	NA	236.32
P97450_105	FEVIDK[+42]PQS	729.378	70.5389	78.529	34.3116	58.1205
P97450_105	FEVIDK[+42]PQS	616.294	65.6807	78.7452	33.0074	53.5666
P97450_105	FEVIDK[+42]PQS	501.267	57.5997	71.8274	32.1748	55.3982
P97450_105	FEVIDK[+42]PQS	331.161	260.56	328.338	140.299	235.303
P97450_105	FEVIDK[+42]PQS	376.187	105.772	150.503	68.4172	112.808
P97450_105	FEVIDK[+42]PQS	489.271	62.8628	77.18	36.5157	55.9415
P97450_105	FEVIDK[+42]PQS	604.298	46.0178	70.9181	28.952	54.112
P97450_105	FEVIDK[+42]PQS	774.403	217.786	292.492	126.863	208.36
P97450_105	FEVIDK[+42]PQS	500.261	32.5177	39.0807	16.5969	29.3048
P97450_46	LFVDK[+42]IR	466.782	4309.59	3647.05	1393.99	2502.37
P97450_46	LFVDK[+42]IR	467.283	2649.88	2061.75	778.858	1418.02
P97450_46	LFVDK[+42]IR	467.785	876.402	690.282	321.603	449.713
P97450_46	LFVDK[+42]IR	819.472	874.844	716.237	291.952	512.966
P97450_46	LFVDK[+42]IR	672.404	3526.93	2746.13	1163.95	2031.99
P97450_46	LFVDK[+42]IR	573.335	1215.72	931.25	374.214	698.314
P97450_46	LFVDK[+42]IR	458.309	429.679	328.097	142.436	243.788
P97450_46	LFVDK[+42]IR	360.228	72.6597	57.7436	24.2111	42.8857
P97450_46	LFVDK[+42]IR	475.255	36.0762	30.3567	16.5466	24.0206
P97450_46	LFVDK[+42]IR	645.361	50.828	36.1614	13.8358	27.1747
P97450_46	LFVDK[+42]IR	758.445	40.6157	33.9046	16.9899	23.9897
P97807_289	IGFAEK[+42]VAAK	538.311	2290.15	2516.98	1976.29	2038.59
P97807_289	IGFAEK[+42]VAAK	538.812	1416.32	1580.36	1158.96	1243.86
P97807_289	IGFAEK[+42]VAAK	962.531	669.132	716.526	554.244	572.599
P97807_289	IGFAEK[+42]VAAK	905.509	232.935	271.596	206.879	206.089
P97807_289	IGFAEK[+42]VAAK	758.441	512.661	564.272	467.432	465.135
P97807_289	IGFAEK[+42]VAAK	687.404	367.181	382.836	320.544	332.439
P97807_289	IGFAEK[+42]VAAK	558.361	146.589	179.674	140.127	141.61
P97807_289	IGFAEK[+42]VAAK	388.255	78.6812	81.5638	67.1625	70.5926
P97807_289	IGFAEK[+42]VAAK	389.218	30.7272	37.4529	31.1827	31.1371
P97807_289	IGFAEK[+42]VAAK	787.435	31.2125	35.4025	36.2002	30.6847
P97807_289	IGFAEK[+42]VAAK	858.472	49.4399	54.4864	48.5407	50.533
P97807_63	VPTDK[+42]YYGAQTVR	770.394	2225.09	2384.49	1673.13	1987.3
P97807_63	VPTDK[+42]YYGAQTVR	770.895	1948.58	1943.47	1367.29	1647.67
P97807_63	VPTDK[+42]YYGAQTVR	771.397	907.741	905.107	650.262	789.391
P97807_63	VPTDK[+42]YYGAQTVR	1343.66	318.986	309.096	200.161	252.757
P97807_63	VPTDK[+42]YYGAQTVR	1242.61	196.915	214.786	151.227	195.072
P97807_63	VPTDK[+42]YYGAQTVR	1127.58	178.125	166.004	130.21	140.661
P97807_63	VPTDK[+42]YYGAQTVR	957.479	370.524	396.762	271.447	327.267
P97807_63	VPTDK[+42]YYGAQTVR	794.416	364.012	383.706	NA	322.321
P97807_63	VPTDK[+42]YYGAQTVR	631.352	260.569	251.218	196.886	214.327
P97807_63	VPTDK[+42]YYGAQTVR	574.331	NA	41.9436	34.1341	NA
P97807_63	VPTDK[+42]YYGAQTVR	720.86	217.187	244.893	NA	211.455
P97807_63	VPTDK[+42]YYGAQTVR	583.309	66.6123	71.3994	51.027	60.9613
P97807_63	VPTDK[+42]YYGAQTVR	746.372	71.7507	70.9619	49.6364	56.651
P97807_63	VPTDK[+42]YYGAQTVR	513.932	1450.75	1472.05	1051.81	1170.89
P97807_63	VPTDK[+42]YYGAQTVR	514.266	1281.86	1397.25	1001.67	1302.71
P97807_63	VPTDK[+42]YYGAQTVR	514.6	597.471	663.368	451.929	512.233
P97807_63	VPTDK[+42]YYGAQTVR	794.415528_duplicate1	208.31	210.457	142.118	164.114
P97807_63	VPTDK[+42]YYGAQTVR	631.352199_duplicate1	674.516	749.854	508.667	588.462
P97807_63	VPTDK[+42]YYGAQTVR	574.330736_duplicate1	183.535	177.992	126.067	146.407
P97807_63	VPTDK[+42]YYGAQTVR	503.294	351.236	364.685	248.159	281.42
P97807_63	VPTDK[+42]YYGAQTVR	375.235	191.579	178.922	126.115	158.384
P97807_63	VPTDK[+42]YYGAQTVR	583.308603_duplicate1	221.16	245.802	166.082	196.957
P97807_63	VPTDK[+42]YYGAQTVR	746.371932_duplicate1	NA	504.758	385.304	416.143
P97807_63	VPTDK[+42]YYGAQTVR	966.457	214.939	215.678	153.263	195.12
P97807_63	VPTDK[+42]YYGAQTVR	1037.49	49.7865	NA	33.7543	42.6979
P97807_63	VPTDK[+42]YYGAQTVR	483.732	53.1415	61.8986	NA	46.6319
P97807_77	STM[+16]NFK[+42]IGGATER	735.356	NA	415.726	NA	317.774
P97807_77	STM[+16]NFK[+42]IGGATER	735.858	NA	318.263	NA	248.737
P97807_77	STM[+16]NFK[+42]IGGATER	736.358	NA	150.963	NA	102.537
P97807_77	STM[+16]NFK[+42]IGGATER	1134.59	NA	61.8041	NA	47.6959
P97807_77	STM[+16]NFK[+42]IGGATER	1020.55	NA	43.4536	NA	36.0464
P97807_77	STM[+16]NFK[+42]IGGATER	873.479	NA	102.844	NA	91.6563
P97807_77	STM[+16]NFK[+42]IGGATER	703.373	NA	115.413	NA	87.5872
P97807_77	STM[+16]NFK[+42]IGGATER	590.289	NA	168.415	NA	121.085
P97807_77	STM[+16]NFK[+42]IGGATER	597.234	NA	31.6272	NA	21.8728
P97807_77	STM[+16]NFK[+42]IGGATER	767.339	NA	21.4743	NA	18.0257
P97807_77	STM[+16]NFK[+42]IGGATER	880.423	NA	32.6758	NA	24.3242
P97807_77	STM[+16]NFK[+42]IGGATER	490.573	NA	246.054	NA	180.946
P97807_77	STM[+16]NFK[+42]IGGATER	490.908	NA	200.563	NA	143.937
P97807_77	STM[+16]NFK[+42]IGGATER	491.241	NA	105.91	NA	94.0904
P97807_77	STM[+16]NFK[+42]IGGATER	703.373329_duplicate1	NA	123.456	NA	59.5436
P97807_77	STM[+16]NFK[+42]IGGATER	590.289265_duplicate1	NA	156.648	NA	110.852
P97807_77	STM[+16]NFK[+42]IGGATER	533.268	NA	39.8687	NA	32.6313
P97807_77	STM[+16]NFK[+42]IGGATER	476.246	NA	7.67471	NA	6.82529
P97807_77	STM[+16]NFK[+42]IGGATER	597.233724_duplicate1	NA	35.1806	NA	23.3194
P97807_77	STM[+16]NFK[+42]IGGATER	767.339252_duplicate1	NA	49.0137	NA	36.4863
P99028_83	DHC[+57]VAHK[+42]LFK	432.889	NA	422.592	210.408	NA
P99028_83	DHC[+57]VAHK[+42]LFK	433.223	NA	340.242	187.758	NA
P99028_83	DHC[+57]VAHK[+42]LFK	433.557	NA	140.683	74.817	NA
Q03265_427	AMK[+42]QVAGTMK	553.788	383.23	205.137	188.133	NA
Q03265_427	AMK[+42]QVAGTMK	554.29	285.543	149.654	142.303	NA
Q03265_427	AMK[+42]QVAGTMK	554.79	NA	59.0846	58.8059	NA
Q03265_427	AMK[+42]QVAGTMK	606.328	57.3142	27.3223	23.3634	NA
Q03265_427	AMK[+42]QVAGTMK	436.222	28.0805	16.2332	14.1863	NA
Q03265_539	ISEQSDAK[+42]LK	580.812	1326.38	1500.31	1251.08	1132.23
Q03265_539	ISEQSDAK[+42]LK	581.313	761.573	931.482	762.68	665.265
Q03265_539	ISEQSDAK[+42]LK	581.814	299.472	334.29	271.178	244.06
Q03265_539	ISEQSDAK[+42]LK	1047.53	272.535	317.319	276.322	249.324
Q03265_539	ISEQSDAK[+42]LK	960.5	174.046	206.859	163.357	161.738
Q03265_539	ISEQSDAK[+42]LK	831.457	171.201	191.339	158.642	156.317
Q03265_539	ISEQSDAK[+42]LK	703.398	255.207	272.108	238.238	232.948
Q03265_539	ISEQSDAK[+42]LK	616.366	69.4084	73.5672	78.3467	65.1777
Q03265_539	ISEQSDAK[+42]LK	501.34	73.6857	71.6588	59.3045	59.851
Q03265_539	ISEQSDAK[+42]LK	430.302	44.5786	NA	44.174	39.5874
Q03265_539	ISEQSDAK[+42]LK	458.225	23.8139	30.8724	25.8328	22.4809
Q03265_539	ISEQSDAK[+42]LK	901.426	NA	27.6111	21.3423	23.1544
Q03265_539	ISEQSDAK[+42]LK	1014.51	17.7702	NA	16.0614	16.2795
Q05920_297	LTSDSVK[+42]LAK	552.319	1166.25	1112.3	794.828	902.122
Q05920_297	LTSDSVK[+42]LAK	552.82	630.188	634.213	418.022	478.076
Q05920_297	LTSDSVK[+42]LAK	553.322	268.73	260.57	204.522	218.179
Q05920_297	LTSDSVK[+42]LAK	990.547	160.085	149.921	115.314	127.18
Q05920_297	LTSDSVK[+42]LAK	889.499	597.679	561.809	385.804	432.208
Q05920_297	LTSDSVK[+42]LAK	802.467	93.1177	86.4317	65.4914	75.4593
Q05920_297	LTSDSVK[+42]LAK	687.44	73.2863	76.6955	62.0761	58.9421
Q05920_297	LTSDSVK[+42]LAK	600.408	37.4873	31.316	NA	28.5796
Q05920_297	LTSDSVK[+42]LAK	501.34	60.8509	55.0146	41.5698	42.0647
Q05920_297	LTSDSVK[+42]LAK	331.234	28.6459	27.9185	21.9643	18.9714
Q05920_297	LTSDSVK[+42]LAK	417.198	11.8978	12.8104	7.4358	8.35599
Q05920_297	LTSDSVK[+42]LAK	773.404	NA	15.1018	12.7987	13.6256
Q05920_992	ELEK[+42]DLIDR	586.812	964.104	1142.23	378.269	837.899
Q05920_992	ELEK[+42]DLIDR	587.313	843.513	1064.85	NA	868.121
Q05920_992	ELEK[+42]DLIDR	587.814	235.156	268.692	109.337	231.315
Q05920_992	ELEK[+42]DLIDR	930.489	187.426	249.988	67.6121	206.474
Q05920_992	ELEK[+42]DLIDR	801.446	195.095	232.541	73.9627	190.402
Q05920_992	ELEK[+42]DLIDR	631.341	323.92	402.979	133.665	310.936
Q05920_992	ELEK[+42]DLIDR	516.314	134.322	149.589	51.0752	130.514
Q05920_992	ELEK[+42]DLIDR	403.23	120.818	145.51	39.8056	111.866
Q3TC72_233	DTIADPHNLK[+42]IC[+57]C[+57]R	585.95	NA	99.8624	159.775	124.363
Q3TC72_233	DTIADPHNLK[+42]IC[+57]C[+57]R	586.283	NA	87.6118	NA	120.216
Q3TC72_233	DTIADPHNLK[+42]IC[+57]C[+57]R	891.454	NA	12.8831	21.3274	14.7895
Q3TC72_233	DTIADPHNLK[+42]IC[+57]C[+57]R	608.264	NA	11.4824	17.8714	14.6462
Q3TC72_233	DTIADPHNLK[+42]IC[+57]C[+57]R	713.34	NA	33.9047	43.1753	39.92
Q5F285_43	ELFDK[+42]ANK	503.764	NA	226.794	NA	171.706
Q5F285_43	ELFDK[+42]ANK	504.265	NA	208.637	NA	136.863
Q5F285_43	ELFDK[+42]ANK	504.767	NA	58.0103	NA	37.9897
Q5F285_43	ELFDK[+42]ANK	764.394	NA	66.2962	NA	53.2038
Q5F285_43	ELFDK[+42]ANK	332.193	NA	15.3229	NA	14.1771
Q5F285_43	ELFDK[+42]ANK	390.202	NA	4.56997	NA	2.43003
Q5XF90_665	VIALAYKK[+42]	474.801	NA	392.602	NA	314.398
Q5XF90_665	VIALAYKK[+42]	848.524	NA	115.475	NA	84.025
Q5XF90_665	VIALAYKK[+42]	735.44	NA	317.098	NA	295.402
Q5XF90_665	VIALAYKK[+42]	551.319	NA	136.032	NA	116.468
Q5XF90_665	VIALAYKK[+42]	317.218	NA	25.3957	NA	24.6043
Q5XF90_665	VIALAYKK[+42]	424.766	NA	33.4194	NA	20.0806
Q5XF90_665	VIALAYKK[+42]	397.281	NA	37.8339	NA	28.6661
Q60759_240	GFILEK[+42]GMR	546.797	NA	607.748	407.184	669.069
Q60759_240	GFILEK[+42]GMR	547.299	NA	483.197	392.419	629.383
Q60759_240	GFILEK[+42]GMR	547.799	NA	191.567	95.6669	119.766
Q60759_240	GFILEK[+42]GMR	888.497	NA	116.274	83.8428	124.883
Q60759_240	GFILEK[+42]GMR	775.413	NA	362.527	224.145	380.328
Q60759_240	GFILEK[+42]GMR	662.329	NA	226.506	135.909	225.585
Q60759_240	GFILEK[+42]GMR	533.286	NA	89.8193	59.5433	93.6374
Q60759_240	GFILEK[+42]GMR	363.181	NA	53.5304	31.1828	51.7869
Q60759_240	GFILEK[+42]GMR	318.181	NA	76.3936	37.461	64.6454
Q60759_240	GFILEK[+42]GMR	431.265	NA	25.6369	18.264	20.0991
Q60759_240	GFILEK[+42]GMR	787.435	NA	13.5171	NA	10.2945
Q60759_240	GFILEK[+42]GM[+16]R	554.795	453.221	315.744	92.4204	222.115
Q60759_240	GFILEK[+42]GM[+16]R	555.296	353.633	255.817	84.0226	213.027
Q60759_240	GFILEK[+42]GM[+16]R	555.797	136.56	95.3551	28.6539	72.4313
Q60759_240	GFILEK[+42]GM[+16]R	791.408	160.983	115.851	32.1546	86.0109
Q60759_240	GFILEK[+42]GM[+16]R	678.324	133.304	85.7913	NA	60.196
Q60759_240	GFILEK[+42]GM[+16]R	549.281	55.3532	35.154	NA	26.1307
Q60759_240	GFILEK[+42]GM[+16]R	379.176	35.1138	25.9481	NA	20.8662
Q60759_240	GFILEK[+42]GM[+16]R	318.181	54.2508	38.8802	NA	26.0104
Q60759_240	GFILEK[+42]GM[+16]R	560.308	27.4981	20.02	13.0337	19.9483
Q60759_240	GFILEK[+42]GM[+16]R	730.413	13.7747	12.2851	NA	5.95311
Q60931_224	FGIAAK[+42]YK	470.269	NA	298.53	205.91	289.059
Q60931_224	FGIAAK[+42]YK	470.77	NA	152.589	110.636	136.275
Q60931_224	FGIAAK[+42]YK	471.271	NA	68.4792	47.9344	NA
Q60931_224	FGIAAK[+42]YK	792.461	NA	56.2868	43.1429	61.5702
Q60931_224	FGIAAK[+42]YK	735.44	NA	41.5714	29.0159	42.4128
Q60931_224	FGIAAK[+42]YK	622.356	NA	135.872	87.1952	116.432
Q60931_224	FGIAAK[+42]YK	551.319	NA	50.7235	NA	44.9426
Q60931_224	FGIAAK[+42]YK	310.176	NA	18.2972	10.628	16.0748
Q61102_350	YFNNEK[+42]YEAQR	752.347	NA	153.514	135.486	NA
Q61102_350	YFNNEK[+42]YEAQR	752.848	NA	114.921	72.0793	NA
Q61102_350	YFNNEK[+42]YEAQR	753.35	NA	64.602	27.398	NA
Q61102_350	YFNNEK[+42]YEAQR	1193.55	NA	29.9109	28.0891	NA
Q61102_350	YFNNEK[+42]YEAQR	1079.51	NA	19.8452	9.15475	NA
Q61102_350	YFNNEK[+42]YEAQR	965.469	NA	14.6584	7.34162	NA
Q61102_350	YFNNEK[+42]YEAQR	836.426	NA	28.5424	19.4576	NA
Q61102_350	YFNNEK[+42]YEAQR	666.321	NA	24.3612	17.6388	NA
Q61425_185	LVEVIK[+42]TPMTSQK	758.426	655.461	949.847	779.11	831.582
Q61425_185	LVEVIK[+42]TPMTSQK	758.928	522.308	808.437	597.721	712.534
Q61425_185	LVEVIK[+42]TPMTSQK	759.429	291.559	449.646	346.618	402.177
Q61425_185	LVEVIK[+42]TPMTSQK	1303.69	61.3729	97.3779	65.5352	92.2141
Q61425_185	LVEVIK[+42]TPMTSQK	1174.65	69.8084	114.259	86.0982	101.834
Q61425_185	LVEVIK[+42]TPMTSQK	1075.58	157.445	251.237	172.621	226.197
Q61425_185	LVEVIK[+42]TPMTSQK	962.498	185.437	310.989	221.434	273.64
Q61425_185	LVEVIK[+42]TPMTSQK	792.392	196.067	291.768	199.979	265.685
Q61425_185	LVEVIK[+42]TPMTSQK	691.344	174.993	257.97	195.026	239.511
Q61425_185	LVEVIK[+42]TPMTSQK	554.355	48.1417	58.6797	40.424	54.7546
Q61425_185	LVEVIK[+42]TPMTSQK	724.46	61.148	87.0852	62.648	77.1189
Q61425_185	LVEVIK[+42]TPMTSQK	825.508	42.1414	63.4346	50.8952	57.0288
Q61425_185	LVEVIK[+42]TPMTSQK	413.258	15.8212	33.8738	23.1344	22.1705
Q61425_185	LVEVIK[+42]TPMTSQK	505.953	410.47	573.462	419.493	507.076
Q61425_185	LVEVIK[+42]TPMTSQK	506.288	399.577	513.243	373.04	432.14
Q61425_185	LVEVIK[+42]TPMTSQK	506.621	190.14	286.395	177.182	271.284
Q61425_185	LVEVIK[+42]TPMTSQK	792.392015_duplicate1	73.1486	93.4889	67.3756	86.4869
Q61425_185	LVEVIK[+42]TPMTSQK	691.344337_duplicate1	200.71	316.475	185.516	257.3
Q61425_185	LVEVIK[+42]TPMTSQK	463.251	35.4102	50.4528	37.1986	44.4383
Q61425_185	LVEVIK[+42]TPMTSQK	362.203	15.5647	24.9934	17.9678	32.4741
Q61425_185	LVEVIK[+42]TPMTSQK	342.202	41.0331	67.2469	31.3444	31.8756
Q61425_185	LVEVIK[+42]TPMTSQK	554.354825_duplicate1	31.8545	48.0839	33.3453	48.7163
Q61425_185	LVEVIK[+42]TPMTSQK	724.460353_duplicate1	22.3139	47.8647	25.2621	37.5592
Q61425_185	LVEVIK[+42]TPMTSQK	413.257654_duplicate1	21.2136	37.4887	22.9924	35.3053
Q61425_185	LVEVIK[+42]TPM[+16]TSQK	511.285	NA	525.17	NA	427.83
Q61425_185	LVEVIK[+42]TPM[+16]TSQK	511.619	NA	263.088	NA	179.912
Q61425_185	LVEVIK[+42]TPM[+16]TSQK	511.953	NA	142.104	NA	86.896
Q61425_185	LVEVIK[+42]TPM[+16]TSQK	808.387	NA	55.0554	NA	35.9446
Q61425_185	LVEVIK[+42]TPM[+16]TSQK	707.339	NA	123.604	NA	80.3956
Q61425_185	LVEVIK[+42]TPM[+16]TSQK	342.202	NA	22.7924	NA	13.2076
Q61425_185	LVEVIK[+42]TPM[+16]TSQK	413.258	NA	14.6551	NA	13.3449
Q61425_312	TGEGFYK[+42]YK	567.777	1662.13	1803.25	1244.56	1445.56
Q61425_312	TGEGFYK[+42]YK	568.278	1089.16	1213.4	877.546	935.889
Q61425_312	TGEGFYK[+42]YK	568.78	466.219	472.474	359.849	379.959
Q61425_312	TGEGFYK[+42]YK	976.477	193.576	196.198	137.51	179.716
Q61425_312	TGEGFYK[+42]YK	847.435	562.787	657.287	372.527	446.399
Q61425_312	TGEGFYK[+42]YK	790.413	141.503	146.191	90.494	123.312
Q61425_312	TGEGFYK[+42]YK	643.345	341.259	337.062	224.45	267.229
Q61425_312	TGEGFYK[+42]YK	480.282	164.89	186.563	124.77	155.777
Q61425_312	TGEGFYK[+42]YK	310.176	96.9855	105.166	66.9387	85.4098
Q61425_312	TGEGFYK[+42]YK	345.14	34.2089	37.4015	24.236	32.1536
Q61425_312	TGEGFYK[+42]YK	655.272	17.6435	14.2844	14.4033	16.1688
Q61425_75	GIEESLK[+42]R	487.269	1933.73	2385.11	1714.1	2032.06
Q61425_75	GIEESLK[+42]R	487.771	998.752	1264.59	854.685	984.469
Q61425_75	GIEESLK[+42]R	488.272	325.978	390.246	307.688	332.088
Q61425_75	GIEESLK[+42]R	803.426	1024.93	1203.95	831.382	966.73
Q61425_75	GIEESLK[+42]R	674.383	556.652	674.758	470.632	534.458
Q61425_75	GIEESLK[+42]R	545.341	467.566	502.887	357.305	411.242
Q61425_75	GIEESLK[+42]R	458.309	132.348	167.839	112.607	132.706
Q61425_75	GIEESLK[+42]R	345.224	163.34	195.801	130.342	153.017
Q61425_75	GIEESLK[+42]R	429.198	43.2091	58.2482	39.7532	42.7894
Q61425_75	GIEESLK[+42]R	516.23	33.3354	37.1277	25.5368	30.0002
Q61425_75	GIEESLK[+42]R	629.314	29.267	30.3544	24.422	26.9566
Q61425_75	GIEESLK[+42]R	799.42	47.656	52.8819	40.8304	38.6317
Q61586_783	NAVK[+42]MFK	440.241	500.423	478.036	NA	372.04
Q61586_783	NAVK[+42]MFK	765.433	37.0881	25.3832	NA	16.0287
Q61586_783	NAVK[+42]MFK	694.396	165.323	152.231	NA	119.446
Q61586_783	NAVK[+42]MFK	595.327	144.136	121.295	NA	126.068
Q61586_783	NAVK[+42]MFK	425.222	40.3824	32.8281	NA	28.7895
Q61586_783	NAVK[+42]MFK	586.302	3.21324	NA	NA	2.52941
Q64433_66	SGEIEPVSVK[+42]VGDK	743.393	NA	341.09	250.318	298.592
Q64433_66	SGEIEPVSVK[+42]VGDK	743.895	NA	309.222	180.927	206.351
Q64433_66	SGEIEPVSVK[+42]VGDK	1099.6	NA	82.7448	73.1779	80.0773
Q64433_66	SGEIEPVSVK[+42]VGDK	774.436	NA	37.7311	30.481	29.2879
Q64433_66	SGEIEPVSVK[+42]VGDK	588.335	NA	27.0299	21.5862	23.8839
Q64433_66	SGEIEPVSVK[+42]VGDK	516.23	NA	50.7809	43.7849	46.9342
Q64433_70	VGDK[+42]VLLPEYGGTK	759.414	NA	555.464	419.953	532.583
Q64433_70	VGDK[+42]VLLPEYGGTK	759.916	NA	457.344	344.162	448.994
Q64433_70	VGDK[+42]VLLPEYGGTK	760.417	NA	253.874	162.2	235.925
Q64433_70	VGDK[+42]VLLPEYGGTK	1076.6	NA	88.5549	73.4805	88.9645
Q64433_70	VGDK[+42]VLLPEYGGTK	977.53	NA	228.067	152.799	204.134
Q64433_70	VGDK[+42]VLLPEYGGTK	864.446	NA	131.769	96.5906	135.141
Q64433_70	VGDK[+42]VLLPEYGGTK	751.362	NA	304.068	216.092	297.84
Q64433_70	VGDK[+42]VLLPEYGGTK	541.298	NA	74.7215	48.9615	70.817
Q64433_70	VGDK[+42]VLLPEYGGTK	654.382	NA	55.9397	40.6939	59.3664
Q64433_70	VGDK[+42]VLLPEYGGTK	767.466	NA	77.6433	NA	76.607
Q64433_70	VGDK[+42]VLLPEYGGTK	506.612	NA	191.024	119.648	184.829
Q64433_70	VGDK[+42]VLLPEYGGTK	506.946	NA	173.542	120.544	149.914
Q64433_70	VGDK[+42]VLLPEYGGTK	751.362095_duplicate1	NA	149.179	93.5697	122.752
Q64433_70	VGDK[+42]VLLPEYGGTK	654.309	NA	16.708	11.6682	17.1238
Q64433_70	VGDK[+42]VLLPEYGGTK	525.267	NA	22.9517	20.3696	26.1787
Q64433_70	VGDK[+42]VLLPEYGGTK	376.185	NA	39.6712	26.2467	32.5821
Q64433_70	VGDK[+42]VLLPEYGGTK	541.298039_duplicate1	NA	37.8492	23.3887	32.7621
Q64433_70	VGDK[+42]VLLPEYGGTK	654.382103_duplicate1	NA	77.3418	46.8427	73.3155
Q64433_70	VGDK[+42]VLLPEYGGTK	767.466167_duplicate1	NA	31.2229	20.3512	26.4258
Q6PD31_931	APVILTSGILM[+16]GAK[+42]	715.412	340.314	745.06	NA	325.626
Q6PD31_931	APVILTSGILM[+16]GAK[+42]	715.912	164.734	368.124	NA	154.142
Q6PD31_931	APVILTSGILM[+16]GAK[+42]	1161.65	15.058	NA	NA	10.2471
Q6PD31_931	APVILTSGILM[+16]GAK[+42]	1048.57	76.762	NA	NA	67.6407
Q6PD31_931	APVILTSGILM[+16]GAK[+42]	935.487	99.9681	NA	NA	71.2383
Q6PD31_931	APVILTSGILM[+16]GAK[+42]	747.407	NA	14.8705	NA	3.12949
Q80XL6_166	LDK[+42]YGTGVGYC[+57]K	701.837	NA	164.077	NA	127.423
Q80XL6_166	LDK[+42]YGTGVGYC[+57]K	702.339	NA	139.618	NA	108.382
Q80XL6_166	LDK[+42]YGTGVGYC[+57]K	702.839	NA	64.0736	NA	40.9264
Q80XL6_166	LDK[+42]YGTGVGYC[+57]K	1004.45	NA	50.9486	NA	39.0514
Q80XL6_166	LDK[+42]YGTGVGYC[+57]K	841.387	NA	60.0386	NA	40.4614
Q80XL6_166	LDK[+42]YGTGVGYC[+57]K	683.318	NA	17.3143	NA	12.6857
Q80XL6_175	YGTGVGYC[+57]K[+42]R	601.785	NA	122.447	130.944	161.61
Q80XL6_175	YGTGVGYC[+57]K[+42]R	602.286	NA	100.406	111.297	125.297
Q80XL6_175	YGTGVGYC[+57]K[+42]R	602.787	NA	39.1516	40.3751	46.4733
Q80XL6_175	YGTGVGYC[+57]K[+42]R	881.43	NA	25.0991	24.6209	27.2799
Q80XL6_175	YGTGVGYC[+57]K[+42]R	478.23	NA	5.02122	4.92555	5.05324
Q80XN0_103	ELDSLK[+42]SDR	552.78	582.072	694.475	300.643	543.81
Q80XN0_103	ELDSLK[+42]SDR	553.282	315.492	376.669	183.7	296.639
Q80XN0_103	ELDSLK[+42]SDR	553.783	99.8446	126.242	47.0644	102.849
Q80XN0_103	ELDSLK[+42]SDR	862.426	190.771	237.223	92.1055	196.401
Q80XN0_103	ELDSLK[+42]SDR	747.4	105.523	114.591	45.95	89.9362
Q80XN0_103	ELDSLK[+42]SDR	660.368	68.2112	81.7206	31.2857	54.7824
Q80XN0_103	ELDSLK[+42]SDR	547.283	196.146	224.708	95.6173	186.029
Q80XN0_103	ELDSLK[+42]SDR	377.178	117.465	152.888	52.2331	115.914
Q80XN0_280	YFDEK[+42]IAK	528.274	NA	435.585	264.708	329.206
Q80XN0_280	YFDEK[+42]IAK	528.776	NA	243.863	124.073	203.064
Q80XN0_280	YFDEK[+42]IAK	529.277	NA	225.26	160.672	210.067
Q80XN0_280	YFDEK[+42]IAK	892.477	NA	86.1031	52.4842	59.9127
Q80XN0_280	YFDEK[+42]IAK	745.409	NA	187.114	91.2499	148.636
Q80XN0_280	YFDEK[+42]IAK	630.382	NA	23.1527	9.14204	14.7053
Q80XN0_280	YFDEK[+42]IAK	331.234	NA	10.3199	5.03028	6.64979
Q80XN0_280	YFDEK[+42]IAK	311.139	NA	26.1913	13.4757	12.333
Q8BGC4_292	AGVLPTK[+42]LLK	541.353	896.69	784.824	259.48	459.006
Q8BGC4_292	AGVLPTK[+42]LLK	541.854	542.622	509.884	152.34	271.653
Q8BGC4_292	AGVLPTK[+42]LLK	542.355	222.618	194.028	57.1191	100.735
Q8BGC4_292	AGVLPTK[+42]LLK	953.639	8.64791	NA	2.18968	NA
Q8BGC4_292	AGVLPTK[+42]LLK	854.571	222.755	188.493	47.4583	100.794
Q8BGC4_292	AGVLPTK[+42]LLK	741.487	830.422	649.394	193.949	384.236
Q8BGC4_292	AGVLPTK[+42]LLK	644.434	47.1134	32.1173	7.95285	16.3164
Q8BGC4_292	AGVLPTK[+42]LLK	373.281	11.5159	8.49693	NA	4.29371
Q8BGC4_292	AGVLPTK[+42]LLK	371.247	36.4051	27.9804	NA	17.2755
Q8BGC4_292	AGVLPTK[+42]LLK	341.218	86.654	67.9329	19.1984	36.7146
Q8BGC4_35	TMQK[+42]LVVTR	559.324	2099.36	1952.57	1311.34	1588.24
Q8BGC4_35	TMQK[+42]LVVTR	559.825	1297.91	1176.97	749.8	1018.82
Q8BGC4_35	TMQK[+42]LVVTR	560.325	540.412	655.959	NA	473.5
Q8BGC4_35	TMQK[+42]LVVTR	885.552	621.031	632.058	411.747	521.163
Q8BGC4_35	TMQK[+42]LVVTR	757.493	381.621	376.003	258.848	307.029
Q8BGC4_35	TMQK[+42]LVVTR	587.388	332.624	327.786	212.863	273.227
Q8BGC4_35	TMQK[+42]LVVTR	474.303	229.841	196.265	139.467	167.427
Q8BGC4_35	TMQK[+42]LVVTR	375.235	173.383	179.003	119.278	137.336
Q8BGC4_35	TMQK[+42]LVVTR	508.8	21.8363	25.8829	19.4092	21.8716
Q8BGC4_35	TMQK[+42]LVVTR	531.26	83.3666	91.8735	57.4717	69.2882
Q8BGC4_35	TMQK[+42]LVVTR	644.344	69.2748	58.8338	44.1186	55.7728
Q8BGC4_35	TMQK[+42]LVVTR	743.412	81.6047	74.4146	51.5643	65.9165
Q8BGC4_35	TMQK[+42]LVVTR	842.48	39.9483	42.8842	27.1559	36.0115
Q8BGC4_35	TM[+16]QK[+42]LVVTR	567.321	368.721	351.636	187.163	265.981
Q8BGC4_35	TM[+16]QK[+42]LVVTR	567.822	237.107	224.641	97.2098	161.042
Q8BGC4_35	TM[+16]QK[+42]LVVTR	568.323	105.065	100.11	64.3361	92.4886
Q8BGC4_35	TM[+16]QK[+42]LVVTR	885.552	152.018	134.515	53.0601	83.9062
Q8BGC4_35	TM[+16]QK[+42]LVVTR	757.493	53.9271	54.9762	NA	47.9307
Q8BGC4_35	TM[+16]QK[+42]LVVTR	587.388	59.5636	60.0276	26.1817	36.227
Q8BGC4_35	TM[+16]QK[+42]LVVTR	474.303	44.8094	33.0718	17.6725	27.9463
Q8BGC4_35	TM[+16]QK[+42]LVVTR	375.235	35.018	30.8449	20.5768	22.5603
Q8BGC4_35	TM[+16]QK[+42]LVVTR	547.254	19.4052	13.7501	NA	10.8188
Q8BGC4_35	TM[+16]QK[+42]LVVTR	660.339	7.80577	7.84393	4.12803	5.22227
Q8BGC4_35	TM[+16]QK[+42]LVVTR	759.407	11.1994	NA	NA	8.91989
Q8BH86_91	TIC[+57]PQLQK[+42]YK	660.853	473.503	505.987	342.266	403.244
Q8BH86_91	TIC[+57]PQLQK[+42]YK	661.354	389.772	397.244	292.469	313.515
Q8BH86_91	TIC[+57]PQLQK[+42]YK	661.855	146.137	152.113	112.148	143.102
Q8BH86_91	TIC[+57]PQLQK[+42]YK	1106.57	102.935	116.157	72.0472	85.8606
Q8BH86_91	TIC[+57]PQLQK[+42]YK	946.536	204.657	249.701	151.82	213.822
Q8BH86_91	TIC[+57]PQLQK[+42]YK	849.483	16.3089	20.313	11.9323	12.9458
Q8BH86_91	TIC[+57]PQLQK[+42]YK	721.424	28.7088	33.1207	25.4685	29.202
Q8BH86_91	TIC[+57]PQLQK[+42]YK	608.34	20.0525	23.3539	15.1812	18.4123
Q8BH86_91	TIC[+57]PQLQK[+42]YK	375.17	41.4638	44.266	28.6297	34.6405
Q8BH86_91	TIC[+57]PQLQK[+42]YK	440.904	163.229	187.477	136.396	136.898
Q8BH86_91	TIC[+57]PQLQK[+42]YK	441.238	NA	191.373	111.326	145.663
Q8BH86_91	TIC[+57]PQLQK[+42]YK	721.424302_duplicate1	23.6386	29.604	17.2559	21.5015
Q8BH86_91	TIC[+57]PQLQK[+42]YK	608.340238_duplicate1	47.1054	50.289	28.5737	35.0319
Q8BH86_91	TIC[+57]PQLQK[+42]YK	480.282	33.2705	31.6791	22.6393	27.9111
Q8BH86_91	TIC[+57]PQLQK[+42]YK	375.169667_duplicate1	28.6296	27.3228	14.4498	17.0978
Q8BH86_91	TIC[+57]PQLQK[+42]YK	600.281	23.0218	30.4763	18.5479	24.954
Q8BKZ9_194	NILEK[+42]HSLDASQGTATGPR	679.684	NA	90.2981	165.359	110.843
Q8BKZ9_194	NILEK[+42]HSLDASQGTATGPR	680.018	NA	93.0581	150.197	114.745
Q8BKZ9_194	NILEK[+42]HSLDASQGTATGPR	680.352	NA	81.4784	175.962	102.56
Q8BKZ9_194	NILEK[+42]HSLDASQGTATGPR	787.406	NA	13.1435	21.813	24.5435
Q8BKZ9_194	NILEK[+42]HSLDASQGTATGPR	659.347	NA	41.7251	53.1529	44.6221
Q8BKZ9_194	NILEK[+42]HSLDASQGTATGPR	602.326	NA	13.1537	15.113	NA
Q8BMS1_129	MFEK[+42]LEK	483.752	2606.42	2676.41	1630.91	2019.26
Q8BMS1_129	MFEK[+42]LEK	484.253	1434.98	1440.67	922.867	1164.49
Q8BMS1_129	MFEK[+42]LEK	484.754	559.796	596.495	393.38	470.328
Q8BMS1_129	MFEK[+42]LEK	835.456	1024.26	1032.02	590.325	779.892
Q8BMS1_129	MFEK[+42]LEK	688.388	892.803	932.61	507.993	732.094
Q8BMS1_129	MFEK[+42]LEK	559.345	207.092	206.811	122.056	172.042
Q8BMS1_129	MFEK[+42]LEK	389.239	102.563	103.589	57.536	82.3118
Q8BMS1_129	MFEK[+42]LEK	418.232	37.1153	40.8639	NA	29.1958
Q8BMS1_129	MFEK[+42]LEK	408.159	27.2751	27.0148	16.564	24.646
Q8BMS1_129	MFEK[+42]LEK	691.348	44.4475	46.6865	26.9815	36.8845
Q8BMS1_129	MFEK[+42]LEK	820.391	54.5192	52.7235	24.5213	38.7359
Q8BMS1_334	FGELALTK[+42]ESK	632.843	574.933	593.891	384.572	512.603
Q8BMS1_334	FGELALTK[+42]ESK	633.344	438.29	464.659	334.71	400.841
Q8BMS1_334	FGELALTK[+42]ESK	633.846	183.103	194.183	123.668	158.047
Q8BMS1_334	FGELALTK[+42]ESK	1117.61	62.596	66.2907	41.2744	53.8389
Q8BMS1_334	FGELALTK[+42]ESK	1060.59	NA	36.4216	NA	28.358
Q8BMS1_334	FGELALTK[+42]ESK	931.546	98.0931	116.98	77.7361	99.1909
Q8BMS1_334	FGELALTK[+42]ESK	818.462	230.222	246.381	146.648	199.748
Q8BMS1_334	FGELALTK[+42]ESK	747.425	174.233	182.548	112.798	168.42
Q8BMS1_334	FGELALTK[+42]ESK	533.293	48.567	42.9627	35.2807	41.1895
Q8BMS1_334	FGELALTK[+42]ESK	518.261	39.618	42.0844	27.7706	35.0269
Q8BMS1_350	ALM[+16]GLYNGQVLC[+57]K[+42]K	826.929	NA	173.845	114.789	239.866
Q8BMS1_350	ALM[+16]GLYNGQVLC[+57]K[+42]K	827.43	NA	509.062	271.482	745.457
Q8BMS1_350	ALM[+16]GLYNGQVLC[+57]K[+42]K	827.931	NA	439.955	268.545	636.5
Q8BMS1_350	ALM[+16]GLYNGQVLC[+57]K[+42]K	1151.59	NA	56.1778	39.149	90.1732
Q8BMS1_350	ALM[+16]GLYNGQVLC[+57]K[+42]K	874.481	NA	46.3282	42.3944	91.2774
Q8BMS1_350	ALM[+16]GLYNGQVLC[+57]K[+42]K	689.401	NA	28.2505	16.2497	39.9998
Q8BMS1_350	ALM[+16]GLYNGQVLC[+57]K[+42]K	665.333	NA	33.5827	28.2786	57.1387
Q8BMS1_350	ALM[+16]GLYNGQVLC[+57]K[+42]K	1063.52	NA	4.45129	NA	10
Q8BMS1_350	ALM[+16]GLYNGQVLC[+57]K[+42]K	551.621	NA	167.179	95.5201	213.801
Q8BMS1_350	ALM[+16]GLYNGQVLC[+57]K[+42]K	551.956	NA	423.453	329.811	741.736
Q8BMS1_350	ALM[+16]GLYNGQVLC[+57]K[+42]K	552.289	NA	364.126	318.165	670.709
Q8BMS1_350	ALM[+16]GLYNGQVLC[+57]K[+42]K	817.46	NA	14.845	8.46417	18.1909
Q8BMS1_350	ALM[+16]GLYNGQVLC[+57]K[+42]K	689.401458_duplicate1	NA	116.554	82.1791	190.267
Q8BMS1_350	ALM[+16]GLYNGQVLC[+57]K[+42]K	590.333	NA	230.694	141.852	317.954
Q8BMS1_350	ALM[+16]GLYNGQVLC[+57]K[+42]K	477.249	NA	124.852	80.7015	204.446
Q8BMS1_350	ALM[+16]GLYNGQVLC[+57]K[+42]K	317.218	NA	36.5469	22.0099	50.4432
Q8BMS1_350	ALM[+16]GLYNGQVLC[+57]K[+42]K	389.185	NA	29.706	17.2512	38.5428
Q8BMS1_350	ALM[+16]GLYNGQVLC[+57]K[+42]K	502.269	NA	67.4719	44.7805	80.2477
Q8BMS1_350	ALM[+16]GLYNGQVLC[+57]K[+42]K	665.33271_duplicate1	NA	33.3254	26.7717	58.9029
Q8BMS1_351	ALM[+16]GLYNGQVLC[+57]KK[+42]	826.929	NA	174.662	117.565	226.273
Q8BMS1_351	ALM[+16]GLYNGQVLC[+57]KK[+42]	827.43	NA	514.416	302.803	768.78
Q8BMS1_351	ALM[+16]GLYNGQVLC[+57]KK[+42]	827.931	NA	440.452	271.367	636.681
Q8BMS1_351	ALM[+16]GLYNGQVLC[+57]KK[+42]	1321.69	NA	27.6944	13.4791	41.8265
Q8BMS1_351	ALM[+16]GLYNGQVLC[+57]KK[+42]	1151.59	NA	56.1778	39.149	90.1732
Q8BMS1_351	ALM[+16]GLYNGQVLC[+57]KK[+42]	988.524	NA	40.8095	18.6537	48.5368
Q8BMS1_351	ALM[+16]GLYNGQVLC[+57]KK[+42]	874.481	NA	46.2833	42.0276	91.1891
Q8BMS1_351	ALM[+16]GLYNGQVLC[+57]KK[+42]	689.401	NA	28.2505	16.2497	39.9998
Q8BMS1_351	ALM[+16]GLYNGQVLC[+57]KK[+42]	551.621	NA	167.06	94.826	213.114
Q8BMS1_351	ALM[+16]GLYNGQVLC[+57]KK[+42]	551.956	NA	423.324	328.104	736.573
Q8BMS1_351	ALM[+16]GLYNGQVLC[+57]KK[+42]	552.289	NA	363.076	310.435	670.989
Q8BMS1_351	ALM[+16]GLYNGQVLC[+57]KK[+42]	689.401458_duplicate1	NA	116.499	81.8223	190.178
Q8BMS1_351	ALM[+16]GLYNGQVLC[+57]KK[+42]	590.333	NA	231.797	148.231	319.473
Q8BMS1_351	ALM[+16]GLYNGQVLC[+57]KK[+42]	477.249	NA	125.521	84.9371	205.542
Q8BMS1_351	ALM[+16]GLYNGQVLC[+57]KK[+42]	317.218	NA	36.4845	21.6585	50.3571
Q8BMS1_351	ALM[+16]GLYNGQVLC[+57]KK[+42]	389.185	NA	29.7705	17.603	38.6265
Q8BMS1_351	ALM[+16]GLYNGQVLC[+57]KK[+42]	502.269	NA	67.4719	44.7805	80.2477
Q8BMS1_351	ALM[+16]GLYNGQVLC[+57]KK[+42]	665.333	NA	33.3254	26.7717	58.9029
Q8BMS1_353	NK[+42]FGAPQK	466.253	336.684	357.188	159.128	NA
Q8BMS1_353	NK[+42]FGAPQK	466.755	169.226	178.835	71.9396	NA
Q8BMS1_353	NK[+42]FGAPQK	647.351	146.795	141.164	56.5409	NA
Q8BMS1_353	NK[+42]FGAPQK	500.283	46.1654	54.5712	19.2633	NA
Q8BMS1_353	NK[+42]FGAPQK	372.224	55.3836	55.345	23.2714	NA
Q8BMS1_390_406	TLLK[+42]DTTVTGLGRGQQQVFK[+42]GLNDK	701.134	NA	46.3451	NA	27.6549
Q8BMS1_390_406	TLLK[+42]DTTVTGLGRGQQQVFK[+42]GLNDK	1218.65	NA	697.098	NA	587.402
Q8BMS1_390_406	TLLK[+42]DTTVTGLGRGQQQVFK[+42]GLNDK	1090.59	NA	1046.87	NA	856.626
Q8BMS1_390_406	TLLK[+42]DTTVTGLGRGQQQVFK[+42]GLNDK	962.531	NA	1472.19	NA	1141.31
Q8BMS1_390_406	TLLK[+42]DTTVTGLGRGQQQVFK[+42]GLNDK	863.462	NA	2720.94	NA	2200.06
Q8BMS1_390_406	TLLK[+42]DTTVTGLGRGQQQVFK[+42]GLNDK	716.394	NA	1049.05	NA	819.448
Q8BMS1_390_406	TLLK[+42]DTTVTGLGRGQQQVFK[+42]GLNDK	546.288	NA	1583.55	NA	1296.95
Q8BMS1_390_406	TLLK[+42]DTTVTGLGRGQQQVFK[+42]GLNDK	865.471	NA	405.859	NA	300.641
Q8BMS1_390_406	TLLK[+42]DTTVTGLGRGQQQVFK[+42]GLNDK	609.827	NA	263.872	NA	203.128
Q8BMS1_406	GQQQVFK[+42]GLNDK	702.368	9392.79	8295.81	4815.04	6455.35
Q8BMS1_406	GQQQVFK[+42]GLNDK	702.869	7097.45	6361.14	3648.31	4820.59
Q8BMS1_406	GQQQVFK[+42]GLNDK	703.37	3097.98	2671.45	1523.29	2206.28
Q8BMS1_406	GQQQVFK[+42]GLNDK	541.273	558.339	473.657	281.671	368.833
Q8BMS1_406	GQQQVFK[+42]GLNDK	858.447	515.086	422.086	254.142	347.686
Q8BMS1_406	GQQQVFK[+42]GLNDK	468.581	3598.61	3140.19	1831.83	2407.37
Q8BMS1_406	GQQQVFK[+42]GLNDK	468.915	2841.45	2642.65	1391.07	1908.83
Q8BMS1_406	GQQQVFK[+42]GLNDK	469.249	1326.38	1120.88	618.071	866.165
Q8BMS1_406	GQQQVFK[+42]GLNDK	863.462	NA	365.425	207.276	278.371
Q8BMS1_406	GQQQVFK[+42]GLNDK	716.394	1037.31	897.775	503.166	674.752
Q8BMS1_406	GQQQVFK[+42]GLNDK	546.288	2112.02	1789.59	1027.35	1376.04
Q8BMS1_406	GQQQVFK[+42]GLNDK	489.267	213.155	181.79	104.789	142.266
Q8BMS1_406	GQQQVFK[+42]GLNDK	376.183	295.725	271.71	151.503	197.062
Q8BMS1_406	GQQQVFK[+42]GLNDK	432.235	NA	272.192	NA	225.637
Q8BMS1_406	GQQQVFK[+42]GLNDK	442.204	250.795	207.975	NA	159.632
Q8BMS1_406	GQQQVFK[+42]GLNDK	541.272886_duplicate1	NA	531.199	304.507	391.202
Q8BMS1_406	GQQQVFK[+42]GLNDK	688.341	NA	258.473	157.579	201.274
Q8BMS1_406	GQQQVFK[+42]GLNDK	429.727	196.519	154.194	85.3072	122.979
Q8BMS1_406_411	GQQQVFK[+42]GLNDK[+42]VK	836.954	NA	101.835	115.524	131.641
Q8BMS1_406_411	GQQQVFK[+42]GLNDK[+42]VK	837.456	NA	96.332	94.9123	154.756
Q8BMS1_406_411	GQQQVFK[+42]GLNDK[+42]VK	837.957	NA	56.3085	47.5822	78.1093
Q8BMS1_406_411	GQQQVFK[+42]GLNDK[+42]VK	1132.64	NA	44.0087	44.5656	56.4258
Q8BMS1_406_411	GQQQVFK[+42]GLNDK[+42]VK	815.462	NA	38.575	39.6833	49.7417
Q8BMS1_406_411	GQQQVFK[+42]GLNDK[+42]VK	758.441	NA	2.84351	3.6565	3.49998
Q8BMS1_406_411	GQQQVFK[+42]GLNDK[+42]VK	558.305	NA	280.362	300.91	346.227
Q8BMS1_406_411	GQQQVFK[+42]GLNDK[+42]VK	558.64	NA	191.525	247.732	287.743
Q8BMS1_406_411	GQQQVFK[+42]GLNDK[+42]VK	558.974	NA	137.078	153.708	245.214
Q8BMS1_406_411	GQQQVFK[+42]GLNDK[+42]VK	985.568	NA	14.7592	12.4226	19.8181
Q8BMS1_406_411	GQQQVFK[+42]GLNDK[+42]VK	815.462144_duplicate1	NA	105.46	91.4514	127.588
Q8BMS1_406_411	GQQQVFK[+42]GLNDK[+42]VK	758.44068_duplicate1	NA	19.5482	20.828	20.6239
Q8BMS1_406_411	GQQQVFK[+42]GLNDK[+42]VK	645.357	NA	59.2237	47.4247	61.8516
Q8BMS1_406_411	GQQQVFK[+42]GLNDK[+42]VK	493.287	NA	6.82037	8.77039	NA
Q8BMS1_406_411	GQQQVFK[+42]GLNDK[+42]VK	541.273	NA	38.4811	27.6424	41.3764
Q8BMS1_406_411	GQQQVFK[+42]GLNDK[+42]VK	858.447	NA	2.7382	3.52108	NA
Q8BMS1_411_413	GLNDK[+42]VK[+42]K	493.287	459.422	NA	334.954	331.125
Q8BMS1_411_413	GLNDK[+42]VK[+42]K	493.789	246.266	NA	168.25	205.984
Q8BMS1_411_413	GLNDK[+42]VK[+42]K	815.462	149.543	NA	94.6713	89.786
Q8BMS1_411_413	GLNDK[+42]VK[+42]K	701.419	65.0286	NA	36.8919	44.5795
Q8BMS1_411_413	GLNDK[+42]VK[+42]K	586.392	62.1897	NA	38.9117	38.8985
Q8BMS1_411_413	GLNDK[+42]VK[+42]K	416.287	28.9724	NA	20.7715	23.2562
Q8BMS1_411_413	GLNDK[+42]VK[+42]K	317.218	37.6032	NA	25.715	30.6817
Q8BMS1_411_413	GLNDK[+42]VK[+42]K	400.183	25.6236	NA	NA	21.2211
Q8BMS1_411_413	GLNDK[+42]VK[+42]K	669.357	19.9466	NA	12.6662	13.8872
Q8BMS1_569	ILQEGVDPK[+42]K	584.832	NA	11990.4	NA	9464.6
Q8BMS1_569	ILQEGVDPK[+42]K	585.334	NA	7463.05	NA	5969.45
Q8BMS1_569	ILQEGVDPK[+42]K	585.835	NA	2879.39	NA	2278.11
Q8BMS1_569	ILQEGVDPK[+42]K	1055.57	NA	482.947	NA	416.053
Q8BMS1_569	ILQEGVDPK[+42]K	942.489	NA	1588.02	NA	1293.98
Q8BMS1_569	ILQEGVDPK[+42]K	814.431	NA	2095.97	NA	1698.03
Q8BMS1_569	ILQEGVDPK[+42]K	685.388	NA	1790.43	NA	1481.57
Q8BMS1_569	ILQEGVDPK[+42]K	628.366	NA	287.55	NA	236.95
Q8BMS1_569	ILQEGVDPK[+42]K	529.298	NA	1141.16	NA	918.345
Q8BMS1_569	ILQEGVDPK[+42]K	414.271	NA	2233.28	NA	1843.72
Q8BMS1_569	ILQEGVDPK[+42]K	484.277	NA	355.671	NA	285.829
Q8BMS1_569	ILQEGVDPK[+42]K	755.393	NA	406.745	NA	309.755
Q8BMS1_570	ILQEGVDPKK[+42]	584.832	10365.9	10984.7	7022.02	8562.43
Q8BMS1_570	ILQEGVDPKK[+42]	585.334	6466.17	6929.52	4390.62	5442.69
Q8BMS1_570	ILQEGVDPKK[+42]	585.835	2453.84	2537.25	1606.47	2026.93
Q8BMS1_570	ILQEGVDPKK[+42]	1055.57	442.351	NA	318.899	393.933
Q8BMS1_570	ILQEGVDPKK[+42]	942.489	1418.14	1455.28	937.424	1220.66
Q8BMS1_570	ILQEGVDPKK[+42]	814.431	1878.11	1929.61	1252.93	1539.36
Q8BMS1_570	ILQEGVDPKK[+42]	685.388	1624.37	1670.75	1097.77	1366.11
Q8BMS1_570	ILQEGVDPKK[+42]	628.366	273.766	273.842	193.414	223.977
Q8BMS1_570	ILQEGVDPKK[+42]	529.298	993.637	1026.84	660.894	843.624
Q8BMS1_570	ILQEGVDPKK[+42]	414.271	NA	2025.03	1401.44	1649.09
Q8BMS1_570	ILQEGVDPKK[+42]	484.277	312.683	324.26	216.294	268.762
Q8BMS1_570	ILQEGVDPKK[+42]	640.366	222.843	NA	150.679	175.411
Q8BMS1_570	ILQEGVDPKK[+42]	755.393	349.764	341.91	225.259	270.067
Q8BMS1_60	INSPNSK[+42]VNTLNK	735.899	6768.27	4672.26	2936.08	3452.39
Q8BMS1_60	INSPNSK[+42]VNTLNK	736.401	5287.24	3680.1	2308.02	2701.64
Q8BMS1_60	INSPNSK[+42]VNTLNK	736.902	2387.25	1626.42	1031.52	1228.3
Q8BMS1_60	INSPNSK[+42]VNTLNK	1243.66	805.953	564.804	371.465	421.778
Q8BMS1_60	INSPNSK[+42]VNTLNK	1156.63	1223.36	857.828	591.545	667.768
Q8BMS1_60	INSPNSK[+42]VNTLNK	1059.58	340.49	218.014	156.997	178.999
Q8BMS1_60	INSPNSK[+42]VNTLNK	945.536	481.779	328.733	216.588	256.4
Q8BMS1_60	INSPNSK[+42]VNTLNK	858.504	250.217	165.281	123.046	151.956
Q8BMS1_60	INSPNSK[+42]VNTLNK	688.399	465.004	328.751	223.96	249.285
Q8BMS1_60	INSPNSK[+42]VNTLNK	589.33	525.714	364.172	235.248	278.366
Q8BMS1_60	INSPNSK[+42]VNTLNK	578.82	627.964	443.222	294.891	325.923
Q8BMS1_60	INSPNSK[+42]VNTLNK	315.166	275.16	187.84	126.734	142.766
Q8BMS1_60	INSPNSK[+42]VNTLNK	613.294	NA	113.61	72.4811	108.025
Q8BMS1_60	INSPNSK[+42]VNTLNK	490.935	2377.86	1679.18	1045.81	1201.15
Q8BMS1_60	INSPNSK[+42]VNTLNK	491.269	1832.28	1277.66	817.777	954.28
Q8BMS1_60	INSPNSK[+42]VNTLNK	491.604	800.324	586.216	371.588	444.872
Q8BMS1_60	INSPNSK[+42]VNTLNK	473.272	51.9086	38.0732	NA	29.6968
Q8BMS1_60	INSPNSK[+42]VNTLNK	315.166296_duplicate1	83.1882	65.0581	37.635	51.1187
Q8BMS1_60	INSPNSK[+42]VNTLNK	412.219	14.8075	NA	6.68068	NA
Q8BMS1_60	INSPNSK[+42]VNTLNK	526.262	109.818	75.754	48.0179	58.9098
Q8BWF0_382	VEK[+42]QVNDAVAK	621.838	264.872	198.29	148.54	155.299
Q8BWF0_382	VEK[+42]QVNDAVAK	622.34	150.419	119.539	100.192	106.35
Q8BWF0_382	VEK[+42]QVNDAVAK	622.841	64.0411	55.6533	45.7857	51.5198
Q8BWF0_382	VEK[+42]QVNDAVAK	1014.56	62.4424	38.3453	27.922	28.2903
Q8BWF0_382	VEK[+42]QVNDAVAK	844.452	32.652	27.3039	28.2891	21.755
Q8BWF0_382	VEK[+42]QVNDAVAK	399.224	19.9987	14.782	8.34387	8.3754
Q8BWT1_13	GVFIVAAK[+42]R	501.808	12759.9	11466	NA	9865.96
Q8BWT1_13	GVFIVAAK[+42]R	502.31	7260.23	6512.94	4659.88	5759.94
Q8BWT1_13	GVFIVAAK[+42]R	502.811	2465.87	2204.2	1508.85	1928.07
Q8BWT1_13	GVFIVAAK[+42]R	846.52	1725.78	1516.55	1088.46	1345.71
Q8BWT1_13	GVFIVAAK[+42]R	699.451	2847.18	2527.33	1750.8	2227.19
Q8BWT1_13	GVFIVAAK[+42]R	586.367	7590.35	6847.19	4676.25	5911.71
Q8BWT1_13	GVFIVAAK[+42]R	487.299	4510.62	4007.94	2667.8	3466.64
Q8BWT1_13	GVFIVAAK[+42]R	416.262	1314.98	1249.25	843.206	1024.06
Q8BWT1_13	GVFIVAAK[+42]R	304.166	1831.58	1677.72	1097.74	1433.97
Q8BWT1_13	GVFIVAAK[+42]R	417.25	NA	1422.13	1006.07	1300.24
Q8BWT1_13	GVFIVAAK[+42]R	516.318	890.289	786.405	522.971	672.334
Q8BWT1_13	GVFIVAAK[+42]R	587.355	NA	3149.27	NA	2635.84
Q8BWT1_13	GVFIVAAK[+42]R	828.498	NA	218.337	146.749	193.112
Q8BWT1_137	FGTK[+42]FGLDLK	584.324	NA	1278.33	NA	1364.47
Q8BWT1_137	FGTK[+42]FGLDLK	584.826	NA	852.203	NA	858.539
Q8BWT1_137	FGTK[+42]FGLDLK	585.327	NA	348.721	NA	382.006
Q8BWT1_137	FGTK[+42]FGLDLK	1020.57	NA	129.998	2275.76	140.744
Q8BWT1_137	FGTK[+42]FGLDLK	862.503	NA	125.899	2178	161.103
Q8BWT1_137	FGTK[+42]FGLDLK	692.398	NA	284.471	4659.88	326.65
Q8BWT1_137	FGTK[+42]FGLDLK	545.329	NA	157.231	2523.15	163.618
Q8BWT1_137	FGTK[+42]FGLDLK	908.451	NA	78.4066	1204.62	80.4739
Q8BYL4_362	LVHGQEGLDSAK[+42]R	484.592	137.666	129.365	75.4311	82.5378
Q8BYL4_362	LVHGQEGLDSAK[+42]R	484.926	113.437	103.42	53.622	67.5211
Q8BYL4_362	LVHGQEGLDSAK[+42]R	485.26	55.195	51.7197	36.1981	37.8872
Q8BYL4_362	LVHGQEGLDSAK[+42]R	731.405	6.04916	7.36642	3.66963	4.41479
Q8BYL4_362	LVHGQEGLDSAK[+42]R	618.321	84.8521	79.3366	55.9895	54.3217
Q8BYL4_362	LVHGQEGLDSAK[+42]R	503.294	42.1167	46.9781	31.9368	25.4683
Q8BYL4_362	LVHGQEGLDSAK[+42]R	416.262	13.7952	19.3247	9.29851	12.0816
Q8BYL4_362	LVHGQEGLDSAK[+42]R	345.224	11.7345	8.40579	8.0084	6.85127
Q8BYL4_362	LVHGQEGLDSAK[+42]R	620.307	5.78179	4.55583	2.63058	2.5318
Q8BYL4_362	LVHGQEGLDSAK[+42]R	664.341	7.51313	8.61101	NA	6.14122
Q8BYL4_362	LVHGQEGLDSAK[+42]R	721.363	58.4943	48.1864	31.9362	29.8832
Q8BYL4_362	LVHGQEGLDSAK[+42]R	475.241	8.74682	6.68331	3.53742	5.53245
Q8C196_1168	VSQEHPVVLTK[+42]FVEGAR	646.686	225.618	1160.74	1785.35	1878.79
Q8C196_1168	VSQEHPVVLTK[+42]FVEGAR	647.021	264.056	1164.02	1728.82	1900.6
Q8C196_1168	VSQEHPVVLTK[+42]FVEGAR	647.355	226.655	755.015	1089.04	1173.79
Q8C196_1168	VSQEHPVVLTK[+42]FVEGAR	678.357	132.818	553.764	852.849	899.569
Q8C196_1168	VSQEHPVVLTK[+42]FVEGAR	531.289	79.005	305.094	446.718	460.682
Q8C196_1168	VSQEHPVVLTK[+42]FVEGAR	432.22	48.9387	196.625	292.978	316.958
Q8C196_1168	VSQEHPVVLTK[+42]FVEGAR	876.476	42.1062	248.162	376.369	402.862
Q8C196_1168	VSQEHPVVLTK[+42]FVEGAR	679.396	45.4874	221.435	333.395	369.182
Q8C196_1168	VSQEHPVVLTK[+42]FVEGAR	581.335	NA	7.75959	8.57509	15.2781
Q8C196_1168	VSQEHPVVLTK[+42]FVEGAR	581.268	18.8325	106.13	142.414	149.124
Q8C196_1168	VSQEHPVVLTK[+42]FVEGAR	777.389	26.3411	123.273	180.08	204.306
Q8C196_1168	VSQEHPVVLTK[+42]FVEGAR	989.541	NA	194.181	285.384	312.171
Q8C196_1168	VSQEHPVVLTK[+42]FVEGAR	1090.59	NA	136.976	192.519	220.771
Q8C196_1168	VSQEHPVVLTK[+42]FVEGAR	485.267	NA	77.9449	129.668	149.277
Q8C196_1168	VSQEHPVVLTK[+42]FVEGAR	485.517	11.3799	76.4711	108.113	121.036
Q8C196_1168	VSQEHPVVLTK[+42]FVEGAR	485.768	NA	48.3506	82.552	79.1778
Q8C196_1168	VSQEHPVVLTK[+42]FVEGAR	678.35695_duplicate1	NA	31.3793	38.2194	46.4013
Q8C196_1168	VSQEHPVVLTK[+42]FVEGAR	531.288536_duplicate1	7.54442	29.3813	45.9004	51.674
Q8C196_1168	VSQEHPVVLTK[+42]FVEGAR	432.220122_duplicate1	NA	42.7284	53.778	54.6871
Q8C196_1168	VSQEHPVVLTK[+42]FVEGAR	303.178	3.6639	14.2688	19.7479	26.3193
Q8C196_1168	VSQEHPVVLTK[+42]FVEGAR	989.541457_duplicate1	NA	7.93908	19.811	13.7499
Q8C196_1168	VSQEHPVVLTK[+42]FVEGAR	704.385	NA	3.19757	NA	4.66355
Q8C196_1183	EVEMDAVGK[+42]EGR	681.322	NA	286.762	NA	373.238
Q8C196_1183	EVEMDAVGK[+42]EGR	681.823	NA	197.089	NA	257.411
Q8C196_1183	EVEMDAVGK[+42]EGR	682.324	NA	100.346	NA	137.654
Q8C196_1183	EVEMDAVGK[+42]EGR	1133.53	NA	57.7424	NA	71.7576
Q8C196_1183	EVEMDAVGK[+42]EGR	1004.48	NA	53.6861	NA	65.8139
Q8C196_1183	EVEMDAVGK[+42]EGR	873.442	NA	74.9373	NA	87.5627
Q8C196_1183	EVEMDAVGK[+42]EGR	758.416	NA	52.6766	NA	65.3234
Q8C196_1183	EVEMDAVGK[+42]EGR	588.31	NA	122.073	NA	152.427
Q8C196_1183	EVEMDAVGK[+42]EGR	531.289	NA	11.141	NA	13.359
Q8C196_1183	EVEMDAVGK[+42]EGR	454.55	NA	112.369	NA	124.131
Q8C196_1183	EVEMDAVGK[+42]EGR	454.885	NA	75.5323	NA	108.468
Q8C196_1183	EVEMDAVGK[+42]EGR	455.218	NA	51.2103	NA	76.2897
Q8C196_1183	EVEMDAVGK[+42]EGR	588.31_duplicate1	NA	134.634	NA	147.366
Q8C196_1183	EVEMDAVGK[+42]EGR	361.183	NA	27.325	NA	28.675
Q8C196_1183	EVEMDAVGK[+42]EGR	675.265	NA	21.7975	NA	31.2025
Q8C196_1291	VMIGESIDEK[+42]R	659.837	10611.4	17103.1	NA	13672.5
Q8C196_1291	VMIGESIDEK[+42]R	660.339	7334.47	11434.2	13342	9380.81
Q8C196_1291	VMIGESIDEK[+42]R	660.839	3393.81	5235.3	6146.38	4399.51
Q8C196_1291	VMIGESIDEK[+42]R	1219.6	237.413	387.413	347.187	287.487
Q8C196_1291	VMIGESIDEK[+42]R	1088.56	3200.26	4784.56	5153.13	3972.06
Q8C196_1291	VMIGESIDEK[+42]R	975.474	4952.95	7029.47	6979.63	5731.45
Q8C196_1291	VMIGESIDEK[+42]R	918.453	887.973	1340.41	1466.85	1065.27
Q8C196_1291	VMIGESIDEK[+42]R	789.41	2083.86	3118.51	3371.68	2496.44
Q8C196_1291	VMIGESIDEK[+42]R	702.378	721.807	1133.05	1297.31	940.842
Q8C196_1291	VMIGESIDEK[+42]R	589.294	1071.27	1645.76	1842.99	1358.98
Q8C196_1291	VMIGESIDEK[+42]R	474.267	546.698	795.42	875.812	665.07
Q8C196_1291	VMIGESIDEK[+42]R	530.264	218.49	343.028	363.788	274.695
Q8C196_1291	VMIGESIDEK[+42]R	617.296	112.664	177.469	193.008	145.859
Q8C196_1291	VMIGESIDEK[+42]R	440.227	2643.1	4245.7	4625.73	3060.47
Q8C196_1291	VMIGESIDEK[+42]R	440.562	1815.95	2814.26	3041.12	2061.68
Q8C196_1291	VMIGESIDEK[+42]R	440.895	886.264	1379.8	1450.42	1015.51
Q8C196_1291	VMIGESIDEK[+42]R	975.474165_duplicate1	163.436	270.961	292.037	220.066
Q8C196_1291	VMIGESIDEK[+42]R	789.410108_duplicate1	124.267	208.876	221.34	159.017
Q8C196_1291	VMIGESIDEK[+42]R	702.37808_duplicate1	151.555	241.798	244.92	184.226
Q8C196_1291	VMIGESIDEK[+42]R	589.294016_duplicate1	2559.87	3883.85	4002.6	2967.69
Q8C196_1291	VMIGESIDEK[+42]R	474.267073_duplicate1	516.494	815.309	859.693	639.504
Q8C196_1291	VMIGESIDEK[+42]R	345.224	310.34	513.401	521.476	390.283
Q8C196_1291	VMIGESIDEK[+42]R	544.783	96.6276	150.45	156.056	109.367
Q8C196_1291	VMIGESIDEK[+42]R	351.693	85.231	145.382	152.361	104.526
Q8C196_1291	VMIGESIDEK[+42]R	530.264295_duplicate1	135.824	212.558	227.102	162.516
Q8C196_1291	VMIGESIDEK[+42]R	617.296324_duplicate1	475.265	710.377	735.679	548.679
Q8C196_1291	VM[+16]IGESIDEK[+42]R	667.835	6060.94	7256.69	3477.29	5286.08
Q8C196_1291	VM[+16]IGESIDEK[+42]R	668.336	4172.28	4970.73	2415.7	3631.79
Q8C196_1291	VM[+16]IGESIDEK[+42]R	668.837	1924.62	2341.53	1220.58	1884.76
Q8C196_1291	VM[+16]IGESIDEK[+42]R	1088.56	2957.69	3463.01	1628.5	2579.3
Q8C196_1291	VM[+16]IGESIDEK[+42]R	975.474	2186.71	2633.69	1246.14	1938.96
Q8C196_1291	VM[+16]IGESIDEK[+42]R	918.453	457.594	568.57	257.913	421.423
Q8C196_1291	VM[+16]IGESIDEK[+42]R	789.41	1000.09	1102.49	524.627	870.293
Q8C196_1291	VM[+16]IGESIDEK[+42]R	702.378	307.87	371.702	180.487	276.441
Q8C196_1291	VM[+16]IGESIDEK[+42]R	589.294	437.629	541.962	256.871	396.037
Q8C196_1291	VM[+16]IGESIDEK[+42]R	474.267	293.643	344.072	161.107	264.679
Q8C196_1291	VM[+16]IGESIDEK[+42]R	546.259	181.309	185.16	NA	137.753
Q8C196_1291	VM[+16]IGESIDEK[+42]R	746.375	68.9507	77.84	38.4182	69.2911
Q8C196_1291	VM[+16]IGESIDEK[+42]R	445.559	2184.19	2615.94	NA	1894.55
Q8C196_1291	VM[+16]IGESIDEK[+42]R	445.893	1518.04	1807.12	NA	1215.77
Q8C196_1291	VM[+16]IGESIDEK[+42]R	446.227	731.467	835.983	NA	683.926
Q8C196_1291	VM[+16]IGESIDEK[+42]R	702.37808_duplicate1	100.116	126.334	52.6728	82.377
Q8C196_1291	VM[+16]IGESIDEK[+42]R	589.294016_duplicate1	2303.17	2764.46	1226.44	1905.93
Q8C196_1291	VM[+16]IGESIDEK[+42]R	474.267073_duplicate1	425.036	527.381	228.456	357.627
Q8C196_1291	VM[+16]IGESIDEK[+42]R	345.224	291.713	319.208	154.979	241.1
Q8C196_1291	VM[+16]IGESIDEK[+42]R	360.195	89.1948	108.181	54.0404	85.5833
Q8C196_1291	VM[+16]IGESIDEK[+42]R	417.217	65.6029	79.359	39.576	57.4621
Q8C196_1291	VM[+16]IGESIDEK[+42]R	546.25921_duplicate1	141.36	185.992	77.9403	130.207
Q8C196_1291	VM[+16]IGESIDEK[+42]R	633.291239_duplicate1	601.528	696.427	328.737	497.308
Q8C196_1291	VM[+16]IGESIDEK[+42]R	746.375303_duplicate1	96.3465	101.417	55.8738	89.8623
Q8C196_1291	VM[+16]IGESIDEK[+42]R	373.691	66.2129	75.7478	NA	53.4666
Q8C196_1479	LFAEAVQK[+42]SR	595.83	697.895	881.196	848.856	1005.55
Q8C196_1479	LFAEAVQK[+42]SR	596.331	482.808	598.349	550.196	646.647
Q8C196_1479	LFAEAVQK[+42]SR	596.833	186.052	228.865	222.749	252.335
Q8C196_1479	LFAEAVQK[+42]SR	1077.57	31.37	39.1037	30.3465	39.6798
Q8C196_1479	LFAEAVQK[+42]SR	930.5	340.232	422.463	307.422	371.383
Q8C196_1479	LFAEAVQK[+42]SR	859.463	130.337	165.453	121.494	148.717
Q8C196_1479	LFAEAVQK[+42]SR	730.421	156.329	207.202	150.86	170.608
Q8C196_1479	LFAEAVQK[+42]SR	659.384	114.551	159.087	113.385	139.976
Q8C196_1479	LFAEAVQK[+42]SR	560.315	120.114	163.576	120.076	143.234
Q8C196_1479	LFAEAVQK[+42]SR	432.257	NA	48.4017	36.9046	44.6704
Q8C196_1479	LFAEAVQK[+42]SR	461.239	24.5529	30.735	21.1556	24.5565
Q8C196_1479	LFAEAVQK[+42]SR	532.277	NA	30.2814	23.7183	NA
Q8C196_1479	LFAEAVQK[+42]SR	631.345	28.7631	38.3283	30.1452	35.2633
Q8C196_55	TAHIVLEDGTK[+42]MK	742.893	201.694	212.347	209.767	188.692
Q8C196_55	TAHIVLEDGTK[+42]MK	743.394	175.226	177.448	186.043	132.783
Q8C196_55	TAHIVLEDGTK[+42]MK	1175.63	NA	39.3781	30.922	30.5971
Q8C196_55	TAHIVLEDGTK[+42]MK	1062.55	72.0057	67.9129	59.669	63.4124
Q8C196_55	TAHIVLEDGTK[+42]MK	963.482	43.0587	38.971	38.0663	32.4041
Q8C196_55	TAHIVLEDGTK[+42]MK	850.397	18.5492	22.572	NA	16.6251
Q8C196_55	TAHIVLEDGTK[+42]MK	606.328	19.2198	18.427	16.3251	12.5281
Q8C196_55	TAHIVLEDGTK[+42]MK	522.303	21.2403	14.2444	13.3505	15.6648
Q8C196_55	TAHIVLEDGTK[+42]MK	495.597	1480.08	1478.2	1029.55	1084.67
Q8C196_55	TAHIVLEDGTK[+42]MK	495.932	1163.34	1182.68	806.933	870.053
Q8C196_55	TAHIVLEDGTK[+42]MK	496.266	659.163	615.978	445.793	450.565
Q8C196_55	TAHIVLEDGTK[+42]MK	850.397495_duplicate1	138.584	120.108	94.6812	107.127
Q8C196_55	TAHIVLEDGTK[+42]MK	721.354902_duplicate1	369.839	414.261	302.226	283.674
Q8C196_55	TAHIVLEDGTK[+42]MK	606.327959_duplicate1	259.625	235.1	165.754	178.02
Q8C196_55	TAHIVLEDGTK[+42]MK	549.306	117.285	91.574	49.4595	78.6811
Q8C196_55	TAHIVLEDGTK[+42]MK	448.259	125.015	123.017	93.6504	93.8177
Q8C196_55	TAHIVLEDGTK[+42]MK	310.151	140.519	143.92	117.863	114.698
Q8C196_55	TAHIVLEDGTK[+42]MK	423.235	157.568	162.053	102.023	124.356
Q8C196_55	TAHIVLEDGTK[+42]MK	522.303458_duplicate1	324.998	330.035	233.1	228.868
Q8C196_55	TAHIVLEDGTK[+42]MK	635.388	214.062	211.141	180.703	167.595
Q8C196_55	TAHIVLEDGTK[+42]MK	764.43	99.6873	97.9831	72.5244	76.8052
Q8C196_55	TAHIVLEDGTK[+42]M[+16]K	500.929	494.209	431.117	NA	257.968
Q8C196_55	TAHIVLEDGTK[+42]M[+16]K	501.263	416.674	363.328	NA	233.735
Q8C196_55	TAHIVLEDGTK[+42]M[+16]K	501.597	203.063	174.246	NA	110.163
Q8C196_55	TAHIVLEDGTK[+42]M[+16]K	490.242	7.67252	7.66978	NA	3.80337
Q8C196_55	TAHIVLEDGTK[+42]M[+16]K	423.235	63.179	60.7603	24.4304	30.1304
Q8C196_55	TAHIVLEDGTK[+42]M[+16]K	522.303	121.053	110.628	NA	59.5012
Q8C196_55	TAHIVLEDGTK[+42]M[+16]K	635.388	81.8611	60.0601	NA	37.229
Q8C196_55	TAHIVLEDGTK[+42]M[+16]K	764.43	39.7197	34.7848	14.0632	18.9323
Q8C196_55	TAHIVLEDGTK[+42]M[+16]K	879.457	11.2744	11.6878	NA	7.03783
Q8C196_55	TAHIVLEDGTK[+42]M[+16]K	440.232	11.0297	12.6884	5.64082	5.64113
Q8C196_55	TAHIVLEDGTK[+42]M[+16]K	468.743	1.63587	2.72547	NA	1.80204
Q8C196_553	QLFSDK[+42]LNEINEK	810.417	NA	189.266	1965.42	509.812
Q8C196_553	QLFSDK[+42]LNEINEK	810.919	NA	185.409	1729.87	461.219
Q8C196_553	QLFSDK[+42]LNEINEK	811.42	NA	92.4232	574.182	219.395
Q8C196_553	QLFSDK[+42]LNEINEK	1378.68	NA	51.5232	339.036	92.4407
Q8C196_553	QLFSDK[+42]LNEINEK	1231.62	NA	38.7643	318.849	113.887
Q8C196_553	QLFSDK[+42]LNEINEK	1144.58	NA	18.0488	193.592	38.8588
Q8C196_553	QLFSDK[+42]LNEINEK	1029.56	NA	12.7554	179.059	46.6858
Q8C196_553	QLFSDK[+42]LNEINEK	859.452	NA	40.8625	362.824	73.3137
Q8C196_553	QLFSDK[+42]LNEINEK	746.368	NA	54.1779	255.952	85.3701
Q8C196_553	QLFSDK[+42]LNEINEK	540.614	NA	94.123	840.014	248.863
Q8C196_553	QLFSDK[+42]LNEINEK	540.948	NA	91.6665	726.921	200.913
Q8C196_553	QLFSDK[+42]LNEINEK	541.283	NA	43.7083	321.769	172.523
Q8C196_553	QLFSDK[+42]LNEINEK	746.367909_duplicate1	NA	48.2375	308.87	100.393
Q8C196_553	QLFSDK[+42]LNEINEK	632.324982_duplicate1	NA	7.54194	115.374	36.0838
Q8C196_553	QLFSDK[+42]LNEINEK	503.282	NA	18.6761	83.5046	29.3193
Q8C196_553	QLFSDK[+42]LNEINEK	390.198	NA	9.95399	80.6152	21.4308
Q8C196_553	QLFSDK[+42]LNEINEK	591.277303_duplicate1	NA	4.94517	36.2952	9.75965
Q8C196_553	QLFSDK[+42]LNEINEK	761.383	NA	12.3449	134.972	45.1834
Q8C196_57	TAHIVLEDGTKMK[+42]	742.893	236.875	NA	211.478	180.647
Q8C196_57	TAHIVLEDGTKMK[+42]	743.895	101.278	NA	86.7529	72.9695
Q8C196_57	TAHIVLEDGTKMK[+42]	1062.55	87.7185	NA	57.9889	56.7927
Q8C196_57	TAHIVLEDGTKMK[+42]	963.482	46.0315	NA	37.2884	33.1801
Q8C196_57	TAHIVLEDGTKMK[+42]	495.597	1450.13	NA	1030.11	998.261
Q8C196_57	TAHIVLEDGTKMK[+42]	495.932	1149.04	NA	824.016	825.946
Q8C196_57	TAHIVLEDGTKMK[+42]	496.266	599.108	NA	473.456	445.436
Q8C196_57	TAHIVLEDGTKMK[+42]	588.321	55.6617	NA	36.154	30.1844
Q8C196_57	TAHIVLEDGTKMK[+42]	310.151	136.241	NA	116.087	112.172
Q8C196_57	TAHIVLEDGTKMK[+42]	423.235	151.707	NA	119.809	116.983
Q8C196_57	TAHIVLEDGTKMK[+42]	522.303	315.057	NA	238.627	208.817
Q8C196_57	TAHIVLEDGTKMK[+42]	635.388	217.985	NA	179.322	176.693
Q8C196_57	TAHIVLEDGTKMK[+42]	764.43	97.7566	NA	70.5066	74.2367
Q8C196_57	TAHIVLEDGTKMK[+42]	936.479	12.0691	NA	10.9836	7.94733
Q8C196_840	EWPANLDLK[+42]K	628.338	22604.6	17138.1	39862.6	43789.7
Q8C196_840	EWPANLDLK[+42]K	628.839	15578.7	12098.3	28284.7	30835.8
Q8C196_840	EWPANLDLK[+42]K	629.341	NA	4957.87	NA	13253.2
Q8C196_840	EWPANLDLK[+42]K	940.546	13438	9173.04	18633.3	21928.2
Q8C196_840	EWPANLDLK[+42]K	843.493	2595.05	1762.67	3828.53	4309.75
Q8C196_840	EWPANLDLK[+42]K	772.456	3024.25	2095.44	4407.85	5053.46
Q8C196_840	EWPANLDLK[+42]K	658.413	1406.22	1064.82	2216.02	2577.44
Q8C196_840	EWPANLDLK[+42]K	545.329	1789.44	1300.98	2731.36	3088.73
Q8C196_840	EWPANLDLK[+42]K	430.302	863.77	638.194	1436.78	1553.76
Q8C196_840	EWPANLDLK[+42]K	470.777	5783.68	3901.9	7883.04	9482.38
Q8C196_840	EWPANLDLK[+42]K	419.228	3379.88	2299.97	4931.43	5660.22
Q8C196_840	EWPANLDLK[+42]K	419.562	2179.69	1653.96	3528.38	3979.47
Q8C196_840	EWPANLDLK[+42]K	419.896	NA	652.561	NA	1468.22
Q8C196_840	EWPANLDLK[+42]K	658.413403_duplicate1	373.386	250.575	589.218	NA
Q8C196_840	EWPANLDLK[+42]K	545.329339_duplicate1	1650.45	1186.53	2252.52	2693
Q8C196_840	EWPANLDLK[+42]K	430.302396_duplicate1	1009.51	786.523	1529.25	1756.22
Q8C196_840	EWPANLDLK[+42]K	317.218	549.831	374.088	736.754	871.327
Q8C196_840	EWPANLDLK[+42]K	470.776742_duplicate1	245.499	176.581	361.576	419.344
Q8C196_840	EWPANLDLK[+42]K	316.129	154.524	110.83	222.231	250.416
Q8C196_840	EWPANLDLK[+42]K	413.182	92.5096	NA	132.352	154.95
Q8C196_840	EWPANLDLK[+42]K	484.219	160.716	122.837	264.64	NA
Q8C196_840	EWPANLDLK[+42]K	598.262	808.872	526.84	1061.82	1253.46
Q8C196_840	EWPANLDLK[+42]K	356.177	98.3019	71.5505	132.685	158.962
Q8C196_841	EWPANLDLKK[+42]	628.338	19719.4	33271.5	23965.1	42122.5
Q8C196_841	EWPANLDLKK[+42]	628.839	13964.8	23232.8	16753.8	29622.2
Q8C196_841	EWPANLDLKK[+42]	629.341	6788.97	9143.42	6511.33	11548.8
Q8C196_841	EWPANLDLKK[+42]	940.546	12250.5	17658.4	12128.7	21382.3
Q8C196_841	EWPANLDLKK[+42]	843.493	2283.31	3412.52	2322.43	4002.73
Q8C196_841	EWPANLDLKK[+42]	772.456	2772.66	3962.34	2695.26	4671.74
Q8C196_841	EWPANLDLKK[+42]	658.413	1307.93	2033.51	1366.44	2530.12
Q8C196_841	EWPANLDLKK[+42]	545.329	1613.97	2450.04	1654.41	2901.07
Q8C196_841	EWPANLDLKK[+42]	430.302	760.883	1209.61	790.555	1459.46
Q8C196_841	EWPANLDLKK[+42]	563.816	NA	164.769	109.202	222.765
Q8C196_841	EWPANLDLKK[+42]	470.777	5154.7	7628.27	5032.48	9035.04
Q8C196_841	EWPANLDLKK[+42]	711.346	99.3299	164.918	102.202	170.05
Q8C196_841	EWPANLDLKK[+42]	939.457	NA	91.0719	79.0107	128.279
Q8C196_841	EWPANLDLKK[+42]	419.228	2952.97	4598.43	3094.42	5531.18
Q8C196_841	EWPANLDLKK[+42]	419.562	1805.01	3150.76	2093	3881.74
Q8C196_841	EWPANLDLKK[+42]	419.896	1057.77	1330.99	854.699	NA
Q8C196_841	EWPANLDLKK[+42]	658.413403_duplicate1	312.763	463.954	339.665	579.618
Q8C196_841	EWPANLDLKK[+42]	545.329339_duplicate1	1406.47	2223.03	1470.77	2521.23
Q8C196_841	EWPANLDLKK[+42]	430.302396_duplicate1	924.527	1412.1	897.758	1609.62
Q8C196_841	EWPANLDLKK[+42]	317.218	469.187	710.407	460.235	774.171
Q8C196_841	EWPANLDLKK[+42]	470.776742_duplicate1	235.073	338.52	235.736	413.67
Q8C196_841	EWPANLDLKK[+42]	329.71	80.254	125.33	87.9853	158.93
Q8C196_841	EWPANLDLKK[+42]	316.129	142.193	214.629	136.169	245.509
Q8C196_841	EWPANLDLKK[+42]	413.182	82.9568	139.942	92.185	158.416
Q8C196_841	EWPANLDLKK[+42]	484.219	156.721	238.463	165.611	297.204
Q8C196_841	EWPANLDLKK[+42]	598.262	719.586	1029.17	704.014	1203.73
Q8C196_889	DILNMDK[+42]TLK	616.831	2225.5	3761.13	4980.68	4389.7
Q8C196_889	DILNMDK[+42]TLK	617.333	1495.4	2489.9	3325.25	3025.95
Q8C196_889	DILNMDK[+42]TLK	617.833	666.942	1108.2	1531.44	1342.92
Q8C196_889	DILNMDK[+42]TLK	1004.54	869.615	1148.14	1468.52	1367.73
Q8C196_889	DILNMDK[+42]TLK	891.46	1056.81	1519.27	1956.61	1764.32
Q8C196_889	DILNMDK[+42]TLK	777.418	432.787	634.612	774.693	776.409
Q8C196_889	DILNMDK[+42]TLK	646.377	282.176	442.649	571.115	543.06
Q8C196_889	DILNMDK[+42]TLK	531.35	131.007	174.027	215.852	197.115
Q8C196_889	DILNMDK[+42]TLK	361.245	63.6484	107.202	140.294	136.856
Q8C196_889	DILNMDK[+42]TLK	456.245	66.2566	92.9554	126.075	117.713
Q8C196_889	DILNMDK[+42]TLK	587.286	60.9297	83.248	108.456	85.3665
Q8C196_889	DILNMDK[+42]TLK	872.418	15.5135	29.5793	43.4331	44.9741
Q8C196_889	DILNMDK[+42]TLK	973.466	8.94006	23.2193	35.4211	31.9196
Q8C196_889	DILNMDK[+42]TLK	411.557	286.568	452.812	588.316	534.804
Q8C196_889	DILNMDK[+42]TLK	411.891	185.455	323.901	401.536	351.608
Q8C196_889	DILNMDK[+42]TLK	891.46043_duplicate1	18.2389	29.222	36.5929	32.4462
Q8C196_889	DILNMDK[+42]TLK	777.417502_duplicate1	33.6795	54.2986	58.8051	62.2168
Q8C196_889	DILNMDK[+42]TLK	646.377017_duplicate1	80.8793	105.781	131.553	113.287
Q8C196_889	DILNMDK[+42]TLK	531.350074_duplicate1	89.3485	104.337	131.975	124.339
Q8C196_889	DILNMDK[+42]TLK	361.244546_duplicate1	34.2267	37.7951	54.0961	45.8821
Q8C196_889	DILNMDK[+42]TLK	502.776	30.9922	48.4171	56.6913	50.3994
Q8C196_889	DILNMDK[+42]TLK	323.692	NA	2.97008	5.56423	1.46568
Q8C196_889	DILNMDK[+42]TLK	342.202	12.0696	23.1906	32.959	30.7809
Q8C196_889	DILNMDK[+42]TLK	456.245275_duplicate1	33.0204	48.2406	62.2586	54.9804
Q8C196_915	EIGFSDK[+42]QISK	647.338	3402.84	2324.72	1827.72	2337.22
Q8C196_915	EIGFSDK[+42]QISK	647.839	2265.29	1697.79	1234.16	1510.76
Q8C196_915	EIGFSDK[+42]QISK	648.341	981.906	771.118	934.986	861.489
Q8C196_915	EIGFSDK[+42]QISK	1051.54	1050.39	758.414	546.707	712.494
Q8C196_915	EIGFSDK[+42]QISK	994.52	151.8	123.457	81.4476	105.796
Q8C196_915	EIGFSDK[+42]QISK	847.452	1179.16	865.19	610.059	766.094
Q8C196_915	EIGFSDK[+42]QISK	760.42	320.764	221.859	155.213	214.164
Q8C196_915	EIGFSDK[+42]QISK	475.287	98.0296	69.4311	53.5714	76.4679
Q8C196_915	EIGFSDK[+42]QISK	582.817	14.1528	7.46612	6.96083	8.42024
Q8C196_915	EIGFSDK[+42]QISK	534.256	12.8421	9.67809	7.87471	9.60511
Q8C196_915	EIGFSDK[+42]QISK	819.388	40.5194	24.7761	26.0227	30.6818
Q8C196_915	EIGFSDK[+42]QISK	947.447	23.3525	19.7108	18.711	10.2257
Q8C196_915	EIGFSDK[+42]QISK	1060.53	58.6898	34.6578	25.3798	36.2726
Q8C196_915	EIGFSDK[+42]QISK	431.894	524.756	386.984	303.314	350.447
Q8C196_915	EIGFSDK[+42]QISK	432.229	446.229	289.981	234.917	313.872
[truncated: 13,229 more rows]
