# Supplementary material for: Simultaneous Quantification of the Acetylome and Succinylome by ‘One‐Pot’ Affinity Enrichment
Source: Proteomics. 2018 Aug 19;18(17):1800123. doi: 10.1002/pmic.201800123 (PMC6175148; doi:10.1002/pmic.201800123)
Supplement: Supplementary file 7 — Supporting information. [file PMIC-18-na-s007.xlsx]

## Sheet: Peplists_only
AcK (AcK + SuK search)	SuK (AcK + SuK search)	Ack (AcK Search)	SuK (SuK Search)
SVDEGLLDSK[+42]R	SVDEGLLDSK[+100]R	LIKEGDVVK[+42]R	SIDLK[+100]DKYK
EHGPVGLVHVGAHTNTTDK[+42]PREEK	EHGPVGLVHVGAHTNTTDK[+100]PREEK	RSTVAQ[+1]LVK[+42]R	SK[+100]SLFK
RSVDEGLLDSK[+42]R	RSVDEGLLDSK[+100]R	VDFSKVPK[+42]LK	ADIKAPEDK[+100]KK[-128]
EHGPVGLVHVGAHTNTTDK[+42]PR	EHGPVGLVHVGAHTNTTDK[+100]PR	AKDVK[+42]FGADAR	FAILTEK[+100]HR
EHGPVGLVHVGAHTNTTDKPREEK[+42]VYHR	ILAK[+100]EGVAAFYK	FSQIC[+57]AK[+42]AVR	EKK[+100]LDQVEK
HFYALLK[+42]QR	HFYALLK[+100]QR	VIAPSGVEK[+42]KR	HFPK[+100]HAAYRK[-128]
NVK[+42]TLIFC[+57]SGK	YPAAVSTLEEMAPGTAFKPVIGDSSVDPK[+100]NVK	VIAPSGVEKK[+42]R	SFVK[+100]NQ
SVEVPEELQVHSHLLK[+42]MYVQSR	IGK[+100]FPFAANSR	DTQAMK[+42]EMHFHPK	KIESFGSK[+100]SGK
TGLSPLK[+42]FK	ALTGGIAHLFK[+100]QNK	C[+57]ATITPDEK[+42]R	K[+100]KVMEAFEQAERK
IGK[+42]FPFAANSR	HSAVK[+100]ALTGGIAHLFK	GK[+42]GGKGLGK[+42]GGAK[+42]R[-156]	AKDVK[+100]FGADAR
[+57]IGK[+42]FPFAANSR	SEEQLK[+100]EEGIEFK	EDVDKAVK[+42]AAR	HC[+57]VK[+100]GVTEAHVDQK
ALTGGIAHLFK[+42]QNK	LNLEK[+100]MMEQK	IGK[+42]FPFAANSR	VKAK[+100]TAHIVLEDGTK
HSAVK[+42]ALTGGIAHLFK	RPFTQNLGLEELGIELDPK[+100]GR	EKK[+42]LDQVEKELLR	K[+100]TKVGSPPLEK
SEEQLK[+42]EEGIEFK	QNK[+100]VVHVNGFGK	K[+42]FAIYR	K[+100]IFVQK
LNLEK[+42]MMEQK	[-17]QNK[+100]VVHVNGFGK	ELQHHVK[+42]SVTAPYK	LVSSVSDLPK[+100]R
LNTK[+42]VTGATK	QNK[+100]VVHVN[+1]GFGK	IIRDK[+42]GTMLGK	KIPTWK[+100]ETAK
SAQLGFK[+42]TVC[+57]IEK	LNTK[+100]VTGATK	KVNLAELFK[+42]GK	AEDREK[+100]LITTALKR
ALTGGIAHLFK[+42]	ITGK[+100]NQVTATK	YK[+42]YEDKDGKQPVGR	TMGC[+57]LATTHSK[+100]AIHK
VVTIAPGLFATPLLTTLPEK[+42]VR	SAQLGFK[+100]TVC[+57]IEK	YKYEDKDGK[+42]QPVGR	ASIKK[+100]GEDFVK
AVIAPSGVEK[+42]K	ALLNNSHYYHMAHGK[+100]DFASR	GLYK[+42]TLK	MK[+100]YNLGLDLR
AVIAPSGVEKK[+42]	FKLNTK[+100]VTGATK	AVIAPSGVEK[+42]KR	K[+100]HLIIGVSSDR
AVIAPSGVEK[+42]KR	LNTK[+100]VTGATKK	AVIAPSGVEKK[+42]R	VSPAK[+100]VAEVAKK
AVIAPSGVEKK[+42]R	NQVTATK[+100]ADGSTQVIDTK	LHLMPEGK[+42]HNLHLR	IK[+100]AAMPR
SLALDLK[+42]R	RPFTQNLGLEELGIELDPK[+100]GRIPVNNR	GLGDC[+57]LVK[+42]IYK	AHGLK[+100]VLGTAGSEEGKK
FADVFAK[+42]K	VVHVNGFGK[+100]ITGK	YRHLDMADLEAK[+42]LK	VKEVK[+100]GLEWR
FADVFAKK[+42]	K[+100]SDGKIDVSVEAASGGK	NTLDC[+57]GLK[+42]ILK	LHLMPEGK[+100]HNLHLR
C[+57]GVMEK[+42]LQLGPETLLQDNPK	KSDGK[+100]IDVSVEAASGGK	AKWDSWNK[+42]LK	K[+100]IYSTLAGNRK
AQFLVEK[+42]AK	K[+100]LGESC[+57]IFAPANVTSEK	AK[+42]WDSWNKLK	EHGPVGLVHVGAHTNTTDK[+100]PREEK
MLGEALSK[+42]NPGYIK	K[+100]NKIHTLEDFQR	IGPVPAINGALK[+42]K	MDVLAK[+100]K
VLNAPPGISLISFNDK[+42]AK	KNK[+100]IHTLEDFQR	FVRTDEK[+42]VER	C[+57]DK[+100]VVQDLC[+57]K
VLNAPPGISLISFNDKAK[+42]	NK[+100]IHTLEDFQR	MGM[-48]TAENLAAK[+42]YNISR	AIK[+100]LTVNDFVR
HLQEMGLK[+42]FFVK	KLGESC[+57]IFAPANVTSEK[+100]EIQAALTLAK	M[-48]GMTAENLAAK[+42]YNISR	DC[+57]KVNK[+100]EVER
HVLHVQLNRPEK[+42]R	SLALDLK[+100]R	LFIDGK[+42]FVESK	AGIFQSAK[+100]
DLISK[+42]YQK	AQFLVEK[+100]AK	EHGPVGLVHVGAHTNTTDK[+42]PREEK	WHFIGHLQK[+100]QNVNK
ELVEC[+57]FQK[+42]ISK	AAQNISK[+100]TIATSQNR	FANDATFEIK[+42]K	TDFDK[+100]NKIWYEHR
WDIQK[+42]YAR	MLGEALSK[+100]NPGYIK	SQDGSHLLK[+42]SGR	FK[+100]KIEEVIQR
AFVEFLTDEIKEEKK[+42]	EYTAAVEAK[+100]QVAQQEAQR	LRK[+42]LC[+57]ELYAK	LK[+100]LPAVVTADLR
AFVEFLTDEIKEEK[+42]K	KISSPTGSK[+100]DLQMVNISLR	IESEEFK[+42]EKR	LLAK[+100]ILNMSSGR
AFVEFLTDEIK[+42]EEKK	K[+100]ISSPTGSKDLQMVNISLR	TEPIPVTAK[+42]HHVSGNR	IQEYEK[+100]QLEK
AFVEFLTDEIK[+42]EEK	FFVK[+100]DPEIR	KIIQSAK[+42]TGSFK	VGAFTVVC[+57]K[+100]DAEEAKR
AEEQEPER[-43]TSTPNFVVEVTKTDGK[+42]K	HLQEMGLK[+100]FFVKDPEIR	SLSDEAK[+42]IGAHGK	WDPDKTGDK[+100]PR
ALNTK[+42]LDLSSLAYSGK	K[+100]MMADEALDSGLVSR	ALAAFLK[+42]K	K[+100]LGEAAVR
YFLDK[+42]TLTSR	K[+100]M[+16]MADEALDSGLVSR	FIHVSHLNASMK[+42]SSSK	LAYRPPK[+100]
TYK[+42]LKPGTMIEWGNNWAR	K[+100]MM[+16]ADEALDSGLVSR	GASIVEDK[+42]LVEDLKTR	MC[+57]LVEIEK[+100]APK
TYK[+42]LK[+57]PGTMIEWGNNWAR	YQK[+100]TFTVIEK	LLIGADGHK[+42]SGVR	KMWK[+100]SPNGTIR
TYK[+42]LKPGTM[+16]IEWGNNWAR	AEEQEPER[-43]TSTPNFVVEVTKTDGK[+100]K	YKDAAKPVIELYK[+42]SR	GKPDVVVKEDEEYK[+100]R
TYK[+42]LKPGTMIEW[+32]GNNWAR	AEEQEPER[-43]TSTPNFVVEVTKTDGKK[+100]	NEK[+42]IAVHC[+57]TVR	KHIYIDKNTK[+100]IIC[+57]QGFTGK
IMIPLK[+42]ISPLQ	YFLDK[+100]TLTSR	SLSDEAK[+42]IGAHGKPVIFLHPK	EVEMDAVGK[+100]EGR
IM[+16]IPLK[+42]ISPLQ	TYK[+100]LKPGTMIEWGNNWAR	LETPSAK[+42]K	QNK[+100]VVHVNGFGK
[+57]IMIPLK[+42]ISPLQ	TYK[+100]LKPGTMIEWGN[+1]NWAR	AVLYVPGNDEK[+42]K	QNK[+100]VVHVN[+1]GFGK
FSGGYPALMDC[+57]MNK[+42]LK	TYK[+100]LKPGTMIEWGNN[+1]WAR	[+128]EWPANLDLK[+42]K	EDDKPETVIK[+100]R
FSGGYPALMDC[+57]MNKLK[+42]	TYK[+100]LKPGTM[+16]IEWGNNWAR	KEWPANLDLK[+42]K	GIHDSFVTK[+100]FAEAMKK
K[+42]ETSNLYKIQFHNVKPEC[+57]LDAYNSLTEAVLPK	IMIPLK[+100]ISPLQ	LVAVHSNVSGQK[+42]YTHPQHIR	GILK[+100]KGDEC[+57]ELLGHNK
LSHSIEK[+42]LWDQTSSEVK	LK[+100]PGTMIEWGNNWAR	GIHDSFVTK[+42]FAEAMKK	SIAKEGFEK[+100]ISK
QLYNIYAK[+42]HTK	LK[+100]PGTM[+16]IEWGNNWAR	TAM[-48]K[+42]YNLGLDLR	SKEEYQK[+100]VLSK
C[+57]ATITPDEK[+42]R	LKNNK[+100]EYLEFR	VGEVIVTKDDAMLLK[+42]GK	NNK[+100]EYLEFRK
QMWK[+42]SPNGTIR	LK[+100]NNKEYLEFR	QTATQLLK[+42]LAHK	AHIVLEDGTK[+100]MK
HLDMADLEAK[+42]LK	NNK[+100]EYLEFR	SVK[+42]TVLSR	IEGTPLETVQKK[+100]
HLDM[+16]ADLEAKLK[+42]	ETSNLYK[+100]IQFHNVKPEC[+57]LDAYNSLTEAVLPK	N[+1]K[+42]FGAPQK	IK[+100]GILYR
HLDM[+16]ADLEAK[+42]LK	ETSNLYKIQFHNVK[+100]PEC[+57]LDAYNSLTEAVLPK	DFGSFEKFK[+42]EK	KQTK[+100]GLYPAPLK
YRHLDMADLEAK[+42]LK	IQFHNVK[+100]PEC[+57]LDAYNSLTEAVLPK	DKGDAGVKELDSLK[+42]SDR	LAEQYAK[+100]EN[+1]GTK
GAGTWK[+42]SER	NNK[+100]EYLEFRK	LIK[+42]FFIDQSKK	HLDMADLEAK[+100]LKEAQK
LSSQMADDMLK[+42]K	IMIPLK[+100]TSPLQ	PGGPALWGNAFK[+42]R	FNIIQPGPIK[+100]TK
AAWGK[+42]IGGHGAEYGAEALER	LK[+100]KQLYNIYAK	RSVDEGLLDSK[+42]R	LVGMPAK[+100]R
GTFASLSELHC[+57]DK[+42]LHVDPENFR	LKK[+100]QLYNIYAK	QLYNIYAK[+42]HTK	VLAK[+100]LAEK
VKTPWELK[+42]WTK	K[+100]QLYNIYAK	SMVAAAVTYSK[+42]PR	ALLNNSHYYHMAHGK[+100]DFASR
TPWELK[+42]WTK	HLDMADLEAK[+100]LK	[+42]TDAAVSFAK	LETPSAK[+100]K
RVESQLK[+42]ILIRPLYSN[+1]PPLNGAR	YRHLDMADLEAK[+100]LK	[+42]QMLTQTLLLK[+42]R	EIASVVK[+100]K
RVESQLK[+42]ILIRPLYSNPPLNGAR	GIFVIGFSYPVVPKGK[+100]	SLHMYLEK[+42]LKQK[-128]	[+57]GK[+100]PDVVVKEDEEYKR
RVESQLK[+42]ILIRPLYSNPPLN[+1]GAR	GIFVIGFSYPVVPK[+100]GK	K[+42]KFTENPKAGDEFVEK	GK[+100]GYYDTYLKR
RVESQLK[+42]ILIR[+1]PLYSNPPLNGAR	LSSQMADDMLK[+100]K	KK[+42]FTENPKAGDEFVEK	C[+57]DEK[+100]VKVFSVR
RVESQLK[+42]ILIRPLYSNPPLN[-17]GAR	KGIFVIGFSYPVVPKGK[+100]	RMELK[+42]ADQLYK	ADTFSK[+100]TVSSGLR
VESQLK[+42]ILIRPLYSNPPLNGAR	KGIFVIGFSYPVVPK[+100]GK	EITSAIK[+42]R	FK[+100]DIFQ[+1]EIFDKHYK
VESQLK[+42]ILIRPLYSNPPLN[+1]GAR	HLDMADLEAK[+100]LKEAQK	RTHSDQFLVSFK[+42]DVGR	K[+100]LDQVEKELLR
VESQLK[+42]ILIRPLYSN[+1]PPLNGAR	FGQHLIK[+100]PSVVFLK	HNEETGDNVGPLIIK[+42]KK	ALAKDK[+100]EWQER
TQLVSNLKK[+42]	K[+100]VITAFNDGLNHLDSLK	DAAHPQFK[+42]EIQK	EVGK[+100]DVSDEKLR
TQLVSNLK[+42]K	VKTPWELK[+100]WTK	VSQEHPVVLTK[+42]FVEGAR	WKHHPSIQPTLEGGK[+100]R
TQLVSN[+1]LK[+42]K	WTK[+100]IYLPHSLPQQ	DYTEMNDLQK[+42]R	DAVDLMK[+100]ALQFK
FFK[+42]FSR	RVESQLK[+100]ILIRPLYSN[+1]PPLNGAR	KVVPEMTEILK[+42]K	GK[+100]PDVVVKEDEEYKRVDFSK
VGAFTVVC[+57]KDAEEAK[+42]R	RVESQ[+1]LK[+100]ILIRPLYSNPPLNGAR	NGWSYDVEEK[+42]KVPKPK	GKPDVVVK[+100]EDEEYKRVDFSK
VGAFTVVC[+57]K[+42]DAEEAKR	RVESQLK[+100]ILIRPLYSNPPLNGAR	YKQIFLGGVDK[+42]R	IPKPSRDELFTDTK[+100]AR
ASAELALGENNEVLK[+42]SGR	RVESQLK[+100]ILIRPLYSNPPLN[+1]GAR	[+57]KLDQVEK[+42]ELLR	K[+100]ALEAISR
K[+42]AEAQ[+1]IAAK[+100]NLDKEYLPIGGLAEFC[+57]K	RVESQLK[+100]ILIRPLYSNPPLN[-17]GAR	LIFHK[+42]IQSSLGGK	LKK[+100]QLYNIYAK
EFSVYMTK[+42]DGR	[+57]RVESQLK[+100]ILIRPLYSNPPLNGAR	TPIKDAATGAVK[+42]EK	LK[+100]KQLYNIYAK
EFSVYM[+16]TK[+42]DGR	DDNGK[+100]PYVLPSVR	[+57]KK[+42]FTENPKAGDEFVEK	VVQDLC[+57]K[+100]VAGVAK
IPEQSVLLLHAC[+57]AHNPTGVDPRPEQWK[+42]EIASVVK	DDN[+1]GK[+100]PYVLPSVR	HVVK[+42]SISVQQEKETIAK	RTHSDQFLVSFK[+100]DVGR
EGSSHNWQHITDQIGMFC[+57]FTGLK[+42]PEQVER	DDN[-17]GK[+100]PYVLPSVR	SLNDITK[+42]R	AFFK[+100]GAWSNVLR
EGSSHNWQHITDQIGM[+16]FC[+57]FTGLK[+42]PEQVER	VESQ[+1]LK[+100]ILIRPLYSNPPLNGAR	KEEIFGPVQPLFK[+42]FKK	VSQEHPVVLTK[+100]FVEGAR
KQWLQEVK[+42]GMADR	VESQLK[+100]ILIR[+1]PLYSNPPLNGAR	KEEIFGPVQPLFKFK[+42]K	DVAYQYVK[+100]KGAR
RVESQLK[+42]ILIR	VESQLK[+100]ILIRPLYSNPPLN[+1]GAR	FK[+42]MSEAKPPPLLGQHTR	ILSQWK[+100]PEDSKDPTKK
QWLQEVK[+42]GMADR	VESQLK[+100]ILIRPLYSNPPLNGAR	TVIQEVK[+42]TSNVAR	EGMDVVK[+100]K
DAEEAKRVESQLK[+42]ILIRPLYSNPPLNGAR	VESQLK[+100]ILIRPLYSN[+1]PPLNGAR	HKQC[+57]FLYMVC[+57]QTAK[+42]K	IHPVDKLTIQGLK[+100]DFAPGKPLK
PEQWK[+42]EIASVVK	VESQLK[+100]ILIRPLYSNPPLN[-17]GAR	AAFK[+42]LWSK	MIFAGIK[+100]K
VESQLK[+42]ILIR	DDNGK[+100]PYVLPSVRK	N[+1]KELDPVQK[+42]LFVDKIR	LHERGDASK[+100]EDIDTAMK
ELISK[+42]FLLNR	MNLGVGAYRDDN[+1]GK[+100]PYVLPSVR	QNNLYK[+42]GLEAFR	LTSIDK[+100]WFLYK
IQEAGTEVVK[+42]AK	MNLGVGAYRDDNGK[+100]PYVLPSVR	NMEK[+42]WIPFLKR	VKTPWELK[+100]WTK
[+57]IQEAGTEVVKAK[+42]	M[+16]NLGVGAYRDDNGK[+100]PYVLPSVR	GASEK[+42]DIVHSGLAYTMER	YK[+100]QIFLGGVDKR
IQ[+1]EAGTEVVK[+42]AK	MNLGVGAYRDDN[-17]GK[+100]PYVLPSVR	NLHPESWTQSNIK[+42]HMR	VIDIK[+100]VAAGDKVAK
IQ[+1]EAGTEVVKAK[+42]	[+57]MNLGVGAYRDDNGK[+100]PYVLPSVR	LVEVIK[+42]TPMTSQK	INSPNSK[+100]VNTLNK
IQEAGTE[+22]VVK[+42]AK	DVFLPK[+100]PSWGNHTPIFR	YFPTQALNFAFKDK[+42]YK	VIESLGATNLGK[+100]VK
MIAEAIPELKASIK[+42]	DVFLPK[+100]PSWGN[+1]HTPIFR	[+42]VGDKVLLPEYGGTK	HK[+100]TGPNLHGLFGR
MIAEAIPELK[+42]ASIK	DVFLPK[+100]PSW[+32]GNHTPIFR	[+42]EK[+42]EK[+16]VDLLFLGK	M[+16]IFAGIK[+100]K
M[+16]IAEAIPELK[+42]ASIK	DVFLPK[+100]P[+16]SWGNHTPIFR	[+42]EK[+16]EK[+42]VDLLFLGK	EK[+100]EKADWSSLSR
ETEC[+57]TYFSTPLLLGKK[+42]	DVFLPK[+100]PSWGNH[+57]TPIFR	HLPK[+42]DPM[+16]FK[+42]LVAQLYK	GYTSK[+100]IAGK
ETEC[+57]TYFSTPLLLGK[+42]K	DVFLPK[+100]PSW[+4]GNHTPIFR	NVPFK[+42]IVR	SRDELFTDTK[+100]AR
GLEK[+42]NLGIGK	TQLVSNLKK[+100]	TWDVKDTLIK[+42]LR	AK[+100]TAH[+57]IVLEDGTK
[+57]GLEK[+42]NLGIGK	TQLVSNLK[+100]K	GTK[+42]FGLDLK	AYNNLIK[+100]DKVNR
ANTFVAELK[+42]GLDPAR	VGAFTVVC[+57]K[+100]DAEEAKR	YDLLEK[+42]NINIVR	VVDALGNAIDGKGPIGSK[+100]TR
VNVPVIGGHAGK[+42]TIIPLISQC[+57]TPK	VGAFTVVC[+57]KDAEEAK[+100]R	DAAKPVIELYK[+42]SR	VK[+100]GKC[+57]TTDHISAAGPWLK
ASIK[+100]K[+42]GEDFVK	[+57]VGAFTVVC[+57]K[+100]DAEEAKR	AQ[+1]FEGIVTDLIK[+42]R	VKGK[+100]C[+57]TTDHISAAGPWLK
ASIK[+42]K[+100]GEDFVK	K[+100]QWLQEVK	GYLDK[+42]LEPSKITK	LK[+100]NNKEYLEFR
KGEDFVK[+42]NMK	K[+100]QW[+32]LQEVK	ALDEATK[+42]YALDRK	FFIDQSK[+100]KDAEK
K[+42]GEDFVK[+42]NMK	ASAELALGENNEVLK[+100]SGR	MELKADQLYK[+42]QK	KLEEEGEQFVK[+100]K
ITPFEEK[+42]MIAEAIPELK	ASAELALGENN[+1]EVLK[+100]SGR	ALTGGIAHLFK[+42]QNK	K[+100]KVMEAFEQAERK[-128]
ITPFEEK[+42]M[+16]IAEAIPELK	KAEAQIAAK[+100]NLDKEYLPIGGLAEFC[+57]K	SLEAEK[+42]EAVAEAVR	K[+100]VMEAFEQAERK
KGLEK[+42]NLGIGK	KAEAQIAAKNLDK[+100]EYLPIGGLAEFC[+57]K	SDGKISEQSDAK[+42]LK	KK[+100]VMEAFEQAERK[-128]
NLGIGK[+42]ITPFEEK	[+57]KAEAQIAAKNLDK[+100]EYLPIGGLAEFC[+57]K	SANK[+42]WSTPSGASWK	RLK[+100]DQDKATPEMVSMLK
GEDFVK[+42]NMK	[+57]KAEAQIAAK[+100]NLDKEYLPIGGLAEFC[+57]K	AFAAGADIK[+42]E	LK[+100]DQDKATPEMVSMLKR
ALAPEYAK[+42]AAAK	[+42]AAK[+100]VFESIGK	K[+42]GEKNTIVTSYNR	LK[+100]QLAAEQGKDIR
HHAAYVNNLNATEEK[+42]YHEALAK	VGAFTVVC[+57]K[+100]DAEEAK	[-17]QLTK[+42]SNAPR	LKQLAAEQGK[+100]DIR
HHAAYVNNLNATEEK[+42]YHE[+57]ALAK	EFSVYMTK[+100]DGR	ITK[+42]HFELK[+42]HLSSGDLLR	TK[+100]DAGQISGLNVLR
HHAAYVNNLN[+1]ATEEK[+42]YHEALAK	EFSVYM[+16]TK[+100]DGR	GGNVLITDTWIS[+57]MGQEDEK[+42]KKR	ALVSTK[+100]WLAESIR
HHAAYVN[+1]NLNATEEK[+42]YHEALAK	KMNLGVGAYRDDNGK[+100]PYVLPSVR	ATGDWK[+42]GLR	AAFK[+100]LWSK
HHAAYVNN[+1]LNATEEK[+42]YHEALAK	KM[+16]NLGVGAYRDDNGK[+100]PYVLPSVR	SFQK[+42]IQVR	VGDK[+100]VLLPEYGGTK
[+57]HHAAYVN[+1]N[+1]LNATEEK[+42]YHEALAK	K[+100]MNLGVGAYRDDNGKPYVLPSVR	M[+16]IAEAIPELK[+42]ASIK	LYVPK[+100]SLW[+4]PQIK
[+57]HHAAYVNN[+1]LN[+1]ATEEK[+42]YHEALAK	IPEQSVLLLHAC[+57]AHNPTGVDPRPEQWK[+100]EIASVVK	QSMWTSTISSHLATK[+42]HLK	TNFNSLAK[+100]AMVQR
[+57]HHAAYVN[+1]NLN[+1]ATEEK[+42]YHEALAK	LTK[+100]EFSVYMTK	[+42]VGD[+16]K[+42]VLLPEYGGTK	K[+100]KVM[+16]EAFEQAER
GELLEAIK[+42]R	LTK[+100]EFSVYM[+16]TK	QSWVWK[+42]ELHAVR	KK[+100]VM[+16]EAFEQAER
DFGSFEK[+42]FK	DAEEAK[+100]RVESQLK	LHTEGDKAFVEFLTDEIKEEK[+42]K	ALAMGYK[+100]PKAYLR
DFGSFEKFK[+42]EK	EGSSHNWQHITDQIGM[+16]FC[+57]FTGLK[+100]PEQVER	[+42]IGP[+16]K[+42]APLVLEQGLR	LAVEAAK[+100]VR
DFGSFEK[+42]FKEK	EGSSHNWQHITDQIGMFC[+57]FTGLK[+100]PEQVER	KAQDEGHLSDIVPFK[+42]VPGKDTVTK	K[+100]IAQAQGLK
GGGEPKGELLEAIK[+42]R	EGSSHNWQHITD[+57]QIGMFC[+57]FTGLK[+100]PEQVER	AMQN[+1]VLSGK[+42]A	TLNLEK[+100]AGISTNPK
YHEALAK[+42]GDVTTQVALQPALK	KQWLQEVK[+100]GMADR	[+57]RYDDPEVQK[+42]DTK	DVFLPK[+100]PSW[+4]GNHTPIFR
C[+57]EVNGEK[+42]AHPLFTFLR	KAEAQIAAK[+100]NLDK	GYSIPEC[+57]QK[+42]MLPK	GIQEIADSVK[+100]VLSK
C[+57]EVN[+1]GEK[+42]AHPLFTFLR	K[+100]EGSSHNWQHITDQIGMFC[+57]FTGLKPEQVER	[+57]LSLLSK[+42]FR	AEDREK[+100]LITTALK
C[+57]EVN[-17]GEK[+42]AHPLFTFLR	ISVAGVTSGNVGYLAHAIHQVTK[+100]	LLK[+42]KDPGNEVK[+42]LR	RAVLYVPGNDEK[+100]K
YVRPGGGFEPNFTLFEK[+42]C[+57]EVNGEK	K[+100]MNLGVGAYR	GGGEPKGELLEAIK[+42]R	LVEVIK[+100]TPM[+16]TSQK
DYTEMNDLQK[+42]R	VGAFTVVC[+57]KDAEEAK[+100]RVESQLK	AK[+42]WDAWNALGSLPK	IGPK[+100]APLVLEQGLR
SLGMIFEK[+42]R	VGAFTVVC[+57]K[+100]DAEEAKRVESQLK	AQK[+42]AAPGGASPTIFSR	AAMLKDNK[+100]KPFTK
SLGM[+16]IFEK[+42]R	MNLGVGAYRDDNGK[+100]PYVLPSVRK	NKGVVLGGC[+57]GDK[+42]SIR	MYK[+100]EEGLNAFYK
GYEPDPNIVK[+42]LAEQYAK	QWLQEVK[+100]GMADR	[+42]ASLVPLK[+42]EK	TAHIVLEDGTK[+100]MK[+57]
ENGTK[+42]LSMTNDPLEAAR	DAEEAKRVESQLK[+100]ILIRPLYSNPPLNGAR	EHGPVGLVHVGAHTNTTDKPREEK[+42]VYHR	FK[+100]LEAPDADELPR
ENGTK[+42]LSM[+16]TNDPLEAAR	AEAQIAAK[+100]NLDKEYLPIGGLAEFC[+57]K	AVLLGPPGAGK[+42]GTQAPK	DWILGEMK[+100]TSGLR
LQAFQGYQVTMK[+42]TAK	AEAQIAAKNLDK[+100]EYLPIGGLAEFC[+57]K	DPGN[+1]EVK[+42]LR	SDGKISEQSDAK[+100]LK
LQAFQGYQVTM[+16]K[+42]TAK	PEQWK[+100]EIASVVK	HK[+42]DAFLK[+42]K	HNLK[+100]LGFM[+16]SAFVK
GGNVLITDTWISMGQEDEKKK[+42]	VESQLK[+100]ILIR	[+42]VK[+42]H[+16]KQC[+57]FLYMVC[+57]QTAK	LVEDLK[+100]TR
GGNVLITDTWISMGQEDEK[+42]KK	AEAQIAAK[+100]NLDK	ASGANFQYIITEK[+42]K	K[+100]YNALKIPVPEDK
GGNVLITDTWISMGQEDEKK[+42]K	YYDPK[+100]TC[+57]GFDFSGALEDISK	TLIVHGEK[+42]DPLVPR	GASIVEDK[+100]LVEDLK
GGNVLITDTWISM[+16]GQEDEKK[+42]K	LTKEFSVYMTK[+100]DGR	C[+57]EDGSWK[+42]R	LSLDK[+100]VFR
GGNVLITDTWISM[+16]GQEDEKKK[+42]	MIAEAIPELK[+100]ASIK	INPK[+42]NYTDNELEK	VK[+100]HKQC[+57]FLYM[+16]VC[+57]QTAK
GGNVLITDTWISMGQEDEK[+42]KKR	M[+16]IAEAIPELK[+100]ASIK	KVK[+42]YFNIK	VKHK[+100]QC[+57]FLYM[+16]VC[+57]QTAK
GGNVLITDTWISMGQEDEKK[+42]KR	ETEC[+57]TYFSTPLLLGK[+100]K	IAEYAFK[+42]LAQESGR	NGNEAQKEK[+100]YLPK
GGNVLITDTWISMGQEDEKKK[+42]R	ETEC[+57]TYFSTPLLLGKK[+100]	AQK[+42]LLHYLG	EK[+100]LILPHVDVQLK
GGNVLITDTWISM[+16]GQEDEK[+42]KKR	ANVK[+100]GYLGPEQLPDC[+57]LK	M[+16]NKE[-18]WPANLDLK[+42]K	GDVYK[+100]AQIMNVSWSADHR
GGNVLITDTWISM[+16]GQEDEKK[+42]KR	ANVK[+100]GYLGPE[+22]QLPDC[+57]LK	EDGLK[+42]YYR	IRSDGK[+100]ISEQSDAK
GGNVLITDTWIS[+57]MGQEDEK[+42]KKR	GLEK[+100]NLGIGK	NGK[+42]QWLLGK	RYDDPEVQKDTK[+100]NVPFK
VYK[+42]QSDLDTLAK	[+57]GLEK[+100]NLGIGK	MNKEWPANLDLK[+42]K	K[+100]MMLDLNK
LAEQYAK[+42]ENGTK	ANTFVAELK[+100]GLDPAR	C[+57]MALSTAILVGEAK[+42]K	HLQEMGLK[+100]FFVKDPEIR
TAK[+42]VAASDWTFLHC[+57]LPR	ANTFVAE[+22]LK[+100]GLDPAR	IGLFVK[+42]AGSR	AK[+100]EIGFSDK
[+57]TAK[+42]VAASDWTFLHC[+57]LPR	[+57]ANTFVAELK[+100]GLDPAR	RNK[+42]LTPLDQQLFK	M[+16]VAAAK[+100]YAR
GGNVLITDTWISMGQEDEK[+42]K	VNVPVIGGHAGK[+100]TIIPLISQC[+57]TPK	AVLYVPGNDEK[+42]KIR	[-17]QLTK[+100]SNAPR
GGNVLITDTWISMGQEDEKK[+42]	K[+100]GEDFVK	GTSYK[+42]DLMPHDLAR	ARPTGGAGAVAMLIGPK[+100]APLVLEQGLR
GGNVLITDTWISM[+16]GQEDEK[+42]K	ASIK[+100]KGEDFVK	FKDIFQEIFDKHYK[+42]TDFDKNK	DASPGSPLEK[+100]
RLQAFQGYQVTMK[+42]TAK	[+42]AER[-42]PDGLILGM[+16]GGQTALNC[+57]GVELFK[+100]R	[+57]STVAQLVK[+42]R	TLHIK[+100]ALAVSDLNR
TAK[+42]VAASDWTFLHC[+57]LPRK	[+42]AHYHDNYGK[+100]NDEVEFVR	VIDFAVK[+42]IR	EIASVVK[+100]KK
SLHDALC[+57]VVK[+42]R	ASIKK[+100]GEDFVK	GK[+42]N[+1]SSVGLIQLNRPK	GGGEPKGELLEAIK[+100]R
AVVK[+42]LEGDNK	ITPFEEK[+100]MIAEAIPELK	ISGASEK[+42]DIVHSGLAYTMER	VFGK[+100]GNPTK[+57]
QTATQLLK[+42]LAHK	ITPFEEK[+100]M[+16]IAEAIPELK	NDATFEIK[+42]K	NVRPDYLK[+100]
TC[+57]LLNETGDEPFQYK[+42]N[+1]	KGLEK[+100]NLGIGK	GFILEK[+42]GM[+16]R	[-17]QFK[+100]TQQYYDILK
EITSAIK[+42]R	HGVYNPNK[+100]IFGVTTLDIVR	GK[+42]GGK[+42]GLGK[+42]GGA	NKGVVLGGC[+57]GDK[+100]SIR
VNK[+42]FMER	GYLGPEQLPDC[+57]LK[+100]GC[+57]DVVVIPAGVPR	[+57]QLTK[+42]SNAPR	IK[+100]KYLLNC[+57]DNMR
QY[+16]AGFSTVEESNK[+42]FYKDNIK	NLGIGK[+100]ITPFEEK	RGPLQVAFTIK[+42]ELR	IKK[+100]YLLNC[+57]DNMR
VYK[+42]WLPQNDLLGHPK	MIAEAIPELK[+100]ASIKK	GKSGEIEPVSVK[+42]VGDK	KFFQEEVIPHHTEWEK[+100]AGEVSR
AASGTKEDPNLVPSISNK[+42]R	ANVK[+100]GYLGPEQLPDC[+57]LKGC[+57]DVVVIPAGVPR	LQGLVSFVVHSQDQIMTK[+42]R	K[+100]IEEVIQR
DYPLPDVAHVTMLSASQKALK[+42]	NNFEGEITK[+100]EK	STDIVK[+42]AIAR	AQGLISHIIYAQTLAMDK[+100]R
DYPLPDVAHVTMLSASQK[+42]ALK	HHAAYVNN[+1]LNATEEK[+100]YHEALAK	AN[+1]VAKPGLVDDFEK[+42]K	HGVYNPNK[+100]IFGVTTLDIVR
DEK[+42]VQLYR	HHAAYVNNLNATEEK[+100]YHEALAK	NEAGYFNEEMAPIEVK[+42]TKK	K[+100]VYGTVLSR
ADWSSLSRDEK[+42]VQLYR	HHAAYVN[+1]NLNATEEK[+100]YHEALAK	NEAGYFNEEMAPIEVKTK[+42]K	IK[+100]KYLLNC[+57]DNM[+16]R
ELSLDDFK[+42]GK	HHAAYVNNLN[+1]ATEEK[+100]YHEALAK	LEDLK[+42]SFVK	IKK[+100]YLLNC[+57]DNM[+16]R
EYFEK[+42]VHQ	[+57]HHAAYVNNLNATEEK[+100]YHEALAK	M[+16]MLDLNK[+42]AK	DDNGK[+100]PYVLPSVRK
GTAVVNGEFK[+42]ELSLDDFKGK	GELLEAIK[+100]R	AKTAHIVLEDGTK[+42]MK	GQQQVFK[+100]GLNDKVK
VMEK[+42]LGYPNPYR	[+57]GELLEAIK[+100]R	SEIFLK[+42]MSK	MK[+100]ETAENYLGHTAK
QGEGMVK[+42]LLDELSPATAPHK	DFGSFEK[+100]FK	[+57]GQQQVFK[+42]GLNDKVK	ELEDFKLQHGSILGFPK[+100]AK
LVWQSK[+42]VGPVPWLGPQTDEAIK	DFGSFEK[+100]FKEK	SLWPQIK[+42]GR	SVM[-48]TK[+100]W[+4]LAIPDHSR
DAQLFIQK[+42]K	GGGEPK[+100]GELLEAIKR	QIQDAIDMEK[+42]AQQALVQKR	AAK[+100]LFQLLK
DAQLFIQKK[+42]	GGGEPKGELLEAIK[+100]R	EK[+42]VIGMHYFSPVDK	SQIC[+57]AK[+100]AVR
SALEHSVQC[+57]AVDVK[+42]R	FNGGGHINHTIFWTNLSPK[+100]GGGEPK	[+57]ALMGLYNGQVLC[+57]K[+42]K	LNTK[+100]VTGATKK[-128]
IQALLDK[+42]YNAEKPK	FN[-17]GGGHINHTIFWTNLSPK[+100]GGGEPK	[+57]ALMGLYN[+1]GQVLC[+57]K[+42]K	AQFLVEKAK[+100]
IQALLDKYNAEK[+42]PK	YHEALAK[+100]GDVTTQVALQPALK	ILAEGGGAK[+42]FK	NC[+57]GTHYK[+100]LVPHQM[+16]
IQALLDK[+42]YN[+1]AEKPK	GGGEPK[+100]GELLEAIK	MMK[+42]LVEVIK	AVLYVPGNDEK[+100]KIR
DAILFPSFIHSQK[+42]R	NVRPDYLK[+100]	DK[+42]VNSSWQK	AVLYVPGNDEKK[+100]IR
LVNADGEAVYC[+57]K[+42]FHYK	C[+57]EVN[-17]GEK[+100]AHPLFTFLR	AQYQDK[+42]LAR	LDKK[+100]KYPYWPHQPIENL
LC[+57]ENIAGHLKDAQLFIQK[+42]K	YVRPGGGFEPNFTLFEK[+100]C[+57]EVNGEK	LC[+57]ENIAGHLKDAQLFIQK[+42]K	M[+16]NKEWPANLDLKK[+100]
AHVYVEEVPWK[+42]R	GLVVLGFPC[+57]NQFGHQENGK[+100]NEEILNSLK	LTIQGLKDFAPGKPLK[+42]C[+57]VIK	M[+16]NKEWPANLDLK[+100]K
FAGPYDK[+42]GEYSPSVQK	GLVVLGFPC[+57]NQFGHQEN[-17]GK[+100]NEEILNSLK	VAVPSTIHC[+57]DHLIEAQVGGEK[+42]DLRR	IYAIAK[+100]ALENNM[+16]SLDEIVR
DIVLQK[+42]FAGPYDKGEYSPSVQK	GLVVLGFPC[+57]NQFGHQENGK[+100]N[-17]EEILNSLK	VAVPSTIHC[+57]DHLIEA[+156]QVGGEK[+42]DLR	FGQHLIK[+100]PSVVFLK
DIVLQK[+42]FAGPYDKGEYSPSVQ[+1]K	DYTEMNDLQK[+100]R	VAVPSTIHC[+57]DH[+156]LIEAQVGGEK[+42]DLR	GIQEIADSVK[+100]VLSKK
NTVHVLAK[+42]LR	SLGMIFEK[+100]R	VAVPSTIH[+156]C[+57]DHLIEAQVGGEK[+42]DLR	K[+100]MMADEALDSGLVSR
NGPPVIHSGIK[+42]DLK	SLGM[+16]IFEK[+100]R	FDDPK[+42]FEVIDKPQS	NFQVTK[+100]LFAEAVQK
ISGASEK[+42]DIVHSGLAYTMER	GYEPDPNIVK[+100]LAEQYAK	VIIVVK[+42]DGPGFYTTR	NILGGTVFREPIIC[+57]K[+100]NIPR
ISGASEK[+42]DIVHSGLAYTM[+16]ER	GYEPDPNIVK[+100]LAEQ[+1]YAK	YEEDKFYLEPYLK[+42]EVIR	ILESDRK[+100]EPLFGISTGNIITGLAAGAK
ISGAS[+80]EK[+42]DIVHSGLAYTMER	ENGTK[+100]LSMTNDPLEAAR	EK[+42]KLDQVEK[+42]ELLR	IVPLQGAQMLQM[+16]LEK[+100]SLRK
ISGASEK[+42]DIVH[+57]SGLAYTMER	ENGTK[+100]LSM[+16]TNDPLEAAR	GTPLETVQK[+42]K	DEK[+100]VQLYR
ISGASE[+22]K[+42]DIVHSGLAYTMER	VYK[+100]QSDLDTLAK	SGETTTAEEIK[+42]AFC[+57]K	EWPANLDLK[+100]KELSEPSSTR
ISGASE[+38]K[+42]DIVHSGLAYTMER	[+57]VYK[+100]QSDLDTLAK	TREGNDLYHEMIESGVINLK[+42]DATSK	EKK[+100]LDQVEKELLR
ISGASEK[+42]DIVHSGLAYTM[-48]ER	K[+100]PEEVDDEVFYSPR	LK[+42]ALVDKWPDFNTVVVRPR	DIEEIIDELKAGK[+100]VPKPGPR
ISGASE[+57]K[+42]DIVHSGLAYTM[+16]ER	LAEQYAK[+100]ENGTK	VKEK[+42]TVQQHAGETDPVTTMR	GKSGEIEPVSVK[+100]VGDK
GASIVEDK[+4]LVEDLK[+42]TR	LAEQYAK[+100]EN[-17]GTK	FGTK[+42]FGLD[-18]LK	ANVAKPGLVDDFEKK[+100]
GASIVEDK[+42]LVEDLKTR	LAEQYAK[+100]EN[+1]GTK	ASGTNDK[+42]PGGPHYILR	GKQTMQVDEHARPQTTLEQLQK[+100]LPSVFKK
GASIVEDKLVEDLK[+42]TR	[+57]LAEQYAK[+100]ENGTK	KHIYIDK[+42]NTKIIC[+57]QGFTGK	NK[+100]PLFTGLVTQC[+57]QK
[+57]GASIVEDKLVEDLK[+42]TR	IKQK[+100]GEYLPLLQGK	KHIYIDKNTK[+42]IIC[+57]QGFTGK	QIQDAIDMEK[+100]AQQALVQKR
GASIVEDK[+42]LVEDLK[+42]TR	TAK[+100]VAASDWTFLHC[+57]LPR	NYDSMK[+42]DFEEMRK	FAGLHFFNPVPMMK[+100]
GASIVEDK[+100]LVEDLK[+42]TR	QK[+100]GEYLPLLQGK	KSEEQLK[+42]EEGIEFK	VK[+100]TVWIVGR
GASIVEDK[+42]LVEDLK	[-17]QK[+100]GEYLPLLQGK	AVAN[+1]YDSVEAGEK[+42]LVK	K[+100]QWLQEVK
[+57]GASIVEDK[+42]LVEDLK	FGMHLQAATPK[+100]GYEPDPNIVK	FNPETDFLTGKDGK[+42]K	K[+100]M[+16]MADEALDSGLVSR
LTFK[+42]YER	K[+100]GMNTLVGYDLVPEPK	ELDPVQK[+42]LFVDKIR	K[+100]MM[+16]ADEALDSGLVSR
TAM[+16]K[+42]YNLGLDLR	GM[+16]NTLVGYDLVPEPK[+100]IIDAALR	AFVDSC[+57]LQLHETK[+42]R	AVDLEDAAKK[+100]
TAM[-48]K[+42]YNLGLDLR	NSK[+100]SLLLR	TDFAPQLQSLN[+1]K[+42]K[+57]R	SAVSASSK[+100]WLDGFRK
TAMK[+42]YNLGLDLR	ADTLDLPEELPGVK[+100]PFTR	TDFAPQLQSLN[+16]K[+42]K[+42]R	K[+100]GIEESLKR
IIAEGANGPTTPEADK[+42]IFLER	EK[+100]LTGTIQNDILK	TDFAPQLQSLN[+1]K[+57]K[+42]R	K[+100]QVGYENAGTVEFLVDKHGK
INPK[+42]NYTDNELEK	SHYEEGPGK[+100]NLPFSVENK	NNVEAGK[+42]YTVGLGQTR	VIRPDVAK[+100]WELSVK
INPK[+42]N[+1]YTDNELEK	AASGTKEDPNLVPSISNK[+100]R	DRTEPVTGFQK[+42]AMVK	IYAIAK[+100]ALE[+57]NNMSLDEIVR
TAAYVNAIEK[+42]VFK	AASGTK[+100]EDPNLVPSISNKR	VVDALGNAIDGK[+42]GPIGSK	ANVAKPGLVDDFEKK[+100]YNALK
[-17]QLTK[+42]SNAPR	DYPLPDVAHVTMLSASQK[+100]ALK	LVTALNPHIGYDK[+42]AAK	ANVAKPGLVDDFEK[+100]KYNALK
FGK[+42]HGGTIPVVPTAEFQDR	DYPLPDVAHVTMLSASQKALK[+100]	ADVDLAVK[+42]AAR	ISGASEK[+100]DIVH[+57]SGLAYTMER
ELEDFK[+42]LQHGSILGFPK	EK[+100]ADWSSLSR	TQC[+57]ILYMMPETAK[+42]K	AKTAHIVLEDGTK[+100]MK
K[+42]FGKHGGTIPVVPTAEFQDR	DYPLPDVAHVTMLSASQK[+100]ALKEK	LLTWDVKDTLIK[+42]LR	MIAEAIPELK[+100]ASIKK
K[+42]FGK[+42]HGGTIPVVPTAEFQDR	EKEK[+100]ADWSSLSR	TMVVHEK[+42]QDDLGKGGNEESTK	LTIQGLKDFAPGKPLK[+100]C[+57]VIK
YSTDVSVDEVK[+42]ALASLM[+16]TYK	EK[+100]EKADWSSLSR	DAILFPSFIHS[+57]Q[+1]K[+42]R	TDFAPQLQSLNK[+100]KR
NYTDNELEK[+42]ITR	DEK[+100]VQLYR	IESEEFK[+42]EK	TDFAPQLQSLNKK[+100]R
VYEGSILEADC[+57]DILIPAASEK[+42]QLTK	ELSLDDFK[+100]GK	ETIVAPVPFDFTHK[+42]K	GLLPQLLGVAPEK[+100]AIK
ELMK[+42]LPSDVVTSVR	GTAVVNGEFK[+100]ELSLDDFKGK	VIGVK[+42]LTGSLSGWTSPK	GLLPQLLGVAPEKAIK[+100]
AGK[+42]PVLHYFDGR	VMEK[+100]LGYPNPYR	KHIYIDK[+57]N[+1]TK[+42]IIC[+57]QGFTGK	KSDGK[+100]IDVSVEAASGGK
QATVGDVNTDRPGLLDLK[+42]GK	K[+100]TKSFFTSQQL	KHIYIDK[+42]N[+1]TK[+57]IIC[+57]QGFTGK	K[+100]SDGKIDVSVEAASGGK
QATVGDVNTDRPGLLDLKGK[+42]	KTK[+100]SFFTSQQL	MELLHPLGSDSPITGFLQK[+42]NK	GQK[+100]VLDSGAPIKIPVGPETLGR
QATVGD[+44]VNTDRPGLLDLK[+42]GK	GDPYPQEVGATVHK[+100]VMEK	THSDQFLVSFK[+42]DVGRK[-128]	HGDQYK[+100]ATDFVVDR
[-17]QATVGDVNTDRPGLLDLK[+42]GK	QGEGMVK[+100]LLDELSPATAPHK	LYKVPDGKPENK[+42]FAFNGEFK	FEK[+100]EMIDRIPC[+57]GR
AKWDSWNK[+42]LK	YYNEVGQK[+100]PTMK	K[+42]FTENPKAGDEFVEK	FGIK[+100]GAAYLK
AK[+42]WDSWNKLK	TK[+100]SFFTSQQL	ESAINVAEGK[+42]K	AERPDGLILGM[+16]GGQTALNC[+57]GVELFK[+100]R
TYVEK[+42]VDELK	DAQLFIQK[+100]K	VVTIAPGLFATPLLTTLPEK[+42]VR	SSPC[+57]EK[+100]LKEVVFTK
GSVLPNSDK[+42]K	SALEHSVQC[+57]AVDVK[+100]R	GQVVQFK[+42]LSDIGEGIR	IIAEGANGPTTPEADK[+100]IFLER
GSIGTK[+42]FSDR	IQALLDKYNAEK[+100]PK	YQQLIKENLK[+42]EIAR	[+57]QLTK[+100]SNAPR
KLEEEGEQFVK[+42]K	DAILFPSFIHSQK[+100]R	IALGIPLPEIK[+42]NVVSGK	EAEIIK[+100]QLK
EATWVVDVK[+42]NGK	TFYTK[+100]VLNEEER	LTSDDVKEQIYK[+42]LAK	DAILFPSFIHSQK[+100]R
IGGIFAFK[+42]VK	AVK[+100]NFTDVHPDYGAR	LILPHVDVQLK[+42]YFDLGLPNR	GATPYGGVK[+100]LEDLIVK
IGGIFAFKVK[+42]	AHVYVEEVPWK[+100]R	GLKLEETYTNK[+42]DVDK	MSEAK[+100]PPPLLGQHTR
PSVALK[+42]SPR	FAGPYDK[+100]GEYSPSVQK	TFESLVDFC[+57]K[+42]TLGKHPVSC[+57]K	AQAVHPGYGFLSENKEFAK[+100]R
ANLVFK[+42]EIEKK	DIVLQK[+100]FAGPYDKGEYSPSVQK	KGLEK[+42]NLGIGK	[-17]QASLKDYEETIGK[+100]AK
VEHFAK[+42]IGWK	SK[+100]KDYLHGDNSDIIPTDTIK	LVAVSK[+42]TKPADMVIEAYGHGQR	SFDPVLDK[+100]R
NMEK[+42]WIPFLK	SKK[+100]DYLHGDNSDIIPTDTIK	LVAVSKTK[+42]PADMVIEAYGHGQR	FDDPK[+100]FEVIDKPQS
WIPFLK[+42]R	TGYGK[+100]DMVK	FK[+42]KYEEIDNAPEER	QFIEK[+100]AAASL
AKPNEVVFLDDFGSNLK[+42]PAR	DYLHGDNSDIIPTDTIK[+100]NTVHVLAK	GALVIVNDLGGDFK[+42]GIGK	YTALVDQEEK[+100]EDVK
NWK[+42]WSC[+57]K	[+42]ALK[+100]QISSNR	SKEAWDAGK[+42]FASEITPITISVK	LEDLK[+100]SFVK
ELEK[+42]VTGTQFPEAPLPVPC[+57]NPNDVSHGYVTVKPGIR	MGLINK[+100]EEVLLPLDNPYGK	LLFDQ[+1]FMK[+42]K	K[+100]KALTSFER
NMEK[+42]WIPFLKR	NGIK[+100]HVHAFIHTPTGTHFC[+57]EVEQMR	YLSAQK[+42]PLLNDSQFR	K[+100]ILLLEAGPK
SKSDPIMLLK[+42]DR	ISGASEK[+100]DIVHSGLAYTMER	GNMVK[+42]LNDGSQITFEK	LTKEFSVYMTK[+100]DGR
SDPIMLLK[+42]DR	[+57]ISGASEK[+100]DIVHSGLAYTMER	QWK[+42]IEGTPLETVQKK	N[+1]KELDPVQ[+1]K[+100]LFVDK
RMELK[+42]ADQLYK	ISGASEK[+100]DIVHSGLAYTM[+16]ER	NRPK[+42]FLNALSLNMIR	AERPDGLILGMGGQT[+57]ALNC[+57]GVELFK[+100]R
EATK[+42]FAAAYC[+57]R	ISGASE[+22]K[+100]DIVHSGLAYTMER	GTTITS[+80]VLPK[+42]PALVASR	FYDDPK[+100]SNDGNSYR
GANQWIK[+42]FK	ISGASEK[+100]DIVH[+57]SGLAYTMER	[+42]MLIGP[+16]K[+42]APLVLEQGLR	[+57]GELLEAIK[+100]R
MELK[+42]ADQLYK	ISGASE[+38]K[+100]D[+16]IVHSGLAYTMER	LPMNKEWPANLDLK[+42]K	[+42]AEDIKTK[+100]IK
AAASTDYYK[+42]R	ISGASEK[+100]DIVHSGLAYTM[-48]ER	SVK[+42]AK[+100]TAHIVLEDGTK	AK[+100]TAHIVLEDGT[+42]KMK
MVNSNLASVEELK[+42]EIDVEVRK	GASIVEDK[+100]LVEDLKTR	[+57]KGK[+42]N[+1]SSVGLIQLNRPK	K[+100]YPYWPHQPIENL
EDGLK[+42]YYR	GASIVEDKLVEDLK[+100]TR	AIDQDK[+42]FKLSSLDVVHAALVNK	K[+100]QW[+32]LQEVK
MELKADQLYK[+42]QK	[+42]EWPAN[+1]LDLK[+100]KELSEPSSTR	MGLK[+42]GPLKTPIAAGHPSMNLLLR	TGK[+100]VSAIDFR
GTK[+42]FGLFTPGSR	[+57]GASIVEDK[+100]LVEDLKTR	MGLKGPLK[+42]TPIAAGHPSMNLLLR	TGK[+100]VSAIDFR[+1]
DGLQNE[+22]K[+42]SIVPTPVK	GASIVEDK[+100]LVEDLK	YNALK[+42]IPVPEDKYTALVDQEEKEDVK	AQEIDQTNDFK[+100]NLR
[+57]DGLQNEK[+42]SIVPTPVK	[+57]GASIVEDK[+100]LVEDLK	M[+16]GMTAE[+22]NLAAK[+42]YNISR	[+57]GK[+100]PDVVVKEDEEYK
DGLQ[+1]N[+1]EK[+42]SIVPTPVK	LTFK[+100]YER	TKAEK[+42]KGDEYVINGQK	KLVTDPTFK[+100]PC[+57]QMK
DGLQNEK[+42]SIVPTPVK	TAMK[+100]YNLGLDLR	VYK[+42]WLPQNDLLGHPK	QQIPILK[+100]QK
D[-18]GLQNEK[+42]SIVPTPVK	TAM[+16]K[+100]YNLGLDLR	GILKK[+42]GDEC[+57]ELLGHNK	LGASVVGIDPVAENIK[+100]IAQHHK
DGLQN[-17]EK[+42]SIVPTPVK	TAM[-48]K[+100]YNLGLDLR	GILK[+42]KGDEC[+57]ELLGHNK	ELDPVQK[+100]LFVDKIR
DGLQN[+1]EK[+42]SIVPTPVK	IIAEGANGPTTPEADK[+100]IFLER	QTMQVDEHARPQTTLEQLQK[+42]LPSVFK	DFLIPIGK[+100]AK
VAQATC[+57]K[+42]L	IIAEGAN[+1]GP[+16]TTPEADK[+100]IFLER	GVTEAHVDQK[+42]NK[-128]	YRHLDMADLEAK[+100]LK
WVPQMADHSDVLK[+42]GIQK	IIAEGANGPTTPE[+22]ADK[+100]IFLER	KSPLNK[+42]TEVHESYYK	VK[+100]AFAENLGR
AQ[+1]FEGIVTDLIK[+42]R	IIAE[+22]GANGPTTPEADK[+100]IFLER	C[+57]IEDLK[+42]LLAKK[-128]	GTK[+100]NRPGNALEKEVESIGAHLNAYSTR
AQFEGIVTDLIK[+42]R	[+57]IIAEGANGPTTPEADK[+100]IFLER	TGYSFVNC[+57]K[+42]K	YVLK[+100]PATEGK
NVPFK[+42]IVR	IIK[+100]PC[+57]NHVLSLSFPIR	TKNVQGIIDILK[+42]IMNK	GIFVIGFSYPVVPK[+100]GK
LFEMAYKK[+42]	IIK[+100]PC[+57]NHVLSLSFPIRR	FVVEK[+42]AEQQK	GIFVIGFSYPVVPKGK[+100]
LFEMAYK[+42]K	INPK[+100]NYTDNELEK	C[+57]PTLIVHGEK[+42]DPLVPR	DAKDAVDLM[+16]K[+100]ALQFK
MEEFKDQLPADEC[+57]NK[+42]LKEEISK	TAAYVNAIEK[+100]VFK	HIK[+42]FSC[+57]FYHYAVDNLGADAVATGHYAR	FAGLHFFNPVPMMK[+100]LVEVIK
MEEFKDQLPADEC[+57]NKLK[+42]EEISK	QLTK[+100]SNAPR	[+57]GNMVK[+42]LNDGSQITFEK	LEK[+100]INDAFLHVMQR
MKETAENYLGHTAK[+42]NAVITVPAYFNDSQR	[-17]QLTK[+100]SNAPR	TLDILK[+42]HFPK	ISVAGVTSGNVGYLAHAIHQVTK[+100]
MEEFK[+42]DQLPADEC[+57]NK	FGK[+100]HGGTIPVVPTAEFQDR	EW[+4]PANLDLK[+42]K	LALNC[+57]VGGK[+100]SSTELLR
NAEK[+42]YAEEDRR	ELEDFK[+100]LQHGSILGFPK	FASEITPITISVK[+42]GKPDVVVKEDEEYKRVDFSK	M[-48]GMTAENLAAK[+100]YNISR
NAEK[+42]YAEEDR	ELEDFKLQHGSILGFPK[+100]AK	YIAQAYDK[+42]PR	MGM[-48]TAENLAAK[+100]YNISR
HIVK[+42]EFK	ELEDFKLQHGSILGFPKAK[+100]	TIVPWDVDTVC[+57]K[+42]SVIK	K[+100]GVLFGVPGAFTPGC[+57]SK
YDDPEVQK[+42]DTK	LVEDLK[+100]TR	QALK[+42]NLGEILK	K[+100]GGKAVANYDSVEAGEK
QAASSLQQASLK[+42]LFEMAYKK	C[+57]AVVDVPFGGAK[+100]AGVK	TQFGDK[+42]IHNFGVIQEK	[-17]QIFLGGVDK[+100]R
LKEEISK[+42]MR	RFTMELAK[+100]K	M[+16]NLGVGAYRD[+57]DN[+1]GK[+42]PYVLPSVR	K[+100]EILQIMNK
FSTEQLPK[+42]FK	YSTDVSVDEVK[+100]ALASLM[+16]TYK	M[+16]NLGVGAYRDD[+57]N[+1]GK[+42]PYVLPSVR	YVNK[+100]KEQESEVDMK
WLPNGTLK[+42]IIDR	YSTDVSVDEVK[+100]ALASLMTYK	VSKDASPGSPLEK[+42]LVSSVSDLPKR	RGVM[+16]LAVDAVIAELK[+100]K
IFGQANTSLK[+42]R	FGAK[+100]C[+57]VGVGESDGSIWNPDGIDPK	VPK[+42]LK[+42]TVFQK	K[+100]YLPESLKVYGTVYHMIHGNPFNLK
GIAVHPELFSIDNGLLTPTLK[+42]AK	FTMELAK[+100]K	ELVPIAAQLDREHLFPTAQVK[+42]K	TPIKDAATGAVKEK[+100]ITAFVVER
GIAVHPELFSIDNGLLTPTLKAK[+42]	AK[+100]IIAEGANGPTTPEADKIFLER	QGTFHSQQALEYGTK[+42]LVGGTTPGK	DSDILGK[+100]YVD
GIAVHPELFSIDN[+1]GLLTPTLK[+42]AK	NYTDNELEK[+100]ITR	RGGNVLITDTWISMGQEDEK[+42]KK	YEEDK[+100]FYLEPYLK
GIAVHPELFSIDN[+1]GLLTPTLKAK[+42]	AK[+100]VYEGSILEADC[+57]DILIPAASEK	GGNVLITDTWISMGQEDEKK[+42]KR	K[+100]TEVLC[+57]KDFENGIGK
LIFHK[+42]IQSSLGGK	LQHGSILGFPK[+100]AK	GHPALEDKNVPVYK[+42]PQTLDTQR	[+42]SVKAK[+100]TAHIVLEDGTK
TAEALDKDGWLHTGDIGK[+42]WLPNGTLK	AGVK[+100]INPK	KFK[+42]PGYLEATLNWFR	K[+100]GKNSSVGLIQLNRPK
SVMTK[+42]WLAIPDHSR	C[+57]VGVGESDGSIWNPDGIDPK[+100]ELEDFK	SILVK[+42]DTQAMK	K[+100]NDFEQGELYLKEK
[+57]SVMTK[+42]WLAIPDHSR	AK[+100]IIAEGANGPTTPEADK	[+57]KSQ[+1]GK[+42]VLQATVVAVGSGGK	AK[+100]TAHIVLEDGTKMK[+100]
SVM[+16]TK[+42]WLAIPDHSR	C[+57]VGVGESDGSIWNPDGIDPK[+100]ELEDFKLQHGSILGFPK	K[+42]GEDFVK[+42]NMK	SGQASAK[+100]PNLR
SLHMYLEK[+42]LK	C[+57]VGVGESDGSIWNPDGIDPKELEDFK[+100]LQHGSILGFPK	ASSAK[+42]M[+16]GLVETK	VLAK[+100]LAEKEK
SLHM[+16]YLEK[+42]LK	LRDNGLLAK[+100]PTHGDIIR	LIK[+42]FFIDQSK	AILITGC[+57]DSGFGFSLAK[+100]HLHSK
[+57]SLHMYLEK[+42]LK	LRDN[+1]GLLAK[+100]PTHGDIIR	GGNVLITDTWISM[+16]GQEDEK[+42]KKR	AK[+100]EVGEVLC[+57]TDPLVSK
SLHM[-48]YLEK[+42]LK	DNGLLAK[+100]PTHGDIIR	GGNVLITDTWISM[+16]GQEDEKK[+42]KR	QIFLGGVDK[+100]R
VGVVDEVVPEDQVHSK[+42]AR	DN[-17]GLLAK[+100]PTHGDIIR	KYNALK[+42]IPVPEDKYTALVDQEEKEDVK	IGEEIVITAHILKQGK[+100]
SLHMYLEK[+42]LKQK	ELMK[+100]LPSDVVTSVR	IIAINVNDPEAEK[+42]FHDIDDVKK	K[+100]DLEQGVVGAHGLLC[+57]R
KATADNLIK[+42]QR	ETK[+100]DC[+57]DAWK	HHAAYVNN[+1]LNATEEK[+42]YHEALAK	KPVHPNDHVNK[+100]SQSSNDTFPTAMHIAAAVEVHK
ATADNLIK[+42]QR	GK[+100]GLLNAIVIR	HHAAYVN[+1]NLNATEEK[+42]YHEALAK	MGVTYAAQVHLK[+100]SPFDPDNKR
DSIQK[+42]SLHMYLEK	SQVDK[+100]LTLTSR	EIADKFINEVVK[+42]QTQK	VIGMHYFSPVDK[+100]MQLLEIITTDKTSK
VLVETEGPAGVAVMK[+42]LR	KLEEEGEQFVKK[+100]	FASEITPITISVK[+42]GKPDVVVKEDEEYKR	TC[+57]AEAVVPSYVPIVK[+100]K
LENDK[+42]SIR	AKPNEVVFLDDFGSNLK[+100]PAR	TLK[+42]GLNSDSVTEETLRK	K[+100]LLDAAGANLR
SGEYPFPLIK[+42]R	AK[+100]PNEVVFLDDFGSNLKPAR	C[+57]EVN[-17]GEK[+42]AHPLFTFLR	ESAINVAEGKK[+100]
AEK[+42]KGDEYVINGQK	ELEK[+100]VTGTQFPEAPLPVPC[+57]NPNDVSHGYVTVKPGIR	QTM[+16]QVDEHARPQTTLEQLQK[+42]LPSVFKK	SAVDLEDAAK[+100]K
AEK[+42]KGDEYVIN[+1]GQK	SKSDPIMLLK[+100]DR	[+57]EN[+1]GTK[+42]LSMTNDPLEAAR	AVAQGNLSSADVQAAKNK[+100]
MTEQPMMC[+57]AYC[+57]VTEPSAGSDVAAIK[+42]TK	SDPIMLLK[+100]DR	MLVQNDMSSYK[+42]FNSLK	RGVLK[+100]EYGVK
MTEQPMMC[+57]AYC[+57]VTEPSAGSDVAAIKTK[+42]	RMELK[+100]ADQLYK	MLVQN[+1]DMSSYK[+42]FNSLK	IVLEDGTKM[+16]K[+100]
TKAEK[+42]KGDEYVINGQK	RM[+16]ELK[+100]ADQLYK	K[+42]K[+42]FTENPKAGDEFVEK	LEIK[+100]TDPSIMGGM[+16]IVR
ALDEATK[+42]YALDRK	EATK[+100]FAAAYC[+57]R	K[+42]KFTENPK[+42]AGDEFVEK	LAK[+100]QVGYENAGTVEFLVDKHGK
SNPDPK[+42]VPASK	SGK[+100]GPILMELQTYR	KK[+42]FTENPK[+42]AGDEFVEK	DYEETIGK[+100]AK
EEIIPVAPEYDKSGEYPFPLIK[+42]R	MELK[+100]ADQLYK	EVLAK[+42]TMVGQGK	GK[+100]GLLNAIVIR
ALDEATK[+42]YALDR	AAASTDYYK[+100]R	EGNDLYHEMIESGVINLK[+42]DATSK	QWK[+100]IEGTPLETVQKK
ENVLIGEGAGFK[+42]IAM[+16]GAFDR	MVNSNLASVEELK[+100]EIDVEVRK	LVNADGEAVYC[+57]K[+42]FHYK	MGLKGPLK[+100]TPIAAGHPSMNLLLR
TEQGPQVDETQFK[+42]K	GTK[+100]FGLFTPGSR	M[+16]GLVETK[+42]LAIIPGGGGTQR	K[+100]LVKEIIAVSC[+57]GPSQC[+57]QETIR
SGQQEGAK[+42]LLC[+57]GGGAAADR	TC[+57]AEAVVPSYVPIVK[+100]K	C[+57]TTD[+57]HISAAGPWLK[+42]FR	KLVK[+100]EIIAVSC[+57]GPSQC[+57]QETIR
KTFPTVNPSTGEVIC[+57]QVAEGNKEDVDKAVK[+42]AAR	VSPAK[+100]VAEVAK	[+57]IGK[+42]FPFAANSR	LNM[+16]QK[+100]SMQNHAAVFR
TVTVK[+42]VPQK	K[+100]NANC[+57]SIEESFQR	C[+57]EVN[+1]GEK[+42]AHPLFTFLR	ILAC[+57]DDLDEAAK[+100]MVVK
ANDSK[+42]YGLAAAVFTK	AQFEGIVTDLIK[+100]R	GYVAHEFILDTRPFK[+42]K	NC[+57]GTHYK[+100]LVPHQMAH
TFPTVNPSTGEVIC[+57]QVAEGNKEDVDKAVK[+42]AAR	AQFEGIVTDLIK[+100]R[+1]	HHAAYVNNLNATEEK[+42]YHE[+57]ALAK	PTGGAGAVAM[+16]LIGPK[+100]APLVLEQGLR
TFPTVNPSTGEVIC[+57]QVAEGNKEDVDK[+42]AVK	ETGVDLTK[+100]DNMALQR	[+57]HHAAYVN[+1]N[+1]LNATEEK[+42]YHEALAK	GTVFREPIIC[+57]K[+100]NIPR
TFPTVNPSTGEVIC[+57]QVAEGNKEDVDKAVK[+42]	ETGVDLTK[+100]DNM[+16]ALQR	[+57]HHAAYVNN[+1]LN[+1]ATEEK[+42]YHEALAK	SEYK[+100]QVMQR
KTFPTVNPSTGEVIC[+57]QVAEGNKEDVDK[+42]AVK	MKETAENYLGHTAK[+100]NAVITVPAYFNDSQR	[+57]HHAAYVN[+1]NLN[+1]ATEEK[+42]YHEALAK	M[+16]NLGVGAYRDDNGK[+100]PYVLPSVR
ILGYIK[+42]SGQQEGAK	QATK[+100]DAGQISGLNVLR	[+42]AR[+16]K[+42]PLEALYGYDYLAK	AAGGVEHQQLLDLAQK[+100]HLSSVSR
LQSLLK[+42]GQK	[-17]QATK[+100]DAGQISGLNVLR	AEIVPVTTTVLDDKGDK[+42]K	QASLKDYEETIGK[+100]AKK
AAVVESHK[+42]LGGTC[+57]VNVGC[+57]VPK	TIAPC[+57]QK[+100]AMQDAEVSK	TGTC[+57]GYC[+57]GLQFK[+42]QHHH	ELWIIDEKK[+100]
AAVVES[+42]HKLGGTC[+57]VNVGC[+57]VPK	HIVK[+100]EFK	FDQKGDVYK[+42]AQIMNVSWSADHR	KSQGK[+100]VLQATVVAVGSGGK
NHVAGQMLHGGGSK[+42]FNSGNR	RYDDPEVQK[+100]DTK	AMYPDYFSK[+42]R	K[+100]SQGKVLQATVVAVGSGGK
NTWAK[+42]AYNNLIK	RYDDPEVQKDTK[+100]NVPFK	ASLDMFNQK[+42]TK	HK[+100]Q[+1]C[+57]FLYMVC[+57]QTAK
MAHYLEK[+42]ALLDMR	ETAENYLGHTAK[+100]NAVITVPAYFNDSQR	NGDVVDKFVGIK[+42]DEDQLEAFLKK	FK[+100]TIEEVVGR
QK[+42]LFQEDNGMPVHLK	MK[+100]ETAENYLGHTAK	[+42]SSGALLPKPQMR	VGEVIVTKDDAMLLKGK[+100]
[-17]QK[+42]LFQEDNGMPVHLK	QAK[+100]VLENAEGAR	AVLIDK[+42]D[+57]Q[+1]TPK	GISTGNIITGLAAGAK[+100]SYK
VDGNDVFAVYNATK[+42]EAR	WLPNGTLK[+100]IIDR	KILESDRKEPLFGISTGNIITGLAAGAK[+42]SYK	VGAFTVVC[+57]KDAEEAK[+100]RVESQLK
SVDEVNYWDK[+42]QDHPISR	AK[+100]LLLEGVENK	VVELLADIVQNSSLEDSQIEK[+42]ER	VGAFTVVC[+57]K[+100]DAEEAKRVESQLK
QYLLNQGWWDEEQEK[+42]AWRK	GEGEVC[+57]VK[+100]GANVFK	WVPQMADHSDVLK[+42]GIQK	GYSK[+100]KDFSSVFQYLR
C[+57]NSVLPGFIATPMTQK[+42]MPEK	SVMTK[+100]WLAIPDHSR	DVDKALLK[+42]ASLDM[+16]FNQK	TAHIVLEDGTK[+100]
YSEGYPGQR[+42]	SVM[-48]TK[+100]WLAIPDHSR	ELEK[+42]VTGTQFPEAPLPVPC[+57]NPNDVSHGYVTVKPGIR	TIDFYK[+100]NQR
SFGGVTHGLPEKK[+42]	[+57]SVMTK[+100]WLAIPDHSR	ADWSSLSRDEK[+42]VQLYR	AIEMLGGELGSK[+100]KPVHPNDHVNK
SFGGVTHGLPEK[+42]K	SVM[+16]TK[+100]WLAIPDHSR	AAPEK[+42]LIC[+57]EMK	AIEMLGGELGSKK[+100]PVHPNDHVNK
SSAIPSPC[+57]GK[+42]YYTLNGSK	VGVVDEVVPEDQVHSK[+100]AR	NRPGNALEK[+42]EVESIGAHLNAYSTR	[+57]GASIVEDK[+100]LVEDLKTR
EK[+42]ITAFVVER	[+57]VGVVDEVVPEDQVHSK[+100]AR	AN[+1]VK[+42]GY[+57]LGPEQLPDC[+57]LK	MTILPPVDKLK[+100]TVLHK
GILLYGTK[+42]AQR	VGVVDEVVPEDQVH[+57]SK[+100]AR	NPPK[+42]MLFLLGADGGC[+57]ITR	VESQLK[+100]ILIR[+1]PLYSNPPLNGAR
TQFGDK[+42]IHNFGVIQEK	ATADNLIK[+100]QR	Q[+1]C[+57]PTLIVHGEK[+42]DPLVPR	MWK[+100]SPN[+1]GTIR
FFQEEVIPHHTEWEK[+42]AGEVSR	K[+100]ATADNLIK	NLGEILK[+42]AAGC[+57]DFNNVVK	KGIFVIGFSYPVVPK[+100]GK
[+57]FFQEEVIPHHTEWEK[+42]AGEVSR	SGEYPFPLIK[+100]R	VYGTVFHINQGNPFK[+42]LK	KGIFVIGFSYPVVPKGK[+100]
KFFQEEVIPHHTEWEK[+42]AGEVSR	AEK[+100]KGDEYVINGQK	LSTLDVTHAPLVDK[+42]FWQFGGNER	K[+100]YTEQITNEKLDMVK
EQIEK[+42]FIPQMTAGK	VPASK[+100]AFTGFIVEADTPGIHIGKK	RVESQLK[+42]ILIRPLYSNPPLN[+1]GAR	GVTEAHVDQK[+100]NK[-128]
M[+16]GMK[+42]AQDTAELFFEDVR	MTEQPMMC[+57]AYC[+57]VTEPSAGSDVAAIKTK[+100]	LEPSKITK[+42]FENAFLSHVISQHQSLLGNIR	ENGTK[+100]LSMTNDPLEAAR
MGM[+16]K[+42]AQDTAELFFEDVR	MTEQPMMC[+57]AYC[+57]VTEPSAGSDVAAIK[+100]TK	[+42]MGLVET[+42]K[+32]LAIIPGGGGTQR	VSKDASPGSPLEK[+100]LVSSVSDLPKR
K[+42]FFQEEVIPHHTEWEK	TKAEK[+100]KGDEYVINGQK	IK[+42]VEKPVVEMDGDEMTR	ILESDRKEPLFGISTGNIITGLAAGAK[+100]SYK
AFVDSC[+57]LQLHETK[+42]R	VPASK[+100]AFTGFIVEADTPGIHIGK	[+57]VLDSGAPIK[+42]IPVGPETLGR	LVDPVDRK[+100]PTEIQWR
AVANYDSVEAGEK[+42]LVK	K[+100]GDEYVINGQK	KYDAFLASESLIK[+42]QIPR	C[+57]IEDLK[+100]LLAKK[-128]
AVAN[+1]YDSVEAGEK[+42]LVK	ALDEATK[+100]YALDRK	WKAANEAGYFNEEMAPIEVK[+42]TKK	NWLK[+100]EGHPVTSEPSRPEPAVFK
GSSAADK[+42]VVAEIR	VPK[+100]ENVLIGEGAGFK	LPMGMTAENLAAK[+42]YNISREDC[+57]DR	IIWQFIK[+100]EK
GALVIVNDLGGDFK[+42]GIGK	SNPDPK[+100]VPASK	FSSVLWEEK[+42]AREDFIK	AITGIQAFTVGK[+100]
FAKPVYPGQTLQTEMWK[+42]EGNR	GIAFEDVRVPK[+100]ENVLIGEGAGFK	GATPYGGVK[+42]LEDLIVKDGLTDVYNK	[-17]QTMQVDEHARPQTTLEQLQK[+100]LPSVFKK
DFLAGGVAAAISK[+42]TAVAPIER	ENVLIGEGAGFK[+100]IAM[+16]GAFDR	QVVTLLNELK[+42]R	TQFGDK[+100]IHNFGVIQEK
DFLAGGVAAAIS[+80]K[+42]TAVAPIER	SSSEDK[+100]ITVHFK	IK[+42]VEKPVVEMDGDEM[+16]TR	IGK[+100]FPFAANSR
QIFLGGVDK[+42]R	DGETLTTK[+100]GK	IK[+42]VEKPVVEM[+16]DGDEMTR	SSALASK[+100]ATGYPLAFIAAK
[-17]QIFLGGVDK[+42]R	FK[+100]TIEEVVGR	AK[+42]KMGLVDQLVEPLGPGIK	HHAAYVNNLN[+1]ATEEK[+100]YHEALAK
QIFLGGVD[+44]K[+42]R	[+57]FK[+100]TIEEVVGR	AKK[+42]MGLVDQLVEPLGPGIK	HHAAYVN[+1]NLNATEEK[+100]YHEALAK
YFPTQALNFAFK[+42]DKYK	TEQGPQVDETQFK[+100]K	MGEQAVALAK[+42]AVK	EWPANLDLKK[+100]
YFPTQALNFAFKDK[+42]YK	SGQQEGAK[+100]LLC[+57]GGGAAADR	EK[+42]LPAC[+57]EAEDLATYEQK	QTM[+16]QVDEHARPQTTLEQLQK[+100]LPSVFKK
GLGDC[+57]LVK[+42]IYK	KTFPTVNPSTGEVIC[+57]QVAEGNKEDVDKAVK[+100]AAR	QMWK[+42]SPNGTIR	GILLYGTK[+100]AQR
YFPTQALNFAFK[+42]DK	K[+100]TFPTVNPSTGEVIC[+57]QVAEGNKEDVDK	MEEFKDQLPADEC[+57]NKLK[+42]EEISK	DYPLPDVAHVTMLSASQK[+100]ALKEK
[+57]YFPTQALNFAFK[+42]DK	KTFPTVNPSTGEVIC[+57]QVAEGNK[+100]EDVDK	MEEFKDQLPADEC[+57]NK[+42]LKEEISK	ASIK[+100]KGEDFVK
AFFK[+42]GAWSNVLR	TVTVK[+100]VPQK	DR[-43]GASIVEDKLVEDLK[+42]TR	VYINLDK[+100]ETK
LAADVGK[+42]AGAER	ANDSK[+100]YGLAAAVFTK	SIFSAVLDELK[+42]VAQAPWK	K[+100]VITAFNDGLNHLDSLK
VK[+42]LLLQVQHASK	TFPTVNPSTGEVIC[+57]QVAEGNKEDVDKAVK[+100]AAR	DAPQSK[+42]FFQPVLKPMLPPDAFQGK	YIAQAYDK[+100]PR
QITADK[+42]QYK[+42]GIIDC[+57]VVR	TFPTVNPSTGEVIC[+57]QVAEGNKEDVDK[+100]AVK	DAPQSKFFQPVLK[+42]PMLPPDAFQGK	K[+100]SANVEAVDVAK
QYK[+42]GIIDC[+57]VVR	TFPTVNPSTGEVIC[+57]QVAEGNK[+100]EDVDKAVK	QVIDC[+57]QLADVNNLGK[+42]YR	GK[+100]GTTITSVLPKPALVASR
YKQIFLGGVDK[+42]R	TFPTVNPSTGEVIC[+57]QVAEGNK[+100]EDVDK	EEIIPVAPEYDKSGEYPFPLIK[+42]R	GKGTTITSVLPK[+100]PALVASR
ALVSTK[+42]WLAESIR	KTFPTVNPSTGEVIC[+57]QVAEGNKEDVDK[+100]AVK	[+57]RVESQ[+1]LK[+42]ILIRPLYSNPPLNGAR	K[+100]ILSQWKPEDSKDPTK
ALVSTK[+42]W[+32]LAESIR	K[+100]TFPTVNPSTGEVIC[+57]QVAEGNKEDVDKAVK	SKDASPGSPLEK[+42]L	[+57]FK[+100]TIEEVVGR
DGFEK[+42]SPEELR	ILGYIK[+100]SGQQEGAK	IIC[+57]QGFTGK[+42]QGTFHSQQALEYGTK	[+57]FSQIC[+57]AK[+100]AVR
TYEQVLENLQSK[+42]R	KILGYIK[+100]SGQQEGAK	RGC[+57]GGVITLNRPK[+42]FLNALSLNMIR	VSQEHPVVLTK[+100]
AIFQDK[+42]K	GYFIQPTVFGDVK[+100]DGMTIAK	GYPVYNHTEQTNK[+42]VIQK	MNKEWPANLDLKK[+100]ELSEPSSTR
ITHTGQVYDEK[+42]DYRR	NHVAGQMLHGGGSK[+100]FNSGNR	SEAAADREDDPNFFK[+42]M[+16]VEGFFDR	ETHK[+100]PLGDWR
TGTC[+57]GYC[+57]GLQFK[+42]QHHH	NTWAK[+100]AYNNLIK	[+57]WKAANEAGYFNEEMAPIEVKTK[+42]K	[+57]HHAAYVNNLNATEEK[+100]YHEALAK
ITHTGQVYDEK[+42]DYR	AYNNLIKDK[+100]VNR	[+57]WKAANEAGYFNEEMAPIEVK[+42]TKK	KTFPTVNPSTGEVIC[+57]QVAEGNKEDVDK[+100]AVK
VISTTK[+42]APAAIGPYSQAVQVDR	AYNNLIK[+100]DKVNR	TFESLVDFC[+57]K[+42]TLGK[+42]H[+16]PVSC[+57]KDTPGFIVNR	M[+16]NKEWPANLDLK[+100]KELSEPSSTR
KVISTTK[+42]APAAIGPYSQAVQVDR	AYNNLIK[+100]DK	MHYFSPVDK[+42]MQLLEIITTDKTSK	DAAK[+100]PVIELYK
K[+42]VISTTKAPAAIGPYSQAVQVDR	QK[+100]LFQEDNGMPVHLK	[+57]YFPTQALNFAFK[+42]DKYK	KIAK[+100]AFAISGPF
QALK[+42]NLGEILK	KK[+100]VMEAFEQAER	QLEVEPEGLEPEAEK[+42]QKS	ISDHLEAAMEMIPVLKK[+100]
VEIEAIAVQGPFIK[+42]A	K[+100]KVMEAFEQAER	SSWWTHVEMGPPDPILGVTEAFK[+42]R	DAEEAKRVESQLK[+100]ILIRPLYSNPPLNGAR
LSSALK[+42]AGVTAAK	K[+100]KVMEAFEQAERK	AENLAAK[+42]YNISR	KILESDRKEPLFGISTGNIITGLAAGAK[+100]SYK
QK[+42]LIHGGNEETLR	KK[+100]VMEAFEQAERK	GEVPC[+57]TVTTASPLDDAVLSELK[+42]TVLK	DHC[+57]VAHK[+100]LFK
[-17]QK[+42]LIHGGNEETLR	K[+100]VMEAFEQAER	GHQDVEAAQAEYVEK[+42]FAN[+1]PFPAAVR	K[+100]AQDEGHLSDIVPFKVPGKDTVTK
DELFTDTK[+42]AR	QYLLNQGWWDEEQEK[+100]AWRK	QITADK[+42]QYK[+42]GIIDC[+57]VVR	KAQDEGHLSDIVPFK[+100]VPGKDTVTK
YLSAQK[+42]PLLNDSQFR	K[+100]VMEAFEQAERK	[+42]RVESQ[+1]LK[+114]ILIRPLYSNPPLNGAR	LMEVK[+100]LGELPSWIMMR
LSFK[+42]LSSALK	VGNIGQTNYASSK[+100]AGVIGLTQTAAR	VTLVSAAPEK[+42]LIC[+57]EMKVEEQHTNK	DVDKALLK[+100]ASLDMFNQK
TETIRPASIFTK[+42]R	GK[+100]HAAFQADVSQGPAAR	RGC[+57]GGVIT[+57]LN[+1]RPK[+42]FLNALSLNMIR	NKELDPVQK[+100]LFVDKIR
HSVGELQHMMAEC[+57]SK[+42]YHGQLTK	SSAIPSPC[+57]GK[+100]YYTLNGSK	VM[+16]IGESIDEK[+42]RLPTLEQPIIPSDY	N[+1]KELDPVQK[+100]LFVDKIR
[-17]QK[+42]LIHGGNEETLRK	EK[+100]ITAFVVER	NYAIGYYLK[+42]EK	[+57]APQSK[+100]FFQPVLKPMLPPDAFQGK
ELHAHLLAQDK[+42]QNK	TPIKDAATGAVK[+100]EK	RILNKPVPSLPNMDSVFAEAIAK[+42]VR	RVESQLK[+100]ILIRPLYSNPPLNGAR
ELHAHLLAQDKQNK[+42]	GILLYGTK[+100]AQR	[+42]LHQQQPLHPEWAVLAK[+42]K	RVESQLK[+100]ILIR[+1]PLYSNPPLNGAR
EKFDATMK[+42]TLTIDAIQFQR	TPIKDAATGAVKEK[+100]ITAFVVER	[+57]IMNVIGEPIDERGPIK[+42]TK	RVESQLK[+100]ILIRPLYSNPPLN[+1]GAR
AVDIPHMDIEALK[+42]K	K[+100]GIVNEQFLLQR	ALDEATK[+42]YALDR	[+57]GKGTTITSVLPK[+100]PALVASR
AVDIPHMDIEALKK[+42]	FFQEEVIPHHTEWEK[+100]AGEVSR	SKEAWDAGK[+42]FASEITPITISVKGK[+42]PDVVVKEDEEYKR	ALDLDPSK[+100]TNVSGGAIALGHPLGGSGSR
GDVYK[+42]AQIMNVSWSADHR	KFFQEEVIPHHTEWEK[+100]AGEVSR	SKEAWDAGK[+42]FASEITPITISVK[+42]GKPDVVVKEDEEYKR	WKAANEAGYFNEEMAPIEVKTKK[+100]
GDVYK[+42]AQIM[+16]NVSWSADHR	AGK[+100]QGLLGINIAEK	GSNTC[+57]ELVFEDC[+57]K[+42]VPAANVLSQESK	WKAANEAGYFNEEMAPIEVKTK[+100]K
DRTEPVTGFQK[+42]AMVK	EQIEK[+100]FIPQMTAGK	AVLIDKDQTPKWK[+42]PANLKDVTDEDLNSYFK	WKAANEAGYFNEEMAPIEVK[+100]TKK
FDQKGDVYK[+42]AQIMNVSWSADHR	[+57]MGMK[+100]AQDTAELFFEDVR	LVEK[+42]GETDLIQK	KIIK[+100]DGEQHEDLNEVAK
TEPVTGFQK[+42]AMVK	MGMK[+100]AQDTAELFFEDVR	PNIVK[+42]LAEQYAK	IGPVPAINGALKK[+100]
GIK[+42]LSFMPFFLK	M[+16]GMK[+100]AQDTAELFFEDVR	EAGYFN[+1]EEMAPIEVK[+42]TKK	LPMGMTAENLAAK[+100]YNISREDC[+57]DR
GIK[+42]LSFM[+16]PFFLK	MGM[+16]K[+100]AQDTAELFFEDVR	EAGYFN[+1]EEMAPIEVKTK[+42]K	ARPTGGAGAVAM[+16]LIGPK[+100]APLVLEQGLR
TFPTPIAK[+42]PPVFTGK	K[+100]FFQEEVIPHHTEWEK	[+57]IITSTLEK[+42]EASK	DGTVTAGNASGVSDGAGAVIIASEDAVKK[+100]
DRTFPTPIAK[+42]PPVFTGK	FIPQMTAGK[+100]C[+57]IGAIAMTEPGAGSDLQGVR	HLQEMGLK[+42]FFVKDPEIR	DGTVTAGNASGVSDGAGAVIIASEDAVK[+100]K
EVTIK[+42]EWYVK	K[+100]NNIHC[+57]NTIAPNAGSR	VSFELFADK[+42]VPK	TFESLVDFC[+57]KTLGK[+100]HPVSC[+57]KDTPGFIVNR
IK[+42]VEKPVVEMDGDEMTR	DFLAGGVAAAISK[+100]TAVAPIER	TEVVDSDGSK[+42]TDK	TFESLVDFC[+57]K[+100]TLGKHPVSC[+57]KDTPGFIVNR
IKVEK[+42]PVVEMDGDEMTR	QIFLGGVDK[+100]R	WTFEELGK[+42]QSR	TAK[+100]VAASDWTFLHC[+57]LPR
IK[+42]VEKPVVEMDGDEM[+16]TR	[-17]QIFLGGVDK[+100]R	HVVK[+42]SISVQQEK	ASLDMFNQK[+100]TK
IKVEK[+42]PVVEM[+16]DGDEMTR	YFPTQALNFAFK[+100]DKYK	GYNK[+42]VSPFFVPK	ITPFEEK[+100]M[+16]IAEAIPELK
IKVEK[+42]PVVEMDGDEM[+16]TR	GLGDC[+57]LVK[+100]IYK	VLAIHK[+42]QHLSPVDTAYFR	[+100]SSGALLPKPQMR
IK[+42]VEKPVVEM[+16]DGDEMTR	YFPTQALNFAFK[+100]DK	SGGPVSLDFVK[+42]N[+1]GE[+57]YALER	QLEVEPEGLEPEAEK[+100]Q[+1]K[+28]
HAHGDQYK[+42]ATDFVVDR	AFFK[+100]GAWSNVLR	[+57]LVAQ[+1]LYK[+42]IVPNILLEQGK	QLEVEPEGLEPEAEK[+28]Q[+1]K[+100]
MWK[+42]SPNGTIR	LAADVGK[+100]AGAER	W[+161]KAAN[+1]EAGYFNEEMAPIEVK[+42]TKK	EGVK[+100]VMPN[+1]AIVQSVGVSGGR
GK[+42]LDGNQDLIR	VK[+100]LLLQVQHASK	W[+161]KAAN[+1]EAGYFNEEMAPIEVKTK[+42]K	[+57]RGASIVEDK[+100]LVEDLKTR
NILGGTVFREPIIC[+57]K[+42]NIPR	DKYK[+100]QIFLGGVDKR	NEEMAPIEVK[+42]TK	NKAK[+100]EVGEVLC[+57]TDPLVSK
FKDIFQEIFDK[+42]HYK	EFK[+100]GLGDC[+57]LVK	AERPDGLILGM[+16]GGQTALNC[+57]GVELFK[+42]R	NK[+100]AKEVGEVLC[+57]TDPLVSK
NTILK[+42]AYDGR	IYK[+100]SDGIK	QASGGPVDIGPEYQQDLDRELYK[+42]LK	LP[+16]MGMTAENLAAK[+100]YNISR
FAQTLEK[+42]VC[+57]VQTVESGAMTK	YK[+100]QIFLGGVDKR	SS[+80]WWTHVEMGPPDPILGVTEAFK[+42]R	VIGM[+16]HYFSPVDK[+100]MQLLEIITTDK
FAQTLEK[+42]VC[+57]VQTVESGAM[+16]TK	ALVSTK[+100]WLAESIR	S[+80]SWWTHVEMGPPDPILGVTEAFK[+42]R	EHLFPTAQVKK[+100]
AGTFK[+42]LVFTPK	ALVSTK[+100]W[+32]LAESIR	ENVLIGEGAGFK[+42]IAM[+16]GAFDR	EHLFPTAQVK[+100]K
DQTNDQVTIDSALATQK[+42]YSVAVK	ALVSTK[+100]W[+4]LAESIR	AQEANMNLLDEVLK[+42]QEIR	EK[+100]GSTASQVLQR
VEK[+42]PVVEMDGDEMTR	NWLK[+100]EGHPVTSEPSRPEPAVFK	TAMK[+42]YN[+1]LGLDLR	M[+16]K[+100]DPMAIFFTSGTTGYPK
DIFQEIFDK[+42]HYK	K[+100]VDLSQPLIATC[+57]R	TAEALDKDGWLHTGDIGK[+42]WLPNGTLK	NNFEGEITK[+100]EK
EHQK[+42]GRPTSTNPIASIFAWTR	VYINLDK[+100]ETK	EK[+42]FSPLTANLMNLLAENGR	DILNMDKTLK[+100]GLNSDSVTEETLRK
LILPHVDVQLK[+42]YFDLGLPNR	LSSALK[+100]AGVTAAK	[+57]IEGTPLETVQK[+42]K	MHYFSPVDK[+100]MQLLEIITTDKTSK
EKLILPHVDVQLK[+42]YFDLGLPNR	QK[+100]LIHGGNEETLR	SYHEEFNPPKEPMK[+42]DDITGEPLIR	VGVVDEVVPEDQVH[+57]SK[+100]AR
FKDIFQEIFDKHYK[+42]TDFDKNK	[-17]QK[+100]LIHGGNEETLR	NLETPS[+57]C[+57]K[+42]N[+1]GFLLDGFPR	SGVVTDGVK[+100]HSMNPFC[+57]EIAVEEAVR
FNNVEAGK[+42]YTVGLGQTR	DELFTDTK[+100]AR	VGGINLLTAGALAGVPAASLVTPADVIK[+42]TR	IM[+16]NVIGEPIDERGPIK[+100]TK
FN[+1]NVEAGK[+42]YTVGLGQTR	YLSAQK[+100]PLLNDSQFR	GC[+57]DPTIM[+16]GIGPVPAINGALK[+42]K	SVWFNLK[+100]RPAT
FNN[+1]VEAGK[+42]YTVGLGQTR	LSFK[+100]LSSALK	[+42]GQQQ[+1]VFK[+42]GLNDK	VLK[+100]EVESVTPEHC[+57]IFASNTSALPINQIAAVSK
FNNVE[+22]AGK[+42]YTVGLGQTR	YHGQLTK[+100]EAAMGQGFDR	SLHM[+16]YLEK[+42]LKQ	TP[+16]MTSQK[+100]TFESLVDFC[+57]K
FNNVEAGK[+42]Y[-2]TVGLGQTR	IPKPSRDELFTDTK[+100]AR	MVLAAAGGVEHQQLLDLAQK[+42]HLSSVSR	GHLDNISNNLLIGAIN[+1]IENGK[+100]ANSVR
[+57]FNNVEAGK[+42]YTVGLGQTR	LREELK[+100]PVALAR	VVGYFVSGC[+57]DPTIMGIGPVPAINGALK[+42]K	VKHK[+100]QC[+57]FLYMVC[+57]QTAK
M[+16]VQK[+42]SLAR	GDVYK[+100]AQIMNVSWSADHR	RYDDPEVQKD[+57]TK[+42]N[+1]VPFK	VK[+100]HKQC[+57]FLYMVC[+57]QTAK
MVQK[+42]SLAR	GDVYK[+100]AQ[+1]IMNVSWSADHR	DFLAGGVAAAIS[+80]K[+42]TAVAPIER	VTLVSAAPEK[+100]LIC[+57]EMKVEEQHTNK
LEETYTNKDVDK[+42]ALLK	FDQKGDVYK[+100]AQIMNVSWSADHR	DLALHQTGHNSGVIHSGIYYK[+42]PESLK	GLAPVQAYLHIPDIIKVAK[+100]
LEETYTNK[+42]DVDK[+42]ALLK	GIK[+100]LSFMPFFLK	K[+42]LDQVEK[+42]ELLR	GLAPVQAYLHIPDIIK[+100]VAK
ALLK[+42]ASLDMFNQK	FDQK[+100]GDVYK	QATVGD[+44]VNTDRPGLLDLK[+42]GK	FVVEK[+100]AEQQKK
ALLK[+42]ASLDM[+16]FNQK	IK[+100]VEKPVVEMDGDEMTR	DLGLAQDSATSTK[+42]TPILLGSLAHQIYR	[-17]QPLP[+16]K[+100]TEVN[+1]QIHEDC[+57]KDMGLLVGR
DVDK[+42]ALLK	IKVEK[+100]PVVEMDGDEMTR	VVPEMTEILK[+42]KK	LPMNKEWPANLDLKK[+100]ELSEPSSTR
DASPGSPLEK[+42]LVSSVSDLPK	IK[+100]VEKPVVEMDGDEM[+16]TR	VKTPWELK[+42]WTK	VVDVPFGGAK[+100]AGVK
GLKLEETYTNKDVDK[+42]ALLK	IK[+100]VEKPVVEM[+16]DGDEMTR	VFLLGEEVAQ[+1]YDGAYK[+42]VSR	VVDVPFGGAKAGVK[+100]
LVSSVSDLPK[+42]R	IKVEK[+100]PVVEM[+16]DGDEMTR	TREGNDLYHEMIE[+57]SGVINLK[+42]DATSK	NHVAGQMLHGGGSK[+100]FNSGNR
TK[+42]LPWDAVGR	HAHGDQYK[+100]ATDFVVDR	DRLEGLLAFK[+42]EK	TIYAGNALC[+57]TVK[+100]C[+57]DEKVK
DASPGSPLEK[+42]LVSSVSDLPKR	LVPGWTK[+100]PITIGR	TDFQQGC[+57]AK[+42]TLYHSVHEK	RGC[+57]GGVITLNRPK[+100]FLNALS
GLK[+42]LEETYTNKDVDK	LVFTPK[+100]DGSSAK	GTAVVNGEFK[+42]ELSLDDFKGK	K[+100]ISSPTGSKDLQMVNISLR
LMFNDFLSSSSDK[+42]QNNLYK	MWK[+100]SPNGTIR	TQQYYDILK[+42]QVC[+57]PELEK	KISSPTGSK[+100]DLQMVNISLR
LM[+16]FNDFLSSSSDK[+42]QNNLYK	MWK[+100]SPN[+1]GTIR	KYGALLK[+42]YPAPVTSLKPRPDGTWDVETPQGSVR	LPM[+16]NKEWPANLDLK[+100]KELSEPSSTR
QNNLYK[+42]GLEAFR	GK[+100]LDGNQDLIR	K[+42]YGALLKYPAPVTSLKPRPDGTWDVETPQGSVR	FFQPVLK[+100]PM[+16]LPPDAFQGK
VSKDASPGSPLEK[+42]LVSSVSDLPK	TDFDKNK[+100]IWYEHR	SSLK[+42]VTNEPILAFSQGSPER	IQEITEQLDITTSEYEKEK[+100]LNER
LEVGTETIIDKSK[+42]	TDFDK[+100]NKIWYEHR	DASHPQFK[+42]EIQK	[+57]LDK[+100]PFLLPVESVYSIPGR
LEVGTETIIDK[+42]SK	NILGGTVFREPIIC[+57]K[+100]NIPR	TITVSQDEGVRPSTTMQGLAK[+42]LKPAFK	QVGYENAGTVEFLVDKHGK[+100]
GLK[+42]LEETYTNK	K[+100]WPLYLSTK	TITVSQ[+1]DEGVRPSTTMQGLAK[+42]LKPAFK	K[+100]ENVLIGEGAGFK
ASLDMFNQKTK[+42]	FKDIFQEIFDK[+100]HYK	LGVSHSVLK[+42]QVAEQFLNM[+16]R	ILESDRK[+100]E[+38]P[+16]LFGISTGNIITGLAAGAK
ASLDMFNQK[+42]TK	FK[+100]DIFQEIFDKHYK	LEETYTNKDVDKALLK[+42]ASLDMFNQK	STSSMGTLPKQVK[+100]
DVDKALLK[+42]ASLDMFNQK	FK[+100]DIFQ[+1]EIFDKHYK	TYK[+42]LKPGTM[+16]IEWGNNWAR	STSSMGTLPK[+100]QVK
DVDKALLK[+42]ASLDM[+16]FNQK	NTILK[+100]AYDGR	AAVVESHK[+42]LGGTC[+57]VNVGC[+57]VPK	N[+1]GVK[+100]IMGTSPLQIDRAEDR
LEETYTNKDVDKALLK[+42]ASLDMFNQK	FAQTLEK[+100]VC[+57]VQTVESGAMTK	[+42]GFY[+16]K[+42]GTVLTLMR	KHSLPDLPYDYGALEPHINAQIMQLHHSK[+100]HHAAYVNNLNATEEK
LEETYTNKDVDKALLK[+42]ASLDM[+16]FNQK	AGTFK[+100]LVFTPK	LEETYTNKDVDKALLK[+42]ASLDM[+16]FNQK	KLDQVEK[+100]ELLR
LM[+16]FNDFLSSSSDKQNNLYK[+42]GLEAFR	EPIIC[+57]K[+100]NIPR	VTLEYRPVIDK[+42]TLNEADC[+57]ATVPPAIR	TYFLK[+100]PSKTNEFLENFK
VSKDASPGSPLEK[+42]LVSSVSDLPKR	VEK[+100]PVVEMDGDEMTR	LNQVLEEEQK[+42]LVQLGQAEK	VSLAVLNPYIK[+100]R
GTHMENAYDFYK[+42]PNLASEYPLVDGK	EK[+100]LILPHVDVQLK	TAENLAAK[+42]YNISR	RAK[+100]DIN[+1]QEVYNFLATAGAK
EQFYHK[+42]VNFSPPGDTSNLFPGTWYLER	DIFQEIFDK[+100]HYK	TYK[+42]LKPGTMIEW[+32]GNNWAR	ENVLIGEGAGFK[+100]IAM[+16]GAFDR
DQVIYPDGKEDQK[+42]K	NK[+100]IWYEHR	EWPANLDLKK[+42]ELSEPSSTR	EKEFVLGNLAK[+100]K
DQVIYPDGKEDQKK[+42]	LILPHVDVQLK[+100]YFDLGLPNR	SISVQQEK[+42]ETIAK	TSAC[+57]FEPSLDYMVTK[+100]IPR
MTIMEQK[+42]YEGEYR	IIWQ[+1]FIK[+100]EK	RIQEITEQLDITTSEYEKEK[+42]LNER	DGTVTAGNASGVSDGAGAVIIASEDAVK[+100]KHNFTPLAR
LMEVK[+42]LGELPSWIM[+16]M[+16]R	FK[+100]DIFQEIFDK	RIQEITEQLDITTSEYEK[+42]EKLNER	QGEGMVK[+100]LLDELSPATAPHK
LM[+16]EVK[+42]LGELPSWIM[+16]MR	FNNVEAGK[+100]YTVGLGQTR	DFAEK[+42]ELVPIAAQLDREHLFPTAQVK	TLGKHPVSC[+57]K[+100]DTPGFIVNR
LM[+16]EVK[+42]LGELPSWIMM[+16]R	MVQK[+100]SLAR	DALKTEFK[+42]ANAEK	GFYK[+100]GTVLTLMR
LM[+16]EVK[+42]LGELPSWIM[+16]M[+16]R	M[+16]VQK[+100]SLAR	SISVQQEKETIAK[+42]C[+57]IEDLK	LYKVPDGK[+100]PENK
YYNK[+42]YINVR	[+57]MVQK[+100]SLAR	AM[+16]KEENVK[+42]TVLMNPNIASVQTNEVGLK	IPLPEIK[+100]NVVSGK
FSQIC[+57]AK[+42]AVR	VSK[+100]DASPGSPLEK	YSTDVSVDEVK[+42]ALASLMTYK	RMELK[+100]ADQLYK
DALK[+42]TEFK	[+57]VSK[+100]DASPGSPLEK	KYNALK[+42]IPVPEDKYTALVDQEEKEDVKSC[+57]AEFVSGSQLR	AQGLISHIIYAQTLAM[+16]DK[+100]R
TSGSSIK[+42]IVK	LEETYTNKDVDK[+100]ALLK	[+57]TYK[+42]LKPGTMIEWGNNWAR	AYGGLLK[+100]DFSATDLTEFAAR
NYK[+42]TAPFDSR	ALLK[+100]ASLDMFNQK	[+42]SD[+16]AK[+42]SMSSSTIMAVGAAELALK	SPVDK[+100]MQLLEIITTDKTSK
YYTLEEIQK[+42]HK	DVDK[+100]ALLK	AANEAGYFN[+1]EEM[+16]APIEVK[+42]TK	TDFQQGC[+57]AK[+100]TLYHSVHEK
VYDLTK[+42]FLEEHPGGEEVLR	DASPGSPLEK[+100]LVSSVSDLPK	NYVQGINLVQAK[+42]K	GTAVVNGEFK[+100]ELSLDDFKGK
VLDSGAPIK[+42]IPVGPETLGR	GLKLEETYTNKDVDK[+100]ALLK	K[+42]ETSNLYKIQFHNVKPEC[+57]LDAYNSLTEAVLPK	KDASPGSPLEK[+100]LVSSVSDLPK
[+57]VLDSGAPIK[+42]IPVGPETLGR	PTGGAGAVAMLIGPK[+100]APLVLEQGLR	[+57]KAEAQIAAK[+42]N[+1]LD[+57]KEYLPIGGLAEFC[+57]K	ILESDRK[+100]EPLFG
VLDS[+80]GAPIK[+42]IPVGPETLGR	PTGGAGAVAM[+16]LIGPK[+100]APLVLEQGLR	VPEDKYTALVDQEEK[+42]EDVK	YK[+100]LK[+100]PGTMIEWGNNWAR
GQK[+42]VLDSGAPIK[+100]IPVGPETLGR	[+57]PTGGAGAVAMLIGPK[+100]APLVLEQGLR	YSTDVSVDEVK[+42]ALASLM[+16]TYK	[+42]KAEAQ[+1]IAAK[+100]NLDKEYLPIGGLAEFC[+57]K
GQK[+42]VLDSGAPIKIPVGPETLGR	LVSSVSDLPK[+100]R	ATFYK[+42]QLPQ[+1]DLR	GANFQYIITEK[+100]K
GQK[+100]VLDSGAPIK[+42]IPVGPETLGR	TK[+100]LPWDAVGR	PLPPLPEY[+57]GGK[+42]VR[+1]	AGK[+100]QGLLGINIAEK
GQK[+42]VLDSGAPIK[+42]IPVGPETLGR	DASPGSPLEK[+100]LVSSVSDLPKR	QAASSLQQASLK[+42]LFEMAYKK	MQQEIALQQVLSK[+100]IANVKK
IMNVIGEPIDERGPIK[+42]TK	GLKLEETYTNK[+100]DVDK	SLKDYEETIGK[+42]AK	LGVSHSVLK[+100]QVAEQFLNM[+16]R
IM[+16]NVIGEPIDERGPIK[+42]TK	VSKDASPGSPLEK[+100]LVSSVSDLPK	IPVPEDKYTALVDQEEKEDVK[+42]SC[+57]AEFVSGSQLR	DPK[+100]HC[+57]QEFLGSSEVINWK
IM[+16]NVIGEPIDERGPIKTK[+42]	QAGNNQPFTLDDVQYM[+16]IFHTPFC[+57]K[+100]M[+16]VQK	IPVPEDKYTALVDQEEK[+42]EDVKSC[+57]AEFVSGSQLR	WTSPQVIKETHK[+100]PLGDWR
IMNVIGEPIDERGPIKTK[+42]	QAGNNQPFTLDDVQYM[+16]IFHTPFC[+57]KM[+16]VQK[+100]	AANE[+38]AGYFNEEMAPIEVK[+42]TK	IYAIAK[+100]ALENN[+1]M[+16]SLDEIVR
[+57]IMNVIGEPIDERGPIK[+42]TK	ASLDMFNQK[+100]TK	AANEAGYFNE[+38]EMAPIEVK[+42]TK	IYAIAK[+100]ALEN[+1]NM[+16]SLDEIVR
GQK[+42]VLDSGAPIK	LEETYTNK[+100]DVDK	AMK[+42]EENVK[+42]TVLM[+16]NPNIASVQTNEVGLK	VTLEYRPVIDK[+100]TLNEADC[+57]ATVPPAIR
VVDLLAPYAK[+42]GGK	VSKDASPGSPLEK[+100]LVSSVSDLPKR	AM[+16]K[+42]EENVK[+42]TVLMNPNIASVQTNEVGLK	IVPNILLEQGK[+100]AK
TREGNDLYHEMIESGVINLK[+42]DATSK	LM[+16]EVK[+100]LGELPSWIMM[+16]R	[+42]AVPPTYADLGK[+42]SAR	GYFIQPTVFGDVK[+100]DGMTIAK
TREGNDLYHEMIE[+57]SGVINLK[+42]DATSK	FSQIC[+57]AK[+100]AVR	VGQLLK[+42]DP[+16]K[+42]VSLAVLNPYIK	NLDALENAQAIK[+100]K
TREGNDLYHEM[+16]IESGVINLK[+42]DATSK	[+57]FSQIC[+57]AK[+100]AVR	RAVLYVPGNDEK[+42]K	AMK[+100]EENVKTVLMNPNIASVQTNEVGLK
EGNDLYHEMIESGVINLK[+42]DATSK	DALK[+100]TEFK	TNIPKDVVDYIIFGTVIQEVK[+42]TSNVAR	ETNILGK[+100]IGHGYK
EGNDLYHEM[+16]IESGVINLK[+42]DATSK	NYK[+100]TAPFDSR	[+42]QM[+16]K[+42]NEVAALTAAGK	LEQLQK[+100]LPSVFK
GVQK[+42]ILQDYK	VLDSGAPIK[+100]IPVGPETLGR	FASEITPITISVK[+42]GKPDVVVKEDEEYK	VGQLLKDPK[+100]VSLAVLNPYIK
FLSQPFQVAEVFTGHMGK[+42]LVPLKETIK	VLDSGAPIK[+100]IPVGPETLGR[+1]	MTAENLAAK[+42]YNISREDC[+57]DR	KTFPTVNPSTGEVIC[+57]QVAEGNK[+100]EDVDK
NLLLAEVINIIK[+42]R	VLD[+22]SGAPIK[+100]IPVGPETLGR	GFYIYQEGSK[+42]N[+1]K[+57]	RIQEITEQLDITTSEYEKEK[+100]LNER
NKGVVLGGC[+57]GDK[+42]SIR	[+57]VLDSGAPIK[+100]IPVGPETLGR	HNLK[+42]LGFMSAFVK	DFAEK[+100]ELVPIAAQLDREHLFPTAQVK
SFQK[+42]IQVR	GQK[+100]VLDSGAPIKIPVGPETLGR	VIGM[+16]HYFSPVDK[+42]M[+16]QLLEIITTDKTSK	GFYIYQEGSKNK[+100]
GK[+42]GGK[+42]GLGK[+42]GGAK[+42]	GQK[+100]VLD[+22]SGAPIKIPVGPETLGR	RVVGYFVSGC[+57]DPTIM[+16]GIGPVPAINGALK[+42]K	LKAYEAQTEPVLQYYQKK[+100]
GK[+42]GGKGLGK[+42]GGAK[+42]	[+42]FN[+1]IIQPGPIK[+100]TK	N[+15]K[+42]N[+1]VK[+42]YVDLGGSYVGPTQNR	LKAYEAQTEPVLQYYQK[+100]K
GK[+42]GGKGLGK[+42]GGAK[+42]R	[+57]GQK[+100]VLDSGAPIKIPVGPETLGR	N[+1]K[+42]N[+15]VK[+42]YVDLGGSYVGPTQNR	EWPAN[+1]LDLK[+100]KELSEPSSTR
GK[+42]GGK[+42]GLGK[+42]GGAK[+42]R	[+42]FN[+1]IIQPGPIKTK[+100]	C[+57]GVMEK[+42]LQ[+1]LGPETLLQDNPK	EWPAN[+1]LDLKK[+100]ELSEPSSTR
GGK[+42]GLGK[+42]GGAK[+42]R	[+42]GQ[+1]K[+100]VLDSGAPIKIPVGPETLGR	GIGN[+1]GFPMAAVVTTPEIAK[+42]SLAK	GFYIYQ[+1]EGSK[+100]NK
MIFAGIK[+42]K	IMNVIGEPIDERGPIK[+100]TK	GTVIQEVK[+42]TSNVAR	AMKEENVK[+100]TVLM[+16]NPNIASVQTNEVGLK
ADLIAYLK[+42]K	IM[+16]NVIGEPIDERGPIK[+100]TK	IPFLLSGTSYK[+42]DLMPHDLAR	FIPQMTAGK[+100]C[+57]IGAIAMTEPGAGSDLQGVR
ALK[+42]IPAMTIAK	GQK[+100]VLDSGAPIK	[-17]QTM[+16]QVDEHARPQTTLEQLQK[+42]LPSVFK	NK[+100]NVKYVDLGGSYVGPTQNR
ALK[+42]IPAM[+16]TIAK	[+57]GQK[+100]VLDSGAPIK	GLQNEK[+42]SIVPTPVK	NKNVK[+100]YVDLGGSYVGPTQNR
C[+57]EFQDAYVLLSEKK[+42]	VVDLLAPYAK[+100]GGK	GIGNGFPM[+16]AAVVTTPEIAK[+42]SLAK	K[+100]GIVNEQFLLQR
C[+57]EFQDAYVLLSEK[+42]K	TREGNDLYHEMIESGVINLK[+100]DATSK	IPFLLSGTSYK[+42]DLM[+16]PHDLAR	LLAQGLIK[+100]GQTFR
C[+57]E[-18]FQ[+1]DAYVLLSEKK[+42]	EGNDLYHEMIESGVINLK[+100]DATSK	MIAEAIPELK[+42]ASIK	ISGASE[+38]K[+100]D[+16]IVHSGLAYTMER
C[+57]E[-18]FQ[+1]DAYVLLSEK[+42]K	GVQK[+100]ILQDYK	KLAAEK[+42]GIDLTQVK	KYESAYGTQFTPC[+57]QLLLDHANNSSK[+100]K
VGEVIVTKDDAMLLK[+42]GK	DATSK[+100]VALVYGQMNEPPGAR	AMKEENVK[+42]T[+114]VLMN[+1]PNIASVQTNEVGLK	LMSLGK[+100]AYGIESHVLSPAETK
VGEVIVTKDDAMLLKGK[+42]	TK[+100]QFAPIHAEAPEFIE[+57]MSVEQEILVTGIK	AMKEENVK[+42]T[+114]VLMNPN[+1]IASVQTNEVGLK	ETAENYLGHTAK[+100]NAVITVPAYFNDSQR
IQEITEQLDITTSEYEKEK[+42]LNER	NK[+100]LILIAR	FSPVDK[+42]MQLLEIITTDKTSK	GQ[+1]K[+100]VLDSGAPIKIPVGPETLGR
GYISPYFINTSK[+42]GQK	TMGC[+57]LATTHSK[+100]AIHK	RVVGYFVSGC[+57]DPT[+57]IMGIGPVPAINGALK[+42]K	EVASMAQEK[+100]LGVSC[+57]EVIDLR
GYISPYFINTSKGQK[+42]	K[+100]HGC[+57]AFLVDEVQTGGGC[+57]TGK	WLSSEIEETK[+42]PAK	AAAEVNQEYGLDPK[+100]IASAIM[+16]K
GVITVK[+42]DGK	GVVLGGC[+57]GDK[+100]SIR	LEDTLWAGLTDQHVK[+42]LPM[+16]GM[+16]TAENLAAK	[+57]IYAIAK[+100]ALENNM[+16]SLDEIVR
VGLQVVAVK[+42]APGFGDNRK	NK[+100]GVVLGGC[+57]GDK	KKETSNLYK[+42]IQFHNVKPEC[+57]LDAYNSLTEAVLPK	DDNGK[+100]PYVLPSVRK[-128]
QSKPVTTPEEIAQVATISANGDKDIGNIISDAMK[+42]K	LK[+100]YPLEEFTTDNQQEEAR	EK[+42]GAPLNTPVTEDR	VIGM[+16]HYFSPVDK[+100]M[+16]QLLEIITTDKTSK
QSKPVTTPEEIAQVATISANGDKDIGNIISDAMKK[+42]	SKELMK[+100]QLNTIQNAEAVHFFC[+57]NYEESR	LEDTLW[+32]AGLTDQHVK[+42]LPM[+16]GMTAENLAAK	ITDSYK[+100]QYDFGK
QSKPVTTPEEIAQVATISANGDKDIGNIISDAM[+16]K[+42]K	K[+100]C[+57]IGKPGGSLDNSEQK	AGM[+16]STAQAQHFLEK[+42]ISTQQVK	AQAVHPGYGFLSENK[+100]EFAKR
DDAMLLK[+42]GK	MIFAGIKK[+100]	RIS[+4]GASEK[+42]DIVHSGLAYTMER	TR[+282]LALHELK[+100]TLTQC[+57]SWLLDGFPR
RIQEITEQLDITTSEYEK[+42]EKLNER	MIFAGIK[+100]K	VLEEELLALKSPSAEDVAGVLESYHAK[+42]SK	TRLALHE[+282]LK[+100]TLTQC[+57]SWLLDGFPR
RIQEITEQLDITTSEYEKEK[+42]LNER	ADLIAYLK[+100]K	LEDTLW[+32]AGLTDQHVK[+42]LPM[+16]GM[+16]TAENLAAK	GQK[+100]VLD[+22]SGAPIKIPVGPETLGR
VGLQVVAVK[+42]APGFGDNR	MIFAGIK[+100]KK	SDVTHK[+42]QLSAFGEYVAEILPK	DFAPGKPLK[+100]C[+57]VIK
VGEVIVTKDDAMLLK[+42]GKGDK	HK[+100]TGPNLHGLFGR	LTVATDDVDPEGNESIWYK[+42]GK	SK[+100]KDYLHGDNSDIIPTDTIK
GVMLAVDAVIAELK[+42]K	HK[+100]TGPNLHGLFGRK	QNYVDLVSSLSSSSEAPSQGK[+42]R	FRGHLDNISNNLLIGAINIENGK[+100]ANSVR
GVMLAVDAVIAELKK[+42]	K[+100]TGQAAGFSYTDANK	[+128]AANEAGYFNEEMAPIEVK[+42]TK	ASMVDVGGK[+100]PETER
VIIEK[+42]YYTR	ALK[+100]IPAMTIAK	GKELQPGSHVQSDK[+42]EIDAFVR	VIGMHYFS[+57]PVDK[+100]MQLLEIITTDKTSK
FVVEK[+42]AEQQKK	C[+57]EFQDAYVLLSEK[+100]K	LHELK[+42]TLTQC[+57]SW[+32]LLDGFPR	VIGMHY[+57]FSPVDK[+100]MQLLEIITTDKTSK
FVVEK[+42]AEQQK	C[+57]EFQDAYVLLSEKK[+100]	[+57]SLGQWLQEEK[+42]VPAIYGVDTR	VIGMH[+57]YFSPVDK[+100]MQLLEIITTDKTSK
ANIMK[+42]LGDGLFLQC[+57]C[+57]R	VGEVIVTKDDAMLLKGK[+100]	EFKEAGEQVASSPAEVAEK[+42]ADR	IIAE[+22]GANGPTTPEADK[+100]IFLER
DASHPQFK[+42]EIQK	VGEVIVTKDDAMLLK[+100]GK	ISQAEEDDQQ[+1]LLGHLLLVAK[+42]K	SLKDYEETIGK[+100]AK
TC[+57]FSMVPALQK[+42]ELDGR	IQEITEQLDITTSEYEKEK[+100]LNER	ISQAEEDDQ[+1]QLLGHLLLVAK[+42]K	ALAMGYKPK[+100]AYLR
FDDPK[+42]FEVIDKPQS	GVITVK[+100]DGK	NQEAFK[+42]HLYFEK	GIGN[+1]GFPMAAVVTTPEIAK[+100]SLAK
FDDPKFEVIDK[+42]PQS	VGLQVVAVK[+100]APGFGDNRK	ILESDRKEPLFGISTGNIITGLAAGAK[+42]SYK	VC[+57]NLIDSGTK[+100]EGASILLDGRR
[+57]GEMDTFPTFK[+42]FDDPKFEVIDKPQS	SIAK[+100]EGFEK	LVPSLLEDK[+42]EYLDHQSGRPR	K[+100]NDFEQGELYLK
GEM[+16]DTFPTFK[+42]FDDPKFEVIDKPQS	EGFEK[+100]ISK	GVMLAVDAVIAELK[+42]K	LEDTLWAGLTDQHVK[+100]LPM[+16]GMTAENLAAK
GEMDTFPTFK[+42]FDDPKFEVIDKPQS	K[+100]ISSVQSIVPALEIANAHR	LEDLIVKDGLTDVYNK[+42]IHMGNC[+57]AENTAK	GIQ[+1]EIADSVK[+100]VLSK
ELDPVQK[+42]LFVDK	ISK[+100]GANPVEIR	AANEAGYFNE[+22]EMAPIEVK[+42]TKK	DYPLPDVAHVTMLSASQKALK[+100]
FEVIDK[+42]PQS	RIQEITEQLDITTSEYEKEK[+100]LNER	LHELK[+42]TLTQC[+57]SW[+48]LLDGFPR	TDFAPQLQSLNKK[+100]
GEMDTFPTFK[+42]FDDPK	GIIDPTK[+100]VVR	IIDAVK[+42]AGLEQGSDAGYLAESQK	VQC[+57]GC[+57]SVK[+100]EVLGR
QASGGPVDIGPEYQQDLDRELYKLK[+42]	DIGNIISDAMK[+100]K	HVTVIGGGLM[+16]GAGIAQVAAATGHTVVLVDQTEDILAK[+42]SKK	KKETSNLYK[+100]IQFHNVKPEC[+57]LDAYNSLTEAVLPK
QASGGPVDIGPEYQQDLDRELYK[+42]LK	FVVEK[+100]AEQQKK	LEDLIVKDGLTDVYNK[+42]IHM[+16]GNC[+57]AENTAK	SLGQW[+4]LQEEK[+100]VPAIYGVDTR
ELDPVQK[+42]LFVDKIR	VLPSITTEILK[+100]SVVAR	FGLGSIAGAVGATAVYPIDLVK[+42]TR	GISAFLVPMPTPGLTLGKKEDK[+100]
FVGIKDEDQLEAFLK[+42]K	FVVEK[+100]AEQQK	QFFQVPLNIPKDFFGETVK[+42]K	GISAFLVPMPTPGLTLGKK[+100]EDK
NGDVVDKFVGIK[+42]DEDQLEAFLKK	EFTEAVEAK[+100]QVAQQEAER	QY[+16]AGFSTVEESNK[+42]FYKDNIK	K[+100]VDLSQPLIATC[+57]R
STMNFK[+42]IGGATER	K[+100]AAIISAEGDSK	[+42]LD[+16]K[+42]FAAEHTIFASNTSSLQITNIANATTR	SVLVC[+57]PDGK[+100]TIEAEAAHGTVTR
STM[+16]NFK[+42]IGGATER	[+42]SSGALLPK[+100]PQMR	FQTAPPGK[+42]YPNGFR	WK[+100]AANEAGYFNEEM[+16]APIEVK
IGFAEK[+42]VAAK	DASHPQFK[+100]EIQK	LVNK[+42]FWLFGGNER	SLGQW[+32]LQEEK[+100]VPAIYGVDTR
IASAIMK[+42]AADEVAEGK	FDDPKFEVIDK[+100]PQS	HVTVIGGGLMGAGIAQVAAATGHT[+57]VVLVDQTEDILAK[+42]SKK	GVK[+100]IMGTSPLQIDR
KPVHPNDHVNK[+42]SQSSNDTFPTAMHIAAAVEVHK	FDDPK[+100]FEVIDKPQS	HVTVIGGGLMGAGIAQVAAAT[+57]GHTVVLVDQTEDILAK[+42]SKK	LDK[+100]FAAEHTIFASNTSSLQITNIANATTR
VLLPGLQK[+42]LHDALSAK	LFVDK[+100]IR	HVTVIGGGLMGAGIAQVAAATGH[+57]TVVLVDQTEDILAK[+42]SKK	E[+22]PLFGISTGNIITGLAAGAK[+100]SYK
LMNESLMLVTALNPHIGYDK[+42]AAK	ELDPVQK[+100]LFVDK	MTAENLAAK[+42]YNISR	[+57]IPFLLSGTSYK[+100]DLMPHDLAR
LMNESLMLVTALNPHIGYDKAAK[+42]	FEVIDK[+100]PQS	DQWTKYEEDK[+42]FYLEPYLK	GLVVLGFPC[+57]NQFGHQENGK[+100]NEEILNSLK
LMNESLMLVTALN[+1]PHIGYDK[+42]AAK	ELDPVQK[+100]LFVDKIR	NC[+57]GTHYK[+42]LVPHQM	KVDLSK[+100]PLVATC[+57]GSGVTAC[+57]HVVLGAFLC[+57]GK
VEFDTFGELKVPTDK[+42]YYGAQTVR	STMNFK[+100]IGGATER	[+57]AAN[+1]EAGYFNEEMAPIEVK[+42]TKK	VLKEVESVTPEHC[+57]IFASNTSALPINQIAAVSK[+100]RPEK
VEFDTFGELK[+42]VPTDKYYGAQTVR	STM[+16]NFK[+100]IGGATER	VISHAISEHVEDAGVHSGD[+57]ATLMLPTQTISQGAIEK[+42]VK	VISHAISEHVEDAGVHSGDATLMLPTQTISQGAIEK[+100]VK
VPTDK[+42]YYGAQTVR	IGFAEK[+100]VAAK	GLKLEETYTNKDVDKALLK[+42]ASLDMFNQK	SKEAWD[-18]AGK[+100]FAS[-18]EITPITISVK
VEFDTFGELK[+42]VPTDK	IASAIMK[+100]AADEVAEGK	SKEAWDAGK[+42]FASE[+22]ITPITISVK	K[+100]YNALKIPVPEDKYTALVDQEEKEDVK
HFIDK[+42]LLPPID	SK[+100]EFAQVIK	MVNSNLASVEELK[+42]EIDVEVRK	TPYGGVK[+100]LEDLIVK
DHC[+57]VAHK[+42]LFK	AAAEVNQEYGLDPK[+100]IASAIMK	AIDQDKFK[+42]LSSLDVVHAALVNK	NVVSGK[+100]TSAC[+57]FEPSLDYM[+16]VTK
EHC[+57]EQLEK[+42]C[+57]VK	AAAEVNQEYGLDPK[+100]IASAIM[+16]K	C[+57]NQFGHQENGK[+42]N[+1]E[+57]EILNSLK	FGAYGGLLK[+100]DFSATDLTEFAAR
VGDAIPSVEVFEGEPGK[+42]K	KPVHPNDHVNK[+100]SQSSNDTFPTAMHIAAAVEVHK	M[+16]TAENLAAK[+42]YNISR	AAQIGAHTLSGAC[+57]LDPAAFK[+100]ELFPDWKEK
VGDAIPSVEVFEGEPGKK[+42]	KPVHPNDHVN[+1]K[+100]SQSSNDTFPTAMHIAAAVEVHK	LAEK[+42]EKVDLLFLGK	AANEAGYFNEEM[+16]APIEVK[+100]TKK
THLPGFVEQAGALKAK[+42]	VLLPGLQK[+100]LHDALSAK	[+57]ITN[+1]K[+42]VFANPEDC[+57]AGFGKGENAK	LEDLIVKDGLTDVYNK[+100]IHM[+16]GNC[+57]AENTAK
THLPGFVEQAGALK[+42]AK	IK[+100]AAMPR	FGAPLTK[+42]LQNIQFK	C[+57]NQFGHQENGK[+100]NEEILNSLK
VNLAELFK[+42]GK	RAAAEVNQEYGLDPK[+100]IASAIMK	GC[+57]FHAEIVPVTTTVLNDK[+42]GDKK	RTPFGAYGGLLK[+100]DF
VNLAELFKGK[+42]	AIEMLGGELGSK[+100]KPVHPNDHVNK	QATEGPC[+57]N[+1]MPKPGMLDFVNK[+42]AK	VTPSSK[+100]IVGDLAQFM[+16]VQNGLSR
VNLAELFKGK[+42]K	AIEMLGGELGSKK[+100]PVHPNDHVNK	GIAVHPELFSIDNGLLTPTLK[+42]AK	AQDEGHLSDIVPFKVPGKDTVTK[+100]DNGIRPSSLEQMAK
VNLAELFKGKK[+42]	HFIDK[+100]LLPPID	AK[+42]LNVAPVSDIIEIK	AGIATHFVDSEK[+100]LR
VNLAELFK[+42]GKK	ALIDQEVK[+100]NGIPSNR	AANEAGYFNE[+57]EMAPIEVK[+42]TK[+42]K	ITNK[+100]VFANPEDC[+57]AGFGKGENAK
KVNLAELFK[+42]GK	DHC[+57]VAHK[+100]LFK	AANEAGYFNEE[+57]MAPIEVK[+42]TK[+42]K	RAAAEVNQEYGLDPK[+100]IASAIMK
STVAQLVK[+42]R	EHC[+57]EQLEK[+100]C[+57]VK	MGMTAENLAAK[+42]YNISREDC[+57]DR	QHLQIQSSQSHLNK[+100]TIQ[+1]NLASIQSFQIK
[+57]STVAQLVK[+42]R	VGDAIPSVEVFEGEPGK[+100]K	DAEEAKRVESQLK[+42]ILIRPLYSNPPLNGAR	ANVK[+100]GYLGPEQLPDC[+57]LKGC[+57]DVVVIPAGVPR
VVDALGNAIDGK[+42]GPIGSK	VGDAIPSVEVFEGEPGKK[+100]	AN[+1]VK[+42]GY[+57]LGPEQLPDC[+57]LKGC[+57]DVVVIPAGVPR	VDC[+57]AVLDC[+57]EDGVAENK[+100]KNEAR
AMK[+42]QVAGTMK	THLPGFVEQAGALK[+100]AK	NFQVTK[+42]LFAEAVQK	K[+100]MGLVDQLVEPLGPGIKSPEER
GYLDK[+42]LEPSK	VNLAELFK[+100]GK	GAAVNLTLVTPEK[+42]AIK	DQWTKYEEDK[+100]FYLEPYLK
ISEQSDAK[+42]LK	K[+100]VNLAELFK	DGLQ[+1]N[+1]EK[+42]SIVPTPVK	GKQTMQVDEHARPQTTLEQLQK[+100]LPSVFKK[-128]
ITK[+42]FENAFLSHVISQHQSLLGNIR	VNLAELFK[+100]GKK	DIVLQK[+42]FAGPYDKGEYSPSVQ[+1]K	ASGANFQYIITEK[+100]K
LIKEGDVVK[+42]R	KVNLAELFK[+100]GK	DGLTDVYNK[+42]IHMGNC[+57]AENTAKK	ASGANFQYIITEKK[+100]
TSIAIDTIINQK[+42]R	K[+100]GVLFGVPGAFTPGC[+57]SK	VESQLK[+42]ILIRPLYSNPPLN[+1]GAR	GMSLNLEPDNVGVVVFGNDKLIK[+100]EGDVVKR
GYLDKLEPSK[+42]ITK	STVAQLVK[+100]R	MTAENLAAK[+42]Y[+57]N[+1]ISR	K[+100]DFSATDLTEFAAR
GYLDK[+42]LEPSKITK	VVDALGNAIDGK[+100]GPIGSK	[+42]NLM[+16]K[+42]HGYPLILYDVFPDVC[+57]K	GQQQVFKGLND[-16]K[+100]VK
SDGK[+42]ISEQSDAK[+42]LK	[+57]VVDALGNAIDGK[+100]GPIGSK	AVASLNTPFMPPDPDVSPMK[+42]VIR	AEK[+100]KGDEYVINGQK
SDGK[+42]ISEQSDAK[+100]LK	AMK[+100]QVAGTMK	SIVEDK[+42]LVEDLKTR	GM[+16]SLNLEPDNVGVVVFGNDK[+100]LIKEGDVVKR
SDGKISEQSDAK[+42]LK	GYLDK[+100]LEPSK	[-17]QGTFHSQQALEYGTK[+42]LVGGTTPGK	GM[+16]SLNLEPDNVGVVVFGNDKLIK[+100]EGDVVKR
QVAGTMK[+42]LELAQYR	VVDALGNAIDGKGPIGSK[+100]TR	[+42]AS[+57]Q[+1]QDFENALNQVK	K[+100]TFPTVNPSTGEVIC[+57]QVAEGNKEDVDKAVK
RSTVAQ[+1]LVK[+42]R	[+57]VVDALGNAIDGKGPIGSK[+100]TR	MANPIIGNGGAPDTTARDELGLNK[+42]YMESDGIK	APDTTARDELGLNK[+100]YMESDGIK
AMK[+100]QVAGTM[+16]K[+42]LELAQYR	ISEQSDAK[+100]LK	SGEIEPVSVK[+42]VGDKVLLPEYGGTK	NC[+57]GTHYK[+100]LVPHQM
SILVK[+42]DTQAMK	[+57]ISEQSDAK[+100]LK	LQLRPTLIAGIMK[+42]DS	GLC[+57]GAIHSSVAK[+100]QMK
ELEK[+42]DLIDR	ITK[+100]FENAFLSHVISQHQSLLGNIR	QYLLNQGWWDEEQEK[+42]AWRK	EHNSGPK[+100]AKPVVSFIAGITAPPGR
LTSDSVK[+42]LAK	DNGK[+100]HALIIYDDLSK	IGTPPKEGVYELATFQMKPGGPALWGNAFK[+42]R	MIGLDHPLIPVQHQYVVTSTIPEVK[+100]ALKR
QVGYENAGTVEFLVDK[+42]HGK	DN[-17]GK[+100]HALIIYDDLSK	[+42]GTSY[+16]K[+42]DLMPHDLAR	M[+16]HYFSPVDK[+100]M[+16]QLLEIITTDK
TLHIK[+42]ALAVSDLNR	LIK[+100]EGDVVKR	GKQTMQVDEHARPQTTLEQLQK[+42]LPSVFKK	ALMGLYNGQVLC[+57]K[+100]K
GLAPVQAYLHIPDIIK[+42]VAK	LIKEGDVVK[+100]R	[+42]LGVPLLPLTPAVYHGATEKPTEQPVEESGWR	KAQDEGHLSDIVPFKVPGKDTVTK[+100]DNGIRPSSLEQMAK
GLAPVQAYLHIPDIIKVAK[+42]	TSIAIDTIINQK[+100]R	QVC[+57]PELEK[+42]AQPGALK	AAQNISK[+100]TIATSQNR
DHPTAATK[+42]MSR	GYLDKLEPSK[+100]ITK	HHAAYVNNLNATEEK[+42]YHEALAK	GTSYK[+100]DLMPHDLAR
VIAHGKDHPTAATK[+42]MSR	S[-18]DGK[+100]ISEQSDAK	[+57]MNLGVGAYRDD[+57]N[+1]GK[+42]PYVLPSVR	FGAPLTK[+100]LQNIQFK
SGNSDVYENEIPGGQYTNLHFQAHSMGLGSK[+42]FK	AK[+100]TAHIVLEDGTK[+42]MK	MTIMEQK[+42]YEGEYR	YPAAVSTLEEMAPGTAFKPVIGDSSVDPK[+100]NVK
DTQAMK[+42]EMHFHPK	AMK[+100]QVAGT[+57]MKLELAQYR	EEIFGPVQPLFK[+42]FK	FFVANTAK[+100]EALEAAKR[-156]
GANAVGYTNYPDNVVFK[+42]FC[+57]EVAK	AK[+100]TAHIVLEDGTKMK[+42]	WKAANEAGYFNEEM[+16]APIEVK[+42]TK	SNLIGQLDYK[+100]GFEK
YSYLK[+42]PR	GM[+16]SLNLEPDNVGVVVFGNDK[+100]LIK	LFGYQPTIYYPK[+42]RP[+16]NK[+42]PLFTGLVTQC[+57]QK	[+57]MNLGVGAYRDDNGK[+100]PYVLPSVR
VPPVQVSPLIK[+42]FGR	GMSLNLEPDNVGVVVFGNDKLIK[+100]EGDVVKR	LFGYQPTIYYP[+16]K[+42]RPNK[+42]PLFTGLVTQC[+57]QK	DGLTDVYNK[+100]IHMGNC[+57]AENTAKK
NAFGAPLTK[+42]LQNIQFK	GM[+16]SLNLEPDNVGVVVFGNDKLIK[+100]EGDVVKR	DAKDAVDLMK[+42]ALQFK	VESQLK[+100]ILIRPLYSNPPLN[+1]GAR
AC[+57]ASTGVIMS[+57]VNNSLYLGPILK[+42]FGSAQQK	SILVK[+100]DTQAMK	[+42]IGSSM[+16]K[+42]SVGEVM[+16]AIGR	VESQ[+1]LK[+100]ILIRPLYSNPPLNGAR
AC[+57]ASTGVIMSVNNS[+57]LYLGPILK[+42]FGSAQQK	SILVK[+100]DTQAM[+16]K	EGNDLYHEM[+16]IESGVINLK[+42]DATSK	VPASK[+100]AFTGFIVEADTPGIHIGKK
AC[+57]ASTGVIMSVNNSLY[+57]LGPILK[+42]FGSAQQK	LTSDSVK[+100]LAK	[+57]WKAANEAGYFNEEMAPIEVK[+42]TK	MANPIIGNGGAPDTTARDELGLNK[+100]YMESDGIK
DFAEK[+42]ELVPIAAQLDR	QVGYENAGTVEFLVDK[+100]HGK	[+42]QDRISGASEK[+26]DIVHSGLAYTMER	SGEIEPVSVK[+100]VGDKVLLPEYGGTK
DFAEK[+42]ELVPIAAQ[+1]LDR	QVGYENAGTVEFLVDKHGK[+100]	DTIADPHNLK[+42]IC[+57]C[+57]R	SAHGTNPASAHMAGMK[+100]IQPVEVDR
Q[+1]N[+4]K[+42]GISAFLVPM[-48]PTPGLTLGK	IEGRPGASLPPLNLK[+100]ELEK	[+57]GATPYGGVK[+42]LEDLIVK	QAGNNQPFTLDDVQYM[+16]IFHTPFC[+57]K[+100]MVQK
ENLLGEPGM[+16]GFK[+42]IAM[+16]QTLDM[+16]GR	TLHIK[+100]ALAVSDLNR	YNALK[+42]IPVPEDKYTALVDQEEKEDVKSC[+57]AEFVSGSQLR	QAGNNQPFTLDDVQYM[+16]IFHTPFC[+57]KMVQK[+100]
ENLLGEPGM[+16]GFK[+42]IAMQTLDM[+16]GR	DHPTAATK[+100]MSR	AGLEQGSD[+22]AGYLAESQK[+42]FGELALTK	LNEHFLNTTDFLDTIK[+100]SNLDR
ELVPIAAQLDREHLFPTAQVK[+42]K	IEGRPGASLPPLNLK[+100]ELEKDLIDR	LQAFQGYQVTM[+16]K[+42]TAK	QYLLNQGWWDEEQEK[+100]AWRK
ELVPIAAQLDREHLFPTAQVKK[+42]	GQIGAPMPGK[+100]VIDIK	IGHGYK[+42]YAIGSLNEGR	SVMTK[+100]WLAIPDHSR
DFAEK[+42]ELVPIAAQLDREHLFPTAQVK	VAK[+100]ENGVDAVHPGYGFLSER	LPSVF[+16]K[+42]K[+42]DGTVTAGNASGVSDGAGAVIIASEDAVKK	QAGNNQPFTLDDVQYM[+16]IFHTPFC[+57]KM[+16]VQK[+100]
NQEAFK[+42]HLYFEK	LAK[+100]QVGYENAGTVEFLVDK	LLGQQVVSPVK[+42]WEQTMHSIYER	WKAANEAGYFNEEMAPIEVKTK[+100]
AAEQISWYK[+42]PWTK	QK[+100]ADEAYLIGR	[+57]YFPTQALNFAFK[+42]DK	WKAANEAGYFNEEMAPIEVK[+100]TK
C[+57]VPGYNVMILDDNMQK[+42]LK	VIDIK[+100]VAAGDK	AIVTTASLVPEVESVASEC[+57]PDLK[+42]TK	LGGEVSC[+57]LVAGTKC[+57]DK[+100]VVQDLC[+57]K
LEK[+42]LMTQMNSR	PGASLPPLNLK[+100]ELEK	ALRPEANPLTWK[+42]QLL	IITMLPSSMN[+1]AVEVYSGANGILK[+100]K
DTIADPHNLK[+42]IC[+57]C[+57]R	SRLTSDSVK[+100]LAK	ALDLDPSK[+42]TNVSGGAIALGHPLGGSGSR	IITMLPSSMN[+1]AVEVYSGANGILKK[+100]
NGK[+42]QWLLGK	K[+100]IAPYVAHNFNK	[+57]DN[+1]GK[+42]HALIIYDDLSK	GSLLIDSSTIDPSVSK[+100]ELAKEVEK
SVLANGMK[+42]LLGITPVC[+57]R	FC[+57]EVAK[+100]ENGMDVFR	YNINPVSLTVGK[+42]QEAK	GSLLIDSSTIDPSVSKELAK[+100]EVEK
VLAIHK[+42]QHLSPVDTAYFR	VIDIK[+100]VAAGDKVAK	GATPYGGVKLEDLIVK[+42]DGLTDVYNK	VIIVVK[+100]DGPGFYTTR
[+57]GIGNGFPMAAVVTTPEIAK[+42]SLAK	VLK[+100]DLPR	ETGVDLTK[+42]D[+57]N[+1]M[+16]ALQR	KMNLGVGAYRDDNGK[+100]PYVLPSVR
GIGNGFPMAAVVTTPEIAK[+42]SLAK	LAK[+100]QVGYENAGTVEFLVDKHGK	YFDLGLPNRDQTNDQVTIDSALATQK[+42]YSVAVK	MNLGVGAYRDDNGK[+100]PYVLPSVRK
HSMPPC[+57]DFSPEK[+42]YQSLAYSR	VTPSSK[+100]IVGDLAQFM[+16]VQNGLSR	VGNGFEEGTTQGPLINEK[+42]AVEKVEK	TLAFASVDLTNK[+100]TTGK
FAK[+42]LRDEFDIVGDVR	YSYLK[+100]PR	EGYSELPYLDMESVC[+57]AC[+57]PEK[+42]AAR	SAYALGGLGSGIC[+57]P[+16]N[+1]K[+100]ETLIDLGTK
NSQEVGTYMLLK[+42]FAK	NAFGAPLTK[+100]LQNIQFK	FAGPYDK[+42]GEYSPSVQK	IITM[+16]LPSSMNAVEVYSGANGILK[+100]K
MVAAVAC[+57]AK[+42]VPK	AC[+57]ASTGVIMS[+57]VNNSLYLGPILK[+100]FGSAQQK	[+57]LQ[+1]EEK[+42]VPAIYGVDTR	NKELDPVQK[+100]LFVDK
QQLAPLEK[+42]VR	AC[+57]ASTGVIMSVNNS[+57]LYLGPILK[+100]FGSAQQK	WK[+42]AANEAGYFNEEMAPIEVKTK[+42]K	GC[+57]GGVITLNRPK[+100]FLNALSLNM[+16]IR
MLVQN[+1]DMSSYK[+42]FNSLK	AC[+57]ASTGVIMSVNNSLY[+57]LGPILK[+100]FGSAQQK	WK[+42]AANEAGYFNEEMAPIEVK[+42]TKK	LPSVFKK[+100]DGTVTAGNASGVSDGAGAVIIASEDAVKK
MLVQNDMSSYK[+42]FNSLK	[+57]AC[+57]ASTGVIMSVNNSLYLGPILK[+100]FGSAQQK	SGNSDVYENEIPGGQYTNLHFQAHSMGLGSK[+42]FK	LPSVFK[+100]KDGTVTAGNASGVSDGAGAVIIASEDAVKK
AALC[+57]TELK[+42]QPLTIQEVAPRPVGPQEVR	DFAEK[+100]ELVPIAAQLDR	RTPFGAYGGLLK[+42]DFSATDLTEFAAR	MNKEWPANLDLK[+100]KELSEPSSTR
LEK[+42]INDAFLHVMQR	FGSAQQK[+100]QQWITPFTNGDK	VGEK[+42]IHGFTVNQVTPVPELFLTAVK	VLK[+100]EVESVTP[+16]EHC[+57]IFASN[+1]TSALPINQIAAVSK
AALC[+57]TELK[+42]QPLTIQEVAPR	QNK[+100]GISAFLVPMPTPGLTLGK	QDGSPFAIEQMK[+42]VINK	HK[+100]QC[+57]FLYMVC[+57]QTA
LGVPLLPLTPAVYHGATEK[+42]PTEQPVEESGWR	QNK[+100]GISAFLVPM[+16]PTPGLTLGK	EAQIAAK[+42]N[+1]LD[+57]KEYLPIGGLAEFC[+57]K	GVLKEYGVK[+100]VLGTSVESIMATEDR
TGDTAVFK[+42]DAR	SRQNK[+100]GISAFLVPMPTPGLTLGK	GAEVHLVPWNHDFTQME[+57]YDGLLIAGGPGNPALAQPLIQNVK[+42]K	YLNGWDNIFSFGK[+100]K
EGLEAQQTK[+42]LK	ENLLGEPGM[+16]GFK[+100]IAM[+16]QTLDM[+16]GR	DFAEK[+42]ELVPIAAQ[+1]LDR	YLNGWDNIFSFGKK[+100]
KEEQMSK[+42]AQQFTR	ENLLGE[+57]PGMGFK[+100]IAM[+16]QTLDMGR	LIENTDAAC[+57]K[+42]YGAFGLPTTVAHVDGK	EGSSHNWQHITD[+57]QIGMFC[+57]FTGLK[+100]PEQVER
DYALPNPSWTK[+42]DLR	ENLLGE[+57]PGMGFK[+100]IAMQTLDMGR	AHSPILNTEGTVIGTVTSGC[+57]PSPSLK[+42]K	DILNMDKTLK[+100]GLNSDSVTEETLR
LLFDQFMK[+42]K	GISAFLVPMPTPGLTLGK[+100]KEDK	MTSQK[+42]TFESLVDFC[+57]K	APVTSLK[+100]PRPDGTWDVETPQGSVR
LLFDQ[+1]FMK[+42]K	GISAFLVPMPTPGLTLGKK[+100]EDK	QSKPVTTPEEIAQVATISANGDKDIGNIISDAM[+16]K[+42]K	IITMLPS[+57]SMNAVEVYSGANGILKK[+100]
EEQMSK[+42]AQQFTR	GISAFLVPMPTPGLTLGKKEDK[+100]	IIC[+57]QGFT[+57]GK[+42]Q[+1]GTFHSQQALEYGTK	IITMLPSS[+57]MNAVEVYSGANGILK[+100]K
K[+42]KFVIPDFEEFTGHVDR	EHLFPTAQVK[+100]K	IIC[+57]QGFTGK[+42]Q[+1]GT[+57]FHSQQALEYGTK	IITMLPS[+57]SMNAVEVYSGANGILK[+100]K
KK[+42]FVIPDFEEFTGHVDR	EHLFPTAQVKK[+100]	[+57]MGMTAENLAAK[+42]YNISR	IITMLPSS[+57]MNAVEVYSGANGILKK[+100]
NYAIGYYLK[+42]EK	QNK[+100]GISAFLVPMPTPGLTLGKK	[+57]MGMTAEN[+1]LAAK[+42]YNISR	FDQKGDVYK[+100]AQIMNVSWSADHR
LQDC[+57]MSK[+42]MQR	DFAEK[+100]ELVPIAAQLDREHLFPTAQVK	VMIGESIDEK[+42]RLPTLE	LAK[+100]EQGATVLC[+57]GGEVYVPEDPKLK
YNK[+42]LSLNEEGIPHNPM[+16]VNAGAIVVSSLIK	AAMLKDNK[+100]KPFTK	ILESDRK[+42]EPLFGISTGNIITGLAAGAK	DNGK[+100]HALIIYDDLSK
ALVDK[+42]WPDFNTVVVRPR	AAEQISWYK[+100]PWTK	AEEQEPER[-43]TSTPNFVVEVTKTDGK[+42]K	YFVSGC[+57]DPTIMGIGPVPAINGALK[+100]K
VYGTVFHMNQGNPFK[+42]LK	FK[+100]TLFVAGER	[+57]MGM[+16]TAENLAAK[+42]YNISR	YFVSGC[+57]DPTIMGIGPVPAINGALKK[+100]
VYGTVFHM[+16]NQGNPFK[+42]LK	AAK[+100]DGANIVIAAK	IQFHNVK[+42]PEC[+57]LDAYNSLTEAVLPK	SAFEYGGQK[+100]C[+57]SAC[+57]SR
AQGLISHIIYAQTLAMDK[+42]R	NGK[+100]QWLLGK	DGIEPGHIPGSVNIPFTEFLTNEGLEKSPEEIK[+42]R	VTNEPILAFSQGSPERDALQKALK[+100]
AQGLISHIIYAQTLAM[+16]DK[+42]R	N[+1]GK[+100]QWLLGK	FNN[+1]VEAGK[+42]YTVGLGQTR	VTNEPILAFSQGSPERDALQK[+100]ALK
LVPSLLEDK[+42]EYLDHQSGRPR	NLDALENAQAIK[+100]K	FN[+1]NVEAGK[+42]YTVGLGQTR	IGSFLGSLASQPATK[+100]LGTAAIQGAIEK
TQC[+57]ILYMMPETAK[+42]K	SAVK[+100]GVFC[+57]AGADLKER	SSW[+32]W[+32]THVEMGPPDPILGVTEAFK[+42]R	AVEEAK[+100]KQGGTVVYGGK
TQC[+57]ILYMMPETAKK[+42]	VLAIHK[+100]QHLSPVDTAYFR	AEAQIAAK[+42]N[+1]LD[+57]KEYLPIGGLAEFC[+57]K	HLLPLVQ[+1]C[+57]PTLIVHGEK[+100]DPLVPR
LSTLDVTHAPLVDK[+42]FWQFGGNER	GIGNGFPMAAVVTTPEIAK[+100]SLAK	RGAEVHLVPWNHDFTQM[+16]EYDGLLIAGGPGNPALAQPLIQNVK[+42]K	VLPSITTEILK[+100]SVVAR
EQEMGDDLDQHTNTYQIYSK[+42]DPK	[-17]QPLP[+16]K[+100]TEVN[+1]QIHEDC[+57]KDMGLLVGR	[+42]AER[-42]PDGLILGM[+16]GGQTALNC[+57]GVELFK[+42]R	FVESKSDK[+100]WIDIHNPATNEVVGR
GYPVYNHTEQTNK[+42]VIQK	QPLPK[+100]TEVNQIHEDC[+57]KDMGLLVGR	RLQAFQGYQVTMK[+42]TAK	STQAAEDK[+100]EEESLHSIISNTEAVR
AIDQEMFK[+42]LSTLDVTHAPLVDK	[-17]QPLPK[+100]TEVNQIHEDC[+57]KDMGLLVGR	RGAEVHLVPWNHDFTQME[+57]YDGLLIAGGPGNPALAQPLIQNVK[+42]K	VIGVK[+100]LTGSLSGWTSPK
LVQQNQLK[+42]K	K[+100]PLLLHQGHMEWLFDSEGNR	ASFANEDGQVSPGSLLLAGAIAGM[+16]PAASLVTPADVIK[+42]TR	IGHGYK[+100]YAIGSLNEGR
GLYK[+42]TLK	FAK[+100]LRDEFDIVGDVR	KYNINPVSLTVGK[+42]QEAK	NAAGNFYIN[+1]DK[+100]STGSVVGQQPFGGAR
GFILEK[+42]GMR	NSQEVGTYMLLK[+100]FAK	GTHMENAYDFYK[+42]PNLASEYPLVDGK	KIAK[+100]AFAISGPFNVQF
GFILEK[+42]GM[+16]R	QPLPK[+100]TEVNQIHEDC[+57]K	AERPDGLILGMGGQT[+57]ALNC[+57]GVELFK[+42]R	K[+100]Y[+57]PYWPHQPIENL
LKDQDK[+42]ATPEMVSMLK	DC[+57]SC[+57]APDC[+57]C[+57]QAK[+100]ER	VVGYFVSGC[+57]DPTIMGIGPVPAIN[+1]GALK[+42]K	FNGGGHINHTIFWTNLSPK[+100]GGGEPK
YK[+42]WC[+57]EYGLTFTEK	WLK[+100]DQELSPR	VVGYFVSGC[+57]DPTIMGIGP[+16]VPAIN[+1]GALK[+42]K	IALGIPLPEIK[+100]N[+1]VVSGK
GFGFGLVK[+42]LDVK	MVAAVAC[+57]AK[+100]VPK	GQILTMANPIIGNGGAPDTTARDELGLNK[+42]YMESDGIK	IEGRPGASLPPLNLK[+100]ELEKDLIDR
C[+57]NT[+42]PTYC[+57]DLGK[+42]AAK	VSGVEC[+57]MIVANDATVK[+100]GGTYYPVTVK	ILDIYHQEAC[+57]NGC[+57]IISVGGQIPNNLAVPLYK[+42]N[+1]GVK	LK[+100]PAFIKPYGTVTAANSSFLTDGASAMLIMSEDR
SK[+42]LSQNNFALGYK	[+57]VSGVEC[+57]MIVANDATVK[+100]GGTYYPVTVK	GQILTM[+16]ANPIIGNGGAPDTTARDELGLNK[+42]YMESDGIK	EAQIAAK[+100]NLDKEYLPIGGLAEFC[+57]K
FGIAAK[+42]YK	TGTVLIPGTTQLTQK[+100]DILYR	GQILTM[+16]ANPIIGNGGAPDTTARDELGLNK[+42]YM[+16]ESDGIK	LKPAFIK[+100]PYGTVTAANSSFLTDGASAMLIM[+16]SEDR
FGIAAK[+42]YQVDPDAC[+57]FSAK	LEK[+100]INDAFLHVMQR	SSAIPSPC[+57]GK[+42]YYTLNGSK	ETSNLYK[+100]IQFHNVKPEC[+57]LDAYNSLTEAVLPK
GYGFGLIK[+42]LDLK	AK[+100]VIAATGSDEK	VVGYFVSGC[+57]DPT[+57]IMGIGPVPAINGALK[+42]K	KYGALLK[+100]YPAPVTSLKPRPDGTWDVETPQGSVR
GLK[+42]LTFDSSFSPNTGKK	K[+100]LFVSC[+57]TIQSIDEK	LMFNDFLSSSSDKQNNLYK[+42]GLEAFR	NK[+100]LGLM[+16]RDDTLHETEDVK[+100]EAIR
VNGSLETK[+42]YR	LQDC[+57]MSK[+100]MQR	ILDIYHQEAC[+57]NGC[+57]IISVGGQIPNNLAVPLYK[+42]N[+1]GVK[+57]	GAEVHLVPWNHDFTQME[+57]YDGLLIAGGPGNPALAQPLIQNVKK[+100]
IVSTLC[+57]K[+42]VR	K[+100]FVIPDFEEFTGHVDR	LM[+16]FNDFLSSSSDKQNNLYK[+42]GLEAFR	GAEVHLVPWNHDFTQME[+57]YDGLLIAGGPGNPALAQPLIQNVK[+100]K
YFNNEK[+42]YEAQR	ALVDK[+100]WPDFNTVVVRPR	VTLEYRPVIDK[+42]TLN[+1]EADC[+57]ATVPPAIR	MGGQTALNC[+57]GVELFK[+100]R
GGVEK[+42]GPAALR	LK[+100]ALVDKWPDFNTVVVRPR	IAPSFAVE[+57]SMEDALK[+42]AADTIGYPVMIR	LKPAFIK[+100]PYGTVTAAN[+1]SSFLTD[+57]GASAMLIMSEDR
GGVEK[+42]GPAALRK	VYGTVFHMNQGNPFK[+100]LK	AYEAQTEPVLQYYQK[+42]K	SQPATK[+100]LGTAAIQGAIEK
LVEVIK[+42]TPMTSQK	AQGLISHIIYAQTLAMDK[+100]R	LM[+16]EVK[+42]LGELPSWIMM[+16]R	VIGMHYFSPVD[+57]K[+100]MQLLEIITTDK
LVEVIK[+42]TPM[+16]TSQK	AQGLISHIIYAQTLAM[+16]DK[+100]R	TAK[+42]VAASDWTFLHC[+57]LPRK[-128]	EQEMGDDLDQHTNTYQIYSK[+100]DPK
FAGLHFFNPVPM[+16]M[+16]K[+42]LVEVIK	LSTLDVTHAPLVDK[+100]FWQFGGNER	LYALYK[+42]QATEGPC[+57]NMPKPGMLDFVNK	[-17]QPLPK[+100]TEVNQIHEDC[+57]KDMGLLVGR
FAGLHFFNPVPMM[+16]K[+42]LVEVIK	EQEMGDDLDQHTNTYQIYSK[+100]DPK	LM[+16]EVK[+42]LGELPSWIM[+16]M[+16]R	DGGQYALVAAC[+57]AAGGQGHAMIVE[+57]AYPK[+100]
FAGLHFFNPVPM[+16]MK[+42]LVEVIK	DPK[+100]HC[+57]LEFLGTPDVINWK	GK[+42]IEFEGQSVDFVDPN[+1]KQNLIAEVSTK	HK[+100]QC[+57]FLYMVC[+57]QTAK
FAGLHFFNPVPMMK[+42]LVEVIK	ASMVDVGGK[+100]PETER	LGTAAIQGAIEK[+42]AGIPKEEVKEVYMGNVIQGGEGQAPTR	AIGNALK[+100]SWNETFHAR
TPMTSQK[+42]TFESLVDFC[+57]K	LK[+100]DQDKATPEMVSMLK	LGTAAIQGAIEKAGIPK[+42]EEVKEVYMGNVIQGGEGQAPTR	DFAEK[+100]ELVPIAAQLDR
[+28]TPMT[-18]SQK[+42]TFESLVDFC[+57]K	LK[+100]DQDKATPEMVSMLKR	LGTAAIQGAIEKAGIPKEEVK[+42]EVYMGNVIQGGEGQAPTR	LGFPC[+57]NQFGHQENGK[+100]NEEILNSLK
LDK[+42]FAAEHTIFASNTSSLQITNIANATTR	AITGIQAFTVGK[+100]	RVVGYFVSGC[+57]DPTIMGIGPVPAINGALK[+42]K	AEEQEPER[-43]TSTPNFVVEVTKTDGKK[+100]
TFESLVDFC[+57]K[+42]TLGK	DVFTK[+100]GYGFGLIK	AM[+32]K[+42]EENVK[+42]TVLMNPNIASVQTNEVGLK	AEEQEPER[-43]TSTPNFVVEVTKTDGK[+100]K
K[+42]KFTENPKAGDEFVEK	LTFDSSFSPNTGK[+100]K	IMNVIGEPIDERGPIK[+42]TK	IQFHNVK[+100]PEC[+57]LDAYNSLTEAVLPK
KK[+42]FTENPKAGDEFVEK	NAVFGK[+100]VAQNSIR	TPMTSQK[+42]TFESLVDFC[+57]K	FIGLGNMGNPMAK[+100]NLMK
K[+42]KFTENPK[+42]AGDEFVEK	LVEVIK[+100]TPMTSQK	DFLAGGVAAAISK[+42]TAVAPIER	VGDAIPSVEVFEGEPGK[+100]K
KK[+42]FTENPK[+42]AGDEFVEK	LVEVIK[+100]TPM[+16]TSQK	FFQPVLK[+42]PMLPPDAFQGK	VGNPWDPNILYGPLHTK[+100]QAVSMFVR
[+57]KK[+42]FTENPKAGDEFVEK	FAGLHFFNPVPM[+16]M[+16]K[+100]LVEVIK	AC[+57]ASTGVIMSVNNS[+57]LYLGPILK[+42]FGSAQQK	TVPYADPDHASLK[+100]ILAR
K[+42]K[+42]FTENPKAGDEFVEK	FAGLHFFNPVPM[+16]MK[+100]LVEVIK	GDVYK[+42]AQIMNVSWSADHR	LIDM[+16]LSEAGLPVIEATSFVSPK[+100]WVPQMADHSDVLK
FAGLHFFNPVPMMK[+42]	FAGLHFFNPVPMM[+16]K[+100]LVEVIK	LFGISTGNIITGLAAGAK[+42]SYK	ARK[+100]PLEALYGYDYLAK
FAGLHFFNPVPMM[+16]K[+42]	FAGLHFFNPVPMMK[+100]LVEVIK	VM[+16]IGESIDEK[+42]RLPTLEQPIIPSDYVAIK	GQILTMANPIIGNGGAPDTTARDELGLNK[+100]YMESDGIK
KTGEGFYK[+42]YK	TPMTSQK[+100]TFESLVDFC[+57]K	QTMQVDEHARPQTTLEQLQK[+42]LPSVFKK	ILDIYHQEAC[+57]NGC[+57]IISVGGQIPNNLAVPLYKNGVK[+100]
K[+42]K[+42]FTENPK	TPM[+16]TSQK[+100]TFESLVDFC[+57]K	VELVPPTPAEIPTAIQ[+1]SVK[+42]K	ETEC[+57]TYFSTPLLLGK[+100]K
FILDGWHE[+57]MEPENPLFQPSPSMNNLVAQK[+42]K	TP[+16]MTSQK[+100]TFESLVDFC[+57]K	VATDDVDPEGNESIWYK[+42]GK	MGLVETK[+100]LAIIPGGGGTQR
FILDGWHEMEPENPLFQPS[+57]PSMNNLVAQK[+42]K	LDK[+100]FAAEHTIFASNTSSLQITNIANATTR	DSIK[+42]YAEIYGISSAHTLLR	GQILT[+57]MANPIIGNGGAPDTTARDELGLNK[+100]YMESDGIK
FILDGWHEMEPENPLFQPS[+57]PSMNNLVAQKK[+42]	TLGK[+100]HPVSC[+57]KDTPGFIVNR	AANEAGYFNEEM[+16]APIEVK[+42]TK	VVGYFVSGC[+57]D[+57]PTIMGIGPVPAINGALK[+100]K
FILDGWHEM[+16]EPENPLFQPSPSMNNLVAQKK[+42]	TLGKHPVSC[+57]K[+100]DTPGFIVNR	GAEVHLVPWNHDFTQM[+16]EYDGLLIAGGPGNPALAQPLIQNVK[+42]K	VVGYFVSGC[+57]D[+57]PTIMGIGPVPAINGALKK[+100]
FILDGWHEMEPENPLFQPSPSM[+16]NNLVAQK[+42]K	TFESLVDFC[+57]K[+100]TLGK	SLGQWLQEEK[+42]VPAIYGVDTR	GFFIK[+100]PTVFGDVQDGMR
FILDGWHEMEPENPLFQPSPSM[+16]NNLVAQKK[+42]	FAGLHFFNPVPMMK[+100]	SLGQW[+4]LQEEK[+42]VPAIYGVDTR	GC[+57]GGVITLNRPK[+100]FLNALS
FILDGWHEM[+16]EPENPLFQPSPSMNNLVAQK[+42]K	FAGLHFFN[+1]PVPMMK[+100]	FILDGWHEMEPENPLFQPSPSM[+16]NNLVAQK[+42]K	IGTEGQGFLIAMK[+100]GLNGGR
TFESLVDFC[+57]K[+42]TLGKHPVSC[+57]K	GDASK[+100]EDIDTAMK	VS[+80]K[+42]DAS[-18]PGSPLEK[+42]LVSSVSDLPK	VLDSGAPIK[+100]IPVGPETLGR[+1]
KGIEESLK[+42]R	HPVSC[+57]K[+100]DTPGFIVNR	KDPGN[+1]EVK[+42]LR	KIEFEGQSVDFVDPNK[+100]QNLIAEVSTK
K[+42]FTENPKAGDEFVEK	TFESLVDFC[+57]K[+100]TLGKHPVSC[+57]K	HHPSIQPTLEGGK[+42]R	GFFIK[+100]PTVFGDVQDGM[+16]R
HVTVIGGGLM[+16]GAGIAQVAAATGHTVVLVDQTEDILAK[+42]SKK	TFESLVDFC[+57]K[+100]TLGKHPVSC[+57]KDTPGFIVNR	RSTVAQLVK[+42]R	GQMEAIPC[+57]VVGDEEVWTSDIQYQLSPFNHAHK[+100]VAK
HVTVIGGGLMGAGIAQVAAAT[+57]GHTVVLVDQTEDILAK[+42]SKK	TFESLVDFC[+57]KTLGK[+100]HPVSC[+57]KDTPGFIVNR	KIHYDSIK[+42]LYER	GQMEAIPC[+57]VVGDEEVWTSDIQYQLSPFNHAHKVAK[+100]
HVTVIGGGLMGAGIAQVAAATGH[+57]TVVLVDQTEDILAK[+42]SKK	LHERGDASK[+100]EDIDTAMK	DHK[+42]LHVDFR	KQAQILASEAEK[+100]AEQIN[+1]QAAGEASAVLAK
HVTVIGGGLMGAGIAQVAAATGHT[+57]VVLVDQTEDILAK[+42]SKK	SKK[+100]GIEESLKR	MLK[+42]LYP	AM[+16]K[+100]EENVKTVLMNPNIASVQTNEVGLK
TATEK[+42]PGVEEAAR	SRPIDPSVPFDPK[+100]LGVIPNTEGR	EK[+42]LITTALKR	MTEQPMMC[+57]AYC[+57]VTEPSAGSDVAAIKTK[+100]
RGPLQVAFTIK[+42]ELR	RGPLQVAFTIK[+100]ELR	HFYALLK[+42]QR	[+57]MGLVETK[+100]LAIIPGGGGTQR
VGDK[+42]VLLPEYGGTK	QLK[+100]EELGAQQPDLK	K[+42]N[+1]K[+57]IHTLEDFQR	LTSEDLSDDAFK[+100]FLQTK
SGEIEPVSVK[+42]VGDK	VGDK[+100]VLLPEYGGTK	IKK[+42]WLEHAR	AYEAQTEPVLQYYQKK[+100]
K[+42]FLPLFDR	SGEIEPVSVK[+100]VGDK	GVSEIVHEGK[+42]K	AYEAQTEPVLQYYQK[+100]K
VVLDDK[+42]DYFLFR	K[+100]FLPLFDR	GGVEK[+42]GPAALRK	YTALVDQEEK[+100]EDVKSC[+57]AEFVSGSQLR
GGIMLPEK[+42]SQGK	SQGK[+100]VLQATVVAVGSGGK	KMMLDLNK[+42]AK	VEPVDASGTEK[+100]AFEPATGR
SGEIEPVSVK[+42]VGDKVLLPEYGGTK	VVLDDK[+100]DYFLFR	KGEDFVK[+42]NMK	VGVVDEVVPEDQVHSK[+100]AR
GKSGEIEPVSVK[+42]VGDK	SGEIEPVSVK[+100]VGDKVLLPEYGGTK	TVTAPYK[+42]YPR	C[+57]VGVGESDGSIWNPDGIDPKELEDFK[+100]LQHGSILGFPK
SAAETVTK[+42]GGIMLPEK	DSDILGK[+100]YVD	LRDEK[+42]GALFR	VIGM[+16]HYFSPVDK[+100]MQLLEIITTDKTSK
NTILVK[+42]WLPQNDLLGHPK	GK[+100]SGEIEPVSVK	KHNLK[+42]LGFMSAFVK	VYGTVFHMNQGNPFK[+100]LK
FHK[+42]FDEDEKGFITIVDVQR	EVASMAQEK[+100]LGVSC[+57]EVIDLR	K[+42]HNLKLGFMSAFVK	NEK[+100]GLLTYTSWEDALSR
FLC[+57]NTSK[+42]EWK	EVASMAQE[+57]K[+100]LGVSC[+57]EVIDLR	DGLQNEK[+42]SIVPTPVK	[-17]QTMQVDEHARPQTTLEQLQK[+100]LPSVFK
AVQASIEK[+42]ER	ALSC[+57]LYGK[+100]IYQR	HVLHVQLNRPEK[+42]R	SIFSAVLDELK[+100]VAQAPWK
VGVDPLIIPTDYWK[+42]K	GFGHPALVK[+100]ALSC[+57]LYGK	ANVAKPGLVDDFEK[+42]K	LEDTLWAGLTDQHVK[+100]LPMGMTAENLAAK
VGVDPLIIPTDYWKK[+42]	LTAIPVSAFC[+57]DSK[+100]SKPHFEK	SLHM[-48]YLEK[+42]LK	LEDTLWAGLTDQHVK[+100]LPMGM[+16]TAENLAAK
TIVPWDVDTVC[+57]K[+42]SVIK	[+100]AGAESDGQFQFTGIKK	DHPTAATK[+42]MSR	EIPLLK[+100]QFFQVPLNIPK
SAGEDVTEK[+42]TLLSNC[+57]K	[+100]AGAESDGQFQFTGIK	RPPEEK[+42]LMSK	AC[+57]ASTGVIMS[+57]VNNSLYLGPILK[+100]FGSAQQK
LVEK[+42]GETDLIQK	IGTLVGEDK[+100]YGNK	VEHFAK[+42]IGWK	TFPTVNPSTGEVIC[+57]QVAEGNK[+100]EDVDKAVK
N[+1]LFLTNSRK[+42]	YDEGAIEK[+100]LLC[+57]SGVIEQHETK	KTGEGFYK[+42]YK	QIQDAIDMEK[+100]AQQALVQK
IHEWVPPSTPYK[+42]	MSEAK[+100]PPPLLGQHTR	SFAQAAIEK[+42]QK	DFLAGGVAAAISK[+100]TAVAPIER
YDEGAIEK[+42]LLC[+57]SGVIEQHETK	K[+100]SIAVNIKDPR	AIK[+42]LRPIAVIK	IEFEGQSVDFVDPNKQNLIAEVSTK[+100]DVK
ELVK[+42]ILSAR	SIAVNIK[+100]DPR	MDVLAK[+42]K	VLAIHK[+100]QHLSPVDTAYFR
FK[+42]MSEAKPPPLLGQHTR	VK[+100]AFAENLGR	HSAVK[+42]ALTGGIAHLFK	WLPAPATFPVYDPASGAK[+100]LGTVADC[+57]GVPEAR
YGTGVGYC[+57]K[+42]R	HLHSK[+100]GFLVFAGC[+57]LMK	VM[-48]IGESIDEK[+42]R	GC[+57]DPTIMGIGPVPAIN[+1]GALK[+100]K
LDK[+42]YGTGVGYC[+57]K	AILITGC[+57]DSGFGFSLAK[+100]HLHSK	HFELK[+42]HLSSGDLLR	GC[+57]DPTIMGIGPVPAIN[+1]GALKK[+100]
ELDSLK[+42]SDR	TTK[+100]SFLPLLR	AVLIDK[+42]DQ[+1]TPK	VGEGEHAILLLPGMLGSGK[+100]TDFAPQLQSLNK
YFDEK[+42]IAK	EQEVLK[+100]LQEEAK	IGIMPGHIHK[+42]K	TNWFEPVGSEYK[+100]QVM[+16]QR
DKGDAGVKELDSLK[+42]SDR	GLVMVK[+100]PGSIQPHQK	FHADFLLQHVK[+42]GSR	MGLINK[+100]EEVLLPLDNPYGK
DKGDAGVK[+42]ELDSLK	K[+100]GDEC[+57]ELLGHNK	MQGLEAHK[+42]YR	K[+100]TVLGVPEVLLGILPGAGGTQR
SALVDEK[+42]DQDSK	GILK[+100]KGDEC[+57]ELLGHNK	GATPYGGVK[+42]LEDLIVK	AALSAGK[+100]VPPETIDSVIVGNVM[+16]QSSSDAAYLAR
EQEVLK[+42]LQEEAK	TGVVMIPGVSQLTAKDLK[+100]	FHYK[+42]TDQGIK	LNVAPVSDIIEIK[+100]SPDTFVR
ILAEGGGAK[+42]FK	TGVVMIPGVSQLTAK[+100]DLK	THLPGFVEQAGALK[+42]AK	DPSGGPVSLDFVK[+100]NGEYALER
FK[+42]KYEEIDNAPEER	WTFEELGK[+100]QSR	MVAAVAC[+57]AK[+42]VPK	EGSSHNWQHITDQIGMFC[+57]FTGLK[+100]PEQVER
FKK[+42]YEEIDNAPEER	VDAK[+100]TILNTLC[+57]R	TNKDVDK[+42]ALLK	VVAAC[+57]AMPVMK[+100]GWNILTNSEK
TGVVMIPGVSQLTAK[+42]DLK	K[+100]AANVLEGVC[+57]GLQPGDR	FENKVPEK[+42]QK	LKPAFIK[+100]PYGTVTAANSSFLTDGASAMLIMSEDR
TGVVMIPGVSQLTAKDLK[+42]	AAFLK[+100]SIGC[+57]DRPINYR	VNLAELFK[+42]GKK	LK[+100]PAFIKPYGTVTAANSSFLTDGASAM[+16]LIM[+16]SEDR
WTFEELGK[+42]QSR	MTILPPVDKLK[+100]TVLHK	VNLAELFKGK[+42]K	NVK[+100]PEDIKR
TVTAPYK[+42]YPR	EFVLGNLAK[+100]K	K[+42]H[+57]N[+1]LKLGFMSAFVK	HLPK[+100]DPMFK
VDAK[+42]TILNTLC[+57]R	GLIPQLIGVAPEK[+100]AIK	YATLPNIMK[+42]AK	TGSFK[+100]HLTVK
TMQK[+42]LVVTR	GLIPQLIGVAPEKAIK[+100]	YKYEDK[+42]DGKQPVGR	LK[+100]TSVPFLGR
TM[+16]QK[+42]LVVTR	KGK[+100]NSSVGLIQLNRPK	DHC[+57]VAHK[+42]LFK	KNK[+100]IHTLEDFQR
AGVLPTK[+42]LLK	K[+100]GKNSSVGLIQLNRPK	IK[+42]TFK[+42]QQHGK	K[+100]NKIHTLEDFQR
EKEFVLGNLAK[+42]K	AK[+42]TAHIVLEDGTK[+100]MK	KATADNLIK[+42]QR	RFTMELAK[+100]K
GLIPQLIGVAPEKAIK[+42]	AMK[+100]QVAGTM[+16]K[+42]LELAQYR	EKDQFK[+42]VPRD	HFPK[+100]HAAYR
GLIPQLIGVAPEK[+42]AIK	ISAQDAK[+100]QAGLVSK	SLHMYLEK[+42]LK	RAPLAPK[+100]HIK
VGGINLLTAGALAGVPAASLVTPADVIK[+42]TR	AFAAGADIK[+100]EMQNR	LNLEK[+42]MMEQK	HIYIDK[+100]NTK
TIC[+57]PQLQK[+42]YK	LVEEAIQC[+57]AEK[+100]IASNSK	SALEHSVQC[+57]AVDVK[+42]R	K[+100]ELSEPSSTR
YK[+42]FGTC[+57]TGILTSLEEHSEQLK	GK[+100]NSSVGLIQLNRPK	FFK[+42]FSR	HHPSIQPTLEGGK[+100]R
QGVLK[+42]TPIPILTYQGR	QAGLVSK[+100]IFPVEK	SLHM[+16]YLEK[+42]LK	NK[+100]IWYEHR
K[+100]GK[+42]N[+1]SSVGLIQLNRPK	ASK[+100]QWFVNITDIK	GLYNGQVLC[+57]K[+42]K	KK[+100]EIYELAR
K[+42]GK[+100]N[+1]SSVGLIQLNRPK	ITDSYK[+100]QYDFGK	VVPEMTEILK[+42]K	K[+100]KEIYELAR
EGMTAFVEK[+42]R	TK[+100]DEYLINSQTTEHIIK	DDISK[+42]LR	K[+100]E[+22]LSEPSSTR
AFAAGADIK[+42]EMQNR	GK[+100]ELQPGSHVQSDKEIDAFVR	VM[+16]IGESIDEK[+42]R	LIK[+100]EGDVVKR
LVEEAIQC[+57]AEK[+42]IASNSK	ELQPGSHVQSDK[+100]EIDAFVR	ASSK[+42]WLDGFRK	LIKEGDVVK[+100]R
GK[+42]N[+1]SSVGLIQLNRPK	NVPVYK[+100]PQTLDTQR	IQEAGTE[+22]VVK[+42]AK	KGLEK[+100]NLGIGK
TFQDC[+57]YSSK[+42]FLSHWDHITR	GIQEIADSVK[+100]VLSK	AIFQDK[+42]K	VK[+100]SLNDITKR
YRDTVLLPQTSFPMK[+42]LLGR	GIQEIADSVK[+100]VLSKK	YDGVIK[+42]R	K[+100]EEEVSNLVK
DDISK[+42]LR	GK[+100]ISVNDFIIK	LQDC[+57]MSK[+42]MQR	HFYALLK[+100]QR
TVMVHGFTLGEK[+42]GEK	ELNK[+100]MLEGK	SLHDALC[+57]VVK[+42]R	FSQIC[+57]AK[+100]AVR
ITDSYK[+42]QYDFGK	GQQQVFK[+100]GLNDK	RKEEEHMIDWVEK[+42]HVVK	IK[+100]KWLEHAR
SFAQAAIEK[+42]QK	ALMGLYNGQVLC[+57]K[+100]K	TDK[+42]YYGAQTVR	IKK[+100]WLEHAR
DTVLLPQTSFPMK[+42]LLGR	INSPNSK[+100]VNTLNK	YK[+42]LDC[+57]R	KTK[+100]VGSPPLEK
GKELQPGSHVQSDK[+42]EIDAFVR	FVDLYGAQK[+100]VVDR	DGFEK[+42]SPEELR	KHNLK[+100]LGFMSAFVK
ATSVGWLK[+42]LR	VLK[+100]EVESVTP[+16]EHC[+57]IFASN[+1]TSALPINQIAAVSK	IQEYEK[+42]QLEK	KMMLDLNK[+100]AK
ELQPGSHVQSDK[+42]EIDAFVR	VLK[+100]EVESVTPEHC[+57]IFASNTSALPINQIAAVSK	HFIDK[+42]LLPPID	LHHK[+100]PVMALR
GHPALEDK[+42]NVPVYKPQTLDTQR	GQQQVFK[+100]GLNDKVK	KSSDEAYAIAK[+42]K	C[+57]IEDLK[+100]LLAK
GHPALEDKNVPVYK[+42]PQTLDTQR	MFEK[+100]LEK	HNEETGDNVGPLIIK[+42]K	LRDEK[+100]GALFR
NVPVYK[+42]PQTLDTQR	K[+100]MGLVDQLVEPLGPGIK	WDPDK[+42]TGDKPR	TLDILK[+100]HFPK
EK[+42]LPAC[+57]EAEDLATYEQK	K[+100]M[+16]GLVDQLVEPLGPGIK	WDPDKTGDK[+42]PR	GQK[+100]VLDSGAPIK
NILEK[+42]HSLDASQGTATGPR	ILQEGVDPK[+100]K	KLADK[+42]QLSSVVK	HSAVK[+100]ALTGGIAHLFK
EDALK[+42]LVELK	KYESAYGTQFTPC[+57]QLLLDHANNSSK[+100]K	NALSLAMLK[+42]SLR	DHPTAATK[+100]MSR
LVELK[+42]QMGK	KYESAYGTQFTPC[+57]QLLLDHANNSSKK[+100]	EHGPVGLVHVGAHTNTTDK[+42]PR	RPPEEK[+100]LMSK
GK[+42]ISVNDFIIK	TSK[+100]DTTASAVAVGLR	MGMTAENLAAK[+42]YNISR	FHADFLLQHVK[+100]GSR
KLAAEK[+42]GIDLTQVK	VIGM[+16]HYFSPVDK[+100]M[+16]QLLEIITTDK	MC[+57]LVEIEK[+42]APK	DKYK[+100]QIFLGGVDKR
LAAEK[+42]GIDLTQVK	VIGM[+16]HYFSPVDK[+100]MQLLEIITTDK	[+57]SLHMYLEK[+42]LK	TM[+16]GC[+57]LATTHSK[+100]AIHK
GQQQVFK[+42]GLNDK	VIIVVK[+100]DGPGFYTTR	GASIVEDKLVEDLK[+42]TR	IGIMPGHIHK[+100]K
[+57]GQQQVFK[+42]GLNDK	EVESVTPEHC[+57]IFASNTSALPINQIAAVSK[+100]RPEK	EVEMDAVGK[+42]EGR	IGIMPGHIHKK[+100]
GQQQVFK[+42]GLN[-17]DK	GFYIYQEGSK[+100]NK	AMLSTGFK[+42]IPQK	IIRDK[+100]GTMLGK
ALMGLYNGQVLC[+57]K[+42]K	GFYIYQ[+1]EGSK[+100]NK	GYGFGLIK[+42]LDLK	GK[+100]ISVNDFIIK
ALMGLYNGQVLC[+57]KK[+42]	GFYIYQEGSKNK[+100]	LQK[+42]YYR	DVK[+100]VFGK
ALM[+16]GLYNGQVLC[+57]K[+42]K	MQLLEIITTDK[+100]TSK	VLAK[+42]LAEK	K[+100]SIAVNIKDPR
ALMGLYN[+1]GQVLC[+57]KK[+42]	K[+100]TVLGVPEVLLGILPGAGGTQR	EDDKPETVIK[+42]R	K[+100]GDHYVLNGNK
ALMGLYN[+1]GQVLC[+57]K[+42]K	HKVLK[+100]EVESVTPEHC[+57]IFASNTSALPINQIAAVSK	ALC[+57]TGEK[+42]GFGYK	MVAAVAC[+57]AK[+100]VPK
[+57]ALMGLYNGQVLC[+57]KK[+42]	K[+100]ALTSFER	GKPDVVVKEDEEYK[+42]R	K[+100]NIPLGR
ALMGLYN[-17]GQVLC[+57]K[+42]K	DRK[+100]TVLGVPEVLLGILPGAGGTQR	HSFC[+57]EVLK[+42]DAK	VNLAELFK[+100]GKK
ALM[+16]GLYNGQVLC[+57]KK[+42]	THINYGVK[+100]GDVAVIR	FVVEK[+42]AEQQKK	KVNLAELFK[+100]GK
[+57]ALMGLYNGQVLC[+57]K[+42]K	VIGM[+16]HYFSPVDK[+100]MQLLEIITTDKTSK	NC[+57]GTHYK[+42]LVPHQMAH	AAIK[+100]HALSAGYR
[+57]ALMGLYN[+1]GQVLC[+57]K[+42]K	VIGMHYFSPVDK[+100]M[+16]QLLEIITTDKTSK	SKEEYQK[+42]VLSK	KATADNLIK[+100]QR
[+57]ALMGLYN[+1]GQVLC[+57]KK[+42]	VIGM[+16]HYFSPVDK[+100]M[+16]QLLEIITTDKTSK	AQWVAEALK[+42]APR	KHIYIDK[+100]NTK
INSPNSK[+42]VNTLNK	VIGMHYFSPVDK[+100]MQLLEIITTDKTSK	GITK[+42]LGYK	LKK[+100]NIHPWVK
[+57]INSPNSK[+42]VNTLNK	LPAK[+100]PEVSSDEDVQYR	GAGIAQVSVDK[+42]GLK	AIK[+100]LAANDFFR
FVDLYGAQK[+42]VVDR	QTK[+100]GLYPAPLK	VETTEDLVAK[+42]LK	SKK[+100]GIEESLKR
GQQQVFK[+42]GLNDKVK	VLKEVESVTPEHC[+57]IFASNTSALPINQIAAVSK[+100]RPEK	IVLVPSK[+42]K	RKEEEHMIDWVEK[+100]HVVK
GQQQVFK[+42]GLNDK[+42]VK	TLLK[+100]DTTVTGLGR	AVGAK[+42]LGLR	DC[+57]K[+100]VNKEVER
GQQQVFK[+42]GLNDKVK[+42]	KQTK[+100]GLYPAPLK	TGAAPAK[+42]AKPAETPAPAHK	KGK[+100]NSSVGLIQLNRPK
[+57]GQQQVFK[+42]GLNDKVK	K[+100]MGLVDQLVEPLGPGIKSPEER	DALQK[+42]ALK	K[+100]GEDFVK
MFEK[+42]LEK	SFDPVLDK[+100]R	DVPENLHK[+42]MAEHNLLLHLR	GTK[+100]NRPGNALEK
AGLEQGSDAGYLAESQK[+42]FGELALTK	LGASVVGIDPVAENIK[+100]IAQHHK	LAEQYAK[+42]ENGTK	QAK[+100]VLENAEGAR
FGELALTK[+42]ESK	TVDPTTAPSK[+100]TR	FSSVLWEEK[+42]AR	TDFDKNK[+100]IWYEHR
ILQEGVDPK[+42]K	SLFK[+100]NC[+57]DMMWK	EALEAAK[+42]R	AGVK[+100]INPK
KYESAYGTQFTPC[+57]QLLLDHANNSSK[+42]K	NVK[+100]YVDLGGSYVGPTQNR	GGTLEPPVK[+42]TPAGK	FKK[+100]IEEVIQR
KYESAYGTQFTPC[+57]QLLLDHANNSSKK[+42]	NK[+100]NVKYVDLGGSYVGPTQNR	VLEK[+42]TGIK	EHGPVGLVHVGAHTNTTDK[+100]PR
NK[+42]FGAPQK	NKNVK[+100]YVDLGGSYVGPTQNR	TVDSK[+42]SLFHYR	VK[+100]VFSVR
GLYPAPLK[+42]IIDAVK	K[+100]LC[+57]ELYAK	NVVFSEDEMK[+42]R	LAK[+100]DKEWQER
VIGM[+16]HYFSPVDK[+42]M[+16]QLLEIITTDK	AK[+100]EVGEVLC[+57]TDPLVSK	VIAHGKDHPTAATK[+42]MSR	SRLTSDSVK[+100]LAK
VIGM[+16]HYFSPVDK[+42]MQLLEIITTDK	IYGDIIYTSAK[+100]DKR	NK[+42]FGAPQK	FIHVSHLNASMK[+100]SSSK
VIGMHYFSPVDK[+42]M[+16]QLLEIITTDK	NK[+100]AKEVGEVLC[+57]TDPLVSK	GK[+42]GGKGLGK[+42]GGAK[+42]R	SGEYPFPLIK[+100]R
AK[+42]K[+42]MGLVDQLVEPLGPGIK	NKAK[+100]EVGEVLC[+57]TDPLVSK	RVESQLK[+42]ILIR	FKLNTK[+100]VTGATK
AK[+42]K[+42]MGLVD[+16]Q[+1]LVEPLGPGIK	GIHDSFVTK[+100]FAEAMKK	FNIIQPGPIK[+42]TK	KIIQSAK[+100]TGSFK
AK[+42]KMGLVDQLVEPLGPGIK	K[+100]WYDLMIQNKDDLAK	VAQATC[+57]K[+42]L	VLK[+100]DLPR
AKK[+42]MGLVDQLVEPLGPGIK	KWYDLMIQNK[+100]DDLAK	SFGGVTHGLPEK[+42]K	YKDAAKPVIELYK[+100]SR
VIIVVK[+42]DGPGFYTTR	GIHDSFVTK[+100]FAEAMK	VLK[+42]YAGLK	K[+100]TAHIVLEDGTK
GFYIYQEGSK[+42]NK	RIYGDIIYTSAK[+100]DKR	NRPEALK[+42]VSC[+57]GK	WDPDK[+100]TGDKPR
MQLLEIITTDK[+42]TSK	ISFTGSTATGK[+100]ILLHHAANSVK	VLEDGTK[+42]M	VSK[+100]DASPGSPLEK
MQLLEIITTDKTSK[+42]	K[+100]WYDLMIQNK	AGK[+42]PVLHYFDGR	GK[+100]PDVVVKEDEEYKR
FGGGSVELLK[+42]QMVSK	WLPAPATFPVYDPASGAK[+100]LGTVADC[+57]GVPEAR	DFGSFEK[+42]FKEK	GKPDVVVK[+100]EDEEYKR
DRK[+42]TVLGVPEVLLGILPGAGGTQR	GVFIVAAK[+100]R	GQQQVFK[+42]GLNDK	[+42]AEDIK[+100]TK
VIGM[+16]HYFSPVDK[+42]MQLLEIITTDKTSK	[+57]GVFIVAAK[+100]R	HTLSYVDIK[+42]TGK	LLIGADGHK[+100]SGVR
VIGMHYFSPVDK[+42]MQLLEIITTDKTSK	AANEAGYFNEEMAPIEVK[+100]TK	SALRDEK[+42]GALFR	DK[+100]GTMLGK
VIGMHYFSPVDK[+42]M[+16]QLLEIITTDKTSK	AANEAGYFNEEMAPIEVK[+100]TKK	VK[+42]LLLQVQHASK	K[+100]YLLNC[+57]DNMR
ALMGLYNGQVLC[+57]K[+42]K[+42]NK	AANEAGYFN[+1]EEMAPIEVK[+100]TKK	AEMDAAVESC[+57]K[+42]R	VVDLLAPYAK[+100]GGK
ALMGLYNGQVLC[+57]K[+42]KNK[+42]	AANEAGYFNEEM[+16]APIEVK[+100]TKK	FGIAAK[+42]YK	TKAEK[+100]KGDEYVINGQK
GLNDK[+42]VK[+42]K	QTMQVDEHARPQTTLEQLQK[+100]LPSVFKK	ILK[+42]NEGPK	HSFC[+57]EVLK[+100]DAK
QQVYK[+42]TVEEK	[-17]QTMQVDEHARPQTTLEQLQK[+100]LPSVFKK	GEIAK[+42]IIR	K[+100]VMEAFEQAER
GQQQVFK[+42]GLNDK[+42]VKK	QTM[+16]QVDEHARPQTTLEQLQK[+100]LPSVFKK	KLDQVEK[+42]ELLR	VIAHGKDHPTAATK[+100]MSR
IIDAVK[+42]AGLEQGSDAGYLAESQK	[-17]QTM[+16]QVDEHARPQTTLEQLQK[+100]LPSVFKK	LRPK[+42]FALAQAQK	VNC[+57]LAPGLIK[+100]TR
MGLVDQLVEPLGPGIK[+42]SPEER	VVGYFVSGC[+57]DPTIM[+16]GIGPVPAINGALKK[+100]	HIVK[+42]EFK	IEGTPLETVQK[+100]K
TSASHHPGK[+42]PLSGMKILDVGC[+57]GGGLLTEPLGR	VVGYFVSGC[+57]D[+57]PTIMGIGPVPAINGALKK[+100]	DVDK[+42]ALLK	LK[+100]TVFQK
TSASHHPGKPLSGMK[+42]ILDVGC[+57]GGGLLTEPLGR	VVGYFVSGC[+57]DPT[+57]IMGIGPVPAINGALKK[+100]	SHTEK[+42]SNIAMQK	ADVVPK[+100]TAENFR
SFDPVLDK[+42]R	VVGYFVSGC[+57]DPTIMGIGPVPAINGALKK[+100]	GFAHLAGLDK[+42]MSK	LAEQYAK[+100]ENGTK
TVDPTTAPSK[+42]TR	VVGYFVSGC[+57]D[+57]PTIMGIGPVPAINGALK[+100]K	EVGKDVSDEK[+42]LR	ELLQSTHNK[+100]QR
SLFK[+42]NC[+57]DMMWK	VVGYFVSGC[+57]DPTIM[+16]GIGPVPAINGALK[+100]K	EKEFVLGNLAK[+42]K	VVHVNGFGK[+100]ITGK
QSMWTSTISSHLATK[+42]HLK	VVGYFVSGC[+57]DPTIMGIGPVPAINGALK[+100]K	EGMDVVK[+42]K	HLHSK[+100]GFLVFAGC[+57]LMK
NVK[+42]YVDLGGSYVGPTQNR	VVGYFVSGC[+57]DPTIM[+32]GIGPVPAIN[+1]GALKK[+100]	DAVDLMK[+42]ALQFK	SGLK[+100]DPEK
NK[+42]NVKYVDLGGSYVGPTQNR	QTMQVDEHARPQTTLEQLQK[+100]LPSVFK	NAEK[+42]YAEEDRR	DFGSFEK[+100]FKEK
NKNVK[+42]YVDLGGSYVGPTQNR	QTM[+16]QVDEHARPQTTLEQLQK[+100]LPSVFK	VYK[+42]QSDLDTLAK	HTLSYVDIK[+100]TGK
LERPVIHIDQTGENVIVK[+42]TLNHEIYEAK	[+128]QTMQVDEHARPQTTLEQLQK[+100]LPSVFK	VGLQVVAVK[+42]APGFGDNRK	SALRDEK[+100]GALFR
VKLERPVIHIDQTGENVIVK[+42]TLNHEIYEAK	[-17]QTMQVDEHARPQTTLEQLQK[+100]LPSVFK	N[+1]AEK[+42]YAEEDRR	VK[+100]LLLQVQHASK
LRK[+42]LC[+57]ELYAK	DGTVTAGNASGVSDGAGAVIIASEDAVK[+100]K	MIFAGIK[+42]K	AK[+100]TAHIVLED[-18]GTK
IYGDIIYTSAK[+42]DKR	DGTVTAGNASGVSDGAGAVIIASEDAVKK[+100]	GWYQYDK[+42]PLGR	SAAVAK[+100]QALAHGLK
GIHDSFVTK[+42]FAEAMKK	LPMGMTAENLAAK[+100]YNISR	FKDIFQEIFDK[+42]HYK	NTK[+100]IIC[+57]QGFTGK
VGNGFEEGTTQGPLINEK[+42]AVEK	LP[+16]MGMTAENLAAK[+100]YNISR	K[+42]FFVDPR	FKDIFQEIFDK[+100]HYK
GIHDSFVTK[+42]FAEAMK	LPM[+16]GMTAENLAAK[+100]YNISR	HLDMADLEAK[+42]LK	GITK[+100]LGYK
AVEKVEK[+42]QVNDAVAK	LPMGM[+16]TAENLAAK[+100]YNISR	HAHGDQYK[+42]ATDFVVDR	HAHGDQYK[+100]ATDFVVDR
VEK[+42]QVNDAVAK	LPM[+16]GMTAEN[+1]LAAK[+100]YNISR	C[+57]TTDHISAAGPWLK[+42]FR	FC[+57]YADK[+100]ALLNR
VGNGFEEGTTQGPLINEK[+42]AVEKVEK	LPMGM[+16]TAEN[+1]LAAK[+100]YNISR	LNVK[+42]PLAR	ALAK[+100]DKEWQER
GVFIVAAK[+42]R	[+57]LPMGMTAENLAAK[+100]YNISR	VK[+42]YFNIK	QK[+100]GEYLPLLQGK
[+57]GVFIVAAK[+42]R	LPM[+16]GM[+16]TAENLAAK[+100]YNISR	KEWDLK[+42]PMADR	RSVDEGLLDSK[+100]R
AANEAGYFNEEMAPIEVKTK[+42]	GKQTMQVDEHARPQTTLEQLQK[+100]LPSVFKK	SLHMYLEK[+42]LKQ	IVLVPSKK[+100]
AANEAGYFNEE[+38]MAPIEVK[+42]TK	WK[+100]AANEAGYFNEEMAPIEVK	SVLRDEK[+42]GALFR	IVLVPSK[+100]K
AANE[+38]AGYFNEEMAPIEVK[+42]TK	WK[+100]AANEAGYF[+16]N[+1]EEMAPIEVK	VAASSAK[+42]MGLVETK	NK[+100]LIENTDAAC[+57]K
AANEAGYFNE[+38]EMAPIEVK[+42]TK	WK[+100]AANEAGYFNEEM[+16]APIEVK	SQVQLK[+42]GR	SSSEDK[+100]ITVHFK
AANEAGYFNEE[+22]MAPIEVK[+42]TK	K[+100]DGTVTAGNASGVSDGAGAVIIASEDAVKK	SLALDLK[+42]R	DALQK[+100]ALK
AANEAGYFNEEM[+16]APIEVKTK[+42]	WKAANEAGYFNEEMAPIEVK[+100]TK	LITTALK[+42]R	SMVAAAVTYSK[+100]PR
AANEAGYFNE[+22]EMAPIEVK[+42]TK	WKAANEAGYFNEEMAPIEVKTK[+100]	TAMK[+42]YNLGLDLR	EALEAAK[+100]R
AANEAGYFNEEM[+16]APIEVK[+42]TK	PQTTLEQLQK[+100]LPSVFKK	GVITVK[+42]DGK	HVVK[+100]SISVQQEK
[+128]AANEAGYFNEEMAPIEVK[+42]TK	LEDTLWAGLTDQHVK[+100]LPM[+16]GMTAENLAAK	TFVHC[+57]ATIYK[+42]R	GWYQYDK[+100]PLGR
[+128]AANEAGYFNEEMAPIEVKTK[+42]	LEDTLWAGLTDQHVK[+100]LPMGM[+16]TAENLAAK	AFFK[+42]GAWSNVLR	AK[+100]TAHIVLEDGTK
AANEAGYF[+16]N[+1]EEM[+16]APIEVK[+42]TK	LEDTLWAGLTDQHVK[+100]LPMGMTAENLAAK	VFADK[+42]LPK	HLDMADLEAK[+100]LK
AANEAGYFNEEM[-48]APIEVK[+42]TK	K[+100]DGTVTAGNASGVSDGAGAVIIASEDAVK	HLDM[+16]ADLEAK[+42]LK	VLK[+100]YAGLK
AANEAGYFNEEMAPIEVK[+42]TKK	GKQTMQVDEHARPQTTLEQLQK[+100]LPSVFK	LEETYTNKDVDK[+42]ALLK	K[+100]EWDLKPMADR
AANEAGYFNE[+22]EMAPIEVK[+42]TKK	ALDLDPSK[+100]TNVSGGAIALGHPLGGSGSR	VDFSK[+42]VPK	VAASSAK[+100]MGLVETK
AANEAGYFNE[+57]EMAPIEVK[+42]TKK	ALDLDPSK[+100]TN[+1]VSGGAIALGHPLGGSGSR	ITHTGQVYDEK[+42]DYRR	LRDNGLLAK[+100]PTHGDIIR
AANEAGYFNEE[+57]MAPIEVK[+42]TKK	PQTTLEQLQK[+100]LPSVFK	SKSDPIMLLK[+42]DR	TLK[+100]GLNSDSVTEETLRK
AANEAGYFNEEM[+16]APIEVK[+42]TKK	AALSAGK[+100]VPPETID[+57]SVIVGNVMQSSSDAAYLAR	LTSVSHK[+42]YLGIGK	HQILPK[+100]DQWTK
AANEAGYFNEEMAPIEVK[+42]TK[+42]K	AALSAGK[+100]VPPETIDSVIVGNVMQSSSDAAYLAR	TK[+42]FGLDLK	TAMK[+100]YNLGLDLR
[+57]AANEAGYFNEEMAPIEVK[+42]TKK	AALSAGK[+100]VPPETIDSVIVGNVM[+16]QSSSDAAYLAR	C[+57]MDKPGPK[+42]LDSR	LREELK[+100]PVALAR
[+57]AAN[+1]EAGYFNEEMAPIEVK[+42]TKK	LPMGMTAENLAAK[+100]YNISREDC[+57]DR	VNK[+42]FMER	DVAYQYVKK[+100]GAR
AANEAGYFNEEM[+16]APIEVKTK[+42]K	K[+100]HNFTPLAR	MFEK[+42]LEK	K[+100]GDEC[+57]ELLGHNK
AANEAGYFNE[+57]EMAPIEVK[+42]TK[+42]K	DGTVTAGNASGVSDGAGAVIIASEDAVK[+100]KHNFTPLAR	FADVFAK[+42]K	KAEAQIAAK[+100]NLDK
AANEAGYFNE[+57]EMAPIEVK[+42]TKK[+42]	LPSVFK[+100]KDGTVTAGNASGVSDGAGAVIIASEDAVKK	LVHGQEGLDSAK[+42]R	HIVK[+100]EFK
AANEAGYFNEE[+57]MAPIEVK[+42]TK[+42]K	LPSVFKK[+100]DGTVTAGNASGVSDGAGAVIIASEDAVKK	YSYLK[+42]PR	C[+57]PK[+100]VIGVK
AANEAGYFNEE[+57]MAPIEVK[+42]TKK[+42]	WKAANEAGYFNEEMAPIEVK[+100]TKK	TAM[+16]K[+42]YNLGLDLR	NK[+100]IHTLEDFQR
QTMQVDEHARPQTTLEQLQK[+42]LPSVFKK	WKAANEAGYFNEEMAPIEVKTK[+100]K	DSIQK[+42]SLH	K[+100]IAPYVAHNFNK
[-17]QTMQVDEHARPQTTLEQLQK[+42]LPSVFKK	WKAANEAGYFNEEMAPIEVKTKK[+100]	HPYEVAIK[+42]EEAK	DVDK[+100]ALLK
QTM[+16]QVDEHARPQTTLEQLQK[+42]LPSVFKK	LVHGQEGLDSAK[+100]R	LTSIDK[+42]WFLYK	SKSDPIMLLK[+100]DR
[-17]QTM[+16]QVDEHARPQTTLEQLQK[+42]LPSVFKK	GTTITSVLPK[+100]PALVASR	DHTEGLSDK[+42]EQR	K[+100]EWDLKPM[+16]ADR
VVGYFVSGC[+57]D[+57]PTIMGIGPVPAINGALKK[+42]	[+57]GTTITSVLPK[+100]PALVASR	ISQLYGDLK[+42]HLK	TVVC[+57]K[+100]DAEEAKR
VVGYFVSGC[+57]DPT[+57]IMGIGPVPAINGALK[+42]K	AK[+100]TAHIVLEDGTK	[+128]VVPEMTEILK[+42]K	LVHGQEGLDSAK[+100]R
VVGYFVSGC[+57]DPT[+57]IMGIGPVPAINGALKK[+42]	[+57]AK[+100]TAHIVLEDGTK	[+42]HLH[+16]SK[+42]GFLVFAGC[+57]LMK	RM[+16]ELK[+100]ADQLYK
VVGYFVSGC[+57]DPTIMGIGPVPAINGALK[+42]K	AK[+100]TAH[+57]IVLEDGTK	K[+42]FC[+57]YADK	TAM[+16]K[+100]YNLGLDLR
VVGYFVSGC[+57]DPTIMGIGPVPAINGALKK[+42]	AK[+100]TAHIVLED[-18]GTK	LIDYEK[+42]MVDHR	MIFAGIKK[+100]
VVGYFVSGC[+57]DPTIM[+16]GIGPVPAINGALK[+42]K	AK[+100]TAHIVLEDGTK[+57]	EKEK[+42]VDLLFLGK	MIFAGIK[+100]KK[-128]
VVGYFVSGC[+57]DPTIM[+16]GIGPVPAINGALKK[+42]	TAHIVLEDGTK[+100]MK	EK[+42]EKVDLLFLGK	PEQWK[+100]EIASVVK
VVGYFVSGC[+57]D[+57]PTIMGIGPVPAINGALK[+42]K	TAHIVLEDGTK[+100]M[+16]K	MVQK[+42]SLAR	VLDSGAPIK[+100]IPVGPETLGR
VVGYFVSGC[+57]D[+38]PTIM[+16]GIGPVPAINGALK[+42]K	[+57]TAHIVLEDGTK[+100]MK	DIIFAVK[+42]K	ISQLYGDLK[+100]HLK
VVGYFVSGC[+57]D[+38]PTIM[+16]GIGPVPAINGALKK[+42]	TAHIVLEDGTKMK[+100]	IVPNILLEQGK[+42]AK	LNVK[+100]PLAR
VVGYFVSGC[+57]DPTIMGIGP[+16]VPAIN[+1]GALK[+42]K	EWPANLDLKK[+100]	DEK[+42]GALFR	ISAQDAK[+100]QAGLVSK
VVGYFVSGC[+57]DPTIMGIGP[+16]VPAIN[+1]GALKK[+42]	EW[+32]PANLDLK[+100]K	LREQMEQHLK[+42]L	VK[+100]YFNIK
QTMQVDEHARPQTTLEQLQK[+42]LPSVFK	EWPANLDLK[+100]K	SMK[+42]MVAAAK	HVVK[+100]SISVQQEKETIAK
[-17]QTMQVDEHARPQTTLEQLQK[+42]LPSVFK	VSQEHPVVLTK[+100]FVEGAR	INSPNSK[+42]VNTLNK	LIDYEK[+100]MVDHR
DGTVTAGNASGVSDGAGAVIIASEDAVK[+42]K	VFGK[+100]GNPTK	VKPDK[+42]SGVVTDGVK	K[+100]VQQTVQDLFGR
DGTVTAGNASGVSDGAGAVIIASEDAVKK[+42]	[+57]VFGK[+100]GNPTK	VLDSGAPIK[+42]IPVGPETLGR	EK[+100]EKVDLLFLGK
LPMGMTAENLAAK[+42]YNISR	EVEMDAVGK[+100]EGR	HLPK[+42]DPMFKLVAQLYK	EKEK[+100]VDLLFLGK
LPM[+16]GMTAENLAAK[+42]YNISR	SLGQWLQEEK[+100]VPAIYGVDTR	HLPKDPMFK[+42]LVAQLYK	SK[+100]HHAAYVNNLNATEEK
LPMGM[+16]TAENLAAK[+42]YNISR	SLGQW[+32]LQEEK[+100]VPAIYGVDTR	GLNDK[+42]VK[+42]K	HLPKDPMFK[+100]LVAQLYK
LPM[+16]GM[+16]TAENLAAK[+42]YNISR	SLGQW[+4]LQEEK[+100]VPAIYGVDTR	FAK[+42]LVRPPVQVYGIEGR	SQVQLK[+100]GR
GKQTMQVDEHARPQTTLEQLQK[+42]LPSVFKK	MRDILNMDK[+100]TLK	IHYDSIK[+42]LYER	PLPPLPEYGGK[+100]VR
WKAANEAGYFNEEMAPIEVKTK[+42]	M[+16]RDILNMDK[+100]TLK	SRDELFTDTK[+42]AR	SLALDLK[+100]R
WKAANEAGYFNEEMAPIEVK[+42]TK	MRDILNM[+16]DK[+100]TLK	NLLK[+42]MLSK	ANLEK[+100]AQSELSGAADEAAR
[+57]WKAANEAGYFNEEMAPIEVK[+42]TK	[+57]MRDILNMDK[+100]TLK	TAHIVLEDGTK[+42]MK	GVITVK[+100]DGK
WKAANEAGYFNEEM[+16]APIEVK[+42]TK	NGVK[+100]IMGTSPLQIDR	M[+16]VQK[+42]SLAR	ATLK[+100]DITR
[+57]FGTK[+42]FGLDLK	N[+1]GVK[+100]IMGTSPLQIDR	EQEVLK[+42]LQEEAK	AVK[+100]ALTGGIAHLFK
FGTK[+42]FGLD[-18]LK	N[-17]GVK[+100]IMGTSPLQIDR	SGEIEPVSVK[+42]VGDK	LMDKVELLLPKK[+100]
[+26]FGTK[+42]FGLDLK	NGVK[+100]IM[+16]GTSPLQIDR	NK[+42]LTPLDQQLFK	LMDKVELLLPK[+100]K
PQTTLEQLQK[+42]LPSVFKK	[+57]NGVK[+100]IMGTSPLQIDR	NKELDPVQK[+42]LFVDKIR	DASHPQFK[+100]EIQK
LEDTLWAGLTDQHVK[+42]LPM[+16]GMTAENLAAK	AERPDGLILGMGGQT[+57]ALNC[+57]GVELFK[+100]R	GAYLDK[+42]ER	VDFSK[+100]VPK
LEDTLWAGLTDQHVK[+42]LPMGM[+16]TAENLAAK	AERPDGLILGM[+16]GGQTALNC[+57]GVELFK[+100]R	DALK[+42]TEFK	VKPDK[+100]SGVVTDGVK
LEDTLWAGLTDQHVK[+42]LPMGMTAENLAAK	ASIK[+100]K[+42]GEDFVK	KIITSTLEK[+42]EASK	VK[+100]PDKSGVVTDGVK
LEDTLWAGLTDQHVK[+42]LPM[+16]GM[+16]TAENLAAK	AERPDGLILGMGGQTALNC[+57]GVELFK[+100]R	SLGSSDLK[+42]F	TPIKDAATGAVK[+100]EK
LEDTLW[+32]AGLTDQHVK[+42]LPM[+16]GMTAENLAAK	EWPANLDLK[+100]KELSEPSSTR	AKEIGFSDK[+42]QISK	HK[+100]TGPNLHGLFGRK[-128]
LEDTLW[+32]AGLTDQHVK[+42]LPM[+16]GM[+16]TAENLAAK	EWPANLDLKK[+100]ELSEPSSTR	YYTLEEIQK[+42]HK	IYK[+100]SDGIK
GKQTMQVDEHARPQTTLEQLQK[+42]LPSVFK	EWPAN[+1]LDLKK[+100]ELSEPSSTR	SMGLGSK[+42]FK	EKEK[+100]ADWSSLSR
ALDLDPSK[+42]TNVSGGAIALGHPLGGSGSR	EWPAN[+1]LDLK[+100]KELSEPSSTR	PSVALK[+42]SPR	NGLQK[+100]ASLDHTVR
PQTTLEQLQK[+42]LPSVFK	EW[+32]PANLDLK[+100]KELSEPSSTR	[+42]TAM[+16]K[+42]YNLGLDLR	[+57]HVVK[+100]SISVQQEK
LPMGMTAENLAAK[+42]YNISREDC[+57]DR	ASIK[+42]K[+100]GEDFVK	TAAYVNAIEK[+42]VFK	YSYLK[+100]PR
WKAANEAGYFNEEMAPIEVK[+42]TKK	IGSSMK[+100]SVGEVMAIGR	LTFK[+42]YER	AK[+100]TAHIVLEDGTK[+57]
W[+161]KAAN[+1]EAGYFNEEMAPIEVK[+42]TKK	IGSS[+57]MK[+100]SVGEVMAIGR	NKEWPANLDLK[+42]K	[+57]AK[+100]TAHIVLEDGTK
W[+161]KAAN[+1]EAGYFNEEMAPIEVKTK[+42]K	[+57]IGSSMK[+100]SVGEVMAIGR	TAHIVLEDGTK[+42]M[+16]K	ILREEGPK[+100]ALWK
W[+161]KAAN[+1]EAGYFNEEMAPIEVKTKK[+42]	IGSSM[+16]K[+100]SVGEVMAIGR	ADLLEAQALK[+42]LVEGPHVR	TAHIVLEDGTK[+100]MK
[+57]WKAANEAGYFNEEMAPIEVKTKK[+42]	IGSSMK[+100]SVGEVM[+16]AIGR	EHC[+57]EQLEK[+42]C[+57]VK	K[+100]AEAQIAAK
[+57]WKAANEAGYFNEEMAPIEVK[+42]TKK	VMIGESIDEK[+100]R	HNLK[+42]LGFM	AVIK[+100]ETLR
[+57]WKAANEAGYFNEEMAPIEVKTK[+42]K	K[+100]ELSEPSSTR	WIPFLK[+42]R	QNLIAEVSTK[+100]DVK
LVHGQEGLDSAK[+42]R	K[+100]E[+22]LSEPSSTR	MK[+42]LVEVIK	NSK[+100]SLLLR
AVK[+42]FSTFELYK	K[+100]E[+57]LSEPSSTR	GVFIVAAK[+42]R	EKTFDK[+100]ILIANR
GTTITS[+80]VLPK[+42]PALVASR	QISK[+100]C[+57]LGLTEAQTR	YFNNEK[+42]YEAQR	MVQK[+100]SLAR
TAHIVLEDGTK[+42]MK	[-17]QISK[+100]C[+57]LGLTEAQTR	IHPVDK[+42]LTIQGLK	DIIFAVK[+100]K
TAHIVLEDGTK[+42]M[+16]K	[+57]QISK[+100]C[+57]LGLTEAQTR	VGVVDEVVPEDQVHSK[+42]AR	AKEIGFSDK[+100]QISK
TAHIVLEDGTKM[+16]K[+42]	IYAIAK[+100]ALENNM[+16]SLDEIVR	AVDWAK[+42]SGK	DEK[+100]GALFR
EW[+4]PANLDLK[+42]K	IYAIAK[+100]ALENNMS[+57]LDEIVR	FYVYNK[+42]K	LKNNK[+100]EYLEFR
[-18]EWPANLDLK[+42]K	IYAIAK[+100]ALEN[+1]NM[+16]SLDEIVR	KLEEEGEQFVK[+42]K	TAAYVNAIEK[+100]VFK
EWPANLDLK[+42]K	IYAIAK[+100]ALENN[+1]M[+16]SLDEIVR	LSLLSK[+42]FR	SMK[+100]MVAAAK
VSQEHPVVLTK[+42]FVEGAR	IYAIAK[+100]ALENNMSLDEIVR	AIDQDK[+42]FK	EGFEK[+100]ISK
EVEMDAVGK[+42]EGR	IYAIAK[+100]ALE[+57]NNMSLDEIVR	IGK[+42]FPFAAN	GNPTK[+100]VVAVDC[+57]GIK
EVEM[+16]DAVGK[+42]EGR	IY[+4]AIAK[+100]ALENNM[-48]SLDEIVR	GLLGSSFK[+42]R	TAHIVLEDGTK[+100]M[+16]K
SLGQWLQE[+22]EK[+42]VPAIYGVDTR	DELGLNK[+100]YMESDGIK	TAK[+42]VAASDWTFLHC[+57]LPR	EHC[+57]EQLEK[+100]C[+57]VK
SLGQWLQEE[+22]K[+42]VPAIYGVDTR	DELGLN[+1]K[+100]YMESDGIK	GASSFK[+42]ITR	DDNGK[+100]PYVLPSVR
[+57]SLGQWLQEEK[+42]VPAIYGVDTR	DELGLNK[+100]YM[+16]ESDGIK	IKVEK[+42]PVVEMDGDEMTR	NK[+100]LILIAR
SLGQWLQEEK[+42]VPAIYGVDTR	DELGLNK[+100]YMESD[-18]GIK	ISQLYGDLK[+42]HLK[+57]	SISVQQEK[+100]ETIAK
SLGQWLQEEK[+42]VPAIYGVDT[+42]R[-42]	DILNMDK[+100]TLK	DFAPGKPLK[+42]C[+57]VIK	QC[+57]VDHYNEIK[+100]R
SLGQW[+32]LQEEK[+42]VPAIYGVDTR	DILNM[+16]DK[+100]TLK	TSIAIDTIINQK[+42]R	GGLGLAGAK[+100]AK
MRDILNMDK[+42]TLK	QLFSDK[+100]LNEINEK	IHMGNC[+57]AENTAK[+42]K	LK[+100]TINVVR
M[+16]RDILNMDKTLK[+42]	AMKEENVK[+100]TVLMNPNIASVQTNEVGLK	ALVSTK[+42]WLAESIR	KLEEEGEQFVKK[+100]
M[+16]RDILNMDK[+42]TLK	AMKEENVK[+100]T[+57]VLMNPNIASVQTNEVGLK	DKGDAGVK[+42]ELDSLK	PQTTLEQLQK[+100]LPSVFKK
[+57]MRDILNMDK[+42]TLK	AM[+16]KEENVK[+100]TVLMNPNIASVQTNEVGLK	NGPPVIHSGIK[+42]DLK	KK[+100]VMEAFEQAER
MRDILNM[+16]DK[+42]TLK	AMKEENVK[+100]TVLM[+16]NPNIASVQTNEVGLK	YFPTQALNFAFK[+42]DKYK	K[+100]KVMEAFEQAER
NGVK[+42]IMGTSPLQIDR	AMK[+100]EENVKTVLMNPNIASVQTNEVGLK	HLQEMGLK[+42]FFVK	NLLK[+100]MLSK
AERPDGLILGMGGQT[+57]ALNC[+57]GVELFK[+42]R	GKGTTITSVLPK[+100]PALVASR	MRDILNMDK[+42]TLK	VFGK[+100]GNPTK
AERPDGLILGM[+16]GGQTALNC[+57]GVELFK[+42]R	[+57]GKGTTITSVLPK[+100]PALVASR	PQTTLEQLQK[+42]LPSVFKK	AMK[+100]QVAGT[+57]MKLELAQYR
AERPDGLILGMGGQTALNC[+57]GVELFK[+42]R	GK[+100]GTTITSVLPKPALVASR	HLP[+16]K[+42]DPMFK[+42]LVAQLYK	ALSC[+57]LYGK[+100]IYQR
EWPANLDLKK[+42]ELSEPSSTR	ILESDRK[+100]EPLFGISTGNIITGLAAGAK	VVVVAK[+42]TTR	M[+16]VQK[+100]SLAR
IGSSMK[+42]SVGEVMAIGR	ILESDRK[+100]E[+38]P[+16]LFGISTGNIITGLAAGAK	TNFNSLAK[+42]AMVQR	IHMGNC[+57]AENTAK[+100]K
VMIGESIDEK[+42]R	[+57]ILESDRK[+100]EPLFGISTGNIITGLAAGAK	LENDK[+42]SIR	K[+100]AGIFQSAK
VM[+16]IGESIDEK[+42]R	IALGIPLPEIK[+100]N[+1]VVSGK	VLGFVK[+42]LAK	HHAAYVNNLNATEEK[+100]YHEALAK
VM[-48]IGESIDEK[+42]R	IALGIPLPEIK[+100]NVVSGK	DFAHMPLLK[+42]AVIK	YKGYSK[+100]ALNGFVK
[+57]VMIGESIDEK[+42]R	[+57]IALGIPLPEIK[+100]NVVSGK	IAKEEIFGPVQPLFK[+42]FK	DALK[+100]TEFK
QISK[+42]C[+57]LGLTEAQTR	K[+100]ILESDRKEPLFGISTGNIITGLAAGAK	VLEK[+42]VTLVSAAPEK	AYGK[+100]NALSK
[-17]QISK[+42]C[+57]LGLTEAQTR	KILESDRK[+100]EPLFGISTGNIITGLAAGAK	[+57]VKPDK[+42]SGVVTDGVK	K[+100]ALTSFER
IYAIAK[+42]ALENNMSLDEIVR	GASIVEDK[+100]LVEDLK[+42]TR	SIEPYLK[+42]K	TSK[+100]DTTASAVAVGLR
IYAIAK[+42]ALE[+57]NNMSLDEIVR	GVLK[+100]EYGVK	LSLDK[+42]VFR	K[+100]HLPESLK
IYAIAK[+42]ALENNM[+16]SLDEIVR	[+57]GVLK[+100]EYGVK	DVSK[+42]WSEK	MRDILNMDK[+100]TLK
DELGLNK[+42]YMESDGIK	LFAEAVQK[+100]SR	ALAMGYK[+42]PK	SMK[+100]M[+16]VAAAK
DELGLNK[+42]YM[+16]ESDGIK	EIGFSDK[+100]QISK	TDFAPQLQSLNK[+42]K	SMGLGSK[+100]FK
DILNMDK[+42]TLK	TLK[+100]GLNSDSVTEETLR	AQFEGIVTDLIK[+42]R	TQPPPK[+100]LPVGPSHK
DILNM[+16]DK[+42]TLK	GNPTK[+100]VVAVDC[+57]GIK	KHTLSYVDIK[+42]TGK	DVFLPK[+100]PSWGNHTPIFR
QLFSDK[+42]LNEINEK	GK[+100]PDVVVK[+42]EDEEYKR	MVAAAK[+42]YAR	HGAK[+100]GLDTPAFELK
[-17]QLFSDK[+42]LNEINEK	TLK[+100]GLNSDSVTEETLRK	RYDDPEVQK[+42]DTK	VLEK[+100]VTLVSAAPEK
AMKEENVK[+42]TVLMNPNIASVQTNEVGLK	ILDIYHQEAC[+57]NGC[+57]IISVGGQIP[+16]NN[+1]LAVPLYK[+100]NGVK	MRDILNM[+16]DK[+42]TLK	LTFK[+100]YER
AM[+16]KEENVK[+42]TVLMNPNIASVQTNEVGLK	ILDIYHQEAC[+57]NGC[+57]IISVGGQIPNNLAVPLYK[+100]NGVK	M[+16]RDILNMDK[+42]TLK	STPLLLGK[+100]K
ILESDRK[+42]EPLFGISTGN[+1]IITGLAAGAK	ILDIYHQEAC[+57]NGC[+57]IISVGGQIP[+16]N[+1]NLAVPLYK[+100]NGVK	DIVLQK[+42]FAGPYDK	STPLLLGKK[+100]
ILESDRK[+42]EPLFGISTGNIITGLAAGAK	ILDIYHQEAC[+57]NGC[+57]IISVGGQIPNNLAVPLYKNGVK[+100]	QK[+42]LIHGGNEETLR	VDAVIAELK[+100]
IALGIPLPEIK[+42]NVVSGK	[+57]LTSIDK[+100]WFLYK	TYFLK[+42]PSK	HGK[+100]HYFIEVNSR
K[+100]ILESDR[-42]K[+42]EPLFGISTGNIITGLAAGAK	LTSIDK[+100]W[+32]FLYK	VPTDK[+42]YYGAQTVR	RVEN[+1]IAK[+100]K
KILESDRK[+42]EPLFGISTGNIITGLAAGAK	LTSIDK[+100]WFLYK	ALVDK[+42]WPDFNTVVVRPR	RVEN[+1]IAKK[+100]
GVLK[+42]EYGVK	DVK[+100]VFGK	GVAK[+42]VLVAQHDAYK	MK[+100]LVEVIK
LFAEAVQK[+42]SR	SAYALGGLGSGIC[+57]PNK[+100]ETLIDLGTK	VK[+42]FIHDQTSSNPK	YDLLEK[+100]NINIVR
EIGFSDK[+42]QISK	SAYALGGLGSGIC[+57]P[+16]N[+1]K[+100]ETLIDLGTK	VDLEDAAK[+42]K	AQFEGIVTDLIK[+100]R
TLK[+100]GLNSDSVTEETLR[-42]K[+42]	RGVLK[+100]EYGVK	DDAMLLK[+42]GK	KHTLSYVDIK[+100]TGK
ILDIYHQEAC[+57]NGC[+57]IISVGGQIPNNLAVPLYK[+42]NGVK	AMLSTGFK[+100]IPQK	TGLSPLK[+42]FK	GVFIVAAK[+100]R
LTSIDK[+42]W[+32]FLYK	GQILTM[+16]ANPIIGNGGAPDTTARDELGLNK[+100]YMESDGIK	LHQQQPLHPEWAVLAK[+42]K	HNLK[+100]LGFMSAFVK
LTSIDK[+42]WFLYK	GQILTM[+16]ANPIIGNGGAPDTTARDELGLNK[+100]YM[+16]ESDGIK	GAGTWK[+42]SER	GYLDKLEPSK[+100]ITK
AMLSTGFK[+42]IPQK	GQILTMANPIIGNGGAPDTTARDELGLNK[+100]YM[+16]ESDGIK	HNLK[+42]LGFM[+16]SAFVK	VSC[+57]K[+100]DTPGFIVNR
GQILT[+57]MANPIIGNGGAPDTTARDELGLNK[+42]YMESDGIK	GQILTMANPIIGNGGAPDTTARDELGLNK[+100]YMESDGIK	FMLEK[+42]VPK	RYDDPEVQK[+100]DTK
GQILTM[+16]AN[+1]PIIGNGGAPDTTARDELGLNK[+42]YMESDGIK	GQILTMAN[+4]PIIGNGGAPDTTARDELGLNK[+100]YM[-48]ESDGIK	GVLK[+42]EYGVK	MRDILNM[+16]DK[+100]TLK
GQILTM[+16]ANPIIGN[+1]GGAPDTTARDELGLNK[+42]YMESDGIK	LPMNKEWPANLDLK[+100]K	KGEK[+42]NTIVTSYNR	M[+16]RDILNMDK[+100]TLK
GQILTM[+16]ANPIIGNGGAPDTTARDELGLNK[+42]YMESDGIK	LPMNKEWPANLDLKK[+100]	FVDLYGAQK[+42]VVDR	ALDEATK[+100]YALDRK
GQILTM[+16]ANPIIGNGGAPDTTARDELGLNK[+42]YM[+16]ESDGIK	LPM[+16]NKEWPANLDLK[+100]K	ATEK[+42]QHIELALEK	QK[+100]LIHGGNEETLR
GQILTMANPIIGNGGAPDTTARDELGLNK[+42]YM[+16]ESDGIK	LPM[+16]NKEWPANLDLKK[+100]	EC[+57]VLK[+42]GC[+57]K	LK[+100]EVVFTK
LPMNKEWPANLDLKK[+42]	EPLFGISTGNIITGLAAGAK[+100]SYK	KGEK[+42]N[+1]TIVTSYNR	LSLLSK[+100]FR
LPMNKEWPANLDLK[+42]K	GQK[+100]VLDSGAPIK[+42]IPVGPETLGR	K[+42]GEKN[+1]TIVTSYNR	K[+100]ILSQWKPEDSKDPTKK
EPLFGISTGNIITGLAAGAK[+42]SYK	GQK[+42]VLDSGAPIK[+100]IPVGPETLGR	ADQLYK[+42]QK	GLLGSSFK[+100]R
AK[+42]TAHIVLEDGTK[+42]MK	K[+100]GK[+42]N[+1]SSVGLIQLNRPK	DLISK[+42]YQK	SDAPPLTLDGIK[+100]DR
AK[+42]TAHIVLEDGTK[+100]MK	AK[+100]TAHIVLEDGTK[+100]MK	AHVYVEEVPWK[+42]R	ALTGGIAHLFK[+100]QNK
AK[+100]TAHIVLEDGTKMK[+42]	AK[+100]TAHIVLEDGTKMK[+100]	KYNALK[+42]IPVPEDK	VK[+100]VLYESK
AK[+100]TAHIVLEDGTK[+42]MK	AKTAHIVLEDGTK[+100]MK	LVK[+42]LEPGLK	GVAK[+100]VLVAQHDAYK
AKTAHIVLEDGTKMK[+42]	QNLIAEVSTK[+100]DVK	[+57]GN[+1]PTK[+42]VVAVDC[+57]GIK	GASSFK[+100]ITR
AKTAHIVLEDGTK[+42]MK	LPMNKEWPANLDLK[+100]KELSEPSSTR	GASIVEDK[+42]LVEDLK	TAHIVLEDGTK[+100]MKG
IAPSFAVESME[+57]DALK[+42]AADTIGYPVMIR	LPMNKEWPANLDLKK[+100]ELSEPSSTR	[+42]ITKHFELK[+42]HLSSGDLLR	[+57]TAHIVLEDGTK[+100]MK
IAPSFAVE[+57]SMEDALK[+42]AADTIGYPVMIR	LPM[+16]NKEWPANLDLK[+100]KELSEPSSTR	ISHFK[+42]IPR	FTMELAK[+100]K
QNLIAEVSTK[+42]DVK	[+57]LPMNKEWPANLDLK[+100]KELSEPSSTR	VGQLLK[+42]DPK	DAEEAK[+100]RVESQLK
TVDSK[+42]SLFHYR	NGVK[+100]IMGTSPLQIDRAEDR	ATYDK[+42]LC[+57]K	LYVPK[+100]SLW[+32]PQIK
AKEIGFSDK[+42]QISK	N[+1]GVK[+100]IMGTSPLQIDRAEDR	TETIRPASIFTK[+42]R	GAQMLQMLEK[+100]SLR
TFEESFQK[+42]ALR	NVVSGK[+100]TSAC[+57]FEPSLDYMVTK	TVTVK[+42]VPQK	AGIPK[+100]EEVK
TFEESFQ[+1]K[+42]ALR	NVVSGK[+100]TSAC[+57]FEPSLDYM[+16]VTK	STVAQLVK[+42]R	ALWK[+100]GVAAR
K[+42]IAKAFAISGPFNVQFLVK	K[+100]NIHPWVK	K[+42]K[+42]VM[+16]EAFEQAER	DFAPGKPLK[+100]
KIAK[+42]AFAISGPFNVQFLVK	AKEIGFSDK[+100]QISK	WHSMLANEK[+42]APIK	DFAPGK[+100]PLK
VISHAISEHVEDAGVHSGDATLMLPTQTISQGAIEK[+42]VK	TFEESFQK[+100]ALR	HSVGELQHMMAEC[+57]SK[+42]YHGQLTK	KLAYRPPK[+100]
VISHAISEHVEDAGVHSGD[+57]ATLMLPTQTISQGAIEK[+42]VK	K[+100]IAKAFAISGPFNVQFLVK	SDK[+42]WIDIHNPATNEVVGR	VVVVAK[+100]TTR
SYK[+42]MSMANR	KIAK[+100]AFAISGPFNVQFLVK	MELK[+42]NQSR	K[+100]GEKNTIVTSYNR
KEPLFGISTGNIITGLAAGAK[+42]SYK	VISHAISEHVEDAGVHSGDATLMLPTQTISQGAIEK[+100]VK	IVLEDGTK[+42]M	KGEK[+100]NTIVTSYNR
VVAVDC[+57]GIK[+42]NNVIR	SYK[+100]MSMANR	STGFK[+42]IPQK	K[+100]ATADNLIK
GAEVHLVPWNHDFTQME[+57]YDGLLIAGGPGNPALAQPLIQNVKK[+42]	LKK[+100]NIHPWVK	[+42]AM[+16]K[+42]QVAGT[+57]MKLELAQYR	LENDK[+100]SIR
GAEVHLVPWNHDFTQME[+57]YDGLLIAGGPGNPALAQPLIQNVK[+42]K	KEPLFGISTGNIITGLAAGAK[+100]SYK	ELQHHVK[+42]SVTAPYKYPR	SNIK[+100]AAWGK
ILESDRKEPLFGISTGNIITGLAAGAK[+42]SYK	EYGVK[+100]VLGTSVESIMATEDR	VVLDDK[+42]DYFLFR	VLGFVK[+100]LAK
IEFEGQSVDFVDPNKQNLIAEVSTK[+42]DVK	VVAVDC[+57]GIK[+100]NNVIR	EK[+42]FSPLTAN	AHVYVEEVPWK[+100]R
VM[+16]IGESIDEK[+42]RLPTLEQPIIPSDYVAIK	EENVK[+100]TVLM[+16]N[+1]PNIASVQTNEVGLK	AIITK[+42]SFAR	IIK[+100]PC[+57]NHVLSLSFPIRR
VMIGESIDEK[+42]RLPTLEQPIIPSDYVAIK	EENVK[+100]TVLMNPNIASVQTNEVGLK	[+57]IHMGNC[+57]AENTAK[+42]K	MIAEAIPELK[+100]ASIK
RGAEVHLVPWNHDFTQM[+16]EYDGLLIAGGPGNPALAQPLIQNVK[+42]K	GAEVHLVPWNHDFTQME[+57]YDGLLIAGGPGNPALAQPLIQNVK[+100]K	FGK[+42]HGGTIPVVPTAEFQDR	VRVDEYDYSK[+100]PIQGQQK
RGAEVHLVPWNHDFTQM[+16]EYDGLLIAGGPGNPALAQPLIQNVKK[+42]	GAEVHLVPWNHDFTQME[+57]YDGLLIAGGPGNPALAQPLIQNVKK[+100]	NWK[+42]WSC[+57]K	K[+100]YLPESLK
RGAEVHLVPWNHDFTQME[+57]YDGLLIAGGPGNPALAQPLIQNVK[+42]K	ILESDRKEPLFGISTGNIITGLAAGAK[+100]SYK	VSGLYK[+42]TLK	ALAMGYK[+100]PK
RGAEVHLVPWNHDFTQME[+57]YDGLLIAGGPGNPALAQPLIQNVKK[+42]	IEFEGQSVDFVDPNKQNLIAEVSTKDVK[+100]	[+57]MRDILNMDK[+42]TLK	GLK[+100]SGENFK
KILESDRKEPLFGISTGNIITGLAAGAK[+42]SYK	IEFEGQSVDFVDPNKQNLIAEVSTK[+100]DVK	NC[+57]GTHYK[+42]LVPHQM[-48]	MVAAAK[+100]YAR
IIRDK[+42]GTMLGK	SSALASK[+100]ATGYPLAFIAAK	VPPVQVSPLIK[+42]FGR	AFAAGADIK[+100]EMQNR
LNEINEK[+42]IAPSFAVESMEDALK	K[+100]EPLFGISTGNIITGLAAGAK	AFC[+57]AGGDIK[+42]ALSEAK	HSK[+100]HHAAYVNNLNATEEK
WFLYK[+42]MR	DK[+100]GTMLGK	K[+42]KFVIPDFEEFTGHVDR	TYFLK[+100]PSK
SIFSAVLDELK[+42]VAQAPWK	KILESDRKEPLFGISTGNIITGLAAGAK[+100]SYK	KK[+42]FVIPDFEEFTGHVDR	KAQDEGHLSDIVPFKVPGK[+100]DTVTK
VVVVAK[+42]TTR	IIRDK[+100]GTMLGK	FLLSGTSYK[+42]DLMPHDLAR	M[+16]IAEAIPELK[+100]ASIK
C[+57]FSSK[+42]VC[+57]VR	VSQEHPVVLTK[+100]	EVMK[+42]VMFK	TMAEAVQNHVK[+100]SLNWGHR
AADLLLK[+42]AFK	TSAC[+57]FEPSLDYMVTK[+100]IPR	AVLIDKDQTPK[+42]WKPANLK	[+57]MVQK[+100]SLAR
GQLGDLQDYHK[+42]YR	DILNMDKTLK[+100]GLNSDSVTEETLR	NHVAGQMLHGGGSK[+42]FNSGNR	TSASHHPGK[+100]PLSGMK
ATEK[+42]QHIELALEK	IEFEGQSVDFVDPNK[+100]QNLIAEVSTK	YFDEK[+42]IAK	K[+100]VYFHTDAAQAVGK
EVTIK[+42]VPAGTR	DILNMDKTLK[+100]GLNSDSVTEETLRK	IIC[+57]K[+42]NIPR	[+57]MRDILNMDK[+100]TLK
SFIAMDTK[+42]K	VVVVAK[+100]TTR	QLTK[+42]SNAPR	DK[+100]EWQER
SFIAMDTKK[+42]	QK[+100]SSGLNLC[+57]TGTGSK	LAQLIK[+42]ESL	FENK[+100]VPEK
IESEEFK[+42]EKR	EVTIK[+100]VPAGTR	LQSLLK[+42]GQK	SK[+100]EAWDAGK
IESEEFK[+42]EK	FELQGSGHSLLPK[+100]EIVR	LNEEK[+42]IAQLEEVK	HNTALLAATDLLK[+100]R
NVAMGYVPFK[+42]YSR	SQLETSLK[+100]R	AGIATHFVDSEK[+42]LR	QK[+100]SSGLNLC[+57]TGTGSK
AHSPILNTEGTVIGTVTSGC[+57]PSPSLK[+42]K	GSTQGK[+100]ILC[+57]FHGPPGVGK	LVVNDGK[+42]MGAQSVYHLHIHVLGGR	YK[+100]DAAKPVIELYK
AHSPILNTEGTVIGTVTSGC[+57]PSPSLKK[+42]	VAK[+100]FC[+57]YADK	ITK[+42]HFELK	YKDAAK[+100]PVIELYK
QLEVEPEGLEPEAEK[+42]QK	[+57]VAK[+100]FC[+57]YADK	SALK[+42]AGVTAAK	HLVTTQTEHK[+100]C[+57]VLDSC[+57]R
QLEVEPEGLEPEAEKQK[+42]	SLWPQIK[+100]GR	[+57]MK[+42]LVEVIK	K[+100]FFQEEVIPHHTEWEK
VAK[+42]FC[+57]YADK	ETHK[+100]PLGDWR	EK[+42]LITTALK	GVLK[+100]EYGVK
SLWPQIK[+42]GR	FC[+57]YADK[+100]ALLNR	NC[+57]IAQTSAVVK[+42]SLR	QSWVWK[+100]ELHAVR
FC[+57]YADK[+42]ALLNR	LYVPK[+100]SLWPQ[+1]IK	[+57]GVFIVAAK[+42]R	ADQLYK[+100]QK
[+57]FC[+57]YADK[+42]ALLNR	[+57]LYVPK[+100]SLWPQIK	SDGK[+42]ISEQSDAK[+42]LK	QTMQVDEHARPQTTLEQLQK[+100]LPSVFKK
AQVFLK[+42]AADMLSGPR	LYVPK[+100]SLW[+32]PQIK	AMQNVLSGK[+42]A	ALAM[+16]GYK[+100]PK
KEWDLK[+42]PMADR	LYVPK[+100]SLW[+4]PQIK	VTGGAASK[+42]LSK	LNKPADFIGK[+100]QALK
DALQK[+42]ALK	AQVFLK[+100]AADMLSGPR	[+57]HNLK[+42]LGFMSAFVK	WAK[+100]IILPR
NAAGNFYINDK[+42]STGSVVGQQPFGGAR	K[+100]EWDLKPMADR	SVQAAMEK[+42]R	LVK[+100]LEPGLK
IKK[+42]WLEHAR	KEWDLK[+100]PMADR	[+57]HN[+1]LK[+42]LGFMSAFVK	VGQLLK[+100]DPK
VTNEPILAFSQGSPERDALQK[+42]ALK	K[+100]EWDLKPM[+16]ADR	TSGSSIK[+42]IVK	TGYGK[+100]DMVK
HTSSLK[+42]VTNEPILAFSQGSPER	DALQK[+100]ALK	TLHIK[+42]ALAVSDLNR	[+57]HNLK[+100]LGFMSAFVK
ASGTNDK[+42]PGGPHYILR	NAAGNFYIN[+1]DK[+100]STGSVVGQQPFGGAR	K[+42]FFQEEVIPHHTEWEK	TVTVK[+100]VPQK
ATLSEDKK[+42]YFILNGSK	IK[+100]KWLEHAR	HLGLPVFNTVK[+42]EAK	NALSK[+100]NLLK
TFVHC[+57]ATIYK[+42]R	IKK[+100]WLEHAR	HLGLPVFN[+1]TVK[+42]EAK	STVAQLVK[+100]R
NTLDC[+57]GLK[+42]ILK	VTNEPILAFSQGSPERDALQK[+100]ALK	MGGTLPK[+42]YR	HLGLPVFNTVK[+100]EAK
GTYQGLTATVLK[+42]QGSNQAIR	VTNEPILAFSQGSPERDALQKALK[+100]	GPYDK[+42]GEYSPSVQK	GGGEPK[+100]GELLEAIKR
FIHDQTSSNPK[+42]YR	GQM[+16]EAIPC[+57]VVGDEEVWTSDIQYQLSPFNHAHK[+100]VAK	SVDEVNYWDK[+42]QDHPISR	ANDSK[+100]YGLAAAVFTK
VK[+42]FIHDQTSSNPK	GQM[+16]EAIPC[+57]VVGDEEVWTSDIQYQLSPFNHAHKVAK[+100]	KTDGVYDPVEYEK[+42]YPER	EVSK[+100]TGDLR
ETIVAPVPFDFTHK[+42]K	SAFEYGGQK[+100]C[+57]SAC[+57]SR	TAHIVLEDGTK[+42]M[+16]K[+42]G	[+57]VFGK[+100]GNPTK
ETIVAPVPFDFTHKK[+42]	WTSPQVIKETHK[+100]PLGDWR	LEQLQK[+42]LPSVFKK	RGYPVYSHTEK[+100]SNIAMQK
STIESALK[+42]TEK	DFGGITNGK[+100]PEDK	QVGYENAGTVEFLVDK[+42]HGK	MELK[+100]NQSR
C[+57]HLDIK[+42]YILNK	GLSSLLYGSIPK[+100]AAVR	KELDPVQK[+42]LFVDK	AIITK[+100]SFAR
KENTAQGPGAEVALVGGLK[+42]LLAR	AFYK[+100]GTVPR	[-17]QLFSDK[+42]LNEINEK	K[+100]LRDEFDIVGDVR
IFTPSAEIVK[+42]YTK	IAGTNK[+100]GITALQADIK	AVEIPEK[+42]VPHSQAR	ISGASEK[+100]DIVHSGLAYTM[-48]ER
TNPEK[+42]GEIEDYR	K[+100]EILQIMNK	DPGNEVK[+42]LR	SIAK[+100]EGFEK
VGVK[+42]YTQQIIQGIQQLVK	IFTPSAEIVK[+100]YTK	VIAPSGVEK[+42]K	VSGLYK[+100]TLK
LVQLGQAEK[+42]R	EILQIMNK[+100]TISKPR	HLLPLVQC[+57]PTLIVHGEK[+42]DPLVPR	LGTAAIQGAIEK[+100]AGIPKEEVK
AFGGQSLK[+42]FGK	AFGGQSLK[+100]FGK	YVDMSAK[+42]SK	TLGK[+100]HPVSC[+57]KDTPGFIVNR
[+57]AFGGQSLK[+42]FGK	ISQLYGDLK[+100]HLK	GELLEAIK[+42]R	IIC[+57]K[+100]NIPR
ISQLYGDLK[+42]HLK	HTLSYVDIK[+100]TGK	GLEK[+42]NLGIGK	K[+100]GLPWTLAK
ISQLYGDLK[+42]HLK[+57]	AC[+57]ALSIAESC[+57]RPGDK[+100]VPSIK	ELVK[+42]ILSAR	QLTK[+100]SNAPR
HTLSYVDIK[+42]TGK	ANAGEESVMNLDK[+100]LR	VK[+42]H[+16]K[+42]QC[+57]FLYMVC[+57]QTAK	LAQLIK[+100]ESL
AC[+57]ALSIAESC[+57]RPGDK[+42]VPSIK	VRVDEYDYSK[+100]PIQGQQK	GLHFFNPVPMMK[+42]LVEVIK	ITK[+100]HFELK
ANAGEESVMNLDK[+42]LR	VTLEYRPVIDK[+100]TLNEADC[+57]ATVPPAIR	RVESQLK[+42]ILIRPLYSNPPLNGAR	MHSSEVGPFVSK[+100]IR
VRVDEYDYSK[+42]PIQGQQK	LNMQK[+100]SMQNHAAVFR	LFEMAYK[+42]K	QFK[+100]TQQYYDILK
VTLEYRPVIDK[+42]TLNEADC[+57]ATVPPAIR	LNMQK[+100]SM[+16]QNHAAVFR	SEEQLK[+42]EEGIEFK	YGK[+100]WTTTQYTEAK
VTLEYRPVIDK[+42]TLN[+1]EADC[+57]ATVPPAIR	LNM[+16]QK[+100]SMQNHAAVFR	TQLVSNLK[+42]K	KGQYIFK[+100]EIPLLK
LNMQK[+42]SMQNHAAVFR	KHTLSYVDIK[+100]TGK	IK[+42]KYLLNC[+57]DNMR	LFGLDIK[+100]GR
KHTLSYVDIK[+42]TGK	TGK[+100]VTLEYRPVIDK	IKK[+42]YLLNC[+57]DNMR	INPK[+100]NYTDNELEK
VDEYDYSK[+42]PIQGQQK	VDEYDYSK[+100]PIQGQQK	SQK[+42]LVEEAK	VLK[+100]YAGLKK
GQVLK[+42]HVNGQDQIVPGLYAC[+57]GEAAC[+57]ASVHGANR	GQVLK[+100]HVNGQDQIVPGLYAC[+57]GEAAC[+57]ASVHGANR	LNTK[+42]VTGATK	VLEDGTK[+100]MK
YAPVAK[+42]DLASR	AK[+100]NTVIATGGYGR	K[+42]K[+42]FTENPK	MTAENLAAK[+100]YNISR
FADGPDEVHQLTVAK[+42]MELK	TEDGK[+100]IYQR	AQFLVEK[+42]AK	AMIVEAYPK[+100]
QVQTWTK[+42]QYR	EDYK[+100]VRVDEYDYSKPIQGQQK	IGFAEK[+42]VAAK	K[+100]NIHPWVK
WSPSPLIEDLKEK[+42]AK	LC[+57]VFMGK[+100]TDPQAPR	RGYPVYSHTEK[+42]SNIAMQK	DIFQEIFDK[+100]HYK
WSPSPLIEDLKEKAK[+42]	FADGPDEVHQLTVAK[+100]MELK	AK[+42]WDSWNK	K[+100]LC[+57]ELYAK
EQESEVDMK[+42]SATDNAAR	QVQTWTK[+100]QYR	ADLIAYLK[+42]K	MNK[+100]EWPANLDLKK
TVPYADPDHASLK[+42]ILAR	TAFGK[+100]PLVEQGTILADIAR	GVM[+16]LAVDAVIAELK[+42]K	MNKEWPANLDLK[+100]K
IKK[+42]YLLNC[+57]DNMR	AAHLMDVAGNK[+100]TAALDIAMIK	MHSSEVGPFVSK[+42]IR	MNKEWPANLDLKK[+100]
IK[+42]KYLLNC[+57]DNMR	MELK[+100]NQSR	K[+42]FLPLFDR	TVLK[+100]SFLSPNQILK
SGK[+42]FTQQDIDEAK	K[+100]YLLNC[+57]DNMR	QFK[+42]TQQYYDILK	KQWLQEVK[+100]GMADR
LEQSTAVPAQPHWDK[+42]PR	K[+100]YLLNC[+57]DNM[+16]R	YGK[+42]WTTTQYTEAK	YVDMSAK[+100]SK
GGAYGGGAK[+42]LTHSGIFTLYSYR	IK[+100]KYLLNC[+57]DNMR	ISGASEK[+42]DIVHSGLAYTM[-48]ER	VLK[+100]EFHGAK
STHGLAILGPENSK[+42]IAK	IKK[+100]YLLNC[+57]DNMR	VGEVIVTKDDAMLLK[+42]GKGDK	GLEK[+100]NLGIGK
TNFNSLAK[+42]AMVQR	IK[+100]KYLLNC[+57]DNM[+16]R	KGQYIFK[+42]EIPLLK	GELLEAIK[+100]R
AVEIPEK[+42]VPHSQAR	IKK[+100]YLLNC[+57]DNM[+16]R	QLFSDK[+42]LNEINEK	SGK[+100]GPILMELQTYR
KLADK[+42]QLSSVVK	IAEMTDIK[+100]PILRK	M[+16]GGTLPK[+42]YR	TQLVSNLKK[+100]
LADK[+42]QLSSVVK	LEQSTAVPAQPHWDK[+100]PR	INPK[+42]N[+1]YTDNELEK	TQLVSNLK[+100]K
AVLIDK[+42]DQTPK	KLVTDPTFK[+100]PC[+57]QMK	AEK[+42]KGDEYVINGQK	ISGASEK[+100]DIVHSGLAYTMER
AVLIDK[+42]DQ[+1]TPK	TNFNSLAK[+100]AMVQR	AEK[+42]KGDEYVIN[+1]GQK	LNTK[+100]VTGATK
VINK[+42]MSPTSLK	LFGYQPTIYYPK[+100]RPNKPLFTGLVTQC[+57]QK	AVDIPHMDIEALK[+42]K	K[+100]IITSTLEK
VINK[+42]M[+16]SPTSLK	LFGYQPTIYYPKRPNK[+100]PLFTGLVTQC[+57]QK	FGGGSVELLK[+42]QMVSK	TYK[+100]LKPGTMIEWGNNWAR
AGIATHFVDSEK[+42]LR	AGIATHFVDSEK[+100]LR	AGVLPTK[+42]LLK	IGFAEK[+100]VAAK
GC[+57]GGVITLNRPK[+42]FLNALSLNMIR	GC[+57]GGVITLNRPK[+100]FLNALSLNMIR	LGTAAIQGAIEK[+42]AGIPKEEVK	AQFLVEK[+100]AK
GC[+57]GGVITLNRPK[+42]FLNALSLNM[+16]IR	GC[+57]GGVITLNRPK[+100]FLNALSLNM[+16]IR	FNNVEAGK[+42]Y	EVC[+57]SEK[+100]TGHAEVVR
QDGSPFAIEQMK[+42]VINK	QDGSPFAIEQMK[+100]VINK	DIFQEIFDK[+42]HYK	ADLIAYLK[+100]K
AVLIDKDQTPK[+42]WKPANLK	WK[+100]PANLKDVTDEDLNSYFK	AQQALVQK[+42]R	ANTFVAELK[+100]GLDPAR
AVLIDKDQTPK[+42]WKPANLKDVTDEDLNSYFK	RGC[+57]GGVITLNRPK[+100]FLNALSLNMIR	WFLYK[+42]MR	FEDDLIK[+100]R
AVLIDKDQTPKWK[+42]PANLKDVTDEDLNSYFK	GATPYGGVK[+100]LEDLIVK	AQGLISHIIYAQTLAMDK[+42]R	K[+100]FLPLFDR
AFC[+57]AGGDIK[+42]ALSEAK	[+57]GATPYGGVK[+100]LEDLIVK	GSVLPNSDK[+42]K	LAEK[+100]EKVDLLFLGK
RGC[+57]GGVITLNRPK[+42]FLNALSLNMIR	VLK[+100]YAGLK	TTGK[+42]LIAQGR	LAEKEK[+100]VDLLFLGK
SLGSSDLK[+42]F	[+57]VLK[+100]YAGLK	KGVITVK[+42]DGK	IASAIMK[+100]AADEVAEGK
GATPYGGVK[+42]LEDLIVK	GK[+100]PDVVVKEDEEYKR	ALQYAFFAEK[+42]SANK	AQVFLK[+100]AADMLSGPR
[+57]GATPYGGVK[+42]LEDLIVK	GKPDVVVK[+100]EDEEYKR	MNKEWPAN[+1]LDLK[+42]K	LIGPK[+100]APLVLEQGLR
VLK[+42]YAGLK	GKPDVVVKEDEEYK[+100]R	TVLK[+42]SFLSPNQILK	QISK[+100]C[+57]LGLTEAQTR
GKPDVVVKEDEEYK[+42]R	[+57]GK[+100]PDVVVKEDEEYKR	[+42]TVLKSFLSPNQILK	AFYK[+100]GTVPR
GK[+100]PDVVVK[+42]EDEEYKR	K[+100]ILESDR[-42]K[+42]EPLFGISTGNIITGLAAGAK	AK[+42]WDAW[+32]NALGSLPK	GMPGFSTSK[+100]K
SKEAWDAGK[+42]FASEITPITISVK	SKEAWDAGK[+100]FASEITPITISVK	FVVHSQDQIMTK[+42]R	GMPGFSTSKK[+100]
[+57]SKEAWDAGK[+42]FASEITPITISVK	SKEAW[+32]DAGK[+100]FASEITPITISVK	KQWLQEVK[+42]GMADR	GLKLEETYTNKDVDK[+100]ALLK
SKEAW[+32]DAGK[+42]FASEITPITISVK	VDFSK[+100]VPK	GQQQVFK[+42]GLNDKVK	ISGASEK[+100]DIVHSGLAYTM[+16]ER
VDFSK[+42]VPK	DGLTDVYNK[+100]IHMGNC[+57]AENTAK	ISTQQVK[+42]NK	GK[+100]NSSVGLIQLNRPK
DGLTDVYNK[+42]IHMGNC[+57]AENTAK	DGLTDVYNK[+100]IHM[+16]GNC[+57]AENTAK	LVELK[+42]QMGK	N[-17]GVK[+100]IMGTSPLQIDR
DGLTDVYNK[+42]IHM[+16]GNC[+57]AENTAK	GATPYGGVK[+100]LEDLIVKDGLTDVYNK	LITEEASK[+42]R	AQQALVQK[+100]R
GATPYGGVK[+42]LEDLIVKDGLTDVYNK	LNVK[+100]PLAR	MAHYLEK[+42]ALLDMR	SGLDPK[+100]LLAK
GATPYGGVKLEDLIVK[+42]DGLTDVYNK	GK[+100]PDVVVKEDEEYK	DSIQK[+42]SLHMYLEK	IVPLQGAQMLQMLEK[+100]SLRK
LNVK[+42]PLAR	GKPDVVVK[+100]EDEEYK	FIHDQTSSNPK[+42]YR	ISGASE[+22]K[+100]DIVHSGLAYTMER
LGTAAIQGAIEK[+42]AGIPKEEVK	[+57]GK[+100]PDVVVKEDEEYK	GQLGDLQDYHK[+42]YR	NGK[+100]QWLLGK
IHMGNC[+57]AENTAK[+42]K	LGTAAIQGAIEK[+100]AGIPKEEVK	NFAEK[+42]APSMVAAAVTYSKPR	IKQK[+100]GEYLPLLQGK
DGLTDVYNK[+42]IHMGNC[+57]AENTAKK	IHMGNC[+57]AENTAK[+100]K	KFFQEEVIPHHTEWEK[+42]AGEVSR	RDDNGK[+100]PYVLPSVR
VDFSKVPK[+42]LK	DGLTDVYNK[+100]IHMGNC[+57]AENTAKK	ALMGLYNGQVLC[+57]K[+42]K	N[+1]GK[+100]QWLLGK
VDFSK[+42]VPK[+42]LK	VLK[+100]YAGLKK	GGQK[+42]HLGLPVFNTVK	TTGK[+100]LIAQGR
RVDFSK[+42]VPK	LK[+100]TVFQK	ALMGLYN[+1]GQVLC[+57]K[+42]K	NIDVLK[+100]ATAEEISSK
LEDLIVKDGLTDVYNK[+42]IHMGNC[+57]AENTAK	LEDLIVKDGLTDVYNK[+100]IHMGNC[+57]AENTAK	DEK[+42]VQLYR	ISTQQVK[+100]NK
LEDLIVKDGLTDVYN[+1]K[+42]IHMGNC[+57]AENTAK	LEDLIVKDGLTDVYNK[+100]IHM[+16]GNC[+57]AENTAK	GFILEK[+42]GMR	GLVMVK[+100]PGSIQPHQK
LEDLIVKDGLTDVYNK[+42]IHM[+16]GNC[+57]AENTAK	AGIPK[+100]EEVKEVYMGNVIQGGEGQAPTR	WWHQQIK[+42]EQASR	TGK[+100]VTLEYRPVIDK
FASEITPITISVK[+42]GKPDVVVKEDEEYKR	SK[+100]EAWDAGK	GPPDPILGVTEAFK[+42]R	LC[+57]VFMGK[+100]TDPQAPR
LGTAAIQGAIEK[+42]AGIPK	GKPDVVVK[+100]EDEEYKRVDFSK	EVC[+57]SEK[+42]TGHAEVVR	DNGLLAK[+100]PTHGDIIR
EAWDAGK[+42]FASEITPITISVK	GK[+100]PDVVVKEDEEYKRVDFSK	ANTFVAELK[+42]GLDPAR	KILGYIK[+100]SGQQEGAK
EAW[+32]DAGK[+42]FASEITPITISVK	MLEIDPQK[+100]VNIHGGAVSLGHPIGMSGAR	GGVEK[+42]GPAALR	MQLLEIITTDK[+100]TSK
LGTAAIQGAIEKAGIPKEEVK[+42]EVYMGNVIQGGEGQAPTR	IVVHMAHALK[+100]PGEFGLASIC[+57]N[+1]GGGGASALLIEK	M[+16]NKEWPANLDLK[+42]K	IGLFVK[+100]AGSR
LGTAAIQGAIEK[+42]AGIPKEEVKEVYMGNVIQGGEGQAPTR	IVVHMAHALK[+100]PGEFGLASIC[+57]NGGGGASALLIEK	AAQNISK[+42]TIATSQNR	IGSSMK[+100]SVGEVMAIGR
LGTAAIQGAIEKAGIPK[+42]EEVKEVYMGNVIQGGEGQAPTR	AGIPK[+100]EEVK	IASAIMK[+42]AADEVAEGK	VGAFTVVC[+57]K[+100]DAEEAK
FASEITPITISVK[+42]GKPDVVVK	AKGPVC[+57]LLAGGEPTVQLQGSGK[+100]GGR	AQVFLK[+42]AADMLSGPR	DGETLTTK[+100]GK
LEDLIVK[+42]DGLTDVYNK	GPVC[+57]LLAGGEPTVQLQGSGK[+100]GGR	QISK[+42]C[+57]LGLTEAQTR	ANTFVAE[+22]LK[+100]GLDPAR
RVDFSKVPK[+42]LK	VKEVK[+100]GLEWR	ADK[+42]LAEEHGS	SK[+100]EFAQVIK
RVDFSKVPKLK[+42]	AQVPAEQK[+100]ELNIIC[+57]K	AQPGALK[+42]SER	[+57]GVLK[+100]EYGVK
FASEITPITISVK[+42]GKPDVVVKEDEEYK	K[+100]GLPWTLAK	M[+16]AHYLEK[+42]ALLDMR	VPETNILGK[+100]IGHGYK
FASEITPITISVK[+42]GKPDVVVKEDEEYKRVDFSK	GK[+100]PVTVPLKPLIAVPTTSGTGSETTGVAIFDYEHLK	TYEQVLENLQSK[+42]R	HTISK[+100]FLQENLAPK
TPIGSFLGSLASQPATK[+42]LGTAAIQGAIEK	HLLPLVQC[+57]PTLIVHGEK[+100]DPLVPR	TADNLIK[+42]QR	K[+100]HSLPDLPYDYGALEPHINAQIMQLHHSK
QMLTK[+42]LLAAR	HLLPLVQ[+1]C[+57]PTLIVHGEK[+100]DPLVPR	AVDLEDAAK[+42]K	RGPLQVAFTIK[+100]ELR
[-17]QMLTK[+42]LLAAR	DAVDLMK[+100]ALQFK	[+57]HLGLPVFNTVK[+42]EAK	K[+100]FKLEAPDADELPR
SVK[+42]TVLSR	DAVDLM[+16]K[+100]ALQFK	KGIEESLK[+42]R	KFK[+100]LEAPDADELPR
HLLPLVQC[+57]PTLIVHGEK[+42]DPLVPR	ARK[+100]PLEALYGYDYLAK	KEEQMSK[+42]AQQFTR	NGVK[+100]IMGTSPLQIDR
DVSK[+42]WSEK	TDFAPQLQSLNKK[+100]	ALM[+16]GLYNGQVLC[+57]K[+42]K	N[+1]GVK[+100]IMGTSPLQIDR
DAVDLMK[+42]ALQFK	TDFAPQLQSLNK[+100]K	TYFLK[+42]P[+16]SK[+42]TNEFLENFK	SFLSPNQILK[+100]LEIK
TDFAPQLQSLNKK[+42]	VGEGEHAILLLPGMLGS[+57]GK[+100]TDFAPQLQSLNK	LYDKIDPEK[+42]LSVNSHFMK	ANVAK[+100]PGLVDDFEKK
TDFAPQLQSLNK[+42]K	VGEGEHAILLLPGMLGSGK[+100]T[+57]DFAPQLQSLNK	LTSDSVK[+42]LAK	ANVAKPGLVDDFEK[+100]K
LHLMPEGK[+42]HNLHLR	VGEGEHAILLLPGM[+16]LGSGK[+100]TDFAPQLQSLNK	TYK[+42]LKPGTMIEWGNNWAR	IQALLDKYNAEK[+100]PK
DAKDAVDLMK[+42]ALQFK	VGEGEHAILLLPGMLGSGK[+100]TDFAPQLQSLNK	ELDSLK[+42]SDR	MAGVK[+100]VPLVAMHHAYVVTER
FHADFLLQHVK[+42]GSR	LHLMPEGK[+100]HNLHLR	FEVIDK[+42]PQS	[+57]VGQLLK[+100]DPK
LLIGADGHK[+42]SGVR	DAKDAVDLMK[+100]ALQFK	AIINK[+42]MNMK	GLSSLLYGSIPK[+100]AAVR
ALEK[+42]LSETYSNR	DAK[+100]DAVDLMK	MMLDLNK[+42]AK	VGGTSDVEVNEKK[+100]DR
NC[+57]IAQTSAVVK[+42]SLR	FHADFLLQHVK[+100]GSR	GIVFPK[+42]QFK	GAQMLQMLEK[+100]SLRK
AVLYVPGNDEK[+42]K	TDFAPQLQSLNK[+100]KR	AMK[+42]QVAGTMK	TK[+100]VGSPPLEK
AVLYVPGNDEKK[+42]	TDFAPQLQSLNKK[+100]R	NIDVLK[+42]ATAEEISSK	K[+100]DGTVTAGNASGVSDGAGAVIIASEDAVKK
RAVLYVPGNDEKK[+42]	TDFAPQ[+1]LQSLNK[+100]KR	MQLLEIITTDK[+42]TSK	K[+100]LMSEHGVR
RAVLYVPGNDEK[+42]K	TDFAPQ[+1]LQSLNKK[+100]R	PMADRAQ[+1]VFLK[+42]AADMLSGPR	HIVK[+100]EFKR
VDC[+57]AVLDC[+57]EDGVAENK[+42]K	TDFAPQLQ[+1]SLNK[+100]KR	EK[+42]FSPLT[+57]ANLMNLLAENGR	TEQGPQVDETQFK[+100]K
AVLYVPGNDEK[+42]KIR	TDFAPQLQ[+1]SLNKK[+100]R	FEK[+42]EMIDR	GK[+100]PDVVVKEDEEYK
GC[+57]FHAEIVPVTTTVLNDKGDK[+42]K	VGEGEHAILLLPGMLGSGK[+100]TDFAPQLQSLNKK	GEDFVK[+42]NMK	GKPDVVVK[+100]EDEEYK
GC[+57]FHAEIVPVTTTVLNDKGDKK[+42]	LLIGADGHK[+100]SGVR	GSIGTK[+42]FSDR	TADNLIK[+100]QR
QFK[+42]TQQYYDILK	K[+100]ILLLEAGPK	IGSSMK[+42]SVGEVMAIGR	IGSSMK[+100]SVGEVM[+16]AIGR
[-17]QFK[+42]TQQYYDILK	VK[+100]VLYESK	GLKLEETYTNKDVDK[+42]ALLK	IYAIAK[+100]ALE[+38]N[+16]NMSLDEIVR
GIVFPK[+42]QFK	HNTALLAATDLLK[+100]R	HTISK[+42]FLQENLAPK	IYAIAK[+100]ALE[+38]NN[+16]MSLDEIVR
AIINK[+42]MNMK	K[+100]LLGQQVVSPVK	DFFGETVK[+42]K	AVDLEDAAK[+100]K
QVC[+57]PELEK[+42]AQPGALK	AVLYVPGNDEK[+100]K	DASPGSPLEK[+42]LVSSVSDLPKR	[+57]ISGASEK[+100]DIVHSGLAYTMER
AQPGALK[+42]SER	RAVLYVPGNDEK[+100]K	NIVPALTSK[+42]K	ELNK[+100]MLEGK
SGETTTAEEIK[+42]AFC[+57]K	AVLYVPGNDEK[+100]KIR	IVPLQGAQMLQMLEK[+42]SLRK	SQLETSLK[+100]R
LREQMEQHLK[+42]L	AVLYVPGNDEKK[+100]IR	TLGK[+42]HP[+16]VSC[+57]K[+42]DTPGFIVNR	LTSDSVK[+100]LAK
ISHFK[+42]IPR	K[+100]IPSLKVDC[+57]AVLDC[+57]EDGVAENK	K[+42]FGKHGGTIPVVPTAEFQDR	K[+100]VNLAELFK
HPQVQEAQVVGVK[+42]DER	VDC[+57]AVLDC[+57]EDGVAENK[+100]KNEAR	AVEKVEK[+42]QVNDAVAK	IYGDIIYTSAK[+100]DKR
QVC[+57]PELEK[+42]AQPGALKSER	TANSLLWK[+100]SYPTLK	EKKLDQVEK[+42]ELLR	FEVIDK[+100]PQS
EQMEQHLK[+42]L	QFK[+100]TQQYYDILK	KFK[+42]LEAPDADELPR	AIINK[+100]MNMK
GGENIYPAELEDFFLK[+42]HPQVQEAQVVGVKDER	[-17]QFK[+100]TQQYYDILK	K[+42]FKLEAPDADELPR	IEVVK[+100]AGDLGVDLTSK
LKSGETTTAEEIK[+42]AFC[+57]K	[+57]QFK[+100]TQQYYDILK	AVVK[+42]LEGDNK	TFESLVDFC[+57]K[+100]TLGK
GAYLDK[+42]ER	GIVFPK[+100]QFK	GQQQVFK[+42]GLNDK[+42]VK	MMLDLNK[+100]AK
WWHQQIK[+42]EQASR	AIINK[+100]MNMK	IQALLDK[+42]YNAEKPK	GIVFPK[+100]QFK
NLHPESWTQSNIK[+42]HMR	QVC[+57]PELEK[+100]AQPGALK	IQALLDKYNAEK[+42]PK	AMK[+100]QVAGTMK
ESNYTKPGGTLEPPVK[+42]TPAGK	QVC[+57]PELEK[+100]AQPGALKSER	SAAETVTK[+42]GGIMLPEK	EK[+100]VIGMHYFSPVDK
EK[+42]PLWYDIYK	LLAQGLIK[+100]GQTFR	IQALLDK[+42]YN[+1]AEKPK	FEK[+100]EMIDR
AK[+42]FFATYGSGQK	ESNYTKPGGTLEPPVK[+100]TPAGK	VGGTSDVEVNEKK[+42]DR	HFELK[+100]HLSSGDLLR
VC[+57]EITHESPSVK[+42]SLR	MYK[+100]EEGLNAFYK	VGGTSDVEVNEK[+42]KDR	DFFGETVK[+100]K
MYK[+42]EEGLNAFYK	M[+16]YK[+100]EEGLNAFYK	TVMVHGFTLGEK[+42]GEK	NK[+100]ELDPVQK
MQVDPQK[+42]YK	EK[+100]GSTASQVLQR	WYVAPGVK[+42]R	NC[+57]GTHYK[+100]LVPHQMA
TVEALYK[+42]FVVPKPR	FPTLEHC[+57]TTGGESLLPEEYEQWK[+100]QR	RVDFSK[+42]VPK	SVM[+16]TK[+100]WLAIPDHSR
EK[+42]GSTASQVLQR	LVVSDHSHEGWLDFC[+57]SLIK[+100]SASPDHTC[+57]IK	IVSTLC[+57]K[+42]VR	GPDWILGEMK[+100]TSGLR
ELQHHVK[+42]SVTAPYKYPR	TGIIFMPGTTQLK[+100]AK	TMQK[+42]LVVTR	STDIVK[+100]AIAR
SVTAPYK[+42]YPR	SK[+100]MKDPMAIFFTSGTTGYPK	TEQGPQVDETQFK[+42]K	AQAVHPGYGFLSEN[+1]K[+100]EFAKR
FPTLEHC[+57]TTGGESLLPEEYEQWK[+42]QR	MK[+100]DPMAIFFTSGTTGYPK	M[+16]NKEW[+32]PANLDLK[+42]K	AQAVHPGYGFLSEN[+1]KEFAK[+100]R
LVVSDHSHEGWLDFC[+57]SLIK[+42]SASPDHTC[+57]IK	MC[+57]LVEIEK[+100]APK	SFDPVLDK[+42]R	MLSK[+100]AVDALK
TGIIFMPGTTQLK[+42]AK	HSFC[+57]EVLK[+100]DAK	PIK[+42]VGDAIPSVEVFEGEPGKK	ISFTGSTATGK[+100]ILLHHAANSVK
ELQHHVK[+42]SVTAPYK	YDHLGDSPK[+100]ILQDIASGR	QFIEK[+42]AAASL	LK[+100]ALVDKWPDFNTVVVRPR
MVLQQK[+42]TSNLR	NEK[+100]GLLTYTSWEDALSR	NILGGTVFREPIIC[+57]K[+42]NIPR	VLEDGTK[+100]MKG
AFIVLNPEFLSHDQEQLIK[+42]ELQHHVK	VVAAC[+57]AMPVMK[+100]GWNILTNSEK	DAVITSNGLLTDK[+42]YK	THLPGFVEQAGALK[+100]AK
IGPVEVENALAEHPAVAESAVVSSPDK[+42]DRGEVVK	GWNILTNSEK[+100]SK	LGTAAIQGAIEK[+42]AGIPK	AYNNLIK[+100]DK
SK[+42]MKDPMAIFFTSGTTGYPK	GWNILTNSEKSK[+100]	GMTAENLAAK[+42]YNISR	QVC[+57]PELEK[+100]AQPGALK
AIVTTASLVPEVESVASEC[+57]PDLK[+42]TK	NPPK[+100]MLFLLGADGGC[+57]ITR	SAVSASSK[+42]WLDGFRK	VAGVAK[+100]VLVAQHDAYK
MC[+57]LVEIEK[+42]APK	ASQTMAK[+100]C[+57]VK	EYFEK[+42]VHQ	SKK[+100]DYLHGDNSDIIPTDTIK
HSFC[+57]EVLK[+42]DAK	LYKVPDGK[+100]PENK	MM[+16]LDLNK[+42]AK	SLGMIFEK[+100]R
NEK[+42]GLLTYTSWEDALSR	K[+100]FKPGYLEATLNWFR	WDIQK[+42]YAR	QATK[+100]DAGQISGLNVLR
MEIATEEPLNPIKQDIK[+42]NGK	NK[+100]AFALDVINSAHER	VIRPDVAK[+42]WELSVK	EILQIMNK[+100]TISKPR
K[+42]FKPGYLEATLNWFR	THSDQFLVSFK[+100]DVGR	IGGIFAFK[+42]VK	KHIYIDK[+100]NTKIIC[+57]QGFTGK
IIAINVNDPEAEK[+42]FHDIDDVKK	QMK[+100]NEVAALTAAGK	C[+57]NT[+42]PTYC[+57]DLGK[+42]AAK	N[+1]KELDPVQK[+100]LFVDK
THSDQFLVSFK[+42]DVGR	[-17]QMK[+100]NEVAALTAAGK	SVMTK[+42]WLAIPDHSR	K[+100]HNFTPLAR
THSDQFLVSFK[+42]DVGRK	QM[+16]K[+100]NEVAALTAAGK	ISGASE[+38]K[+42]DIVHSGLAYTMER	SLWPQIK[+100]GR
MVAAAK[+42]YAR	MVAAAK[+100]YAR	SLGMIFEK[+42]R	[+57]GLEK[+100]NLGIGK
SMK[+42]MVAAAK	SMK[+100]MVAAAK	ATQEAFMK[+42]R	LK[+100]QLAAEQGK
FVRTDEK[+42]VER	K[+100]HLIIGVSSDR	IYGDIIYTSAK[+42]DKR	VDAVIAELK[+100]K
GLLGSSFK[+42]R	GLC[+57]GAIHSSVAK[+100]QMK	TFESLVDFC[+57]K[+42]TLGK	ILESDRK[+100]EP
SAHGTNPASAHMAGMK[+42]IQPVEVDR	ITNK[+100]VFANPEDC[+57]AGFGK	ELHAHLLAQDK[+42]QNK	SYK[+100]MSMANR
GYVAHEFILDTRPFK[+42]K	ITNK[+100]VFANPEDC[+57]AGFGKGENAK	FEK[+42]EM[+16]IDR	GIHDSFVTK[+100]FAEAMK
ETAHWKPPPWNDVDILK[+42]EK	GLLGSSFK[+100]R	VPVLEK[+42]TGIK	QASLKDYEETIGK[+100]AK
ETAHWK[+42]PPPWNDVDILK	SAHGTNPASAHMAGMK[+100]IQPVEVDR	ANAGEESVMNLDK[+42]LR	IPFLLSGTSYK[+100]DLMPHDLAR
WHSMLANEK[+42]APIK	VQC[+57]GC[+57]SVK[+100]EVLGR	DGLQNE[+22]K[+42]SIVPTPVK	SMGTLPK[+100]QVK
HNEETGDNVGPLIIK[+42]K	TVC[+57]LIPK[+100]SAHGTNPASAHMAGMK	TVEALYK[+42]FVVPKPR	AK[+100]TAHIVLEDGTK[+42]MK
HNEETGDNVGPLIIKK[+42]	EVAAFPLPFVK[+100]PENK	GLLPQLLGVAPEK[+42]AIK	[+42]AKTAHIVLEDGTK[+100]MK
VVHAFDMEDLGDK[+42]AVYC[+57]R	DNPK[+100]VVHAFDMEDLGDK	GLIPQLIGVAPEK[+42]AIK	IAEVSTK[+100]DVK
HNEETGDNVGPLIIK[+42]KK	K[+100]YLPESLK	ARPQTTLEQLQK[+42]LPSVFKK	NK[+100]AFALDVINSAHER
WYVAPGVK[+42]R	GYPVYSHTEK[+100]SNIAMQK	VDAVIAELK[+42]K	EFHGAK[+100]KPIGLC[+57]C[+57]IAPVLAAK
DEK[+42]GNLFSSQAFYR	IVPLQGAQMLQMLEK[+100]SLRK	[+42]SQAEFDKAAEEVK[+42]R	DAQLFIQK[+100]K
GYPVYSHTEK[+42]SNIAMQK	IVPLQGAQMLQM[+16]LEK[+100]SLRK	HGDQYK[+42]ATDFVVDR	SQGK[+100]VLQATVVAVGSGGK
GYPVYSHTEK[+42]SNIAM[+16]QK	IVPLQGAQM[+16]LQMLEK[+100]SLRK	FEK[+42]EMIDRIPC[+57]GR	DK[+100]VNSSWQK
IVPLQGAQMLQMLEK[+42]SLRK	HSENILYVSSETIKK[+100]	SYK[+42]MSMANR	KAEAQIAAKNLDK[+100]EYLPIGGLAEFC[+57]K
IVPLQGAQMLQMLEKSLRK[+42]	HSENILYVSSETIK[+100]K	AKPNEVVFLDDFGSNLK[+42]PAR	KAEAQIAAK[+100]NLDKEYLPIGGLAEFC[+57]K
IVPLQGAQMLQM[+16]LEK[+42]SLRK	LQGLVSFVVHSQDQIMTK[+100]R	DSIK[+42]YAEIYGISSAH	[+42]AAK[+100]VFESIGK
HSENILYVSSETIK[+42]K	QHLQIQSSQSHLNK[+100]TIQNLASIQSFQIK	AADLLLK[+42]AFK	[+57]ANVAKPGLVDDFEK[+100]K
AIDQDK[+42]FK	QHLQIQSSQSHLNK[+100]TIQ[+1]NLASIQSFQIK	NC[+57]GTHYK[+42]LVPHQMA	[+57]ANVAKPGLVDDFEKK[+100]
LQGLVSFVVHSQDQIMTK[+42]R	TIQNLASIQSFQIK[+100]HSENILYVSSETIKK	DAQLFIQK[+42]K	VSK[+100]IYPLPHMYVIK
TIQNLASIQSFQIK[+42]HSENILYVSSETIKK	IVPLQGAQM[+16]LQMLEK[+100]SLR	K[+42]KN[+1]DFE[+44]QGELYLK	AVK[+100]NFTDVHPDYGAR
IVPLQGAQM[+16]LQMLEK[+42]SLR	[+128]IVPLQGAQMLQM[+16]LEK[+100]SLR	KK[+42]N[+1]DFE[+44]QGELYLK	K[+100]QGGTVVYGGK
[+128]IVPLQGAQMLQMLEK[+42]SLR	IVPLQGAQMLQMLEK[+100]SLR	SVM[+16]TK[+42]WLAIPDHSR	LSFK[+100]LSSALK
IVPLQGAQMLQMLEK[+42]SLR	RGYPVYSHTEK[+100]SNIAMQK	GANQWIK[+42]FK	ASK[+100]AFTGFIVEADTPGIHIGKK
IVPLQGAQM[+16]LQM[+16]LEK[+42]SLR	K[+100]LFPSLLDTK	TM[+16]QK[+42]LVVTR	SGTSYK[+100]DLMPHDLAR
[+128]IVPLQGAQMLQM[+16]LEK[+42]SLR	FPALTPEQK[+100]K	NVPVYK[+42]PQTLDTQR	ETGVDLTK[+100]DNMALQR
RGYPVYSHTEK[+42]SNIAMQK	DLALHQTGHNSGVIHSGIYYK[+100]PESLK	DAILFPSFIHSQK[+42]R	SLGQWLQEEK[+100]VPAIYGVDTR
AIDQDK[+42]FKLSSLDVVHAALVNK	GPDWILGEMK[+100]TSGLR	TGEGFYK[+42]YK	SDEAYAIAK[+100]K
AIDQDKFK[+42]LSSLDVVHAALVNK	WSFMNK[+100]PSDGRPK	GPDWILGEMK[+42]TSGLR	DAKDAVDLMK[+100]ALQFK
LSSLDVVHAALVNK[+42]FWLFGGNER	STDIVK[+100]AIAR	LSFK[+42]LSSALK	LGGEVSC[+57]LVAGTK[+100]C[+57]DK
DLALHQTGHNSGVIHSGIYYK[+42]PESLK	FVK[+100]GDARPAEIDSLWEISK	DEK[+42]GNLFSSQAFYR	SLGM[+16]IFEK[+100]R
GPDWILGEMK[+42]TSGLR	K[+100]LLDAAGANLR	[+42]LIGP[+16]K[+42]APLVLEQGLR	AFPSYFSK[+100]GIPNVLR
STDIVK[+42]AIAR	K[+100]DLEQGVVGAHGLLC[+57]R	DQVIYPDGKEDQK[+42]K	FNPETDFLTGK[+100]DGKK
TSFGSLK[+42]DEDR	AQAVHPGYGFLSEN[+1]KEFAK[+100]R	K[+42]HN[+1]LK[+42]LGFMSAFVK	ASK[+100]PTLNEVVIVSAIR
AQAVHPGYGFLSENKEFAK[+42]R	AQAVHPGYGFLSENK[+100]EFAKR	SDEAYAIAK[+42]K	[+57]AQQALVQK[+100]R
AQAVHPGYGFLSENK[+42]EFAK	AQAVHPGYGFLSEN[+1]K[+100]EFAKR	QQIPILK[+42]QK	VSPAK[+100]VAEVAK
TFDK[+42]ILIANR	AQAVHPGYGFLSENKEFAK[+100]R	FDDPKFEVIDK[+42]PQS	[+57]SVMTK[+100]WLAIPDHSR
FMLEK[+42]VPK	AQAVHPGYGFLSENK[+100]EFAK	AERPDGLILGMGGQTALNC[+57]GVELFK[+42]R	VLSK[+100]HNFGPITTDIR
AVK[+42]YSSAGTVEFLVDSQK	TFDK[+100]ILIANR	SLGM[+16]IFEK[+42]R	WK[+100]AANEAGYFNEEMAPIEVK
VYAEDPYK[+42]SFGLPSIGR	EKTFDK[+100]ILIANR	AINK[+42]LIGLVR	FDQK[+100]GDVYK
LAAELNK[+42]FMLEK	AK[+100]VNTIPGFDGVVK	YRDTVLLPQTSFPMK[+42]LLGR	SALEHSVQC[+57]AVDVK[+100]R
LLIEK[+42]FIDNPR	QAMGEQAVALAK[+100]AVK	YTALVDQEEK[+42]EDVK	VEK[+100]GIIDPTK
LKEVLEYNALGGK[+42]YNR	LKEVLEYNALGGK[+100]YNR	PRPEQWK[+42]EIASVVK	MGK[+100]TDPQAPR
VLTEK[+42]ELGHPEIGDAIAR	VLTEK[+100]ELGHPEIGDAIAR	[+57]AQQALVQK[+42]R	LFINNEWHDAVSK[+100]K
ELWIIDEK[+42]K	ELWIIDEK[+100]K	AVIAPSGVEK[+42]K	VAK[+100]FC[+57]YADK
ELFPDWK[+42]EK	ELWIIDEKK[+100]	LVQQNQLK[+42]K	AGMSTAQAQHFLEK[+100]ISTQQVK
HHPSIQPTLEGGK[+42]R	HHPSIQPTLEGGK[+100]R	VAGVAK[+42]VLVAQHDAYK	VLLPGLQK[+100]LHDALSAK
SGSLAAESIFK[+42]QLTSENLQSK	QSWVWK[+100]ELHAVR	VEK[+42]GIIDPTK	[+57]ISTQQVK[+100]NK
QSWVWK[+42]ELHAVR	LK[+100]QLAAEQGK	IIAEGANGPTTPEADK[+42]IFLER	K[+100]IAKAFAISGP
EK[+42]GAPLNTPVTEDR	GTHTAMK[+100]SGSLAAESIFK	ISGAS[+80]EK[+42]DIVHSGLAYTMER	KIAK[+100]AFAISGP
AAQIGAHTLSGAC[+57]LDPAAFK[+42]ELFPDWKEK	EK[+100]GAPLNTPVTEDR	VAK[+42]FC[+57]YADK	TK[+100]WLAESIR
TITVSQDEGVRPSTTMQGLAK[+42]LKPAFK	FAILTEK[+100]HR	NKELDPVQK[+42]LFVDK	DFGSFEK[+100]FK
TITVSQ[+1]DEGVRPSTTMQGLAK[+42]LKPAFK	QLAAEQGK[+100]DIR	DFLIPIGK[+42]AK	EPLFGISTGNIITGLAAGAK[+100]SYK
QVVTLLNELK[+42]R	AAQIGAHTLSGAC[+57]LDPAAFK[+100]ELFPDWKEK	N[+1]KELDPVQK[+42]LFVDK	EVGK[+100]DVSDEK
[-17]QVVTLLNELK[+42]R	WKHHPSIQPTLEGGK[+100]R	AQAVHPGYGFLSENKEFAK[+42]R	DAK[+100]DAVDLMK
AEIVPVTTTVLDDKGDK[+42]K	QVVTLLNELK[+100]R	QC[+57]FLYMVC[+57]QTAK[+42]K	K[+100]PEEVDDEVFYSPR
VDLSTSTDWK[+42]EAK	KIPTWK[+100]ETAK	DFGSFEK[+42]FK	GK[+100]HAAFQADVSQGPAAR
VWIYPIK[+42]SC[+57]K	LFGLDIK[+100]GR	IGSS[+57]MK[+42]SVGEVMAIGR	VVDALGNAIDGK[+100]GPIGSK
SGYGATALNMK[+42]R	MYFDK[+100]YVLKPATEGK	EEIFGPVMQILK[+42]FK	GTTITSVLPK[+100]PALVASR
MYFDK[+42]YVLKPATEGK	ATEK[+100]ISEDLR	[+42]IGSSM[+16]K[+42]SVGEVMAIGR	DELGLNK[+100]YMESDGIK
ATEK[+42]ISEDLR	LLDASWYLPK[+100]LGR	SQDQIMTK[+42]R	[-17]QALAHGLK[+100]C[+57]K
GFLSSGEWVK[+42]SEK	KVDLSK[+100]PLVATC[+57]GSGVTAC[+57]HVVLGAFLC[+57]GK	GIHDSFVTK[+42]FAEAMK	K[+100]MNLGVGAYR
ADLLEAQALK[+42]LVEGPHVR	LSLDK[+100]VFR	QASLKDYEETIGK[+42]AK	DELGLN[+1]K[+100]YMESDGIK
LLDASWYLPK[+42]LGR	ESAINVAEGK[+100]K	[+57]DGLQNEK[+42]SIVPTPVK	TEDGK[+100]IYQR
ALVSAQWVAEALK[+42]APR	QAQILASEAEK[+100]AEQINQAAGEASAVLAK	[+57]HTISK[+42]FLQENLAPK	K[+100]C[+57]IGKPGGSLDNSEQK
DGIEPGHIPGSVNIPFTEFLTNEGLEKSPEEIK[+42]R	LSLLSK[+100]FR	[-17]QALAHGLK[+42]C[+57]K	LQEEK[+100]VPAIYGVDTR
LSLDK[+42]VFR	KAQDEGHLSDIVPFKVPGK[+100]DTVTK	MMAEC[+57]SK[+42]YHGQLTK	SIAVNIK[+100]DPR
ESAINVAEGK[+42]K	KAQDEGHLSDIVPFK[+100]VPGKDTVTK	AK[+42]TAHIVLEDGTK[+42]MK	LALN[+1]C[+57]VGGK[+100]SSTELLR
AINK[+42]LIGLVR	K[+100]AQDEGHLSDIVPFKVPGKDTVTK	VGEEYASK[+42]AR	DVAYQYVK[+100]K
LSLLSK[+42]FR	MMLDLNK[+100]AK	ASGNLETK[+42]YK	IDK[+100]NTKIIC[+57]QGFTGK
[+57]LSLLSK[+42]FR	MMLDLNKAK[+100]	K[+42]F[+16]K[+42]LEAPDADELPR	IDKNTK[+100]IIC[+57]QGFTGK
KAQDEGHLSDIVPFK[+42]VPGKDTVTK	ALAMGYK[+100]PK	RGC[+57]GGVITLNRPK[+42]FL	FAGLHFFNPVPM[+16]MK[+100]LVEVIK
MMLDLNK[+42]AK	ALAM[+16]GYK[+100]PK	AFFAEK[+42]SANK	FAGLHFFNPVPMM[+16]K[+100]LVEVIK
MM[+16]LDLNK[+42]AK	AQDEGHLSDIVPFKVPGK[+100]DTVTK	SGTSYK[+42]DLMPHDLAR	LTIQGLK[+100]DFAPGKPLK
M[+16]MLDLNK[+42]AK	KMMLDLNK[+100]AK	GVK[+42]LEDLIVK	LTIQGLKDFAPGK[+100]PLK
ALAMGYK[+42]PK	ALAMGYKPK[+100]AYLR	AQEIDQTNDFK[+42]NLR	HPVSC[+57]K[+100]DTPGFIVNR
KMMLDLNK[+42]AK	ALAMGYK[+100]PKAYLR	EHQQLGK[+42]GAF	ISEQSDAK[+100]LK
IPFLLSGTSYK[+42]DLMPHDLAR	IPFLLSGTSYK[+100]DLMPHDLAR	AVANYDSVEAGEK[+42]LVK	VNLAELFK[+100]GK
LRK[+42]DGGQYALVAAC[+57]AAGGQGHAMIVEAYPK	IPFLLSGTSYK[+100]DLM[+16]PHDLAR	LGGEVSC[+57]LVAGTK[+42]C[+57]DK	DELGLNK[+100]YM[+16]ESDGIK
AQDEGHLSDIVPFK[+42]VPGK	DTVTK[+100]DNGIRPSSLEQMAK	[-17]QIFLGGVDK[+42]R	NSQEVGTYMLLK[+100]FAK
DVVDYIIFGTVIQEVK[+42]TSNVAR	TLAKPNMK[+100]NIVVVEGVR	TGSFK[+42]HLTVK	C[+57]EFQDAYVLLSEKK[+100]
LKPAFIK[+42]PY[+4]GTVTAAN[+1]SSFLTDGASAMLIM[-48]SEDR	LRK[+100]DGGQYALVAAC[+57]AAGGQGHAMIVEAYPK	TGEEK[+42]YIEESAASKR	C[+57]EFQDAYVLLSEK[+100]K
TNIPKDVVDYIIFGTVIQEVK[+42]TSNVAR	DQLLLGPTYATPK[+100]VLEK	AFVEFLTDEIK[+42]EEK	K[+100]EGSSHNWQHITDQIGMFC[+57]FTGLKPEQVER
GITK[+42]LGYK	K[+100]AQDEGHLSDIVPFKVPGK	[+57]SVMTK[+42]WLAIPDHSR	AANEAGYFNEEMAPIEVK[+100]TKK
DSIK[+42]YAEIYGISSAHTLLR	K[+100]TKVGSPPLEK	VLSK[+42]HNFGPITTDIR	LYDK[+100]IDPEK
DSIK[+42]YAEIYGISSAH[+57]TLLR	KTK[+100]VGSPPLEK	ISEQSDAK[+42]LK	GK[+100]ELQPGSHVQSDKEIDAFVR
DSIK[+42]YAEIYGISSAHT[+57]LLR	K[+100]MMLDLNK	VNLAELFK[+42]GK	LNFNLEK[+100]SR
KTDGVYDPVEYEK[+42]YPER	AQDEGHLSDIVPFKVPGKDTVTK[+100]DNGIRPSSLEQMAK	[+57]AMK[+42]QVAGTMK	ASQTMAK[+100]C[+57]VK
LIDYEK[+42]MVDHR	DGGQYALVAAC[+57]AAGGQGHAMIVE[+57]AYPK[+100]	GYISPYFINTSK[+42]GQK	MLIGPK[+100]APLVLEQGLR
ALNGFVK[+42]LGLINR	KAQDEGHLSDIVPFKVPGKDTVTK[+100]DNGIRPSSLEQMAK	DYPLPDVAHVTMLSASQK[+42]ALK	THSDQFLVSFK[+100]DVGR
DAVITSNGLLTDK[+42]YK	LK[+100]PAFIKPYGTVTAANSSFLTDGASAM[+16]LIM[+16]SEDR	VLLPGLQK[+42]LHDALSAK	K[+100]M[+16]NLGVGAYR
LGYK[+42]VLIQPSNR	LK[+100]PAFIKPYGTVTAAN[+1]SSFLTDGASAM[+16]LIM[+16]SEDR	LQAEK[+42]MNHHPEWFNVYNK	VRQASLK[+100]DYEETIGK
KYNINPVSLTVGK[+42]QEAK	LKPAFIK[+100]PYGTVTAAN[+1]SSFLTD[+57]GASAMLIMSEDR	T[+4]TDHISAAGPWLK[+42]FR	FGTK[+100]FGLDLK
YNINPVSLTVGK[+42]QEAK	LKPAFIK[+100]PYGTVTAANSSFLTDGASAMLIM[+16]SEDR	TT[+4]DHISAAGPWLK[+42]FR	LILPHVDVQLK[+100]YFDLGLPNR
RPPEEK[+42]LMSK	LK[+100]PAFIKPYGTVTAANSSFLTDGASAMLIM[+16]SEDR	AFAAGADIK[+42]EM	DGLTDVYNK[+100]IHMGNC[+57]AENTAK
DAVITSNGLLTDKYK[+42]YIQK	GITK[+100]LGYK	[+57]FEK[+42]EMIDR	ILQEGVDPK[+100]K
VNMVTASYITPAMK[+42]ELEK	DSIK[+100]YAEIYGISSAHTLLR	DSDILGK[+42]YVD	TFESLVDFC[+57]K[+100]TLGKHPVSC[+57]K
LVK[+42]LEPGLK	KTDGVYDPVEYEK[+100]YPER	FGTK[+42]FGLDLK	AQVPAEQK[+100]ELNIIC[+57]K
VYC[+57]GHEYTVNNLK[+42]FAR	LIDYEK[+100]MVDHR	ALVSAQWVAEALK[+42]APR	GK[+100]C[+57]TTDHISAAGPWLK
VKEK[+42]TVQQHAGETDPVTTMR	LGYK[+100]VLIQPSNR	ILQEGVDPK[+42]K	AK[+100]TAHIVLEDGTK[+100]MK
C[+57]TTDHISAAGPWLK[+42]FR	AGGILQEDITEAC[+57]LILGVK[+100]RPPEEK	DELGLNK[+42]YMESDGIK	K[+100]DASPGSPLEK
C[+57]TTD[+57]HISAAGPWLK[+42]FR	K[+100]VYGTVLSR	SLSDEAK[+42]IGAH	VIDIK[+100]VAAGDK
YDLLEK[+42]NINIVR	EVSK[+100]TGDLR	[-17]QMLTK[+42]LLAAR	ATADNLIK[+100]QR
DFAPGKPLK[+42]C[+57]VIK	LK[+100]EVVFTK	LQAFQGYQVTMK[+42]TAK	AVQASIEK[+100]ER
FNPETDFLTGKDGK[+42]K	RPPEEK[+100]LMSK	LEK[+42]INDAFLHVMQR	YQQLIKENLK[+100]EIAR
K[+42]FKLEAPDADELPR	GYSK[+100]ALNGFVK	ATADNLIK[+42]QR	NK[+100]VVTTPAFMC[+57]ETALHHIHDGIGAMVK
KFK[+42]LEAPDADELPR	YKGYSK[+100]ALNGFVK	AIHDK[+42]EYVR	HSENILYVSSETIKK[+100]
K[+42]GEKN[+1]TIVTSYNR	RAPLAPK[+100]HIK	ELEK[+42]DLIDR	HSENILYVSSETIK[+100]K
K[+42]GEKNTIVTSYNR	LVK[+100]LEPGLK	TINELGEK[+42]AR	IALGIPLPEIK[+100]NVVSGK
KGEK[+42]N[+1]TIVTSYNR	YDLLEK[+100]NINIVR	AVQASIEK[+42]ER	IVLEDGTK[+100]MK
KGEK[+42]NTIVTSYNR	DFAPGKPLK[+100]C[+57]VIK	ATSVGWLK[+42]LR	C[+57]K[+100]SQFTITPGSEQIR
VAVPSTIHC[+57]DHLIEAQVGGEK[+42]DLR	FNPETDFLTGK[+100]DGKK	AGMSTAQAQHFLEK[+42]ISTQQVK	QAQGLK[+100]DGYR
VAVPSTIH[+156]C[+57]DHLIEAQVGGEK[+42]DLR	FNPETDFLTGKDGK[+100]K	ETAHWKPPPWNDVDILK[+42]EK	GLKLEETYTNK[+100]DVDK
VAVPSTIHC[+57]DH[+156]LIEAQVGGEK[+42]DLR	FNPETDFLTGKDGKK[+100]	HIYIDK[+42]NTK	K[+100]WPLYLSTK
VAVPSTIHC[+57]DHLIEA[+156]QVGGEK[+42]DLR	DFAPGK[+100]PLK	QIFLGGVDK[+42]R	KPVHPNDHVN[+1]K[+100]SQSSNDTFPTAMHIAAAVEVHK
AIITK[+42]SFAR	DFAPGKPLK[+100]	IVLEDGTK[+42]MK	DC[+57]SC[+57]APDC[+57]C[+57]QAK[+100]ER
LTIQGLK[+42]DFAPGKPLK	KFK[+100]LEAPDADELPR	LKEEISK[+42]MR	LIC[+57]EMK[+100]VEEQHTNK
VAVPSTIHC[+57]DHLIEAQVGGEK[+42]DLRR	K[+100]FKLEAPDADELPR	ITHTGQVYDEK[+42]DYR	SNPDPK[+100]VPASK
FK[+42]LEAPDADELPR	KGEK[+100]NTIVTSYNR	MQVDPQK[+42]YK	AFGGQSLK[+100]FGK
IHPVDK[+42]LTIQGLK	K[+100]GEKNTIVTSYNR	LHELK[+42]TLTQC[+57]SWLLDGFPR	SKEAWDAGK[+100]FASEITPITISVK
LTIQGLKDFAPGKPLK[+42]C[+57]VIK	AIITK[+100]SFAR	LTIQGLK[+42]DFAPGKPLK	TVC[+57]LIPK[+100]SAHGTNPASAHMAGMK
VIGVK[+42]LTGSLSGWTSPK	LTIQGLK[+100]DFAPGKPLK	VLPSITTEILK[+42]SVVAR	K[+100]QLYNIYAK
C[+57]VIK[+42]HPNGTQETILLNHTFNETQIEWFR	LTIQGLKDFAPGK[+100]PLK	VGLQVVAVK[+42]APGFGDNR	K[+100]GMNTLVGYDLVPEPK
[-17]QALAHGLK[+42]C[+57]K	FK[+100]LEAPDADELPR	FAGLHFFNPVPMMK[+42]LVEVIK	TLK[+100]GLNSDSVTEETLR
IFYTTTPVKK[+42]	GHLDNISNNLLIGAINIENGK[+100]ANSVR	DELGLNK[+42]YM[+16]ESDGIK	TK[+100]LPWDAVGR
IFYTTTPVK[+42]K	GHLDNISNNLLIGAIN[+1]IENGK[+100]ANSVR	SKEAWDAGK[+42]F	VQSQVQLK[+100]GR
DVPENLHK[+42]MAEHNLLLHLR	SAAVAK[+100]QALAHGLK	NSQEVGTYMLLK[+42]FAK	ISTGNIITGLAAGAK[+100]SYK
NINNDTTYC[+57]IK[+42]K	GK[+100]C[+57]TTDHISAAGPWLK	C[+57]EFQDAYVLLSEK[+42]K	K[+100]NNIHC[+57]NTIAPNAGSR
NINNDTTYC[+57]IKK[+42]	IHPVDKLTIQGLK[+100]DFAPGKPLK	SNPDPK[+42]VPASK	AAASTDYYK[+100]R
ALC[+57]TGEK[+42]GFGYK	C[+57]K[+100]SQFTITPGSEQIR	AFGGQSLK[+42]FGK	ESAINVAEGK[+100]K
EGMDVVK[+42]K	LTIQGLKDFAPGKPLK[+100]C[+57]VIK	KFWVLK[+42]GVY	K[+100]EIAQQLGMK
VVLELK[+42]ADVVPK	VIGVK[+100]LTGSLSGWTSPK	LQGPGK[+42]WAGAR	MGMTAENLAAK[+100]YNISR
LLAK[+42]ILNMSSGR	FNPETDFLTGK[+100]DGK	FHK[+42]FDEDEKGFITIVDVQR	DDTLHETEDVK[+100]EAIR
EAGEQVASSPAEVAEK[+42]ADR	C[+57]PK[+100]VIGVK	VFHIWK[+42]YDNFAHR	PGLVDDFEK[+100]K
EVEK[+42]MGAVFMDAPVSGGVGAAR	VK[+100]GKC[+57]TTDHISAAGPWLK	LVQLGQAEK[+42]R	NQVAVVTGGGTGIGK[+100]AVSR
IITMLPSSMNAVEVYSGANGILK[+42]K	VKGK[+100]C[+57]TTDHISAAGPWLK	C[+57]VTEPSAGSDVAAIK[+42]TK	AVAQGNLSSADVQAAK[+100]NK
IITMLPSSMNAVEVYSGANGILKK[+42]	AK[+100]DINQEVYNFLATAGAK	C[+57]LNYVLEELK[+42]HSTK	LFAEAVQK[+100]SR
IITM[+16]LPSSMNAVEVYSGANGILK[+42]K	RAK[+100]DIN[+1]QEVYNFLATAGAK	C[+57]FSSK[+42]VC[+57]VR	LK[+100]PGTMIEWGNNWAR
IITM[+16]LPSSMNAVEVYSGANGILKK[+42]	FRGHLDNISNNLLIGAINIENGK[+100]ANSVR	FNNVEAGK[+42]YT	GASIVEDK[+100]LVEDLKTR
DLGLAQDSATSTK[+42]TPILLGSLAHQIYR	HGAK[+100]GLDTPAFELK	YSGTLDC[+57]AK[+42]K	GASIVEDKLVEDLK[+100]TR
HGYPLILYDVFPDVC[+57]K[+42]EFK	ALC[+57]TGEK[+100]GFGYK	TK[+42]LPWDAVGR	LAESGSC[+57]LGK[+100]K
EFK[+42]EAGEQVASSPAEVAEK	ADVVPK[+100]TAENFR	THSDQFLVSFK[+42]DVGR	GYLDK[+100]LEPSK
EFKEAGEQVASSPAEVAEK[+42]ADR	KIESFGSK[+100]SGK	STHGLAILGPENSK[+42]IAK	IVLEDGTK[+100]M[+16]K
LITTALK[+42]R	LLAK[+100]ILNMSSGR	TTADILSK[+42]APK	LNMQK[+100]SMQNHAAVFR
VNC[+57]LAPGLIK[+42]TR	LLAK[+100]ILNM[+16]SSGR	QMLTK[+42]LLAAR	NTILK[+100]AYDGR
FSSVLWEEK[+42]AR	SGLDPK[+100]LLAK	AAASTDYYK[+42]R	FFVK[+100]DPEIR
EK[+42]LITTALK	EAGEQVASSPAEVAEK[+100]ADR	FAGLHFFNPVPM[+16]MK[+42]LVEVIK	TIAPC[+57]QK[+100]AMQDAEVSK
EK[+42]LITTALKR	EVEK[+100]MGAVFMDAPVSGGVGAAR	WSPSPLIEDLKEK[+42]AK	ELSLDDFK[+100]GK
VPVLEK[+42]TGIK	[+57]EVEK[+100]MGAVFMDAPVSGGVGAAR	VC[+57]EITHESPSVK[+42]SLR	ETK[+100]DC[+57]DAWK
AIDSLSIEK[+42]GYR	IITMLPSSMNAVEVYSGANGILK[+100]K	PGLVDDFEK[+42]K	DYEETIGK[+100]AKK[-128]
VTSAYLQDIENAYK[+42]K	IITMLPSSMN[+1]AVEVYSGANGILK[+100]K	AK[+42]TAHIVLEDGTK[+100]MK	VGAFTVVC[+57]KDAEEAK[+100]R
LGGEVSC[+57]LVAGTK[+42]C[+57]DK	IITMLPSSMN[+1]AVEVYSGANGILKK[+100]	AK[+100]TAHIVLEDGTK[+42]MK	RVGAFTVVC[+57]K[+100]DAEEAK
VVQDLC[+57]K[+42]VAGVAK	IITM[+16]LPSSMNAVEVYSGANGILK[+100]K	LEGLLAFK[+42]EK	FAK[+100]LRDEFDIVGDVR
LNVAPVSDIIEIK[+42]SPDTFVR	VK[+100]KGSLLIDSSTIDPSVSK	VTSAYLQDIENAYK[+42]K	YLSAQK[+100]PLLNDSQFR
VVPEMTEILK[+42]K	VKK[+100]GSLLIDSSTIDPSVSK	LFAEAVQK[+42]SR	K[+100]PLLLHQGHMEWLFDSEGNR
VVPEMTEILKK[+42]	K[+100]GSLLIDSSTIDPSVSK	AGIAQVAAATGHTVVLVDQTEDILAK[+42]SKK	ISGASEK[+100]DIVH
[+128]VVPEMTEILK[+42]K	DLGLAQDSATSTK[+100]TPILLGSLAHQIYR	AGIAQVAAATGHTVVLVDQTEDILAKSK[+42]K	AK[+100]IIAEGANGPTTPEADK
[+128]VVPEMTEILKK[+42]	KGSLLIDSSTIDPSVSK[+100]ELAK	AANEAGYFNEEMAPIEVK[+42]TKK	K[+100]WLPELVDR
C[+57]DK[+42]VVQDLC[+57]K	TPVGFIGLGNMGNPMAK[+100]NLMK	KAANEAGYFNEEMAPIEVK[+42]TK	QK[+100]LFQEDNGMPVHLK
VLVAQHDAYK[+42]GLLPEELTPLILETQK	K[+100]DFSSVFQYLR	LAESGSC[+57]LGK[+42]K	NAIDGK[+100]GPIGSK
VAAK[+42]LNVAPVSDIIEIK	GSLLIDSSTIDPSVSK[+100]ELAK	KAEAQIAAK[+42]N[+16]LDK[+42]EYLPIGGLAEFC[+57]K	AVDAVIAELK[+100]K
VAGVAK[+42]VLVAQHDAYK	GSLLIDSSTIDPSVSKELAK[+100]EVEK	KAEAQIAAK[+57]N[+1]LDK[+42]EYLPIGGLAEFC[+57]K	ALK[+100]IPAMTIAK
TIYAGNALC[+57]TVK[+42]C[+57]DEK	GSLLIDSSTIDPSVSK[+100]ELAKEVEK	KAEAQIAAK[+42]NLDK[+42]EY[+16]LPIGGLAEFC[+57]K	MGM[+16]TAENLAAK[+100]YNISR
VVPEMTEILK[+42]KK	GYSK[+100]KDFSSVFQYLR	KAEAQIAAK[+42]N[+1]LDK[+57]EYLPIGGLAEFC[+57]K	M[+16]GMTAENLAAK[+100]YNISR
APSSSSVGISEWLDQK[+42]LTK	VNC[+57]LAPGLIK[+100]TR	GYLDK[+42]LEPSK	LAADVGK[+100]AGAER
AIK[+42]LRPIAVIK	NFAAELAPK[+100]NIR	[+42]AAK[+100]VFESIGK	AGISTNPK[+100]NQK
TDPPSADK[+42]TLLEEK	AVATLQGEGLSVTGIVC[+57]HVGK[+100]AEDREK	NTILK[+42]AYDGR	[+57]VAK[+100]FC[+57]YADK
SQK[+42]LVEEAK	AEDREK[+100]LITTALKR	NTVHVLAK[+42]LR	PTGGAGAVAMLIGPK[+100]APLVLEQGLR
C[+57]ADFGMAADK[+42]NKFPGDSVVTGR	AEDREK[+100]LITTALK	ELSLDDFK[+42]GK	LK[+100]PGTM[+16]IEWGNNWAR
GAVEIIFK[+42]GHQDVEAAQAEYVEK	AVATLQGEGLSVTGIVC[+57]HVGK[+100]AEDR	HSENILYVSSETIK[+42]K	VTLVSAAPEK[+100]LIC[+57]EMK
C[+57]ADFGMAADK[+42]NK	LK[+100]TSVPFLGR	[+26]FGTK[+42]FGLDLK	MYFDK[+100]YVLKPATEGK
GHQDVEAAQAEYVEK[+42]FANPFPAAVR	STVC[+57]GPESFTPDHK[+100]PLMGEAPELR	SEVPGIFC[+57]AGADLK[+42]ER	C[+57]DKVVQDLC[+57]K[+100]VAGVAK
GHQDVEAAQAEYVEK[+42]FAN[+1]PFPAAVR	TGIK[+100]STVC[+57]GPESFTPDHKPLMGEAPELR	IGEEIVITAHILK[+42]QGK	NAFGAPLTK[+100]LQNIQFK
IAAGEK[+42]IPLSQEEIPLQGHAFEAR	DPSGGPVSLDFVK[+100]NGEYALER	DYEETIGK[+42]AK	ITGK[+100]NQVTATK
DGSYDMQIDNK[+42]SFR	VAAVETEHGSIQTPC[+57]VVNC[+57]AGVWASK[+100]VGR	ISQAEEDDQQLLGHLLLVAK[+42]K	VLSGTLK[+100]LDSK
TGQSYLAAGLLK[+42]NQVAVVTGGGTGIGK	MAGVK[+100]VPLVAMHHAYVVTER	GGNVLITDTWISMGQEDEKK[+42]K	LNMQK[+100]SM[+16]QNHAAVFR
DHK[+42]LHVDFR	MGVTYAAQVHLK[+100]SPFDPDNKR	SAGEDVTEK[+42]TLLSNC[+57]K	MNLGVGAYRDDNGK[+100]PYVLPSVR
K[+42]FQVLDFTNPK	LMSLGK[+100]AYGIESHVLSPAETK	[+42]ASLVPLKEK[+42]K	MGMTAE[+22]NLAAK[+100]YNISR
YSHLSSN[+1]K[+42]FSVLVPLLAR	LAK[+100]EIAQQLGMK	[+42]ASLVPLK[+42]EKK	ATEK[+100]ISEDLR
TLDILK[+42]HFPK	FYDDPK[+100]SNDGNSYR	GLK[+42]LEETYTNKDVDK	K[+100]LFPSLLDTK
MLK[+42]WKPWEPLVEEPPANQWK	QC[+57]VDHYNEIK[+100]R	DGLTDVYNK[+42]IHMGNC[+57]AENTAK	EK[+100]VDLLFLGK
NYDSMK[+42]DFEEMRK	LGGEVSC[+57]LVAGTK[+100]C[+57]DK	EQMEQHLK[+42]L	K[+100]MGLVDQLVEPLGPGIK
VELVPPTPAEIPTAIQSVK[+42]K	VVQDLC[+57]K[+100]VAGVAK	ISGASEK[+42]DIVH	SLSEK[+100]PPAIDWAYYR
VELVPPTPAEIPTAIQSVKK[+42]	LNVAPVSDIIEIK[+100]SPDTFVR	KDPGNEVK[+42]LR	LPMNKEWPANLDLK[+100]K
VELVPPTPAEIPTAIQ[+1]SVKK[+42]	C[+57]DK[+100]VVQDLC[+57]K	ASK[+42]PTLN[+1]E[+57]VVIVSAIR	LPMNKEWPANLDLKK[+100]
VELVPPTPAEIPTAIQ[+1]SVK[+42]K	VLVAQHDAYK[+100]GLLPEELTPLILETQK	AVDAVIAELK[+42]K	VDEYDYSK[+100]PIQGQQK
IIQSAK[+42]TGSFK	C[+57]DKVVQDLC[+57]K[+100]VAGVAK	ALK[+42]IPAMTIAK	EHNSGPKAK[+100]PVVSFIAGITAPPGR
NFAEK[+42]APSMVAAAVTYSKPR	VAAK[+100]LNVAPVSDIIEIK	[+57]WK[+42]AAN[+1]EAGYFNEEMAPIEVK	FK[+100]TLFVAGER
TGSFK[+42]HLTVK	LGGEVSC[+57]LVAGTK[+100]C[+57]DKVVQDLC[+57]K	DC[+57]SC[+57]APDC[+57]C[+57]QAK[+42]ER	LSGTSYK[+100]DLMPHDLAR
KIIQSAK[+42]TGSFK	LGGEVSC[+57]LVAGTKC[+57]DK[+100]VVQDLC[+57]K	AANEAGYFNEEM[+16]APIEVK[+42]TKK	[+57]IALGIPLPEIK[+100]NVVSGK
LATFWHYAK[+42]VELVPPTPAEIPTAIQSVK	VAGVAK[+100]VLVAQHDAYK	AANEAGYFNEEM[+16]APIEVKTK[+42]K	EVTIK[+100]VPAGTR
LATFWHYAK[+42]VELVPPTPAEIPTAIQSVKK	TIYAGNALC[+57]TVK[+100]C[+57]DEK	LAADVGK[+42]AGAER	KEEIFGPVQPLFK[+100]FK
FAEIIEK[+42]NLK	VK[+100]VFSVR	AGISTNPK[+42]NQK	AEQLHNEGFK[+100]
QVIDC[+57]QLADVNNLGK[+42]YR	GLK[+100]SGENFK	EDALK[+42]LVELK	IPVPEDK[+100]YTALVDQEEKEDVK
TFYGLHQDFPSVVVVGLGK[+42]R	TIYAGNALC[+57]TVK[+100]C[+57]DEKVK	LIC[+57]EMK[+42]VEEQHTNK	IPVPEDKYTALVDQEEK[+100]EDVK
FNIIQPGPIK[+42]TK	C[+57]DEK[+100]VKVFSVR	TVVLVDQTEDILAK[+42]SK	ELWIIDEK[+100]K
FNIIQPGPIKTK[+42]	C[+57]ADFGMAADK[+100]NKFPGDSVVTGR	GQQQVFK[+42]GLNDK[+42]VKK	K[+100]M[+16]GLVDQLVEPLGPGIK
FEK[+42]EMIDR	SVTNEDVTQEQLGGAK[+100]THTTVSGVAHR	YGTGVGYC[+57]K[+42]R	QSTK[+100]AEMDAAVESC[+57]KR
[+57]FEK[+42]EMIDR	IAAGEK[+100]IPLSQEEIPLQGHAFEAR	VLSGTLK[+42]LDSK	K[+100]KYPYWPHQPIENL
FEK[+42]EM[+16]IDR	DGSYDMQIDNK[+100]SFR	TKAEQFYC[+57]GDTEGK[+42]K	KK[+100]YPYWPHQPIENL
FEK[+42]EMIDRIPC[+57]GR	SIMAAAGVPVVEGYHGK[+100]DQSDQC[+57]LR	FEWLK[+42]NLNHVSYGR	VLGTAGSEEGK[+100]K
FFQPVLK[+42]PMLPPDAFQGK	K[+100]EEEVSNLVK	ATEK[+42]ISEDLR	[+57]ISEQSDAK[+100]LK
DAPQSK[+42]FFQPVLKPMLPPDAFQGK	TGQSYLAAGLLK[+100]NQVAVVTGGGTGIGK	EK[+42]VDLLFLGK	TTK[+100]SFLPLLR
DAPQSK[+42]FFQPVLKP[+16]MLPPDAFQGK	NQVAVVTGGGTGIGK[+100]AVSR	ISTGNIITGLAAGAK[+42]SYK	GK[+100]MELQETIK
NIDVLK[+42]ATAEEISSK	IQEGK[+100]TTVIEGR	ISMGQEDEK[+42]K	VFVQK[+100]EIADK
ATAEEISSK[+42]TGNK	SVWFNLK[+100]RPAT	AEVLDSTK[+42]SSK	AMVASGSELGK[+100]K
AVGAK[+42]LGLR	TLDILK[+100]HFPK	MGM[+16]T[-18]AENLAAK[+42]YNISR	VGEVIVTKDDAMLLK[+100]GK
AMQNVLSGK[+42]A	WK[+100]PWEPLVEEPPANQWK	M[+16]GMT[-18]AENLAAK[+42]YNISR	EK[+100]ADWSSLSR
AMQN[+1]VLSGK[+42]A	HFPK[+100]HAAYRK	FKK[+42]YEEIDNAPEER	FNNVE[-18]AGK[+100]Y[-18]TVGLGQTR
YAFGQEK[+42]TVSLNNLSADEVTR	K[+100]YTEQITNEK	SLSDEAK[+42]IGAHGKPVIF	GFGHPALVK[+100]ALSC[+57]LYGK
K[+42]FAIYR	[+100]SSGALLPKPQMR	VLVETEGPAGVAVMK[+42]LR	AHNPTGVDPRPEQWK[+100]EIASVVK
WDPDKTGDK[+42]PR	K[+42]AEAQ[+1]IAAK[+100]NLDKEYLPIGGLAEFC[+57]K	ASSK[+42]WLDGFR	IIQSAK[+100]TGSFK
SIEPYLK[+42]K	[+100]SSGALLPKPQM[+16]R	VNGSLETK[+42]YR	MTSQK[+100]TFESLVDFC[+57]K
EYLLQYNDPK[+42]R	K[+100]AGIFQSAK	MGMTAEN[+1]LAAK[+42]YN[+1]ISR	SSDEAYAIAK[+100]K
TYFLK[+42]PSK	VELVPPTPAEIPTAIQSVK[+100]K	EGMTAFVEK[+42]R	GYSK[+100]ALNGFVK
TYFLKPSK[+42]TNEFLENFK	VELVPPTPAEIPTAIQSVKK[+100]	ILSQWK[+42]PEDSKDPTK	ISK[+100]GANPVEIR
PGGPALWGNAFK[+42]R	IIQSAK[+100]TGSFK	LNMQK[+42]SMQNHAAVFR	GQIPNNLAVPLYK[+100]NGVK
TNEFLENFK[+42]NSVHLR	TGSFK[+100]HLTVK	LLFDQFMK[+42]K	LPEIK[+100]NVVSGK
IGTPPKEGVYELATFQMKPGGPALWGNAFK[+42]R	KIIQSAK[+100]TGSFK	GGK[+42]GLGK[+42]GGAK[+42]R	TNLSPK[+100]GGGEPK
VFHIWK[+42]YDNFAHR	LATFWHYAK[+100]VELVPPTPAEIPTAIQSVK	EVTIK[+42]VPAGTR	[+57]MGMTAENLAAK[+100]YNISR
AMYPDYFSK[+42]R	LATFWHYAK[+100]VELVPPTPAEIPTAIQSVKK	GGVK[+42]LEDLIVK	AFIVLNPEFLSHDQEQLIK[+100]ELQHHVK
AADILPK[+42]WLR	FAEIIEK[+100]N[+1]LK	GASIVEDK[+4]LVEDLK[+42]TR	TK[+100]SFFTSQQL
LIK[+42]FFIDQSK	EMLNISGPPLK[+100]AGK	SNIAMQK[+42]MSY	HK[+100]QC[+57]FLYM[+16]VC[+57]QTAK
LIK[+42]FFIDQSKK	QVIDC[+57]QLADVNNLGK[+100]YR	ALK[+42]IPAM[+16]TIAK	SDPIMLLK[+100]DR
YIAQAYDK[+42]PR	DKDDDLPQFTSAGESFNK[+100]LVSGK	VGAFTVVC[+57]KDAEEAK[+42]R	ARPEPNPVIEGDLK[+100]PAK
HVVK[+42]SISVQQEK	LVDPVDRK[+100]PTEIQWR	VGAFTVVC[+57]K[+42]DAEEAKR	LK[+100]TPIAAGHPSMNLLLR
AQQALVQK[+42]R	FNIIQPGPIK[+100]TK	FAK[+42]LRDEFDIVGDVR	LPAK[+100]PEVSSDEDVQYR
SISVQQEK[+42]ETIAK	FNIIQPGPIKTK[+100]	VAAK[+42]LNVAPVSDIIEIK	VGNIGQTNYASSK[+100]AGVIGLTQTAAR
HVVK[+42]SISVQQEKETIAK	K[+42]GK[+100]N[+1]SSVGLIQLNRPK	MGGQTALNC[+57]GVELFK[+42]R	MWK[+100]SPNGTIR
HVVK[+42]SISVQQEK[+42]ETIAK	LPK[+100]QVK[+100]IVE[+22]VGPRDGLQNEK[+42]SIVPTPVK	IDKN[+1]T[+57]K[+42]IIC[+57]QGFTGK	LK[+100]DQDKATPEMVSMLK
C[+57]IEDLK[+42]LLAK	FEK[+100]EMIDR	ELWIIDEK[+42]K	K[+100]AAIISAEGDSK
LNEEK[+42]IAQLEEVK	FEK[+100]EMIDRIPC[+57]GR	LEK[+42]ISTQQVK	AK[+100]VIAATGSDEK
C[+57]IEDLK[+42]LLAKK	FFQPVLK[+100]PMLPPDAFQGK	AK[+42]LVRPPVQVYGIEGR	VESQLK[+100]ILIRPLYSNPPLNGAR
IAQLEEVK[+42]QSSMK	FFQPVLK[+100]PM[+16]LPPDAFQGK	KPVHPNDHVNK[+42]SQSSNDTFPTAMHIAAAVEVHK	VESQLK[+100]ILIRPLYSN[+1]PPLNGAR
RKEEEHMIDWVEK[+42]HVVK	NIDVLK[+100]ATAEEISSK	QK[+42]LFQEDNGMPVHLK	K[+100]E[+57]LSEPSSTR
QIQDAIDMEK[+42]AQQALVQK	ATAEEISSK[+100]TGNK	[+57]ISEQSDAK[+42]LK	DILNMDK[+100]TLK
ETIAK[+42]C[+57]IEDLK	LDPTGRFEK[+100]EMIDR	QGVLK[+42]TPIPILTYQGR	IVLEDGTK[+100]MKG
QIQDAIDMEK[+42]AQQALVQKR	AFPSYFSK[+100]GIPNVLR	QIFLGGVD[+44]K[+42]R	DVK[+100]LAQFIEK
SISVQQEKETIAK[+42]C[+57]IEDLK	YAFGQEK[+100]TVSLNNLSADEVTR	M[+16]GMTAENLAAK[+42]YNISR	TFDK[+100]ILIANR
TTGK[+42]LIAQGR	EC[+57]SEVQPK[+100]LWAR	MGM[+16]TAENLAAK[+42]YNISR	GTHTAMK[+100]SGSLAAESIFK
VTLVSAAPEK[+42]LIC[+57]EMK	WDPDKTGDK[+100]PR	VQITLTSHDC[+57]GGLTK[+42]R	VLYVLK[+100]LYDKIDPEK
VTLVSAAPEK[+42]LIC[+57]EM[+16]K	VSK[+100]IYPLPHMYVIK	AMVASGSELGK[+42]K	AQDEGHLSDIVPFKVPGK[+100]DTVTK
[+57]VTLVSAAPEK[+42]LIC[+57]EMK	EYLLQYNDPK[+100]R	AANEAGYFNEE[+57]MAPIEVK[+42]TKK	[+57]VGAFTVVC[+57]K[+100]DAEEAKR
VMFK[+42]VPGFDR	TYFLK[+100]PSK	AANEAGYFNE[+57]EMAPIEVK[+42]TKK	EK[+100]ITAFVVER
VM[+16]FK[+42]VPGFDR	TYFLKPSK[+100]TNEFLENFK	EHQK[+42]GRPTSTNPIASIFAWTR	GVQK[+100]ILQDYK
VLEK[+42]VTLVSAAPEK	TYFLK[+100]PSKTNEFLENFK	VTLVSAAPEK[+42]LIC[+57]EMK	IIK[+100]DGEQHEDLNEVAK
LIC[+57]EMK[+42]VEEQHTNK	ALAK[+100]DKEWQER	MYFDK[+42]YVLKPATEGK	C[+57]PNC[+57]GTHYK[+100]LVPHQM
EVMK[+42]VMFK	TNEFLENFK[+100]NSVHLR	YEVAIK[+42]EEAK	TIYAGNALC[+57]TVK[+100]C[+57]DEK
IGEEIVITAHILK[+42]QGK	IGTPPKEGVYELATFQMKPGGPALWGNAFK[+100]R	NAFGAPLTK[+42]LQNIQFK	VK[+100]EDEEYKR
VTLVSAAPEK[+42]LIC[+57]EMKVEEQHTNK	LFVVK[+100]PSLYYDAR	IIQSAK[+42]TGSFK	DELFTDTK[+100]AR
IEGTPLETVQK[+42]K	AMYPDYFSK[+100]R	S[+80]LGQW[+32]LQEEK[+42]VPAIYGVDTR	[+57]RAN[+1]VAKPGLVDDFEK[+100]K
[+57]IEGTPLETVQK[+42]K	LIK[+100]FFIDQSK	ILAC[+57]DDLDEAAK[+42]MVVK	[+57]RAN[+1]VAKPGLVDDFEKK[+100]
[+57]IEGTPLETVQKK[+42]	FFIDQSK[+100]KDAEK	TGDTAVFK[+42]DAR	MGK[+100]ITSEELHYFVQNHFTSAR
QWK[+42]IEGTPLETVQKK	YIAQAYDK[+100]PR	DELGLNK[+42]Y[+80]MESDGIK	NYK[+100]TAPFDSR
VLYVLK[+42]LYDKIDPEK	HVVK[+100]SISVQQEK	MGMTAE[+22]NLAAK[+42]YNISR	VESQLK[+100]ILIR
VLYVLK[+42]LYDK	[+57]HVVK[+100]SISVQQEK	[+57]IGHGYK[+42]YAIGSLNEGR	TNEFLENFK[+100]NSVHLR
LYDKIDPEK[+42]LSVNSHFMK	AQQALVQK[+100]R	SVTAPYK[+42]YPR	SIDK[+100]WFLYK
SEIFLK[+42]MSK	[+57]AQQALVQK[+100]R	QQLAPLEK[+42]VR	ILESDRK[+100]EPL
SYGANFSWNK[+42]R	SISVQQEK[+100]ETIAK	SSDEAYAIAK[+42]K	VNVPVIGGHAGK[+100]TIIPLISQC[+57]TPK
NGWSYDVEEK[+42]KVPKPK	HVVK[+100]SISVQQEKETIAK	[+57]FGTK[+42]FGLDLK	EAQIAAK[+100]NLDK
LLTWDVK[+42]DTLIK	C[+57]IEDLK[+100]LLAK	AADILPK[+42]WLR	VPQSTK[+100]AEMDAAVESC[+57]K
LLTWDVKDTLIK[+42]LR	LNEEK[+100]IAQLEEVK	EGM[+16]TAFVEK[+42]R	NK[+100]GVVLGGC[+57]GDK
NRPGNALEK[+42]EVESIGAHLNAYSTR	C[+57]IEDLK[+100]LLAKK	NLSTFAVDGKDC[+57]K[+42]VNK	VGLQVVAVK[+100]APGFGDNRK
YETEK[+42]NNGAGYFLEHLAFK	IAQLEEVK[+100]QSSMK	SLSEK[+42]PPAIDWAYYR	PQTTLEQLQK[+100]LPSVFK
MVLAAAGGVEHQQLLDLAQK[+42]HLSSVSR	RKEEEHMIDWVEK[+100]HVVK	VIIEK[+42]YYTR	TGVVMIPGVSQLTAK[+100]DLK
VVELLADIVQNSSLEDSQIEK[+42]ER	QIQDAIDMEK[+100]AQQALVQK	VDEYDYSK[+42]PIQGQQK	VGDAIPSVEVFEGEPGKK[+100]
NIVPALTSK[+42]K	QSSMK[+100]QIQDAIDMEK	LAVLNPYIK[+42]R	ASAELALGENNEVLK[+100]SGR
NIVPALTSKK[+42]	QIQDAIDMEK[+100]AQQALVQKR	M[+16]GM[+16]TAENLAAK[+42]YNISR	FVVEK[+100]AEQQK
DVK[+42]LAQFIEK	TTGK[+100]LIAQGR	SSGLPITSAVDLEDAAK[+42]K	DILNM[+16]DK[+100]TLK
VQITLTSHDC[+57]GGLTK[+42]R	VTLVSAAPEK[+100]LIC[+57]EMK	SDPIMLLK[+42]DR	VAFTGSTEVGHLIQK[+100]AAGESNLKR
VALQAEK[+42]MNHHPEWFNVYNK	VLEK[+100]VTLVSAAPEK	VEDK[+42]LVEDLK	ARESK[+100]DILVTSEDGITK
TGYSFVNC[+57]K[+42]K	LIC[+57]EMK[+100]VEEQHTNK	LADK[+42]QLSSVVK	AGTFK[+100]LVFTPK
IAKEEIFGPVQPLFK[+42]FK	QGK[+100]TLAFASVDLTNK	TPWELK[+42]WTK	KNPAMYENDK[+100]
EGAK[+42]LLC[+57]GGER	IGEEIVITAHILKQGK[+100]	LSGTSYK[+42]DLMPHDLAR	FFK[+100]NGDTASPK
EEIFGPVQPLFK[+42]FK	VTLVSAAPEK[+100]LIC[+57]EMKVEEQHTNK	YDEGAIEK[+42]LLC[+57]SGVIEQHETK	LKEVLEYNALGGK[+100]YNR
KVGNPFELDTQQGPQVDK[+42]EQFER	TLAFASVDLTNK[+100]TTGK	EGAK[+42]LLC[+57]GGER	TLAKPNMK[+100]NIVVVEGVR
VGNPFELDTQQGPQVDK[+42]EQFER	GK[+100]MELQETIK	SDK[+42]LNEINEK	NNK[+100]EYLEFR
GYSIPEC[+57]QK[+42]MLPK	IEGTPLETVQK[+100]K	MWK[+42]SPNGTIR	HHAAYVNN[+1]LNATEEK[+100]YHEALAK
SMSTDGLMK[+42]FVDSK	IEGTPLETVQKK[+100]	VTLVSAAPEK[+42]LIC[+57]EM[+16]K	KQTMQVDEHARPQTTLEQLQK[+100]LPSVFK
SM[+16]STDGLMK[+42]FVDSK	QWK[+100]IEGTPLETVQKK	DILNMDK[+42]TLK	SSLTTK[+100]GASSFK
IVPNILLEQGK[+42]AK	QWK[+100]IEGTPLETVQK	YAPVAK[+42]DLASR	EWPANLDLK[+100]K
IVPNILLEQGKAK[+42]	VLYVLK[+100]LYDKIDPEK	STK[+42]WLAESIR	K[+100]FKPGYLEATLNWFR
LVAQLYK[+42]IVPNILLEQGK	VLYVLK[+100]LYDK	ANLVFK[+42]EIEKK[-128]	AK[+100]LLLEGVENK
HLPKDPMFK[+42]LVAQLYK	GYK[+100]NVFNALVR	DVK[+42]LAQFIEK	SK[+100]DASPGSPLEK
EVGKDVSDEK[+42]LR	LSDIPEGK[+100]NMAFK	TFDK[+42]ILIANR	AQDAK[+100]QAGLVSK
IK[+42]TFK[+42]QQHGK	LNFNLEK[+100]SR	KEEIFGPVQPLFK[+42]FK	QTK[+100]GLYPAPLK
LRPK[+42]FALAQAQK	TDTK[+100]LNFNLEK	ELFPDWK[+42]EK	LQGAQMLQMLEK[+100]SLRK
LRPK[+42]FALAQ[+1]AQK	K[+100]DMVILEK	GVQK[+42]ILQDYK	LSSALK[+100]AGVTAAK
LRPK[+42]FALAQAQ[+1]K	LAVEAAK[+100]VR	EK[+42]ITAFVVER	GK[+100]VVGNTTSGSYSYSIQK
ALAAFLK[+42]K	WK[+100]MEFDTR	TDFD[+57]K[+42]N[+1]KIWYEHR	NQVTATK[+100]ADGSTQVIDTK
LMDK[+42]VELLLPK	DVAYQYVKK[+100]GAR	TFQDC[+57]YSSK[+42]FLSHWDHITR	LGGEVSC[+57]LVAGTK[+100]C[+57]DKVVQDLC[+57]K
DIIFAVK[+42]K	DVAYQYVK[+100]KGAR	GC[+57]FHAEIVPVTTTVLNDKGDK[+42]K	SVDEGLLDSK[+100]R
DFLIPIGK[+42]AK	DVAYQYVK[+100]K	LK[+42]RPLKMEDPIC[+57]ENEILETLHAIASK	LEETYTNKDVDK[+100]ALLK
DFLIPIGKAK[+42]	LLTWDVK[+100]DTLIK	LKRPLK[+42]MEDPIC[+57]ENEILETLHAIASK	KWYDLMIQNK[+100]DDLAK
VFLLGEEVAQYDGAYK[+42]VSR	NRPGNALEK[+100]EVESIGAHLNAYSTR	K[+42]KYPYWPHQPIENL	K[+100]WYDLMIQNKDDLAK
VFLLGEEVAQ[+1]YDGAYK[+42]VSR	YETEK[+100]NNGAGYFLEHLAFK	KK[+42]YPYWPHQPIENL	ASSAK[+100]MGLVETK
ISQAEEDDQQLLGHLLLVAK[+42]K	MVLAAAGGVEHQQLLDLAQK[+100]HLSSVSR	DELFTDTK[+42]AR	VKHK[+100]QC[+57]FLY
ISQAEEDDQQLLGHLLLVAKK[+42]	M[+16]VLAAAGGVEHQQLLDLAQK[+100]HLSSVSR	VMFK[+42]VPGFDR	K[+100]APLVLEQGLR
ISQAEEDDQ[+1]QLLGHLLLVAK[+42]K	DVK[+100]LAQFIEK	ATLSEDKK[+42]YFILNGSK	ETEC[+57]TYFSTPLLLGKK[+100]
ISQAEEDDQQ[+1]LLGHLLLVAK[+42]K	LAQFIEK[+100]AAASL	[-18]EWPANLDLK[+42]K	K[+100]MNLGVGAYRDDNGKPYVLPSVR
LVVNDGK[+42]MGAQSVYHLHIHVLGGR	IAKEEIFGPVQPLFK[+100]FK	AIGNALK[+42]SWNETFHAR	LVEEAIQC[+57]AEK[+100]IASNSK
AQK[+42]AAPGGASPTIFSR	EEIFGPVQPLFK[+100]FK	DFAEK[+42]ELVPIAAQLDR	EIADKFINEVVK[+100]QTQK
GVEVTVGHEQEEGGK[+42]WPYAGTAEAIK	FKK[+100]IEEVIQR	GASIVEDK[+42]LVEDLK[+42]TR	K[+100]TLKGLNSDSVTEETLR
NLSTFAVDGK[+42]DC[+57]K	FK[+100]KIEEVIQR	[+57]AFGGQSLK[+42]FGK	AVLIDK[+100]DQTPK
NLSTFAVDGKDC[+57]K[+42]VNK	LFINNEWHDAVSK[+100]K	K[+42]DPGNEVK[+42]LR	DAQLIK[+100]ELGLK
SLSDEAK[+42]IGAHGKPVIFLHPK	GFFIK[+100]PTVFGDVQDGMR	KEPLFGISTGNIITGLAAGAK[+42]SYK	FFQEEVIPHHTEWEK[+100]AGEVSR
SLSDEAK[+42]IGAHGK	VAFTGSTEVGHLIQK[+100]AAGESNLKR	IFYTTTPVK[+42]K	QLAAEQGK[+100]DIR
LNHVAVAVPDLEK[+42]ASSFYR	GMK[+100]GLVYETSVLDPDEGIR	NYK[+42]TAPFDSR	GK[+100]LDGNQDLIR
MELLHPLGSDSPITGFLQK[+42]NK	[+57]GMK[+100]GLVYETSVLDPDEGIR	VESQLK[+42]ILIR	GK[+100]SGEIEPVSVK
HNLK[+42]LGFMSAFVK	GM[+16]K[+100]GLVYETSVLDPDEGIR	HPQVQEAQVVGVK[+42]DER	IIK[+100]PC[+57]NHVLSLSFPIR
HNLK[+42]LGFM[+16]SAFVK	GYSIPEC[+57]QK[+100]MLPK	SIDK[+42]WFLYK	LNMQK[+100]SMQNH
[+57]HNLK[+42]LGFMSAFVK	HLPK[+100]DPMFK	TIFK[+42]DLPLPR	SILVK[+100]DTQAMK
K[+42]HNLKLGFMSAFVK	IVPNILLEQGK[+100]AK	[+42]SDSRDPASDQMK[+42]QWK	ANVK[+100]GYLGPEQLPDC[+57]LK
KHNLK[+42]LGFMSAFVK	ALGFPLERPK[+100]SMSTDGLMK	VEK[+42]QVNDAVAK	GKQTMQVDEHARPQTTLEQLQK[+100]LPSVFK
K[+42]HN[+1]LK[+42]LGFMSAFVK	ALGFPLERPK[+100]SMSTDGLM[+16]K	LVSSVSDLPK[+42]R	GTK[+100]WGLGGTC[+57]VNVGC[+57]IPK
TINELGEK[+42]AR	LVAQLYK[+100]IVPNILLEQGK	VGAFTVVC[+57]K[+42]DAEEAK[+42]R	WLQEEK[+100]VPAIYGVDTR
TGAAPAK[+42]AKPAETPAPAHK	HLPKDPMFK[+100]LVAQLYK	AEK[+42]GIDLTQVK	ASSAK[+100]M[+16]GLVETK
IQEIQVVK[+42]LEK	DVLSNLIPK[+100]EQAR	IPVPEDKYTALVDQEEK[+42]EDVK	MELK[+100]ADQLYK
ANLEK[+42]AQSELSGAADEAAR	LMDKVELLLPK[+100]K	C[+57]IEDLK[+42]LLAK	M[+16]K[+100]YNLGLDLR
IEANEALVK[+42]ALE	LMDKVELLLPKK[+100]	VDFSK[+42]VPK[+42]LK	LIK[+100]FFIDQSK
GYNK[+42]VSPFFVPK	DIIFAVKK[+100]	AFVEFLTDEIKEEK[+42]K	YHGQLTK[+100]EAAMGQGFDR
GPHEGQFNEENFVSK[+42]SDAK	DIIFAVK[+100]K	AFVEFLTDEIK[+42]EEKK	EPIIC[+57]K[+100]NIPR
DTPENNPDTPFDFTPENYK[+42]R	DFLIPIGK[+100]AK	ALAPEYAK[+42]AAAK	FELQGSGHSLLPK[+100]EIVR
AIK[+42]LAANDFFR	VLEDNSVPQVK[+100]DIIFAVK	GLK[+42]LTFDSSFSPNTGKK	IGEK[+100]YVDMSAK
GAAVNLTLVTPEK[+42]AIK	KLAYRPPK[+100]	FAEIIEK[+42]NLK	QEVAFFDK[+100]TR
GAAVNLTLVTPEKAIK[+42]	GK[+100]GYYDTYLKR	SVLANGMK[+42]LLGITPVC[+57]R	IMIPLK[+100]TSPLQ
IEAAC[+57]FATIK[+42]DGK	NLSTFAVDGK[+100]DC[+57]K	[+57]GASIVEDKLVEDLK[+42]TR	K[+100]ILVPALMVTAEKDIVLRPEMSK
MGLKGPLK[+42]TPIAAGHPSMNLLLR	EFHGAK[+100]KPIGLC[+57]C[+57]IAPVLAAK	DILNM[+16]DK[+42]TLK	AAK[+100]DGANIVIAAK
MGLK[+42]GPLKTPIAAGHPSMNLLLR	VIK[+100]GVEVTVGHEQEEGGKWPYAGTAEAIK	STIESALK[+42]TEK	LDQVEK[+100]ELLR
GPLK[+42]TPIAAGHPSMNLLLR	NK[+100]VVTTPAFMC[+57]ETALHHIHDGIGAMVK	ARPEPNPVIEGDLK[+42]PAK	M[+16]GLVETK[+100]LAIIPGGGGTQR
LITEEASK[+42]R	VLK[+100]EFHGAK	VALQAEK[+42]MNHHPEWFNVYNK	DDGAAILVAVSNM[+16]VQK[+100]IR
VLSK[+42]HNFGPITTDIR	LNHVAVAVPDLEK[+100]ASSFYR	FSGGYPALMDC[+57]MNK[+42]LK	EDYK[+100]VRVDEYDYSKPIQGQQK
TEPIPVTAK[+42]HHVSGNR	IGAHGKPVIFLHPK[+100]DC[+57]GGVLVELEQA	AHNPTGVDPRPEQWK[+42]EIASVVK	DPAELK[+100]AIFLK
EVC[+57]SEK[+42]TGHAEVVR	HNLK[+100]LGFMSAFVK	AGTFK[+42]LVFTPK	LLSGTSYK[+100]DLMPHDLAR
K[+42]FWVLK	HNLK[+100]LGFM[+16]SAFVK	LKDQDK[+42]ATPEMVSMLK	S[-18]DGK[+100]ISEQSDAK
SKEEYQK[+42]VLSK	KHNLK[+100]LGFMSAFVK	LEDLIVK[+42]DGLTDVYNK	SQVDK[+100]LTLTSR
NPTYK[+42]EVC[+57]SEK	ANLEK[+100]AQSELSGAADEAAR	VLYVLK[+42]LYDKIDPEK	K[+100]ILIRPLYSNPPLNGAR
ATFYK[+42]QLPQDLR	IEANEALVK[+100]ALE	VM[+16]FK[+42]VPGFDR	MLQMLEK[+100]SLR
ATFYK[+42]QLPQ[+1]DLR	GYNK[+100]VSPFFVPK	NEK[+42]SIVPTPVK	TVVC[+57]K[+100]DAEEAK
NALSLAMLK[+42]SLR	[+57]GYNK[+100]VSPFFVPK	GGIAHLFK[+42]QNK	ANVK[+100]GYLGPE[+22]QLPDC[+57]LK
[-17]QGIDHEYLSSVDLK[+42]QR	SDAK[+100]SMSSSTIMAVGAAELALK	GQK[+42]VLDSGAPIK	LVFTPK[+100]DGSSAK
YEEDK[+42]FYLEPYLK	AIK[+100]LAANDFFR	EWPANLDLK[+42]K	SILVK[+100]DTQAM[+16]K
K[+42]WYYNAAGFNK	GAAVNLTLVTPEK[+100]AIK	C[+57]PNC[+57]GTHYK[+42]LVPHQM	K[+100]IAKAFAISGPF
YEEDKFYLEPYLK[+42]EVIR	IEAAC[+57]FATIK[+100]DGK	LIDEK[+42]VQELK	ISDHLEAAMEMIPVLK[+100]K
SAVSASSK[+42]WLDGFRK	MGLKGPLK[+100]TPIAAGHPSMNLLLR	TIYAGNALC[+57]TVK[+42]C[+57]DEK	AK[+100]TNADTDGMVK
SAVSASSK[+42]WLDGFR	GPLK[+100]TPIAAGHPSMNLLLR	AIDQEMFK[+42]LSTLDVTHAPLVDK	K[+100]GDEYVINGQK
DQWTKYEEDK[+42]FYLEPYLK	VLSK[+100]HNFGPITTDIR	VK[+42]SLNDITK[+42]R	K[+100]GDEYVIN[+1]GQK
GEIAK[+42]IIR	EVC[+57]SEK[+100]TGHAEVVR	LSSALK[+42]AGVTAAK	EIGFSDK[+100]QISK
VLSGTLK[+42]LDSK	SKEEYQK[+100]VLSK	SGQQEGAK[+42]LLC[+57]GGGAAADR	IMIPLK[+100]ISPLQ
HIK[+42]FSC[+57]FYHYAVDNLGADAVATGHYAR	NPTYK[+100]EVC[+57]SEK	[+57]VTLVSAAPEK[+42]LIC[+57]EMK	DNPK[+100]VVHAFDMEDLGDK
NYVQGINLVQAK[+42]K	IGTEGQGFLIAMK[+100]GLNGGR	LVQK[+42]YEIALAPGMGEVK	K[+100]YTEQITNEK
NYVQGINLVQAKK[+42]	NALSLAMLK[+100]SLR	ENGTK[+42]LSMTNDPLEAAR	VLYVLK[+100]LYDK
TVLK[+42]SFLSPNQILK	YEEDK[+100]FYLEPYLK	VINK[+42]MSPTSLK	[+57]GK[+100]VVGNTTSGSYSYSIQK
KLDQVEK[+42]ELLR	K[+100]WYYNAAGFNK	TNEFLENFK[+42]NSVHLR	K[+100]LFSGATMASSR
K[+42]LDQVEK[+42]ELLR	HQILPK[+100]DQWTK	LHTEGDKAFVEFLTDEIK[+42]EEK	IGEK[+100]YVDM[+16]SAK
SLNDITK[+42]R	YEEDKFYLEPYLK[+100]EVIR	LHTEGDK[+42]AFVEFLTDEIKEEK	YQK[+100]TFTVIEK
VGQLLK[+42]DPK	SAVSASSK[+100]WLDGFRK	SVDEGLLDSK[+42]R	GYEPDPNIVK[+100]LAEQYAK
EK[+42]FSPLTANLM[+16]NLLAENGR	DDTLHETEDVK[+100]EAIR	VESQLK[+42]ILIRPLYSNPPLNGAR	QPLPK[+100]TEVNQIHEDC[+57]K
EK[+42]FSPLTAN[+1]LMNLLAENGR	DQWTKYEEDK[+100]FYLEPYLK	VESQLK[+42]ILIRPLYSN[+1]PPLNGAR	K[+100]FVIPDFEEFTGHVDR
EK[+42]FSPLTANLMNLLAENGR	VLSGTLK[+100]LDSK	PGMLDFVNK[+42]AK	K[+100]NAISFQMYR
EK[+42]FSPLT[+57]ANLMNLLAENGR	TVLK[+100]SFLSPNQILK	GILLYGTK[+42]AQR	GYEPDPNIVK[+100]LAEQ[+1]YAK
LDQVEK[+42]ELLR	[+57]TVLK[+100]SFLSPNQILK	AFIVLNPEFLSHDQEQLIK[+42]ELQHHVK	LVAQLYK[+100]IVPN
IGEK[+42]YVDMSAK	KLDQVEK[+100]ELLR	TC[+57]FSMVPALQK[+42]ELDGR	RVESQLK[+100]ILIRPLYSNPPLN[-17]GAR
IGEK[+42]YVDM[+16]SAK	K[+100]LDQVEKELLR	FNNVEAGK[+42]Y[-2]TVGLGQTR	VLD[+22]SGAPIK[+100]IPVGPETLGR
VSLAVLNPYIK[+42]R	VGQLLK[+100]DPK	ASSAK[+42]MGLVETK	LDGSLSK[+100]DALSR
YVDMSAK[+42]SK	[+57]VGQLLK[+100]DPK	MEEFK[+42]DQLPADEC[+57]NK	LAQFIEK[+100]AAASL
SFLSPNQILK[+42]LEIK	EK[+100]FSPLTANLM[+16]NLLAENGR	FNNVEAGK[+42]YTVGLGQTR	EAGEQVASSPAEVAEK[+100]ADR
EKKLDQVEK[+42]ELLR	EK[+100]FSPLTANLMNLLAENGR	MK[+42]YNLGLDLR	VNNLNATEEK[+100]YHEALAK
EK[+42]KLDQVEK[+42]ELLR	LDQVEK[+100]ELLR	FGELALTK[+42]ESK	LNLEK[+100]MMEQK
EKK[+42]LDQVEKELLR	IGEK[+100]YVDMSAK	TYVEK[+42]VDELK	NRPGNALEK[+100]EVESIGAHLNAYSTR
GEVPC[+57]TVTTASPLDDAVLSELK[+42]TVLK	VSLAVLNPYIK[+100]R	PQTTLEQLQK[+42]LPSVFK	QK[+100]ADEAYLIGR
VK[+42]SLNDITK[+42]R	YVDMSAK[+100]SK	TGVVMIPGVSQLTAK[+42]DLK	ASIK[+100]K[+42]GEDFVK
GASSFK[+42]ITR	SFLSPNQILK[+100]LEIK	NAEK[+42]YAEEDR	ASIK[+42]K[+100]GEDFVK
IGLFVK[+42]AGSR	EK[+100]KLDQVEKELLR	FSTEQLPK[+42]FK	SDGK[+100]ISEQSDAK
QASLK[+42]DYEETIGK	EKK[+100]LDQVEKELLR	VGDAIPSVEVFEGEPGK[+42]K	EFK[+100]GLGDC[+57]LVK
QASLKDYEETIGK[+42]AK	GEVPC[+57]TVTTASPLDDAVLSELK[+100]TVLK	ASAELALGENNEVLK[+42]SGR	GLGDC[+57]LVK[+100]IYK
[-17]QASLKDYEETIGK[+42]AK	LEIK[+100]TDPSIMGGMIVR	AVLIDK[+42]DQTPK	HLLPLVQC[+57]PTLIVHGEK[+100]DPLVPR
DYEETIGK[+42]AK	LEIK[+100]TDPSIMGGM[+16]IVR	DAQLIK[+42]ELGLK	GTK[+100]FGLFTPGSR
IVLVPSK[+42]K	VK[+100]SLNDITKR	GK[+42]LDGNQDLIR	RVESQLK[+100]ILIRPLYSN[+1]PPLNGAR
IVLVPSKK[+42]	YATALYSAASK[+100]EK	QLIEEK[+42]AIER	IM[+16]IPLK[+100]ISPLQ
LIDEK[+42]VQELK	YATALYSAASKEK[+100]	VNVPVIGGHAGK[+42]TIIPLISQC[+57]TPK	GYPVYSHTEK[+100]SNIAMQK
VQELK[+42]AQLQETGPDGVR	WAK[+100]IILPR	PILGVTEAFK[+42]R	AK[+100]DINQEVYNFLATAGAK
IGHGYK[+42]YAIGSLNEGR	GGLGLAGAK[+100]AK	LKEVLEYNALGGK[+42]YNR	[+57]GQK[+100]VLDSGAPIK
[+57]IGHGYK[+42]YAIGSLNEGR	GASSFK[+100]ITR	TVPYADPDHASLK[+42]ILAR	LAVDAVIAELK[+100]K
ASSTC[+57]QLTFENVKVPETNILGK[+42]IGHGYK	IGLFVK[+100]AGSR	SAHGTNPASAHMAGMK[+42]IQPVEVDR	LAVDAVIAELKK[+100]
FAQEHVAPLVSSMDENSK[+42]MEK	LASSLTTK[+100]GASSFK	VQELK[+42]AQLQETGPDGVR	FVESK[+100]SDKWIDIHNPATNEVVGR
GWYQYDK[+42]PLGR	MGK[+100]ITSEELHYFVQNHFTSAR	RGGNVLITDTWISMGQEDEKK[+42]K	VAEQLHNEGFK[+100]
IITSTLEK[+42]EASK	AVAQGNLSSADVQAAK[+100]NK	GGNVLITDTWISMGQEDEK[+42]KKR	WLK[+100]DQELSPR
[+57]IITSTLEK[+42]EASK	AVAQGNLSSADVQAAKNK[+100]	VDGNDVFAVYNATK[+42]EAR	AEAQIAAK[+100]NLDK
SANK[+42]WSTPSGASWK	QASLK[+100]DYEETIGK	YYNK[+42]YINVR	ELEDFK[+100]LQHGSILGFPK
ALQYAFFAEK[+42]SANK	[-17]QASLK[+100]DYEETIGK	GHPALEDK[+42]NVPVYKPQTLDTQR	ITPFEEK[+100]MIAEAIPELK
KIITSTLEK[+42]EASK	[+57]QASLK[+100]DYEETIGK	ELISK[+42]FLLNR	LEQSTAVPAQPHWDK[+100]PR
LQK[+42]YYR	QASLKDYEETIGK[+100]AK	GITAFIVEK[+42]GMPGFSTSK	NPPK[+100]MLFLLGADGGC[+57]ITR
HPYEVAIK[+42]EEAK	[-17]QASLKDYEETIGK[+100]AK	K[+42]FKPGYLEATLNWFR	TVDPTTAPSK[+100]TR
ILNKPVPSLPNMDSVFAEAIAK[+42]VR	DYEETIGK[+100]AK	[-17]QGIDHEYLSSVDLK[+42]QR	ALDLDPSK[+100]TN[+1]VSGGAIALGHPLGGSGSR
VSDLAGLDVGWK[+42]VR	VRQASLK[+100]DYEETIGK	VINK[+42]M[+16]SPTSLK	K[+100]SFLSPNQILK
HISTDEALK[+42]LGILDVVVK	K[+100]QGGTVVYGGK	GK[+42]ISVNDFIIK	NLGEILK[+100]AAGC[+57]DFNNVVK
RILNKPVPSLPNMDSVFAEAIAK[+42]VR	DYEETIGK[+100]AKK	DRTFPTPIAK[+42]PPVFTGK	LADK[+100]VNSSWQK
VSGLYK[+42]TLK	K[+100]AWNIWADIPAPK	IFGQANTSLK[+42]R	LVVSDHSHEGWLDFC[+57]SLIK[+100]SASPDHTC[+57]IK
YGK[+42]WTTTQYTEAK	AVEEAK[+100]KQGGTVVYGGK	FNNVE[+22]AGK[+42]YTVGLGQTR	GASEK[+100]DIVHSGLAYTMER
IHYDSIK[+42]LYER	QGLSSSIFTK[+100]DLGR	GK[+42]LSIQC[+57]YLR	VMIGESIDEK[+100]R
ISDHLEAAMEMIPVLKK[+42]	QASLKDYEETIGK[+100]AKK	MELK[+42]ADQLYK	YQQLIK[+100]ENLK
ISDHLEAAMEMIPVLK[+42]K	IVLVPSK[+100]K	M[+16]K[+42]YNLGLDLR	LM[+16]EVK[+100]LGELPSWIMM[+16]R
TNWFEPVGSEYK[+42]QVMQR	IVLVPSKK[+100]	[+57]MTSQ[+1]K[+42]TFESLVDFC[+57]K	LMEVK[+100]LGELPSWIM[+16]M[+16]R
MIGLDHPLIPVQHQYVVTSTIPEVKALK[+42]	AVIK[+100]ETLR	ALMGLYNGQVLC[+57]K[+42]K[+42]NK	LM[+16]EVK[+100]LGELPSWIM[+16]MR
MIGLDHPLIPVQHQYVVTSTIPEVK[+42]ALK	IGHGYK[+100]YAIGSLNEGR	FVGIKDEDQLEAFLK[+42]K	IGPVPAINGALK[+100]K
M[+16]IGLDHPLIPVQHQYVVTSTIPEVK[+42]ALK	ASSTC[+57]QLTFENVKVPETNILGK[+100]IGHGYK	EQESEVDMK[+42]SATDNAAR	AGK[+100]GEVTFEDVK
K[+42]YGALLKYPAPVTSLKPRPDGTWDVETPQGSVR	VPETNILGK[+100]IGHGYK	QYLEK[+42]GLLVPDHVITR	GYK[+100]NVFNALVR
KYGALLK[+42]YPAPVTSLKPRPDGTWDVETPQGSVR	GWYQYDK[+100]PLGR	IGEK[+42]YVDMSAK	DYEETIGK[+100]AKK
KIHYDSIK[+42]LYER	IITSTLEK[+100]EASK	[-17]QTMQVDEHARPQTTLEQLQK[+42]LPSVFKK	AYVNAIEK[+100]VFK
DGLLFGPYESQEK[+42]MK	K[+100]IITSTLEK	HHAAYVNNLN[+1]ATEEK[+42]YHEALAK	SLK[+100]DYEETIGK
LATTPVRVDEFK[+42]YQMTR	FAQTVIGK[+100]PIEPR	LYMVC[+57]QTAK[+42]K	LFIDGK[+100]FVESK
MK[+42]LQASWVTHGVPPGFGK	SGQASAK[+100]PNLR	VLNAPPGISLISFNDK[+42]AK	VKK[+100]GSLLIDSSTIDPSVSK
TNWHATEQYIIEPEK[+42]IHELFPLLNM[+16]NK	IHK[+100]PDPWLSEFLSQYR	KHTSSLK[+42]VTNEPILAFSQGSPER	VK[+100]KGSLLIDSSTIDPSVSK
FIHVSHLNASMK[+42]SSSK	VSGLYK[+100]TLK	SLPPHQK[+42]VPLPSLSPTMQAGTIAR	GATPYGGVK[+100]LEDLIVKDGLTDVYNK
WLSSEIEETK[+42]PAK	[+57]VSGLYK[+100]TLK	LDQVEK[+42]ELLR	FANDATFEIK[+100]K
DAAHPQFK[+42]EIQK	YGK[+100]WTTTQYTEAK	YFLDK[+42]TLTSR	IK[+100]VEKPVVEMDGDEMTR
ARPEPNPVIEGDLK[+42]PAK	IHYDSIK[+100]LYER	LMNESLMLVTALNPHIGYDK[+42]AAK	IKVEK[+100]PVVEMDGDEMTR
QQQAK[+42]FDQC[+57]VLDK	ISDHLEAAMEMIPVLKK[+100]	ETEC[+57]TYFSTPLLLGK[+42]K	[+57]VLDSGAPIK[+100]IPVGPETLGR
TDFQQGC[+57]AK[+42]TLYHSVHEK	ISDHLEAAMEMIPVLK[+100]K	GGIMLPEK[+42]SQGK	AK[+32]K[+100]M[-48]GLVDQLVEPLGPGIK
DAQLIK[+42]ELGLK	TNWFEPVGSEYK[+100]QVMQR	EGLEAQQTK[+42]LK	AK[+100]K[+32]M[-48]GLVDQLVEPLGPGIK
DFFGETVK[+42]K	TNWFEPVGSEYK[+100]QVM[+16]QR	GAVEIIFK[+42]GHQDVEAAQAEYVEK	LPMGMTAENLAAK[+100]YNISR
AGMSTAQAQHFLEK[+42]ISTQQVK	GK[+100]VVGNTTSGSYSYSIQK	IPEQSVLLLHAC[+57]AHNPTGVDPRPEQWK[+42]EIASVVK	LASLSEK[+100]PPAIDWAYYR
AGM[+16]STAQAQHFLEK[+42]ISTQQVK	[+57]GK[+100]VVGNTTSGSYSYSIQK	LVEEAIQC[+57]AEK[+42]IASNSK	EATK[+100]FAAAYC[+57]R
KGQYIFK[+42]EIPLLK	YPAPVTSLK[+100]PRPDGTWDVETPQGSVR	LPPGAFSGLWK[+42]NQEAFK	LM[+16]EVK[+100]LGELPSWIM[+16]M[+16]R
LIENTDAAC[+57]K[+42]YGAFGLPTTVAHVDGK	KYGALLK[+100]YPAPVTSLKPRPDGTWDVETPQGSVR	KQTMQVDEHARPQTTLEQLQK[+42]LPSVFK	YFPTQALNFAFK[+100]DKYK
NK[+42]LIENTDAAC[+57]K	MIGLDHPLIPVQHQYVVTSTIPEVK[+100]ALKR	MLQMLEK[+42]SLR	SC[+57]FQYSIQK[+100]K
EIPLLK[+42]QFFQVPLNIPK	EVGK[+100]MIGLDHPLIPVQHQYVVTSTIPEVK	K[+42]IAKAFAISGPF	VIGMHYFSPVDK[+100]MQLLEIITTDK
FLTTVSMEQPEMLEK[+42]VSR	EVGK[+100]M[+16]IGLDHPLIPVQHQYVVTSTIPEVK	KIAK[+42]AFAISGPF	AASGTK[+100]EDPNLVPSISNKR
QFFQVPLNIPKDFFGETVK[+42]K	DGLLFGPYESQEK[+100]MK	ANIMK[+42]LGDGLFLQC[+57]C[+57]R	AASGTKEDPNLVPSISNK[+100]R
QFFQVPLNIPKDFFGETVKK[+42]	LNKPADFIGK[+100]QALK	AGK[+42]YTVGLGQTR	EGVK[+100]VMPNAIVQSVGVSGGR
STPAITLENPDIK[+42]YPLR	K[+100]ADIINVVNGPIT[+57]YSPDILPMVGPHQGVR	AFAAGADIK[+42]EMQ	GDPYPQEVGATVHK[+100]VMEK
TIFK[+42]DLPLPR	K[+100]ADIINVVNGPITY[+57]SPDILPMVGPHQGVR	QQVYK[+42]TVEEK	YDHLGDSPK[+100]ILQDIASGR
VLAK[+42]LAEK	K[+100]ADIINVVNGPITYS[+57]PDILPMVGPHQGVR	EIGFSDK[+42]QISK	GPLK[+100]TPIAAGHPSMNLLLR
VETTEDLVAK[+42]LK	K[+100]ADIINVVNGPITYSPDILPMVGPHQGVR	TVGDVNTDRPGLLDLK[+42]GK	IITGLAAGAK[+100]SYK
VETTEDLVAKLK[+42]	VDEFK[+100]YQMTR	GC[+57]GGVITLNRPK[+42]FLNALSLNMIR	IAKEEIFGPVQPLFK[+100]FK
LAEK[+42]EKVDLLFLGK	TNWHATEQYIIEPEK[+100]IHELFPLLNM[+16]NK	MGLVETK[+42]LAIIPGGGGTQR	MK[+100]DPMAIFFTSGTTGYPK
YATLPNIMK[+42]AK	YGALLK[+100]YPAPVTSLKPRPDGTWDVETPQGSVR	VYAEDPYK[+42]SFGLPSIGR	IK[+100]VEKPVVEMDGDEM[+16]TR
VKPDK[+42]SGVVTDGVK	LTSEDLSDDAFK[+100]FLQTK	IMIPLK[+42]ISPLQ	IK[+100]VEKPVVEM[+16]DGDEMTR
EK[+42]VDLLFLGK	NVK[+100]PEDIKR	DDGAAILVAVSNMVQK[+42]IR	IKVEK[+100]PVVEMDGDEM[+16]TR
VIDFAVK[+42]IR	SVAQYTGGIIK[+100]VER	VLYVLK[+42]LYDK	IKVEK[+100]PVVEM[+16]DGDEMTR
ANVAKPGLVDDFEK[+42]K	FIHVSHLNASMK[+100]SSSK	TSFGSLK[+42]DEDR	VGFIGLGNMGNPMAK[+100]NLMK
ANVAKPGLVDDFEKK[+42]	WLSSEIEETK[+100]PAK	NQAADQITK[+42]LYHLFLK	AK[+100]VAVLGASGGIGQPLSLLLK
AN[+1]VAKPGLVDDFEK[+42]K	AIAQASK[+100]EAGVER	GTK[+42]WGLGGTC[+57]VNVGC[+57]IPK	AC[+57]AHNPTGVDPRPEQWK[+100]EIASVVK
AN[+1]VAKPGLVDDFEKK[+42]	ARPEPNPVIEGDLK[+100]PAK	IGEK[+42]YVDM[+16]SAK	K[+100]LLGQQVVSPVK
IPVPEDKYTALVDQEEK[+42]EDVKSC[+57]AEFVSGSQLR	TDFQQGC[+57]AK[+100]TLYHSVHEK	FFQEEVIPHHTEWEK[+42]AGEVSR	[+57]RVESQLK[+100]ILIRPLYSNPPLNGAR
IPVPEDKYTALVDQEEKEDVK[+42]SC[+57]AEFVSGSQLR	DAQLIK[+100]ELGLK	LVAQLYK[+42]IVPN	LQDC[+57]MSK[+100]MQR
IQEYEK[+42]QLEK	QMFEPK[+100]SC[+57]TYTYLLGDR	[+57]FNNVEAGK[+42]YTVGLGQTR	LPMGM[+16]TAENLAAK[+100]YNISR
[+57]IQEYEK[+42]QLEK	DFFGETVK[+100]K	LKSGETTTAEEIK[+42]AFC[+57]K	LPM[+16]GMTAENLAAK[+100]YNISR
K[+42]KYPYWPHQPIENL	AGMSTAQAQHFLEK[+100]ISTQQVK	TYAK[+42]LPPNAMR	VIGMH[+16]YFSPVDK[+100]MQLLEIITTDK
KK[+42]YPYWPHQPIENL	ISTQQVK[+100]NK	VLYVPGNDEK[+42]K	DVK[+100]GQIGAPMPGK
YNALK[+42]IPVPEDK	KGQYIFK[+100]EIPLLK	LAQFIEK[+42]AAASL	LPMGM[+16]TAEN[+1]LAAK[+100]YNISR
[+57]YNALK[+42]IPVPEDK	LIENTDAAC[+57]K[+100]YGAFGLPTTVAHVDGK	DDGAAILVAVSNM[+16]VQK[+42]IR	LPM[+16]GMTAEN[+1]LAAK[+100]YNISR
IPVPEDKYTALVDQEEK[+42]EDVK	NK[+100]LIENTDAAC[+57]K	DTVLLPQTSFPMK[+42]LLGR	EHHFEAIALVEK[+100]ALQTTYGTNAPR
IPVPEDK[+42]YTALVDQEEKEDVK	EIPLLK[+100]QFFQVPLNIPK	C[+57]DK[+42]VVQDLC[+57]K	ADTLDLPEELPGVK[+100]PFTR
YNALK[+42]IPVPEDKYTALVDQEEKEDVK	LALNC[+57]VGGK[+100]SSTELLR	LLLQVQHASK[+42]Q	IEANEALVK[+100]ALE
LASLSEK[+42]PPAIDWAYYR	LALN[+1]C[+57]VGGK[+100]SSTELLR	C[+57]EVNGEK[+42]AHPLFTFLR	TAFGK[+100]PLVEQGTILADIAR
KYNALK[+42]IPVPEDK	KLVK[+100]EIIAVSC[+57]GPSQC[+57]QETIR	GTFASLSELHC[+57]DK[+42]LHVDPENFR	RGC[+57]GGVITLNRPK[+100]FLNALSLNMIR
AIGNALK[+42]SWNETFHAR	K[+100]LVKEIIAVSC[+57]GPSQC[+57]QETIR	IGTEGQGFLIAMK[+42]GLNGGR	MGM[+16]K[+100]AQDTAELFFEDVR
YTALVDQEEK[+42]EDVK	[+57]KLVK[+100]EIIAVSC[+57]GPSQC[+57]QETIR	LSSLDVVHAALVNK[+42]FWLFGGNER	M[+16]GMK[+100]AQDTAELFFEDVR
KYNALK[+42]IPVPEDKYTALVDQEEKEDVK	LAEKEK[+100]VDLLFLGK	AIK[+42]LAANDFFR	QVIDC[+57]QLADVNNLGK[+100]YR
YTALVDQEEKEDVK[+42]SC[+57]AEFVSGSQLR	LAEK[+100]EKVDLLFLGK	[+42]AR[+16]ESK[+42]DILVTSEDGITK	VFVQK[+100]EIADKFINEVVK
PGLVDDFEK[+42]K	VKPDK[+100]SGVVTDGVK	NVK[+42]TLIFC[+57]SGK	DIGNIISDAMK[+100]K
YNALK[+42]IPVPEDKYTALVDQEEKEDVKSC[+57]AEFVSGSQLR	LK[+100]LPAVVTADLR	VDC[+57]AVLDC[+57]EDGVAENK[+42]K	VPQSTK[+100]AEMDAAVESC[+57]KR
MGGTLPK[+42]YR	LVK[+100]EIIAVSC[+57]GPSQC[+57]QETIR	LEETYTNK[+42]DVDK[+42]ALLK	VIGM[+16]HYFSPVDK[+100]M[+16]QLLEIITTDK
M[+16]GGTLPK[+42]YR	LVK[+100]EIIAVSC[+57]GPSQC[+57]Q[+1]ET[+126]IR[+1]	GTK[+42]FGLFTPGSR	C[+57]K[+100]DTPGFIVNR
NK[+42]LTPLDQQLFK	EK[+100]VDLLFLGK	SGYGATALNMK[+42]R	QLEEVK[+100]QSSMK
VIESLGATNLGK[+42]VK	SGVVTDGVK[+100]HSMNPFC[+57]EIAVEEAVR	IM[+16]IPLK[+42]ISPLQ	IMNVIGEPIDERGPIK[+100]TK
QC[+57]FLYMVC[+57]QTAK[+42]K	IEVVK[+100]AGDLGVDLTSK	LGILDVVVK[+42]SDPVEEAIK	AK[+100]NTVIATGGYGR
QC[+57]FLYMVC[+57]QTAKK[+42]	ANVAKPGLVDDFEK[+100]K	ISDHLEAAMEMIPVLK[+42]K	HFIDK[+100]LLPPID
HKQC[+57]FLYMVC[+57]QTAK[+42]K	ANVAKPGLVDDFEKK[+100]	LAVDAVIAELK[+42]K	LPM[+16]GM[+16]TAENLAAK[+100]YNISR
HKQC[+57]FLYMVC[+57]QTAKK[+42]	ANVAK[+100]PGLVDDFEKK	AGLEQGSDAGYLAESQK[+42]FGELALTK	DVFLPK[+100]PSWGN[+1]HTPIFR
VYGTVFHINQGNPFK[+42]LK	[+57]ANVAKPGLVDDFEK[+100]K	K[+42]F[+16]K[+42]PGYLEATLNWFR	ALVDK[+100]WPDFNTVVVRPR
FASLDVTHAALVNSLWHFGGNEK[+42]SQK	[+57]ANVAKPGLVDDFEKK[+100]	STPAITLENPDIK[+42]YPLR	[-17]QNK[+100]VVHVNGFGK
FYVYNK[+42]K	IPVPEDKYTALVDQEEKEDVK[+100]SC[+57]AEFVSGSQLR	AVK[+42]YSSAGTVEFLVDSQK	VLEDNSVPQVK[+100]DIIFAVK
ASGYK[+42]YLDYMQK	IPVPEDKYTALVDQEEK[+100]EDVKSC[+57]AEFVSGSQLR	TSASHHPGKPLSGMK[+42]ILDVGC[+57]GGGLLTEPLGR	ILAK[+100]EGVAAFYK
K[+42]KN[+1]DFE[+44]QGELYLK	K[+100]YPYWPHQPIENL	IQEAGTEVVK[+42]AK	IHK[+100]PDPWLSEFLSQYR
KK[+42]N[+1]DFE[+44]QGELYLK	K[+100]Y[+57]PYWPHQPIENL	ANLEK[+42]AQSELSGAADEAAR	QVVTLLNELK[+100]R
SDK[+42]WIDIHNPATNEVVGR	K[+100]YPYW[+32]PHQPIENL	TVDPTTAPSK[+42]TR	TPMTSQK[+100]TFESLVDFC[+57]K
LFIDGK[+42]FVESK	IQEYEK[+100]QLEK	IQ[+1]EAGTEVVK[+42]AK	EYTAAVEAK[+100]QVAQQEAQR
YQQLIKENLK[+42]EIAR	ANVAK[+100]PGLVDDFEK	GTQAPK[+42]LAENFC[+57]VC[+57]HLATGDMLR	[+57]VGVVDEVVPEDQVHSK[+100]AR
AEMDAAVESC[+57]K[+42]R	K[+100]KYPYWPHQPIENL	EEMAPIEVK[+42]TK	DFLAGGIAAAVS[-18]K[+100]T[-18]AVAPIER
C[+57]MALSTAILVGEAK[+42]K	KK[+100]YPYWPHQPIENL	YAFFAEK[+42]SANK	KTK[+100]SFFTSQQL
C[+57]MALSTAILVGEAKK[+42]	IPVPEDK[+100]YTALVDQEEKEDVK	LADK[+42]VNSSWQK	K[+100]TKSFFTSQQL
ALLLTGDFVQAGK[+42]K	IPVPEDKYTALVDQEEK[+100]EDVK	AIK[+42]LTVNDFVR	DLGFFGIYK[+100]GAK
ALLLTGDFVQAGKK[+42]	LASLSEK[+100]PPAIDWAYYR	GYEPDPNIVK[+42]LAEQYAK	ADPAELK[+100]AIFLK
HTISK[+42]FLQENLAPK	K[+100]YNALKIPVPEDK	VMIGESIDEK[+42]R	NLAVPLYK[+100]NGVK
[+57]HTISK[+42]FLQENLAPK	AIGNALK[+100]SWNETFHAR	GESTQK[+42]LSEVAK	VDEFK[+100]YQMTR
GSNTC[+57]ELVFEDC[+57]K[+42]VPAANVLSQESK	YTALVDQEEK[+100]EDVK	DVDKALLK[+42]ASLDMFNQK	NALSLAMLK[+100]SLR
AQEIDQTNDFK[+42]NLR	K[+100]YNALKIPVPEDKYTALVDQEEKEDVK	VSPK[+42]WVPQMADHSDVLK	GVVLGGC[+57]GDK[+100]SIR
GMPGFSTSK[+42]K	YTALVDQEEKEDVK[+100]SC[+57]AEFVSGSQLR	AQDEGHLSDIVPFK[+42]VPGK	DASPGSPLEK[+100]LVSSVSDLPK
GITAFIVEK[+42]GMPGFSTSK	YTALVDQEEK[+100]EDVKSC[+57]AEFVSGSQLR	TIC[+57]PQLQK[+42]YK	[+57]VIGMHYFSPVDK[+100]MQLLEIITTDK
IPGESTQK[+42]LSEVAK	ANVAKPGLVDDFEK[+100]KYNALK	LERPVIHIDQTGENVIVK[+42]TLNHEIYEAK	LK[+100]HGYYMTPC[+57]ILTNC[+57]R
QQIPILK[+42]QK	ANVAKPGLVDDFEKK[+100]YNALK	[+42]VSQ[+1]EHPVVLTK[+42]FVEGAR	DVFLPK[+100]P[+16]SWGNHTPIFR
SLEAEK[+42]EAVAEAVR	PGLVDDFEK[+100]K	KTFPTVNPSTGEVIC[+57]QVAEGNKEDVDK[+42]AVK	AGGILQEDITEAC[+57]LILGVK[+100]RPPEEK
EGYSELPYLDMESVC[+57]AC[+57]PEK[+42]AAR	LDKK[+100]KYPYWPHQPIENL	MK[+42]LQASWVTHGVPPGFGK	IITSTLEK[+100]EASK
NRPEALK[+42]VSC[+57]GK	LDKKK[+100]YPYWPHQPIENL	GFGFGLVK[+42]LDVK	AMLSTGFK[+100]IPQK
VEPVDASGTEK[+42]AFEPATGR	HK[+100]Q[+1]C[+57]FLYMVC[+57]QTAK	AYVNAIEK[+42]VFK	[+57]SDGK[+100]ISEQSDAK
EIADK[+42]FINEVVK	HK[+100]QC[+57]FLYMVC[+57]QTAK	EAGEQVASSPAEVAEK[+42]ADR	SHYEEGPGK[+100]NLPFSVENK
VLGFVK[+42]LAK	HK[+100]QC[+57]FLYM[+16]VC[+57]QTAK	VNNLNATEEK[+42]YHEALAK	GEVPC[+57]TVTTASPLDDAVLSELK[+100]TVLK
EIADKFINEVVK[+42]QTQK	VK[+100]HKQC[+57]FLYMVC[+57]QTAK	LHTEGDK[+42]AFVEFLTDEIKEEKK	K[+100]ISSVQSIVPALEIANAHR
FINEVVK[+42]QTQK	VKHK[+100]QC[+57]FLYMVC[+57]QTAK	EKLILPHVDVQLK[+42]YFDLGLPNR	TDTK[+100]LNFNLEK
AAFK[+42]LWSK	[+57]VKHK[+100]QC[+57]FLYMVC[+57]QTAK	SVEVPEELQVHSHLLK[+42]MYVQSR	TPM[+16]TSQK[+100]TFESLVDFC[+57]K
VK[+42]YFNIK	VK[+100]HKQC[+57]FLYM[+16]VC[+57]QTAK	ASQQDFENALNQVK[+42]LLK	GHLDNISNNLLIGAINIENGK[+100]ANSVR
TLNLEK[+42]AGISTNPK	VKHK[+100]QC[+57]FLYM[+16]VC[+57]QTAK	ILNKPVPSLPNMDSVFAEAIAK[+42]VR	IGSNYSVK[+100]TVEK
GTK[+42]WGLGGTC[+57]VNVGC[+57]IPK	VIESLGATNLGK[+100]VK	VLTEK[+42]ELGHPEIGDAIAR	[+57]LPMGMTAENLAAK[+100]YNISR
KVK[+42]YFNIK	DPK[+100]HC[+57]QEFLGSSEVINWK	[+57]FFQEEVIPHHTEWEK[+42]AGEVSR	AEAQIAAK[+100]NLDKEYLPIGGLAEFC[+57]K
VAASSAK[+42]MGLVETK	QHLQIQSSQSDLGK[+100]VIESLGATNLGK	K[+16]T[+42]LK[+42]GLNSDSVTEETLR	AEAQIAAKNLDK[+100]EYLPIGGLAEFC[+57]K
MGLVETK[+42]LAIIPGGGGTQR	K[+100]HLPESLK	K[+42]T[+42]LK[+16]GLNSDSVTEETLR	SGGPVSLDFVK[+100]NGEYALER
DRLEGLLAFK[+42]EK	LGFPMYAHVDK[+100]ANFTVQR	VTNEPILAFSQGSPERDALQK[+42]ALK	LVAQLYK[+100]IVPNILLEQGK
DRLEGLLAFKEK[+42]	K[+100]NDFEQGELYLK	AGIAQVSVDK[+42]GLK	ITK[+100]FENAFLSHVISQHQSLLGNIR
NLLK[+42]MLSK	SDK[+100]WIDIHNPATNEVVGR	HISTDEALK[+42]LGILDVVVK	AAISK[+100]TAVAPIER
SEVPGIFC[+57]AGADLK[+42]ER	FVESKSDK[+100]WIDIHNPATNEVVGR	EATK[+42]FAAAYC[+57]R	QVC[+57]PELEK[+100]AQPGALKSER
MHSSEVGPFVSK[+42]IR	FVESK[+100]SDKWIDIHNPATNEVVGR	RVESQLK[+42]ILIRPLYSNPPLN[-17]GAR	DVFLPK[+100]PSW[+32]GNHTPIFR
LEGLLAFK[+42]EK	LFIDGK[+100]FVESK	GYPVYSHTEK[+42]SNIAMQK	VGVK[+100]YTQQIIQGIQQLVK
LEGLLAFKEK[+42]	K[+100]WLPELVDR	QLEVEPEGLEPEAEK[+42]QK	AIAQASK[+100]EAGVER
VAASSAK[+42]MGLVETK[+42]LAIIPGGGGTQR	VPQSTK[+100]AEMDAAVESC[+57]KR	SC[+57]FQYSIQK[+42]K	LAK[+100]EIAQQLGMK
GLLPQLLGVAPEKAIK[+42]	YQQLIK[+100]ENLK	LTSEDLSDDAFK[+42]FLQTK	ALC[+57]TGEK[+100]GFGYK
GLLPQLLGVAPEK[+42]AIK	YQQLIKENLK[+100]EIAR	ELEDFK[+42]LQHGSILGFPK	IQEGK[+100]TTVIEGR
AIK[+42]LTVNDFVR	YQQLIK[+100]ENLKEIAR	ITPFEEK[+42]MIAEAIPELK	EFSVYMTK[+100]DGR
DLGFFGIYK[+42]GAK	VNAGDQPGADLGPLITPQAK[+100]ER	SSEVK[+42]TEDELR	AVLYVPGNDEK[+100]K
ASFANEDGQVSPGSLLLAGAIAGMPAAS[+57]LVTPADVIK[+42]TR	AEMDAAVESC[+57]K[+100]R	LEQSTAVPAQPHWDK[+42]PR	FINEVVK[+100]QTQK
STGSFVGELMYK[+42]NSFDC[+57]FKK	VC[+57]NLIDSGTK[+100]EGASILLDGRR	VEPVDASGTEK[+42]AFEPATGR	SDK[+100]WIDIHNPATNEVVGR
FGLGSIAGAVGATAVYPIDLVK[+42]TR	VPQSTK[+100]AEMDAAVESC[+57]K	VWIYPIK[+42]SC[+57]K	LAEQYAK[+100]EN[-17]GTK
SALRDEK[+42]GALFR	HTISK[+100]FLQENLAPK	EVTIK[+42]EWYVK	EVEM[+16]DAVGK[+100]EGR
DEK[+42]GALFR	GSNTC[+57]ELVFEDC[+57]K[+100]VPAANVLSQESK	ELELK[+42]VPLVVR	ATAEEISSK[+100]TGNK
SEFYADEISK[+42]R	AQEIDQTNDFK[+100]NLR	GLK[+42]LEETYTNK	K[+100]FQVLDFTNPK
GSK[+42]LYYSFPWGK	GMPGFSTSK[+100]K	[-17]QVVTLLNELK[+42]R	SLASQPATK[+100]LGTAAIQGAIEK
VFADK[+42]LPK	GMPGFSTSKK[+100]	LM[+16]EVK[+42]LGELPSWIM[+16]MR	IVPLQGAQMLQMLEK[+100]SLR
YAQVKPDGTYVKPLSNK[+42]LTYGTMVFVR	FLQENLAPK[+100]AQEIDQTNDFK	LMEVK[+42]LGELPSWIM[+16]M[+16]R	QVQTWTK[+100]QYR
FLMK[+42]IYDQVQSGK	K[+100]GDHYVLNGNK	HVVK[+42]SISVQQEK[+42]ETIAK	FGK[+100]HGGTIPVVPTAEFQDR
GTQAPK[+42]LAENFC[+57]VC[+57]HLATGDMLR	GYTSK[+100]IAGK	RVESQLK[+42]ILIRPLYSN[+1]PPLNGAR	LQNLQLQPGKAK[+100]
SYHEEFNPPKEPMK[+42]DDITGEPLIR	QQIPILK[+100]QK	NVK[+42]YVDLGGSYVGPTQNR	LQNLQLQPGK[+100]AK
AMVASGSELGK[+42]K	QEVAFFDK[+100]TR	AYC[+57]VTEPSAGSDVAAIK[+42]TK	K[+100]WYDLMIQNK
AVLLGPPGAGK[+42]GTQAPK	GDNPFPK[+100]NADGTVR	LMDK[+42]VELLLPK	K[+100]EPLFGISTGNIITGLAAGAK
HFELK[+42]HLSSGDLLR	AAIK[+100]HALSAGYR	GYPVYSHTEK[+42]SNIAM[+16]QK	QPLPK[+100]TEVNQIHEDC[+57]KDMGLLVGR
EDDKPETVIK[+42]R	VEPVDASGTEK[+100]AFEPATGR	IEANEALVK[+42]ALE	DYLHGDNSDIIPTDTIK[+100]NTVHVLAK
AYEAQTEPVLQYYQKK[+42]	EIADK[+100]FINEVVK	VYC[+57]GHEYTVNNLK[+42]FAR	FFQPVLK[+100]PMLPPDAFQGK
AYEAQTEPVLQYYQK[+42]K	VLGFVK[+100]LAK	TSIDK[+42]WFLYK	GSLLIDSSTIDPSVSK[+100]ELAK
TVGIDDLTGEPLIQREDDKPETVIK[+42]R	EIADKFINEVVK[+100]QTQK	ISTPEELGLDK[+42]V	IEGRPGASLPPLNLK[+100]ELEK
TVGIDDLTGEPLIQREDDK[+42]PETVIKR	FINEVVK[+100]QTQK	VAVPSTIHC[+57]DHLIEAQVGGEK[+42]DLR	GSNTC[+57]ELVFEDC[+57]K[+100]VPAANVLSQESK
ITK[+42]HFELK[+42]HLSSGDLLR	AAFK[+100]LWSK	GSSAADK[+42]VVAEIR	LPMNKEWPANLDLK[+100]KELSEPSSTR
ITK[+42]HFELK	VFVQK[+100]EIADK	LLAK[+42]ILNMSSGR	EFTEAVEAK[+100]QVAQQEAER
LKAYEAQTEPVLQYYQK[+42]K	LK[+100]HGYYMTPC[+57]ILTNC[+57]R	ITPFEEK[+42]M[+16]IAEAIPELK	K[+100]YLLNC[+57]DNM[+16]R
LKAYEAQTEPVLQYYQKK[+42]	VFVQK[+100]EIADKFINEVVK	EK[+42]GSTASQVLQR	FLLSGTSYK[+100]DLMPHDLAR
MDVLAK[+42]K	EVNLAVENAK[+100]AAFK	AK[+42]FFATYGSGQK	NLETPSC[+57]K[+100]NGFLLDGFPR
FTEEEEQQMK[+42]R	IK[+100]LGDPLLEDTR	SEITPPPPQPK[+42]D	NFAAELAPK[+100]NIR
C[+57]LNYVLEELK[+42]HSTK	LAK[+100]EQGATVLC[+57]GGEVYVPEDPKLK	NMEK[+42]WIPFLK	DVFLPK[+100]PSWGNH[+57]TPIFR
C[+57]LNYVLEELKHSTK[+42]	VK[+100]YFNIK	LPMGMTAENLAAK[+42]YNISR	AESLNGNPLFSK[+100]ALADLVHSHIQSNK
HLGLPVFNTVK[+42]EAK	TLNLEK[+100]AGISTNPK	VYGTVFHMNQGNPFK[+42]LK	LTK[+100]EFSVYMTK
HLGLPVFN[+1]TVK[+42]EAK	GTK[+100]WGLGGTC[+57]VNVGC[+57]IPK	LASLSEK[+42]PPAIDWAYYR	IVPLQGAQMLQM[+16]LEK[+100]SLR
HLGLPVFN[+1]TVKEAK[+42]	AGISTNPK[+100]NQK	ITK[+42]FENAFLSH	IVPLQGAQM[+16]LQMLEK[+100]SLR
HLGLPVFNTVKEAK[+42]	K[+100]VAVADYVEPSPR	SGEYPFPLIK[+42]R	EFSVYM[+16]TK[+100]DGR
[+57]HLGLPVFNTVK[+42]EAK	TMAEAVQNHVK[+100]SLNWGHR	ANVK[+42]GY[+80]LGPEQLPDC[+57]LK	AERPDGLILGMGGQTALNC[+57]GVELFK[+100]R
NTK[+42]IIC[+57]QGFTGK	VAASSAK[+100]MGLVETK	NEK[+42]GLLTYTSWEDALSR	GGTLEPPVK[+100]TPAGK
GGQK[+42]HLGLPVFNTVK	[+57]VAASSAK[+100]MGLVETK	LYALYK[+42]QATEGPC[+57]NMPK	ALGFPLERPK[+100]SMSTDGLMK
IGIMPGHIHK[+42]K	VAASSAK[+100]M[+16]GLVETK	AASGTKEDPNLVPSISNK[+42]R	K[+100]IAKAFAISGPFNVQFLVK
QGTFHSQQALEYGTK[+42]LVGGTTPGK	MGLVETK[+100]LAIIPGGGGTQR	EIGFSD[+57]K[+42]Q[+1]ISK	KIAK[+100]AFAISGPFNVQFLVK
[-17]QGTFHSQQALEYGTK[+42]LVGGTTPGK	M[+16]GLVETK[+100]LAIIPGGGGTQR	VVLELK[+42]ADVVPK	GMK[+100]GLVYETSVLDPDEGIR
KHIYIDK[+42]NTKIIC[+57]QGFTGK	[+57]MGLVETK[+100]LAIIPGGGGTQR	[+57]RGASIVEDKLVEDLK[+42]TR	NVVFSEDEMK[+100]R
KHIYIDKNTK[+42]IIC[+57]QGFTGK	NLLK[+100]MLSK	GPLK[+42]TPIAAGHPSMNLLLR	FLLSGTSYK[+100]DLM[+16]PHDLAR
IIC[+57]QGFTGK[+42]QGTFHSQQALEYGTK	AYGK[+100]NALSK	LVVSDHSHEGWLDFC[+57]SLIK[+42]SASPDHTC[+57]IK	LAK[+100]QVGYENAGTVEFLVDK
AK[+42]WDAWNALGSLPK	MHSSEVGPFVSK[+100]IR	LSHSIEK[+42]LWDQTSSEVK	NPTYK[+100]EVC[+57]SEK
AK[+42]WDAW[+32]NALGSLPK	NALSK[+100]NLLK	VEFDTFGELKVPTDK[+42]YYGAQTVR	LFGISTGNIITGLAAGAK[+100]SYK
ASQQDFENALNQVK[+42]LLK	MLSK[+100]AVDALK	FGIAAK[+42]YQVDPDAC[+57]FSAK	TFEESFQK[+100]ALR
KDPGNEVK[+42]LR	GLLPQLLGVAPEK[+100]AIK	FLC[+57]NTSK[+42]EWK	FNIIQPGPIKTK[+100]
K[+42]DPGNEVK[+42]LR	GLLPQLLGVAPEKAIK[+100]	ASK[+42]TPVGFIGLGNMGNPMAK	ARPQTTLEQLQK[+100]LPSVFK
DPGNEVK[+42]LR	TGK[+100]VSAIDFR[+1]	IKVEK[+42]PVVEMDGDEM[+16]TR	[-17]QK[+100]GEYLPLLQGK
DPGN[+1]EVK[+42]LR	TGK[+100]VSAIDFR	IKVEK[+42]PVVEM[+16]DGDEMTR	DSILAAADK[+100]WLR
QNYVDLVSSLSSSSEAPSQGK[+42]R	ALWK[+100]GVAAR	DLGFFGIYK[+42]GAK	KTDGVYDPVEYEK[+100]YPER
TYAK[+42]LPPNAMR	AIK[+100]LTVNDFVR	NLAVPLYK[+42]NGVK	DTVTK[+100]DNGIRPSSLEQMAK
LYALYK[+42]QATEGPC[+57]NMPK	DLGFFGIYK[+100]GAK	NILEK[+42]HSLDASQGTATGPR	TREGNDLYHEMIESGVINLK[+100]DATSK
PGMLDFVNK[+42]AK	ILREEGPK[+100]ALWK	VDEFK[+42]YQMTR	QVGYENAGTVEFLVDK[+100]HGK
LLK[+42]KDPGNEVK[+42]LR	ADPAELK[+100]AIFLK	VAEVEGEK[+42]VDNK	K[+100]WYYNAAGFNK
QATEGPC[+57]N[+1]MPKPGMLDFVNK[+42]AK	K[+100]IYSTLAGNRK	NLAVPLYK[+42]N[+1]GVK	SVTNEDVTQEQLGGAK[+100]THTTVSGVAHR
YKDAAKPVIELYK[+42]SR	AGK[+100]GEVTFEDVK	LPMGM[+16]TAENLAAK[+42]YNISR	GQQQVFK[+100]GLNDK
QYLEK[+42]GLLVPDHVITR	SALRDEK[+100]GALFR	LPM[+16]GMTAENLAAK[+42]YNISR	AQAVHPGYGFLSENK[+100]EFAK
DAAKPVIELYK[+42]SR	DEK[+100]GALFR	VYGTVFHM[+16]NQGNPFK[+42]LK	LTK[+100]EFSVYM[+16]TK
VK[+42]MQTFPDLYR	K[+100]QPVEVDRDQLEQFR	[+57]RVESQ[+1]LK[+42]ILIRPLYSNPPLN[-17]GAR	AVATLQGEGLSVTGIVC[+57]HVGK[+100]AEDREK
ADTFSK[+42]TVSSGLR	K[+100]LFSGATMASSR	GVVLGGC[+57]GDK[+42]SIR	LGFPMYAHVDK[+100]ANFTVQR
FEDDLIK[+42]R	LRH[+78]IVK[+100]EFK[+42]RETGVDLTK[+100]DNMALQR	MVLQQK[+42]TSNLR	GM[+16]K[+100]GLVYETSVLDPDEGIR
TTADILSK[+42]APK	IGSNYSVK[+100]TVEK	VLDS[+80]GAPIK[+42]IPVGPETLGR	TK[+100]ADGSTQVIDTK
LAQLIK[+42]ESL	GTQAPK[+100]LAENFC[+57]VC[+57]HLATGDMLR	ETIAK[+42]C[+57]IEDLK	KTFPTVNPSTGEVIC[+57]QVAEGNKEDVDKAVK[+100]AAR
ILSQWK[+42]PEDSKDPTK	NLETPSC[+57]K[+100]NGFLLDGFPR	IITSTLEK[+42]EASK	[+100]APNVLASEPEIPK
QLIEEK[+42]AIER	AMVASGSELGK[+100]K	TMMK[+42]FAC[+57]FER	TNWFEPVGSEYK[+100]QVMQR
GNMVK[+42]LNDGSQITFEK	[+100]APNVLASEPEIPK	NM[+16]EK[+42]WIPFLK	GLHFFNPVPMMK[+100]LVEVIK
[+57]GNMVK[+42]LNDGSQITFEK	HFELK[+100]HLSSGDLLR	ASIK[+100]K[+42]GEDFVK	AEMDAAVESC[+57]K[+100]R
KSQASGIEVIQLFPEK[+42]GNMGK	AYEAQTEPVLQYYQK[+100]K	ASIK[+42]K[+100]GEDFVK	LSSQMADDMLK[+100]K
SQASGIEVIQLFPEK[+42]GNMGK	AYEAQTEPVLQYYQKK[+100]	IFPVEK[+42]LVEEAIQC[+57]AEK	LRK[+100]DGGQYALVAAC[+57]AAGGQGH
VAEVEGEK[+42]VDNK	TVGIDDLTGEPLIQREDDK[+100]PETVIKR	MGM[+16]K[+42]AQDTAELFFEDVR	NGVK[+100]IMGTSPLQIDRAEDR
TGEEK[+42]YIEESAASKR	ITK[+100]HFELK	M[+16]GMK[+42]AQDTAELFFEDVR	VNNSSLIGLGYTQTLK[+100]PGIK
TGEEK[+42]YIEESAASK	LKAYEAQTEPVLQYYQK[+100]K	DAPQSK[+42]FFQ[+1]PVLKPMLPPDAFQGK	DATSK[+100]VALVYGQMNEPPGAR
SSGLPITSAVDLEDAAKK[+42]	LKAYEAQTEPVLQYYQKK[+100]	EFK[+42]EAGEQVASSPAEVAEK	IK[+100]LGDPLLEDTR
SSGLPITSAVDLEDAAK[+42]K	AVIMGAPGSGK[+100]GTVSSR	KVGNPFELDTQQGPQVDK[+42]EQFER	TYFLKPSK[+100]TNEFLENFK
EALEAAK[+42]R	FTEEEEQQMK[+100]R	AC[+57]AHNPTGVDPRPEQWK[+42]EIASVVK	GTYQGLTATVLK[+100]QGSNQAIR
NQAADQITK[+42]LYHLFLK	HLGLPVFNTVK[+100]EAK	QVDEHARPQTTLEQLQK[+42]LPSVFK	[+57]VSK[+100]DASPGSPLEK
QKDIFAMDDK[+42]SENEPIENEAAR	NTK[+100]IIC[+57]QGFTGK	VIGM[+16]HYFSPVDK[+42]MQLLEIITTDK	GC[+57]DPTIMGIGPVPAINGALKK[+100]
ELELK[+42]VPLVVR	EHNSGPK[+100]AKPVVSFIAGITAPPGR	AAISK[+42]TAVAPIER	GC[+57]DPTIMGIGPVPAINGALK[+100]K
SSDEAYAIAK[+42]K	EHNSGPKAK[+100]PVVSFIAGITAPPGR	IQEIQVVK[+42]LEK	TLLK[+100]DTTVTGLGR
ILAC[+57]DDLDEAAK[+42]MVVK	IGIMPGHIHK[+100]K	C[+57]ADFGMAADK[+42]NK	GLHFFNPVPM[+16]MK[+100]LVEVIK
AVSSQMIGQK[+42]LITK	IGIMPGHIHKK[+100]	LPM[+16]GM[+16]TAENLAAK[+42]YNISR	GLHFFNPVPMM[+16]K[+100]LVEVIK
WHFIGHLQK[+42]QNVNK	QGTFHSQQALEYGTK[+100]LVGGTTPGK	EHHFEAIALVEK[+42]ALQTTYGTNAPR	YPAPVTSLK[+100]PRPDGTWDVETPQGSVR
LADK[+42]VNSSWQK	KHIYIDKNTK[+100]IIC[+57]QGFTGK	FVESK[+42]SD[+16]K[+42]WIDIHNPATNEVVGR	DFGGITNGK[+100]PEDK
LVAVSK[+42]TKPADMVIEAYGHGQR	KHIYIDK[+100]NTKIIC[+57]QGFTGK	SYGANFSWNK[+42]R	LNHVAVAVPDLEK[+100]ASSFYR
LVAVSKTK[+42]PADMVIEAYGHGQR	HIYIDK[+100]NTK	[+57]IQEAGTEVVK[+42]AK	VELVPPTPAEIPTAIQSVK[+100]K
FQTAPPGK[+42]YPNGFR	IIC[+57]QGFTGK[+100]QGTFHSQQALEYGTK	DAPQSK[+42]FFQPVLKP[+16]MLPPDAFQGK	VELVPPTPAEIPTAIQSVKK[+100]
IGK[+42]FPFAAN	K[+100]NAISFQMYR	VVDLLAPYAK[+42]GGK	EK[+100]FSPLTANLMNLLAENGR
GGIAHLFK[+42]QNK	ARESK[+100]DILVTSEDGITK	[+42]NPPK[+42]M[+16]LFLLGADGGC[+57]ITR	MVLAAAGGVEHQQLLDLAQK[+100]HLSSVSR
KSEEQLK[+42]EEGIEFK	YKDAAKPVIELYK[+100]SR	EFSVYMTK[+42]DGR	GDASK[+100]EDIDTAMK
ATPLLTTLPEK[+42]VR	YKDAAK[+100]PVIELYK	AVK[+42]FSTFELYK	WTFEELGK[+100]QSR
VIAPSGVEK[+42]K	YK[+100]DAAKPVIELYK	[+57]VMIGESIDEK[+42]R	VYK[+100]QSDLDTLAK
LHTEGDK[+42]AFVEFLTDEIKEEK	DAAK[+100]PVIELYK	FINEVVK[+42]QTQK	VVGYFVSGC[+57]DPTIMGIGPVPAINGALK[+100]K
LHTEGDKAFVEFLTDEIK[+42]EEK	ADTFSK[+100]TVSSGLR	YGGVK[+42]LEDLIVK	VVGYFVSGC[+57]DPTIMGIGPVPAINGALKK[+100]
LHTEGDKAFVEFLTDEIKEEK[+42]	FEDDLIK[+100]R	SALVDEK[+42]DQDSK	SYFSK[+100]GIPNVLR
LHTEGDKAFVEFLTDEIKEEK[+42]K	K[+100]KEIYELAR	VIGM[+16]HYFSPVDK[+42]M[+16]QLLEIITTDK	K[+100]HGC[+57]AFLVDEVQTGGGC[+57]TGK
LHTEGDKAFVEFLTDEIKEEKK[+42]	KK[+100]EIYELAR	EVEM[+16]DAVGK[+42]EGR	DLALHQTGHNSGVIHSGIYYK[+100]PESLK
LHTEGDK[+42]AFVEFLTDEIKEEKK	LAQLIK[+100]ESL	ATAEEISSK[+42]TGNK	GYNK[+100]VSPFFVPK
LEDLK[+42]SFVK	K[+100]ILSQWKPEDSKDPTKK	EIPLLK[+42]QFFQVPLNIPK	DLGLAQDSATSTK[+100]TPILLGSLAHQIYR
KKETSNLYK[+42]IQFHNVKPEC[+57]LDAYNSLTEAVLPK	TIDFYK[+100]NQR	VNMVTASYITPAMK[+42]ELEK	HK[+100]QC[+57]FLYMVC[+57]
SSWWTHVE[+57]MGPPDPILGVTEAFK[+42]R	K[+100]ILSQWKPEDSKDPTK	K[+42]FQVLDFTNPK	ISGAS[-18]EK[+100]D[-18]IVHSGLAYTMER
SSWWTHVEM[+16]GPPDPILGVTEAFK[+42]R	EGVK[+100]VMPN[+1]AIVQSVGVSGGR	DASPGSPLEK[+42]LVSSVSDLPK	FADGPDEVHQLTVAK[+100]MELK
SSW[+32]WTHVEM[+16]GPPDPILGVTEAFK[+42]R	IIK[+100]DGEQHEDLNEVAK	IM[+16]NVIGEPIDERGPIK[+42]TK	LGPILK[+100]FGSAQQK
SSWW[+32]THVEM[+16]GPPDPILGVTEAFK[+42]R	HLVTTQTEHK[+100]C[+57]VLDSC[+57]R	YDDPEVQK[+42]DTK	M[+16]VLAAAGGVEHQQLLDLAQK[+100]HLSSVSR
S[+80]SWWTHVEMGPPDPILGVTEAFK[+42]R	K[+100]VYFHTDAAQAVGK	QVQTWTK[+42]QYR	SIVEDK[+100]LVEDLK
SS[+80]WWTHVEMGPPDPILGVTEAFK[+42]R	TQPPPK[+100]LPVGPSHK	[+57]TAK[+42]VAASDWTFLHC[+57]LPR	LGYK[+100]VLIQPSNR
SSW[+32]W[+32]THVEMGPPDPILGVTEAFK[+42]R	EALEAAK[+100]R	YSHLSSN[+1]K[+42]FSVLVPLLAR	VVGYFVSGC[+57]DPTIM[+16]GIGPVPAINGALK[+100]K
SSWWTHVEMGPPDPILGVTEAFK[+42]R	K[+100]LMSEHGVR	[+42]GATP[+16]YGGVK[+42]LEDLIVKDGLTDVYNK	VVGYFVSGC[+57]DPTIM[+16]GIGPVPAINGALKK[+100]
AC[+57]AHNPTGVDPRPEQWK[+42]EIASVVK	EQIDIFEGIK[+100]DSQAQR	APSSSSVGISEWLDQK[+42]LTK	WK[+100]PWEPLVEEPPANQWK
PILGVTEAFK[+42]R	SSDEAYAIAK[+100]K	VNC[+57]LAPGLIK[+42]TR	K[+100]DFSSVFQYLR
AHNPTGVDPRPEQWK[+42]EIASVVK	ILAC[+57]DDLDEAAK[+100]MVVK	IEGTPLETVQK[+42]K	EK[+100]FSPLTANLM[+16]NLLAENGR
GPPDPILGVTEAFK[+42]R	WHFIGHLQK[+100]QNVNK	AK[+42]K[+42]MGLVDQLVEPLGPGIK	EVESVTPEHC[+57]IFASNTSALPINQIAAVSK[+100]RPEK
PRPEQWK[+42]EIASVVK	LADK[+100]VNSSWQK	VIQEVK[+42]TSNVAR	[+42]AHYHDNYGK[+100]NDEVEFVR
VNNLNATEEK[+42]YHEALAK	GFYK[+100]GTVLTLMR	SEFYADEISK[+42]R	[+57]GMK[+100]GLVYETSVLDPDEGIR
RGGNVLITDTWISMGQEDEKK[+42]K	ATK[+100]ADGSTQVIDTK	GQQQVFK[+42]GLN[-17]DK	DSIK[+100]YAEIYGISSAHTLLR
RGGNVLITDTWISMGQEDEK[+42]KK	AVK[+100]ALTGGIAHLFK	EATWVVDVK[+42]NGK	MLEIDPQK[+100]VNIHGGAVSLGHPIGMSGAR
RGGNVLITDTWISMGQEDEKKK[+42]	LEDLK[+100]SFVK	LVAQLYK[+42]IVPNILLEQGK	IGTLVGEDK[+100]YGNK
AFQGYQVTMK[+42]TAK	YK[+100]LK[+100]PGTMIEWGNNWAR	QVC[+57]PELEK[+42]AQPGALKSER	IANYGTK[+100]EQIEK
ISTPEELGLDK[+42]V	KKETSNLYK[+100]IQFHNVKPEC[+57]LDAYNSLTEAVLPK	VIGMHYFS[+57]PVDK[+42]MQLLEIITTDK	DAVDLM[+16]K[+100]ALQFK
LHQQQPLHPEWAVLAK[+42]K	SSWWTHVEMGPPD[+57]PILGVTEAFK[+100]R	TFPTVNPSTGEVIC[+57]QVAEGNKEDVDKAVK[+42]AAR	KLGESC[+57]IFAPANVTSEK[+100]EIQAALTLAK
LHQQQPLHPEWAVLAKK[+42]	RDDNGK[+100]PYVLPSVR	[+42]EGVK[+42]VM[+16]PNAIVQSVGVSGGR	LQHGSILGFPK[+100]AK
NC[+57]GTHYK[+42]LVPHQM	AC[+57]AHNPTGVDPRPEQWK[+100]EIASVVK	AAWGK[+42]IGGHGAEYGAEALER	GDASK[+100]EDIDTAM[+16]K
NC[+57]GTHYK[+42]LVPHQM[-48]	EAQIAAK[+100]NLDKEYLPIGGLAEFC[+57]K	ASSLQQASLK[+42]LFEMAYKK	SM[+16]VAAAVTYSK[+100]PR
NC[+57]GTHYK[+42]LVPHQMA	EAQIAAK[+100]NLDK	VGVK[+42]YTQQIIQGIQQLVK	VAK[+100]ENGVDAVHPGYGFLSER
NC[+57]GTHYK[+42]LVPHQMAH	AHNPTGVDPRPEQWK[+100]EIASVVK	VIIISAEGPVFSSGHDLK[+42]ELTDAQGR	GGGEPK[+100]GELLEAIK
GPYDK[+42]GEYSPSVQK	K[+100]ILIRPLYSNPPLNGAR	ETAHWK[+42]PPPWNDVDILK	LASSLTTK[+100]GASSFK
YDK[+42]GEYSPSVQK	VGAYRDDNGK[+100]PYVLPSVR	GLAPVQAYLHIPDIIK[+42]VAK	IAEMTDIK[+100]PILRK[-128]
MK[+42]YNLGLDLR	C[+57]FTGLK[+100]PEQVER	LEK[+42]LMTQMNSR	K[+100]ILESDRKEPLFGISTGNIITGLAAGAK
M[+16]K[+42]YNLGLDLR	RVGAFTVVC[+57]K[+100]DAEEAK	AIDSLSIEK[+42]GYR	KILESDRK[+100]EPLFGISTGNIITGLAAGAK
GASEK[+42]DIVHSGLAYTMER	TVVC[+57]K[+100]DAEEAK	[+42]MK[+42]D[+16]PMAIFFTSGTTGYPK	YATALYSAASK[+100]EK
[+57]RGASIVEDKLVEDLK[+42]TR	AK[+100]VAVLGASGGIGQPLSLLLK	[+42]SDKWIDIHNPATNEVVGR	YATALYSAASKEK[+100]
DR[-43]GASIVEDKLVEDLK[+42]TR	KHSLPDLPYDYGALEPHINAQIMQLHHSK[+100]HHAAYVNNLNATEEK	AK[+42]K[+42]MGLVD[+16]Q[+1]LVEPLGPGIK	LVSTK[+100]WLAESIR
SIVEDK[+42]LVEDLK	K[+100]HSLPDLPYDYGALEPHINAQIMQLHHSK	NPTYK[+42]EVC[+57]SEK	AAHLMDVAGNK[+100]TAALDIAMIK
ISGASEK[+42]DIVHSGLAY	YLQYK[+100]NVRPDYLK	EK[+42]PLWYDIYK	VDAK[+100]TILNTLC[+57]R
ISGASEK[+42]DIVHSGLA	VNNLNATEEK[+100]YHEALAK	VRVDEYDYSK[+42]PIQGQQK	NAVFGK[+100]VAQNSIR
SIVEDK[+42]LVEDLKTR	SK[+100]HHAAYVNNLNATEEK	TFEESFQK[+42]ALR	EIADK[+100]FINEVVK
SIVEDKLVEDLK[+42]TR	HSK[+100]HHAAYVNNLNATEEK	ITK[+42]FENAFLSHVISQHQSLLGNIR	ELEDFKLQHGSILGFPKAK[+100]
SEAAADREDDPNFFK[+42]M[+16]VEGFFDR	FPC[+57]NQFGHQENGK[+100]NEEILNSLK	LATTPVRVDEFK[+42]YQMTR	AC[+57]ALSIAESC[+57]RPGDK[+100]VPSIK
ISGASEK[+42]DIVH	C[+57]NQFGHQENGK[+100]NEEILNSLK	IVPLQGAQMLQMLEK[+42]SLR	ASK[+100]AFTGFIVEADTPGIHIGK
AYVNAIEK[+42]VFK	SQVQLK[+100]GR	TFEESFQ[+1]K[+42]ALR	FVK[+100]GDARPAEIDSLWEISK
VEDK[+42]LVEDLK	IKQK[+100]GEYLPLLQ	EQEMGDDLDQHTNTYQIYSK[+42]DPK	VAASSAK[+100]M[+16]GLVETK
EAAADREDDPNFFK[+42]M[+16]VEGFFDR	NC[+57]GTHYK[+100]LVPHQM	SSWWTHVEM[+16]GPPDPILGVTEAFK[+42]R	[+57]LAEQYAK[+100]ENGTK
FEWLK[+42]NLNHVSYGR	NC[+57]GTHYK[+100]LVPHQM[+16]	QIQDAIDMEK[+42]AQQALVQK	IYAIAK[+100]ALENNMSLDEIVR
AAADREDDPNFFK[+42]M[+16]VEGFFDR	NC[+57]GTHYK[+100]LVPHQMA	LLIEK[+42]FIDNPR	VLVAQHDAYK[+100]GLLPEELTPLILETQK
RIS[+4]GASEK[+42]DIVHSGLAYTMER	C[+57]PNC[+57]GTHYK[+100]LVPHQMA	TATEK[+42]PGVEEAAR	STMNFK[+100]IGGATER
TVGDVNTDRPGLLDLK[+42]GK	C[+57]PNC[+57]GTHYK[+100]LVPHQM	N[+1]ARPTGGAGAVAMLIGPK[+42]APLVLEQGLR	SDAK[+100]SMSSSTIMAVGAAELALK
FANDATFEIK[+42]K	TPAVTQHAPYFK[+100]GTAVVNGEFK	LDK[+42]YGTGVGYC[+57]K	DYTEMNDLQK[+100]R
FANDATFEIKK[+42]	MK[+100]YNLGLDLR	[+42]MGM[+32]K[+42]AQDTAELFFEDVR	ISGASEK[+100]DIVHSGL
NDATFEIK[+42]K	M[+16]K[+100]YNLGLDLR	K[+42]WYYNAAGFNK	DPK[+100]HC[+57]LEFLGTPDVINWK
NDATFEIKK[+42]	GASEK[+100]DIVHSGLAYTMER	[-17]QLYNIYAK[+42]HTK	QNK[+100]GISAFLVPMPTPGLTLGK
LPK[+100]QVK[+100]IVE[+22]VGPRDGLQNEK[+42]SIVPTPVK	Q[+1]DR[-42]ISGASEK[+100]DIVHSGLAYTMER	[+42]VPQ[+1]STK[+57]AEMDAAVESC[+57]KR	ESNYTKPGGTLEPPVK[+100]TPAGK
NEK[+42]SIVPTPVK	[+57]RGASIVEDK[+100]LVEDLKTR	[+57]IQEYEK[+42]QLEK	[-17]QMK[+100]NEVAALTAAGK
STSSMGTLPK[+57]Q[+1]VK[+42]	[+28]DR[+1]ISGASEK[+100]DIVHSGLAYTMER	PIK[+42]VGDAIPSVEVFEGEPGK	QAGLVSK[+100]IFPVEK
VSPK[+42]WVPQMADHSDVLK	SIVEDK[+100]LVEDLK	[+42]HFID[+16]K[+42]LLPPID	GLHFFNPVPMMK[+100]
LRH[+78]IVK[+100]EFK[+42]RETGVDLTK[+100]DNMALQR	ISGASEK[+100]DIVHSGLAY	NEAGYFNEEMAPIEVK[+42]TK	[+57]KAEAQIAAK[+100]NLDKEYLPIGGLAEFC[+57]K
LRH[+78]IVK[+42]EFK[+100]RETGVDLTK[+100]DNMALQR	ISGASEK[+100]DIVHSGLA	YVRPGGGFEPNFTLFEK[+42]C[+57]EVNGEK	[+57]KAEAQIAAKNLDK[+100]EYLPIGGLAEFC[+57]K
ASSLQQASLK[+42]LFEMAYKK	SEAAADREDDPNFFK[+100]M[+16]VEGFFDR	LSSQMADDMLK[+42]K	EVEK[+100]MGAVFMDAPVSGGVGAAR
SLHMYLEK[+42]LKQ	VVDVPFGGAK[+100]AGVK	NTK[+42]IIC[+57]QGFTGK	TVGIDDLTGEPLIQREDDK[+100]PETVIKR
SLHM[+16]YLEK[+42]LKQ	VVDVPFGGAKAGVK[+100]	IVPLQGAQM[+16]LQMLEK[+42]SLR	SAIMK[+100]AADEVAEGK
TADNLIK[+42]QR	ISGASEK[+100]DIVH	[+42]IT[-18]K[+42]FENAFLSHVISQHQSLLGNIR	FGSAQQK[+100]QQWITPFTNGDK
DSIQK[+42]SLH	AYVNAIEK[+100]VFK	ADTFSK[+42]TVSSGLR	TYK[+100]LKPGTM[+16]IEWGNNWAR
AYC[+57]VTEPSAGSDVAAIKTK[+42]	ISGASEK[+100]DIVHSGL	VKLERPVIHIDQTGENVIVK[+42]TLNHEIYEAK	WVTYFNK[+100]PDIDAWELRK
AYC[+57]VTEPSAGSDVAAIK[+42]TK	FANDATFEIK[+100]K	FC[+57]YADK[+42]ALLNR	SFTK[+100]DAHALIYR
C[+57]VTEPSAGSDVAAIK[+42]TK	LRH[+78]IVK[+42]EFK[+100]RETGVDLTK[+100]DNMALQR	TPMT[+57]SQ[+1]K[+42]TFESLVDFC[+57]K	DASPGSPLEK[+100]LVSSVSDLPKR
AAISK[+42]TAVAPIER	SSMGTLPK[+100]QVK	SEQVQK[+42]AEVGSPL	[+128]IVPLQGAQMLQMLEK[+100]SLR
LLLQVQHASK[+42]Q	SMGTLPK[+100]QVK	KIAK[+42]AFAISGPFNVQFLVK	EYGVK[+100]VLGTSVESIMATEDR
LVSTK[+42]WLAESIR	VSTSSMGTLPK[+100]QVK	K[+42]IAKAFAISGPFNVQFLVK	IEAAC[+57]FATIK[+100]DGK
STK[+42]WLAESIR	K[+100]VQQTVQDLFGR	AVLIDKDQTPK[+42]WKPANLKDVTDEDLNSYFK	RAESLNGNPLFSK[+100]ALADLVHSHIQSNK
SRDELFTDTK[+42]AR	TK[+100]DAGQISGLNVLR	VSLAVLNPYIK[+42]R	QNK[+100]GISAFLVPM[+16]PTPGLTLGK
SALK[+42]AGVTAAK	SDGK[+42]ISEQSDAK[+100]LK	FLLSGTSYK[+42]DLM[+16]PHDLAR	LQGLVSFVVHSQDQIMTK[+100]R
MMAEC[+57]SK[+42]YHGQLTK	SVK[+42]AK[+100]TAHIVLEDGTK	[-17]QATVGDVNTDRPGLLDLK[+42]GK	KGSLLIDSSTIDPSVSK[+100]ELAK
SEITPPPPQPK[+42]D	ASK[+100]AFTGFIVEADTPGIHIGKK	SSW[+32]WTHVEM[+16]GPPDPILGVTEAFK[+42]R	WLPNGTLK[+100]IIDR
GQVVQFK[+42]LSDIGEGIR	AYC[+57]VTEPSAGSDVAAIK[+100]TK	SSWW[+32]THVEM[+16]GPPDPILGVTEAFK[+42]R	TPVGFIGLGNMGNPMAK[+100]NLMK
HGDQYK[+42]ATDFVVDR	K[+100]ENVLIGEGAGFK	ARPQTTLEQLQK[+42]LPSVFK	STM[+16]NFK[+100]IGGATER
SC[+57]FQYSIQK[+42]K	C[+57]VTEPSAGSDVAAIK[+100]TK	[+42]LK[+42]H[+16]GYYMTPC[+57]ILTNC[+57]R	GIK[+100]LSFMPFFLK
GK[+42]LSIQC[+57]YLR	ASK[+100]AFTGFIVEADTPGIHIGK	NK[+42]LIENTDAAC[+57]K	DYTEM[+16]NDLQK[+100]R
VDGK[+42]LSIQC[+57]YLR	FENK[+100]VPEK	NTILVK[+42]WLPQNDLLGHPK	AMKEENVK[+100]TVLMNPNIASVQTNEVGLK
NNVEAGK[+42]YTVGLGQTR	SSK[+100]AGVIGLTQTAAR	IVPLQGAQM[+16]LQM[+16]LEK[+42]SLR	FK[+100]DIFQEIFDK
FNNVEAGK[+42]YT	IANYGTK[+100]EQIEK	VVVK[+42]APDEDTLIQLLTHAK	GTNK[+100]GITALQADIK
SKDASPGSPLEK[+42]L	AAISK[+100]TAVAPIER	[+42]AER[-42]PDGLILGMGGQTALNC[+57]GVELFK[+42]R	IKQK[+100]GEYLPLLQ
AGK[+42]YTVGLGQTR	TK[+100]WLAESIR	ELVEC[+57]FQK[+42]ISK	K[+100]VAVADYVEPSPR
FNNVEAGK[+42]Y	LVSTK[+100]WLAESIR	GDVYK[+42]AQIM[+16]NVSWSADHR	ELDPVQK[+100]LFVDK
LEETYTNKDVDK[+42]ALL	SRDELFTDTK[+100]AR	AGIAQVAAATGHTVVLVDQTEDILAK[+42]SK	K[+100]TFPTVNPSTGEVIC[+57]QVAEGNKEDVDK
LEETYTNKDVDK[+42]AL	HGDQYK[+100]ATDFVVDR	ELQHHVK[+42]SVTAPYK[+42]YPR	QMK[+100]NEVAALTAAGK
TNKDVDK[+42]ALLK	IIC[+57]K[+100]NIPR	AEAQIAAK[+42]NLD[+16]K[+42]EYLPIGGLAEFC[+57]K	[+128]IVPLQGAQMLQM[+16]LEK[+100]SLR
GK[+42]GGK[+42]GLGK[+42]GGA	GTVFREPIIC[+57]K[+100]NIPR	AEAQIAAK[+57]N[+1]LDK[+42]EYLPIGGLAEFC[+57]K	GFYIYQEGSK[+100]NK
VDAVIAELKK[+42]	SC[+57]FQYSIQK[+100]K	AEAQIAAK[+42]N[+1]LDK[+57]EYLPIGGLAEFC[+57]K	EWPANLDLKK[+100]ELSEPSSTR
VDAVIAELK[+42]K	SVLVC[+57]PDGK[+100]TIEAEAAHGTVTR	AEAQIAAK[+42]N[+16]LDK[+42]EYLPIGGLAEFC[+57]K	ATK[+100]ADGSTQVIDTK
AVDAVIAELK[+42]K	ARPTGGAGAVAMLIGPK[+100]APLVLEQGLR	VSQEHPVVLTK[+42]F	LK[+100]PAFIKPYGTVT
VEK[+42]GIIDPTK	ARPT[+57]GGAGAVAMLIGPK[+100]APLVLEQGLR	IQEITEQLDITTSEYEKEK[+42]LNER	NTWAK[+100]AYNNLIK
EQLDITTSEYEKEK[+42]LNER	ARPTGGAGAVAM[+16]LIGPK[+100]APLVLEQGLR	QATVGDVNTDRPGLLDLK[+42]GK	[+57]VYK[+100]QSDLDTLAK
ANEDQK[+42]IGIEIIK	IGPK[+100]APLVLEQGLR	ITK[+42]FE[+57]N[+1]AFLSHVISQHQSLLGNIR	LVPGWTK[+100]PITIGR
AKDVK[+42]FGADAR	LIGPK[+100]APLVLEQGLR	TPMTS[+80]QK[+42]TFESLVDFC[+57]K	SK[+100]MKDPMAIFFTSGTTGYPK
LAVDAVIAELK[+42]K	MLIGPK[+100]APLVLEQGLR	TNWFEPVGSEYK[+42]QVMQR	EYLLQYNDPK[+100]R
NKELDPVQK[+42]LFVDK	VSK[+100]DASPGSPLEKL	LAAEK[+42]GIDLTQVK	[+57]GYNK[+100]VSPFFVPK
N[+1]KELDPVQK[+42]LFVDK	SK[+100]DASPGSPLEK	YNALK[+42]IPVPEDK	LK[+100]YPLEEFTTDNQQEEAR
NKELDPVQK[+42]LFVDKIR	K[+100]APLVLEQGLR	VVQDLC[+57]K[+42]VAGVAK	AANEAGYFNEEMAPIEVK[+100]TK
N[+1]KELDPVQK[+42]LFVDKIR	K[+100]DASPGSPLEK	LGPILK[+42]FGSAQQK	PNK[+100]QNLIAEVSTK
KELDPVQK[+42]LFVDK	SQIC[+57]AK[+100]AVR	D[+44]FLAGGVAAAISK[+42]TAVAPIER	ARPQTTLEQLQK[+100]LPSVFKK
TDK[+42]YYGAQTVR	GAPIK[+100]IPVGPETLGR	[+42]VGVK[+42]Y[+16]TQQIIQGIQQLVK	DDN[-17]GK[+100]PYVLPSVR
LVTALNPHIGYDK[+42]AAK	SGAPIK[+100]IPVGPETLGR	SIVEDK[+42]LVEDLK	EQEVLK[+100]LQEEAK
LVTALNPHIGYDKAAK[+42]	VDAVIAELK[+100]K	LGYK[+42]VLIQPSNR	SGEIEPVSVK[+100]VGDK
PIK[+42]VGDAIPSVEVFEGEPGKK	AVDAVIAELK[+100]K	GEMDTFPTFK[+42]FDDPKFEVIDKPQS	GIK[+100]LSFM[+16]PFFLK
PIK[+42]VGDAIPSVEVFEGEPGK	VEK[+100]GIIDPTK	NEEMAPIEVK[+42]TKK[-128]	DVFTK[+100]GYGFGLIK
ITK[+42]FENAFLSH	EQLDITTSEYEK[+100]EKLNER	VINEPTAAALAYGLDK[+42]SEDK	AK[+100]VNTIPGFDGVVK
SMGLGSK[+42]FK	EQLDITTSEYEKEK[+100]LNER	TYFLKPSK[+42]TNEFLENFK	LLTWDVK[+100]DTLIK
AQK[+42]LLHYLG	ANEDQK[+100]IGIEIIK	TYFLK[+42]PSKTNEFLENFK	AKPNEVVFLDDFGSNLK[+100]PAR
PVQVSPLIK[+42]FGRYS[+154]ALIIGMAYGAKRYSYLKPR	AKDVK[+100]FGADAR	GTYQGLTATVLK[+42]QGSNQAIR	AK[+100]PNEVVFLDDFGSNLKPAR
LGPILK[+42]FGSAQQK	NKELDPVQK[+100]LFVDK	SSVPTVK[+42]LFIDGK	LTSIDK[+100]W[+32]FLYK
FGAPLTK[+42]LQNIQFK	N[+1]KELDPVQ[+1]K[+100]LFVDK	GC[+57]DPTIMGIGPVPAINGALK[+42]K	NLGIGK[+100]ITPFEEK
LPPGAFSGLWK[+42]NQEAFK	N[+1]KELDPVQK[+100]LFVDK	TPIGSFLGSLASQPATK[+42]LGTAAIQGAIEK	AAAEVNQEYGLDPK[+100]IASAIMK
MK[+42]LVEVIK	NKELDPVQK[+100]LFVDKIR	GLHFFNPVPMM[+16]K[+42]LVEVIK	YSTDVSVDEVK[+100]ALASLMTYK
[+57]MK[+42]LVEVIK	NK[+100]ELDPVQK	GEM[+16]DTFPTFK[+42]FDDPKFEVIDKPQS	IPVPEDKYTALVDQEEKEDVK[+100]SC[+57]AEFVSGSQLR
GLHFFNPVPMMK[+42]LVEVIK	SAIMK[+100]AADEVAEGK	SM[+16]VAAAVTYSK[+42]PR	IPVPEDKYTALVDQEEK[+100]EDVKSC[+57]AEFVSGSQLR
GLHFFNPVPMM[+16]K[+42]LVEVIK	NAIDGK[+100]GPIGSK	GK[+42]GGK[+42]GLGK[+42]GGAK[+42]R	QM[+16]K[+100]NEVAALTAAGK
MTSQK[+42]TFESLVDFC[+57]K	SMGLGSK[+100]FK	LNHVAVAVPDLEK[+42]ASSFYR	[+57]VAASSAK[+100]MGLVETK
GLHFFNPVPMMK[+42]	K[+100]QVGYENAGTVEFLVDKHGK	QPLPK[+42]TE[+57]VN[+1]QIHEDC[+57]KDMGLLVGR	VGSVLQEGC[+57]EK[+100]ISQLYGDLK
FNPVPMMK[+42]LVEVIK	LGPILK[+100]FGSAQQK	TREGNDLYHEM[+16]IESGVINLK[+42]DATSK	LSDIPEGK[+100]NMAFK
AGIAQVAAATGHTVVLVDQTEDILAK[+42]SK	FGAPLTK[+100]LQNIQFK	VK[+42]MQTFPDLYR	EQLDITTSEYEK[+100]EKLNER
GLHFFNPVPMMK[+42]L	K[+100]LRDEFDIVGDVR	VELVPPTPAEIPTAIQSVK[+42]K	EQLDITTSEYEKEK[+100]LNER
GLHFFN[+1]PVPMMK[+42]L	RLK[+100]DQDKATPEMVSMLK	KTFPTVNPSTGEVIC[+57]QVAEGNKEDVDKAVK[+42]AAR	KYESAYGTQFTPC[+57]QLLLDHANNSSKK[+100]
AGIAQVAAATGHTVVLVDQTEDILAK[+42]SKK	MK[+100]LVEVIK	EK[+42]FSPLTAN[+1]LMNLLAENGR	TAENLAAK[+100]YNISR
AGIAQVAAATGHTVVLVDQTEDILAKSK[+42]K	GLHFFNPVPMMK[+100]LVEVIK	GPHEGQFNEENFVSK[+42]SDAK	SSMK[+100]SVGEVMAIGR
GAGIAQVAAATGHTVVLVDQTEDILAK[+42]SK	GLHFFNPVPM[+16]MK[+100]LVEVIK	QGEGMVK[+42]LLDELSPATAPHK	FAQTLEK[+100]VC[+57]VQTVESGAMTK
GAGIAQVAAATGHTVVLVDQTEDILAKSK[+42]	GLHFFNPVPMM[+16]K[+100]LVEVIK	YDK[+42]GEYSPSVQK	YETEK[+100]NNGAGYFLEHLAFK
MMK[+42]LVEVIK	MTSQK[+100]TFESLVDFC[+57]K	LVSTK[+42]WLAESIR	FTEEEEQQMK[+100]R
GAGIAQVAAATGHTVVLVDQTEDILAKSK[+42]K	M[+16]TSQK[+100]TFESLVDFC[+57]K	VVHAFDMEDLGDK[+42]AVYC[+57]R	NLSTFAVDGK[+100]DC[+57]K
GAGIAQVAAATGHTVVLVDQTEDILAKSKK[+42]	VSC[+57]K[+100]DTPGFIVNR	FLTTVSMEQPEMLEK[+42]VSR	LEETYTNK[+100]DVDK
GAGIAQVAAATGHTVVLVDQTEDILAK[+42]SKK	GLHFFNPVPMMK[+100]	VDAK[+42]TILNTLC[+57]R	EMLNISGPPLK[+100]AGK
TVVLVDQTEDILAK[+42]SK	FNPVPMMK[+100]LVEVIK	Q[+1]N[+4]K[+42]GISAFLVPM[-48]PTPGLTLGK	EW[+32]PANLDLK[+100]KELSEPSSTR
[truncated: 484 more rows]

## Sheet: SuK (SuK Search)
PrecursorCharge	IntModifiedPeptide	ModifiedPeptide	StrippedPeptide	iRT	PrecursorMz	FragmentNumber	FragmentType	FragmentCharge	FragmentMz	UniProtIds	Protein Name	ProteinDescription	Genes
3	_SIDLK[+100]DKYK_	_SIDLK[Succinyl_1]DKYK_	SIDLKDKYK	12.3144	403.884	3	b	1	316.15	P63038	CH60_MOUSE	60 kDa heat shock protein, mitochondrial	Hspd1
2	_SK[+100]SLFK_	_SK[Succinyl_1]SLFK_	SKSLFK	12.9778	405.224	3	b	1	385.172	A0A0G2JGJ1;D3YWR7;D3Z1A1;Q8BVI4	A0A0G2JGJ1_MOUSE;D3YWR7_MOUSE;D3Z1A1_MOUSE;DHPR_MOUSE	Dihydropteridine reductase;Dihydropteridine reductase;Dihydropteridine reductase (Fragment);Dihydropteridine reductase	Qdpr
3	_ADIKAPEDK[+100]KK_[-128]	_ADIKAPEDK[Succinyl_1]KK_[Lys-loss (Protein C-term)_1]	ADIKAPEDKKK	-24.6319	405.547	9	y	2	514.785	Q8C2Q8	Q8C2Q8_MOUSE	ATP synthase subunit gamma	Atp5c1
3	_FAILTEK[+100]HR_	_FAILTEK[Succinyl_1]HR_	FAILTEKHR	28.1133	405.556	5	y	2	385.693	Q6PF96;Q921G7	Q6PF96_MOUSE;ETFD_MOUSE	Electron transfer flavoprotein-ubiquinone oxidoreductase, mitochondrial;Electron transfer flavoprotein-ubiquinone oxidoreductase, mitochondrial	Etfdh
3	_EKK[+100]LDQVEK_	_EKK[Succinyl_1]LDQVEK_	EKKLDQVEK	-18.9477	406.219	3	y	1	375.224	Q9DB20	ATPO_MOUSE	ATP synthase subunit O, mitochondrial	Atp5o
3	_HFPK[+100]HAAYRK_[-128]	_HFPK[Succinyl_1]HAAYRK_[Lys-loss (Protein C-term)_1]	HFPKHAAYRK	-19.6845	409.54	4	y	1	409.219	Q9CPP6	NDUA5_MOUSE	NADH dehydrogenase [ubiquinone] 1 alpha subcomplex subunit 5	Ndufa5
2	_SFVK[+100]NQ_	_SFVK[Succinyl_1]NQ_	SFVKNQ	-7.92804	411.703	3	b	1	334.176	O35658	C1QBP_MOUSE	Complement component 1 Q subcomponent-binding protein, mitochondrial	C1qbp
3	_KIESFGSK[+100]SGK_	_KIESFGSK[Succinyl_1]SGK_	KIESFGSKSGK	-12.8424	423.222	3	b	1	371.229	Q99KR7	PPIF_MOUSE	Peptidyl-prolyl cis-trans isomerase F, mitochondrial	Ppif
4	_K[+100]KVMEAFEQAERK_	_K[Succinyl_1]KVMEAFEQAERK_	KKVMEAFEQAERK	16.9582	424.22	3	b	1	438.271	P50136;Q3U3J1	ODBA_MOUSE;Q3U3J1_MOUSE	2-oxoisovalerate dehydrogenase subunit alpha, mitochondrial;2-oxoisovalerate dehydrogenase subunit alpha, mitochondrial	Bckdha
3	_AKDVK[+100]FGADAR_	_AKDVK[Succinyl_1]FGADAR_	AKDVKFGADAR	-9.78045	426.554	4	y	1	432.22
4	_HC[+57]VK[+100]GVTEAHVDQK_	_HC[Carbamidomethyl_1]VK[Succinyl_1]GVTEAHVDQK_	HCVKGVTEAHVDQK	-21.3293	427.708	3	b	1	379.155	Q9D172	ES1_MOUSE	ES1 protein homolog, mitochondrial	D10Jhu81e
4	_VKAK[+100]TAHIVLEDGTK_	_VKAK[Succinyl_1]TAHIVLEDGTK_	VKAKTAHIVLEDGTK	6.10589	428.241	3	y	1	305.182
3	_K[+100]TKVGSPPLEK_	_K[Succinyl_1]TKVGSPPLEK_	KTKVGSPPLEK	-12.7635	428.578	6	b	2	351.195	Q99JY0	ECHB_MOUSE	Trifunctional enzyme subunit beta, mitochondrial	Hadhb
2	_K[+100]IFVQK_	_K[Succinyl_1]IFVQK_	KIFVQK	1.85769	431.755	3	y	1	374.24	P62897	CYC_MOUSE	Cytochrome c, somatic	Cycs
3	_LVSSVSDLPK[+100]R_	_LVSSVSDLPK[Succinyl_1]R_	LVSSVSDLPKR	20.1006	434.242	4	b	1	369.213	P54869	HMCS2_MOUSE	Hydroxymethylglutaryl-CoA synthase, mitochondrial	Hmgcs2
3	_KIPTWK[+100]ETAK_	_KIPTWK[Succinyl_1]ETAK_	KIPTWKETAK	13.4938	434.575	3	y	1	319.198	Q922B1	MACD1_MOUSE	O-acetyl-ADP-ribose deacetylase MACROD1	Macrod1
4	_AEDREK[+100]LITTALKR_	_AEDREK[Succinyl_1]LITTALKR_	AEDREKLITTALKR	28.9179	436.745	6	y	2	345.219	Q99LB2	DHRS4_MOUSE	Dehydrogenase/reductase SDR family member 4	Dhrs4
4	_TMGC[+57]LATTHSK[+100]AIHK_	_TMGC[Carbamidomethyl_1]LATTHSK[Succinyl_1]AIHK_	TMGCLATTHSKAIHK	-2.9368	439.718	5	y	2	340.192	P61922	GABT_MOUSE	4-aminobutyrate aminotransferase, mitochondrial	Abat
3	_ASIKK[+100]GEDFVK_	_ASIKK[Succinyl_1]GEDFVK_	ASIKKGEDFVK	9.16371	441.238	9	y	3	388.548	P08249	MDHM_MOUSE	Malate dehydrogenase, mitochondrial	Mdh2
3	_MK[+100]YNLGLDLR_	_MK[Succinyl_1]YNLGLDLR_	MKYNLGLDLR	63.7009	441.564	4	b	2	310.131
3	_K[+100]HLIIGVSSDR_	_K[Succinyl_1]HLIIGVSSDR_	KHLIIGVSSDR	24.6876	442.245	6	y	2	310.654	Q8C2Q8	Q8C2Q8_MOUSE	ATP synthase subunit gamma	Atp5c1
3	_VSPAK[+100]VAEVAKK_	_VSPAK[Succinyl_1]VAEVAKK_	VSPAKVAEVAKK	4.29786	442.926	10	y	2	570.835	P38060	HMGCL_MOUSE	Hydroxymethylglutaryl-CoA lyase, mitochondrial	Hmgcl
2	_IK[+100]AAMPR_	_IK[Succinyl_1]AAMPR_	IKAAMPR	-5.63824	443.744	6	y	2	387.202	P97807;P97807-2	FUMH_MOUSE	Fumarate hydratase, mitochondrial;Isoform Cytoplasmic of Fumarate hydratase, mitochondrial	Fh
4	_AHGLK[+100]VLGTAGSEEGKK_	_AHGLK[Succinyl_1]VLGTAGSEEGKK_	AHGLKVLGTAGSEEGKK	5.35527	446.24	12	b	3	398.216	A0A0A6YVS7;A0A0A6YXR4;P47199;V9GXY8	A0A0A6YVS7_MOUSE;A0A0A6YXR4_MOUSE;QOR_MOUSE;V9GXY8_MOUSE	Quinone oxidoreductase (Fragment);Quinone oxidoreductase (Fragment);Quinone oxidoreductase;Quinone oxidoreductase	Cryz
3	_VKEVK[+100]GLEWR_	_VKEVK[Succinyl_1]GLEWR_	VKEVKGLEWR	29.1963	448.582	3	b	1	339.203	Q8R086	SUOX_MOUSE	Sulfite oxidase, mitochondrial	Suox
4	_LHLMPEGK[+100]HNLHLR_	_LHLMPEGK[Succinyl_1]HNLHLR_	LHLMPEGKHNLHLR	27.5977	449.491	3	b	1	346.224	Q8R164	BPHL_MOUSE	Valacyclovir hydrolase	Bphl
3	_K[+100]IYSTLAGNRK_	_K[Succinyl_1]IYSTLAGNRK_	KIYSTLAGNRK	2.72531	450.917	7	y	2	380.227	Q9QXX4	CMC2_MOUSE	Calcium-binding mitochondrial carrier protein Aralar2	Slc25a13
6	_EHGPVGLVHVGAHTNTTDK[+100]PREEK_	_EHGPVGLVHVGAHTNTTDK[Succinyl_1]PREEK_	EHGPVGLVHVGAHTNTTDKPREEK	1.81342	452.229	3	b	1	306.12	A2AS89	SPEB_MOUSE	Agmatinase, mitochondrial	Agmat
2	_MDVLAK[+100]K_	_MDVLAK[Succinyl_1]K_	MDVLAKK	12.8856	452.744	3	b	1	346.143	A0A0R4J1T9;Q9WU79	A0A0R4J1T9_MOUSE;PROD_MOUSE	Proline dehydrogenase 1, mitochondrial;Proline dehydrogenase 1, mitochondrial	Prodh
3	_C[+57]DK[+100]VVQDLC[+57]K_	_C[Carbamidomethyl_1]DK[Succinyl_1]VVQDLC[Carbamidomethyl_1]K_	CDKVVQDLCK	18.6064	455.544	5	y	2	332.16	Q99LC5	ETFA_MOUSE	Electron transfer flavoprotein subunit alpha, mitochondrial	Etfa
3	_AIK[+100]LTVNDFVR_	_AIK[Succinyl_1]LTVNDFVR_	AIKLTVNDFVR	69.2973	459.258	3	b	1	413.239	Q9QXX4	CMC2_MOUSE	Calcium-binding mitochondrial carrier protein Aralar2	Slc25a13
3	_DC[+57]KVNK[+100]EVER_	_DC[Carbamidomethyl_1]KVNK[Succinyl_1]EVER_	DCKVNKEVER	-23.2109	459.554	3	y	1	403.23	Q9D172	ES1_MOUSE	ES1 protein homolog, mitochondrial	D10Jhu81e
2	_AGIFQSAK[+100]_	_AGIFQSAK[Succinyl_1]_	AGIFQSAK	33.1215	461.237	3	y	1	387.187	Q9CPQ1	COX6C_MOUSE	Cytochrome c oxidase subunit 6C	Cox6c
4	_WHFIGHLQK[+100]QNVNK_	_WHFIGHLQK[Succinyl_1]QNVNK_	WHFIGHLQKQNVNK	31.2815	462.993	3	y	1	360.224	A0A1B0GRP7;A0A1B0GRR5;Q6P8V7;Q80ZV3;Q9Z2Y8	A0A1B0GRP7_MOUSE;A0A1B0GRR5_MOUSE;Q6P8V7_MOUSE;Q80ZV3_MOUSE;PROSC_MOUSE	Proline synthase co-transcribed bacterial homolog protein (Fragment);Proline synthase co-transcribed bacterial homolog protein (Fragment);Proline synthase co-transcribed bacterial homolog protein;Proline synthase co-transcribed bacterial homolog protein;Proline synthase co-transcribed bacterial homolog protein	Prosc
4	_TDFDK[+100]NKIWYEHR_	_TDFDK[Succinyl_1]NKIWYEHR_	TDFDKNKIWYEHR	34.9385	463.722	4	y	2	302.646	P54071	IDHP_MOUSE	Isocitrate dehydrogenase [NADP], mitochondrial	Idh2
3	_FK[+100]KIEEVIQR_	_FK[Succinyl_1]KIEEVIQR_	FKKIEEVIQR	30.1401	463.929	8	b	3	357.202	Q9CZS1	AL1B1_MOUSE	Aldehyde dehydrogenase X, mitochondrial	Aldh1b1
3	_LK[+100]LPAVVTADLR_	_LK[Succinyl_1]LPAVVTADLR_	LKLPAVVTADLR	76.7272	465.945	3	y	1	403.23	Q9DCW4	ETFB_MOUSE	Electron transfer flavoprotein subunit beta	Etfb
3	_LLAK[+100]ILNMSSGR_	_LLAK[Succinyl_1]ILNMSSGR_	LLAKILNMSSGR	67.9273	468.262	4	y	1	406.204	Q99L13	3HIDH_MOUSE	3-hydroxyisobutyrate dehydrogenase, mitochondrial	Hibadh
3	_IQEYEK[+100]QLEK_	_IQEYEK[Succinyl_1]QLEK_	IQEYEKQLEK	11.4571	469.905	3	b	1	354.166	Q9DCX2	ATP5H_MOUSE	ATP synthase subunit d, mitochondrial	Atp5h
4	_VGAFTVVC[+57]K[+100]DAEEAKR_	_VGAFTVVC[Carbamidomethyl_1]K[Succinyl_1]DAEEAKR_	VGAFTVVCKDAEEAKR	34.9039	470.736	3	y	1	374.251	P05202	AATM_MOUSE	Aspartate aminotransferase, mitochondrial	Got2
3	_WDPDKTGDK[+100]PR_	_WDPDKTGDK[Succinyl_1]PR_	WDPDKTGDKPR	-5.23268	472.225	9	y	3	371.856	Q9CQA3	SDHB_MOUSE	Succinate dehydrogenase [ubiquinone] iron-sulfur subunit, mitochondrial	Sdhb
2	_K[+100]LGEAAVR_	_K[Succinyl_1]LGEAAVR_	KLGEAAVR	-10.8353	472.264	4	y	1	416.262	Q99MR8	MCCA_MOUSE	Methylcrotonoyl-CoA carboxylase subunit alpha, mitochondrial	Mccc1
2	_LAYRPPK[+100]_	_LAYRPPK[Succinyl_1]_	LAYRPPK	4.29786	472.764	3	y	1	441.234	Q9D0M3;Q9D0M3-2	CY1_MOUSE	Cytochrome c1, heme protein, mitochondrial;Isoform 2 of Cytochrome c1, heme protein, mitochondrial	Cyc1
3	_MC[+57]LVEIEK[+100]APK_	_MC[Carbamidomethyl_1]LVEIEK[Succinyl_1]APK_	MCLVEIEKAPK	46.4486	473.24	3	y	1	315.203	Q91VD9	NDUS1_MOUSE	NADH-ubiquinone oxidoreductase 75 kDa subunit, mitochondrial	Ndufs1
3	_KMWK[+100]SPNGTIR_	_KMWK[Succinyl_1]SPNGTIR_	KMWKSPNGTIR	11.9899	473.247	6	y	2	320.674	P54071	IDHP_MOUSE	Isocitrate dehydrogenase [NADP], mitochondrial	Idh2
4	_GKPDVVVKEDEEYK[+100]R_	_GKPDVVVKEDEEYK[Succinyl_1]R_	GKPDVVVKEDEEYKR	0.122453	473.492	4	b	1	398.203	Q8QZT1	THIL_MOUSE	Acetyl-CoA acetyltransferase, mitochondrial	Acat1
5	_KHIYIDKNTK[+100]IIC[+57]QGFTGK_	_KHIYIDKNTK[Succinyl_1]IIC[Carbamidomethyl_1]QGFTGK_	KHIYIDKNTKIICQGFTGK	29.4439	473.653	3	y	1	305.182	Q9WUM5	SUCA_MOUSE	Succinate--CoA ligase [ADP/GDP-forming] subunit alpha, mitochondrial	Suclg1
3	_EVEMDAVGK[+100]EGR_	_EVEMDAVGK[Succinyl_1]EGR_	EVEMDAVGKEGR	11.4571	473.886	5	y	2	323.661	Q8C196	CPSM_MOUSE	Carbamoyl-phosphate synthase [ammonia], mitochondrial	Cps1
3	_QNK[+100]VVHVNGFGK_	_QNK[Succinyl_1]VVHVNGFGK_	QNKVVHVNGFGK	13.2645	476.253	3	y	1	351.203	O08749	DLDH_MOUSE	Dihydrolipoyl dehydrogenase, mitochondrial	Dld
3	_QNK[+100]VVHVN[+1]GFGK_	_QNK[Succinyl_1]VVHVN[Deamidated_1]GFGK_	QNKVVHVNGFGK	14.9127	476.581	3	y	1	351.203	O08749	DLDH_MOUSE	Dihydrolipoyl dehydrogenase, mitochondrial	Dld
3	_EDDKPETVIK[+100]R_	_EDDKPETVIK[Succinyl_1]R_	EDDKPETVIKR	-6.95037	477.244	3	y	1	516.314	Q9WTP7	KAD3_MOUSE	GTP:AMP phosphotransferase AK3, mitochondrial	Ak3
4	_GIHDSFVTK[+100]FAEAMKK_	_GIHDSFVTK[Succinyl_1]FAEAMKK_	GIHDSFVTKFAEAMKK	74.3471	477.994	6	y	2	330.181	Q8BWF0	SSDH_MOUSE	Succinate-semialdehyde dehydrogenase, mitochondrial	Aldh5a1
4	_GILK[+100]KGDEC[+57]ELLGHNK_	_GILK[Succinyl_1]KGDEC[Carbamidomethyl_1]ELLGHNK_	GILKKGDECELLGHNK	24.8532	478.496	6	y	2	341.206	Q8BFR5;Q8BFR5-2	EFTU_MOUSE	Elongation factor Tu, mitochondrial;Isoform 2 of Elongation factor Tu, mitochondrial	Tufm
3	_SIAKEGFEK[+100]ISK_	_SIAKEGFEK[Succinyl_1]ISK_	SIAKEGFEKISK	20.3607	479.593	9	y	2	574.303	P63038	CH60_MOUSE	60 kDa heat shock protein, mitochondrial	Hspd1
3	_SKEEYQK[+100]VLSK_	_SKEEYQK[Succinyl_1]VLSK_	SKEEYQKVLSK	4.70455	480.252	3	y	1	347.229	Q9D6Y7;Q9D6Y7-2	MSRA_MOUSE	Mitochondrial peptide methionine sulfoxide reductase;Isoform 2 of Mitochondrial peptide methionine sulfoxide reductase	Msra
3	_NNK[+100]EYLEFRK_	_NNK[Succinyl_1]EYLEFRK_	NNKEYLEFRK	21.5833	480.909	6	y	2	428.24	O55125	NIPS1_MOUSE	Protein NipSnap homolog 1	Nipsnap1
3	_AHIVLEDGTK[+100]MK_	_AHIVLEDGTK[Succinyl_1]MK_	AHIVLEDGTKMK	15.2444	481.25	3	b	1	322.187
3	_IEGTPLETVQKK[+100]_	_IEGTPLETVQKK[Succinyl_1]_	IEGTPLETVQKK	22.5198	481.596	4	b	1	401.203	Q9CQZ6	NDUB3_MOUSE	NADH dehydrogenase [ubiquinone] 1 beta subcomplex subunit 3	Ndufb3
2	_IK[+100]GILYR_	_IK[Succinyl_1]GILYR_	IKGILYR	30.7589	481.787	3	b	1	399.224	Q8C2Q8	Q8C2Q8_MOUSE	ATP synthase subunit gamma	Atp5c1
3	_KQTK[+100]GLYPAPLK_	_KQTK[Succinyl_1]GLYPAPLK_	KQTKGLYPAPLK	17.3821	481.945	3	y	1	357.25	Q8BMS1	ECHA_MOUSE	Trifunctional enzyme subunit alpha, mitochondrial	Hadha
3	_LAEQYAK[+100]EN[+1]GTK_	_LAEQYAK[Succinyl_1]EN[Deamidated_1]GTK_	LAEQYAKENGTK	-8.80278	484.9	4	y	1	420.209	P11725	OTC_MOUSE	Ornithine carbamoyltransferase, mitochondrial	Otc
4	_HLDMADLEAK[+100]LKEAQK_	_HLDMADLEAK[Succinyl_1]LKEAQK_	HLDMADLEAKLKEAQK	69.3749	485.75	3	b	1	348.167	O88986	KBL_MOUSE	2-amino-3-ketobutyrate coenzyme A ligase, mitochondrial	Gcat
3	_FNIIQPGPIK[+100]TK_	_FNIIQPGPIK[Succinyl_1]TK_	FNIIQPGPIKTK	51.1084	485.945	5	b	2	308.676	Q9CQ62	DECR_MOUSE	2,4-dienoyl-CoA reductase, mitochondrial	Decr1
2	_LVGMPAK[+100]R_	_LVGMPAK[Succinyl_1]R_	LVGMPAKR	13.2173	486.271	4	b	1	401.222	P38647	GRP75_MOUSE	Stress-70 protein, mitochondrial	Hspa9
2	_VLAK[+100]LAEK_	_VLAK[Succinyl_1]LAEK_	VLAKLAEK	10.6433	486.292	3	y	1	347.193	Q9DCW4	ETFB_MOUSE	Electron transfer flavoprotein subunit beta	Etfb
5	_ALLNNSHYYHMAHGK[+100]DFASR_	_ALLNNSHYYHMAHGK[Succinyl_1]DFASR_	ALLNNSHYYHMAHGKDFASR	27.7884	487.23	4	y	1	480.257	O08749	DLDH_MOUSE	Dihydrolipoyl dehydrogenase, mitochondrial	Dld
2	_LETPSAK[+100]K_	_LETPSAK[Succinyl_1]K_	LETPSAKK	-22.474	487.264	5	y	2	315.676	A0A0R4J083;P51174	A0A0R4J083_MOUSE;ACADL_MOUSE	Long-chain-specific acyl-CoA dehydrogenase, mitochondrial;Long-chain specific acyl-CoA dehydrogenase, mitochondrial	Acadl
2	_EIASVVK[+100]K_	_EIASVVK[Succinyl_1]K_	EIASVVKK	-1.80477	487.282	3	b	1	314.171	P05202	AATM_MOUSE	Aspartate aminotransferase, mitochondrial	Got2
4	_[+57]GK[+100]PDVVVKEDEEYKR_	_[Carbamidomethyl_1]GK[Succinyl_1]PDVVVKEDEEYKR_	GKPDVVVKEDEEYKR	8.15266	487.747	3	y	1	466.277	Q8QZT1	THIL_MOUSE	Acetyl-CoA acetyltransferase, mitochondrial	Acat1
3	_GK[+100]GYYDTYLKR_	_GK[Succinyl_1]GYYDTYLKR_	GKGYYDTYLKR	23.3881	488.577	4	y	1	579.361	L7N466;Q9D110	L7N466_MOUSE;MTHFS_MOUSE	5-formyltetrahydrofolate cyclo-ligase	Mthfsl;Mthfs
3	_C[+57]DEK[+100]VKVFSVR_	_C[Carbamidomethyl_1]DEK[Succinyl_1]VKVFSVR_	CDEKVKVFSVR	29.2737	489.582	3	y	1	361.219	Q99LC5	ETFA_MOUSE	Electron transfer flavoprotein subunit alpha, mitochondrial	Etfa
3	_ADTFSK[+100]TVSSGLR_	_ADTFSK[Succinyl_1]TVSSGLR_	ADTFSKTVSSGLR	31.6532	490.247	3	y	1	345.224	Q9WVM8	AADAT_MOUSE	Kynurenine/alpha-aminoadipate aminotransferase, mitochondrial	Aadat
4	_FK[+100]DIFQ[+1]EIFDKHYK_	_FK[Succinyl_1]DIFQ[Deamidated_1]EIFDKHYK_	FKDIFQEIFDKHYK	95.2391	490.494	5	b	2	376.187	P54071	IDHP_MOUSE	Isocitrate dehydrogenase [NADP], mitochondrial	Idh2
3	_K[+100]LDQVEKELLR_	_K[Succinyl_1]LDQVEKELLR_	KLDQVEKELLR	47.6603	490.944	5	y	2	329.716	Q9DB20	ATPO_MOUSE	ATP synthase subunit O, mitochondrial	Atp5o
3	_ALAKDK[+100]EWQER_	_ALAKDK[Succinyl_1]EWQER_	ALAKDKEWQER	1.50522	491.916	3	y	1	432.22	Q9CQE1	NPS3B_MOUSE	Protein NipSnap homolog 3B	Nipsnap3b
3	_EVGK[+100]DVSDEKLR_	_EVGK[Succinyl_1]DVSDEKLR_	EVGKDVSDEKLR	-1.59894	492.251	8	y	2	481.251	Q9CZU6	CISY_MOUSE	Citrate synthase, mitochondrial	Cs
4	_WKHHPSIQPTLEGGK[+100]R_	_WKHHPSIQPTLEGGK[Succinyl_1]R_	WKHHPSIQPTLEGGKR	5.0028	493.51	10	b	3	404.881	Q6PF96;Q921G7	Q6PF96_MOUSE;ETFD_MOUSE	Electron transfer flavoprotein-ubiquinone oxidoreductase, mitochondrial;Electron transfer flavoprotein-ubiquinone oxidoreductase, mitochondrial	Etfdh
3	_DAVDLMK[+100]ALQFK_	_DAVDLMK[Succinyl_1]ALQFK_	DAVDLMKALQFK	100.088	493.59	4	b	1	401.167	Q8R164	BPHL_MOUSE	Valacyclovir hydrolase	Bphl
5	_GK[+100]PDVVVKEDEEYKRVDFSK_	_GK[Succinyl_1]PDVVVKEDEEYKRVDFSK_	GKPDVVVKEDEEYKRVDFSK	28.8714	494.253	8	y	3	348.194	Q8QZT1	THIL_MOUSE	Acetyl-CoA acetyltransferase, mitochondrial	Acat1
5	_GKPDVVVK[+100]EDEEYKRVDFSK_	_GKPDVVVK[Succinyl_1]EDEEYKRVDFSK_	GKPDVVVKEDEEYKRVDFSK	26.8788	494.253	8	y	3	348.194	Q8QZT1	THIL_MOUSE	Acetyl-CoA acetyltransferase, mitochondrial	Acat1
4	_IPKPSRDELFTDTK[+100]AR_	_IPKPSRDELFTDTK[Succinyl_1]AR_	IPKPSRDELFTDTKAR	23.7193	494.263	8	b	2	462.251	P52825	CPT2_MOUSE	Carnitine O-palmitoyltransferase 2, mitochondrial	Cpt2
2	_K[+100]ALEAISR_	_K[Succinyl_1]ALEAISR_	KALEAISR	7.65946	494.277	3	y	1	375.235	Q8VCW8	ACSF2_MOUSE	Acyl-CoA synthetase family member 2, mitochondrial	Acsf2
3	_LKK[+100]QLYNIYAK_	_LKK[Succinyl_1]QLYNIYAK_	LKKQLYNIYAK	30.1246	494.617	5	y	2	304.674	O88696	CLPP_MOUSE	ATP-dependent Clp protease proteolytic subunit, mitochondrial	Clpp
3	_LK[+100]KQLYNIYAK_	_LK[Succinyl_1]KQLYNIYAK_	LKKQLYNIYAK	30.1246	494.617	5	y	2	304.674	O88696	CLPP_MOUSE	ATP-dependent Clp protease proteolytic subunit, mitochondrial	Clpp
3	_VVQDLC[+57]K[+100]VAGVAK_	_VVQDLC[Carbamidomethyl_1]K[Succinyl_1]VAGVAK_	VVQDLCKVAGVAK	31.709	496.269	4	y	1	374.24	Q99LC5	ETFA_MOUSE	Electron transfer flavoprotein subunit alpha, mitochondrial	Etfa
4	_RTHSDQFLVSFK[+100]DVGR_	_RTHSDQFLVSFK[Succinyl_1]DVGR_	RTHSDQFLVSFKDVGR	53.6172	498.754	3	y	1	331.209
3	_AFFK[+100]GAWSNVLR_	_AFFK[Succinyl_1]GAWSNVLR_	AFFKGAWSNVLR	88.3167	499.261	4	y	1	501.314	P51881	ADT2_MOUSE	ADP/ATP translocase 2	Slc25a5
4	_VSQEHPVVLTK[+100]FVEGAR_	_VSQEHPVVLTK[Succinyl_1]FVEGAR_	VSQEHPVVLTKFVEGAR	57.5096	499.768	3	y	1	303.178	Q8C196	CPSM_MOUSE	Carbamoyl-phosphate synthase [ammonia], mitochondrial	Cps1
3	_DVAYQYVK[+100]KGAR_	_DVAYQYVK[Succinyl_1]KGAR_	DVAYQYVKKGAR	13.2173	499.928	8	y	2	525.291	Q8R2K3;Q9CYR0	Q8R2K3_MOUSE;SSBP_MOUSE	Single-stranded DNA-binding protein;Single-stranded DNA-binding protein, mitochondrial	Ssbp1
4	_ILSQWK[+100]PEDSKDPTKK_	_ILSQWK[Succinyl_1]PEDSKDPTKK_	ILSQWKPEDSKDPTKK	18.5918	500.764	4	y	1	473.308	Q9WVM8	AADAT_MOUSE	Kynurenine/alpha-aminoadipate aminotransferase, mitochondrial	Aadat
2	_EGMDVVK[+100]K_	_EGMDVVK[Succinyl_1]K_	EGMDVVKK	-3.32272	503.25	3	b	1	300.101	Q99KR7	PPIF_MOUSE	Peptidyl-prolyl cis-trans isomerase F, mitochondrial	Ppif
5	_IHPVDKLTIQGLK[+100]DFAPGKPLK_	_IHPVDKLTIQGLK[Succinyl_1]DFAPGKPLK_	IHPVDKLTIQGLKDFAPGKPLK	65.7186	503.891	6	y	2	311.208	Q99KI0	ACON_MOUSE	Aconitate hydratase, mitochondrial	Aco2
2	_MIFAGIK[+100]K_	_MIFAGIK[Succinyl_1]K_	MIFAGIKK	42.4981	504.283	6	y	2	382.221	P62897	CYC_MOUSE	Cytochrome c, somatic	Cycs
4	_LHERGDASK[+100]EDIDTAMK_	_LHERGDASK[Succinyl_1]EDIDTAMK_	LHERGDASKEDIDTAMK	5.6264	504.739	11	b	3	440.865	Q61425	HCDH_MOUSE	Hydroxyacyl-coenzyme A dehydrogenase, mitochondrial	Hadh
3	_LTSIDK[+100]WFLYK_	_LTSIDK[Succinyl_1]WFLYK_	LTSIDKWFLYK	95.9175	505.269	4	y	1	570.329	Q8C196	CPSM_MOUSE	Carbamoyl-phosphate synthase [ammonia], mitochondrial	Cps1
3	_VKTPWELK[+100]WTK_	_VKTPWELK[Succinyl_1]WTK_	VKTPWELKWTK	60.2468	505.945	3	b	1	329.218	P03930	ATP8_MOUSE	ATP synthase protein 8	Mtatp8
3	_YK[+100]QIFLGGVDKR_	_YK[Succinyl_1]QIFLGGVDKR_	YKQIFLGGVDKR	40.384	508.612	6	y	2	316.18	P51881	ADT2_MOUSE	ADP/ATP translocase 2	Slc25a5
3	_VIDIK[+100]VAAGDKVAK_	_VIDIK[Succinyl_1]VAAGDKVAK_	VIDIKVAAGDKVAK	29.4903	509.631	3	y	1	300.192	E9QPD7;G5E8R3;Q05920	E9QPD7_MOUSE;G5E8R3_MOUSE;PYC_MOUSE	Pyruvate carboxylase;Pyruvate carboxylase;Pyruvate carboxylase, mitochondrial	Pcx;Pcx;Pc
3	_INSPNSK[+100]VNTLNK_	_INSPNSK[Succinyl_1]VNTLNK_	INSPNSKVNTLNK	7.65946	510.27	3	b	1	315.166	Q8BMS1	ECHA_MOUSE	Trifunctional enzyme subunit alpha, mitochondrial	Hadha
3	_VIESLGATNLGK[+100]VK_	_VIESLGATNLGK[Succinyl_1]VK_	VIESLGATNLGKVK	39.3793	510.291	6	b	2	300.174	Q9DCY0	KEG1_MOUSE	Glycine N-acyltransferase-like protein Keg1	Keg1
3	_HK[+100]TGPNLHGLFGR_	_HK[Succinyl_1]TGPNLHGLFGR_	HKTGPNLHGLFGR	36.3771	511.936	6	y	2	343.69	P62897	CYC_MOUSE	Cytochrome c, somatic	Cycs
2	_M[+16]IFAGIK[+100]K_	_M[Oxidation_1]IFAGIK[Succinyl_1]K_	MIFAGIKK	28.2681	512.281	3	b	1	408.195	P62897	CYC_MOUSE	Cytochrome c, somatic	Cycs
3	_EK[+100]EKADWSSLSR_	_EK[Succinyl_1]EKADWSSLSR_	EKEKADWSSLSR	17.7334	512.583	3	y	1	375.235	P19783	COX41_MOUSE	Cytochrome c oxidase subunit 4 isoform 1, mitochondrial	Cox4i1
2	_GYTSK[+100]IAGK_	_GYTSK[Succinyl_1]IAGK_	GYTSKIAGK	-3.01398	512.769	7	y	2	402.727	F6RPJ9;Q9JHR7	F6RPJ9_MOUSE;IDE_MOUSE	Insulin-degrading enzyme (Fragment);Insulin-degrading enzyme	Ide
3	_SRDELFTDTK[+100]AR_	_SRDELFTDTK[Succinyl_1]AR_	SRDELFTDTKAR	15.9631	513.586	3	b	1	359.167
3	_AK[+100]TAH[+57]IVLEDGTK_	_AK[Succinyl_1]TAH[Carbamidomethyl_1]IVLEDGTK_	AKTAHIVLEDGTK	8.96071	513.939	3	y	1	305.182	Q8C196	CPSM_MOUSE	Carbamoyl-phosphate synthase [ammonia], mitochondrial	Cps1
3	_AYNNLIK[+100]DKVNR_	_AYNNLIK[Succinyl_1]DKVNR_	AYNNLIKDKVNR	17.3821	516.611	4	y	1	499.299	H7BX88;P47934	H7BX88_MOUSE;CACP_MOUSE	Carnitine O-acetyltransferase	Crat
4	_VVDALGNAIDGKGPIGSK[+100]TR_	_VVDALGNAIDGKGPIGSK[Succinyl_1]TR_	VVDALGNAIDGKGPIGSKTR	40.8705	517.781	11	y	4	300.161	Q03265	ATPA_MOUSE	ATP synthase subunit alpha, mitochondrial	Atp5a1
4	_VK[+100]GKC[+57]TTDHISAAGPWLK_	_VK[Succinyl_1]GKC[Carbamidomethyl_1]TTDHISAAGPWLK_	VKGKCTTDHISAAGPWLK	29.5677	518.018	16	y	4	436.223	Q99KI0	ACON_MOUSE	Aconitate hydratase, mitochondrial	Aco2
4	_VKGK[+100]C[+57]TTDHISAAGPWLK_	_VKGK[Succinyl_1]C[Carbamidomethyl_1]TTDHISAAGPWLK_	VKGKCTTDHISAAGPWLK	29.5677	518.018	3	y	1	446.276	Q99KI0	ACON_MOUSE	Aconitate hydratase, mitochondrial	Aco2
3	_LK[+100]NNKEYLEFR_	_LK[Succinyl_1]NNKEYLEFR_	LKNNKEYLEFR	27.2123	518.603	3	y	1	433.219	O55125	NIPS1_MOUSE	Protein NipSnap homolog 1	Nipsnap1
3	_FFIDQSK[+100]KDAEK_	_FFIDQSK[Succinyl_1]KDAEK_	FFIDQSKKDAEK	22.853	519.259	3	y	1	347.193	Q9CQN1	TRAP1_MOUSE	Heat shock protein 75 kDa, mitochondrial	Trap1
3	_KLEEEGEQFVK[+100]K_	_KLEEEGEQFVK[Succinyl_1]K_	KLEEEGEQFVKK	12.4987	521.935	5	y	2	375.213	P32020	NLTP_MOUSE	Non-specific lipid-transfer protein	Scp2
3	_K[+100]KVMEAFEQAERK_[-128]	_K[Succinyl_1]KVMEAFEQAERK_[Lys-loss (Protein C-term)_1]	KKVMEAFEQAERK	27.6337	522.592	3	y	1	304.162	P50136;Q3U3J1	ODBA_MOUSE;Q3U3J1_MOUSE	2-oxoisovalerate dehydrogenase subunit alpha, mitochondrial;2-oxoisovalerate dehydrogenase subunit alpha, mitochondrial	Bckdha
3	_K[+100]VMEAFEQAERK_	_K[Succinyl_1]VMEAFEQAERK_	KVMEAFEQAERK	25.0188	522.592	4	y	1	503.294	P50136;Q3U3J1	ODBA_MOUSE;Q3U3J1_MOUSE	2-oxoisovalerate dehydrogenase subunit alpha, mitochondrial;2-oxoisovalerate dehydrogenase subunit alpha, mitochondrial	Bckdha
3	_KK[+100]VMEAFEQAERK_[-128]	_KK[Succinyl_1]VMEAFEQAERK_[Lys-loss (Protein C-term)_1]	KKVMEAFEQAERK	27.6337	522.592	3	y	1	304.162	P50136;Q3U3J1	ODBA_MOUSE;Q3U3J1_MOUSE	2-oxoisovalerate dehydrogenase subunit alpha, mitochondrial;2-oxoisovalerate dehydrogenase subunit alpha, mitochondrial	Bckdha
4	_RLK[+100]DQDKATPEMVSMLK_	_RLK[Succinyl_1]DQDKATPEMVSMLK_	RLKDQDKATPEMVSMLK	36.4527	523.271	4	y	1	478.269
4	_LK[+100]DQDKATPEMVSMLKR_	_LK[Succinyl_1]DQDKATPEMVSMLKR_	LKDQDKATPEMVSMLKR	33.5489	523.271	5	y	2	317.689	A0A0A0MQ68;Q60759	A0A0A0MQ68_MOUSE;GCDH_MOUSE	Glutaryl-CoA dehydrogenase, mitochondrial;Glutaryl-CoA dehydrogenase, mitochondrial	Gcdh
3	_LK[+100]QLAAEQGKDIR_	_LK[Succinyl_1]QLAAEQGKDIR_	LKQLAAEQGKDIR	6.79636	523.958	5	y	1	588.346	Q6PF96;Q921G7	Q6PF96_MOUSE;ETFD_MOUSE	Electron transfer flavoprotein-ubiquinone oxidoreductase, mitochondrial;Electron transfer flavoprotein-ubiquinone oxidoreductase, mitochondrial	Etfdh
3	_LKQLAAEQGK[+100]DIR_	_LKQLAAEQGK[Succinyl_1]DIR_	LKQLAAEQGKDIR	4.29786	523.958	3	b	1	370.245	Q6PF96;Q921G7	Q6PF96_MOUSE;ETFD_MOUSE	Electron transfer flavoprotein-ubiquinone oxidoreductase, mitochondrial;Electron transfer flavoprotein-ubiquinone oxidoreductase, mitochondrial	Etfdh
3	_TK[+100]DAGQISGLNVLR_	_TK[Succinyl_1]DAGQISGLNVLR_	TKDAGQISGLNVLR	48.0993	524.618	6	b	2	351.159
3	_ALVSTK[+100]WLAESIR_	_ALVSTK[Succinyl_1]WLAESIR_	ALVSTKWLAESIR	83.3143	525.291	3	y	1	375.235	P52196	THTR_MOUSE	Thiosulfate sulfurtransferase	Tst
2	_AAFK[+100]LWSK_	_AAFK[Succinyl_1]LWSK_	AAFKLWSK	53.1645	525.785	3	y	1	420.224	Q9JLJ2	AL9A1_MOUSE	4-trimethylaminobutyraldehyde dehydrogenase	Aldh9a1
3	_VGDK[+100]VLLPEYGGTK_	_VGDK[Succinyl_1]VLLPEYGGTK_	VGDKVLLPEYGGTK	45.9548	525.947	3	y	1	305.182	Q64433	CH10_MOUSE	10 kDa heat shock protein, mitochondrial	Hspe1
3	_LYVPK[+100]SLW[+4]PQIK_	_LYVPK[Succinyl_1]SLW[Trp->Kynurenin_1]PQIK_	LYVPKSLWPQIK	81.1564	525.964	6	b	2	385.708	Q8CHT0	AL4A1_MOUSE	Delta-1-pyrroline-5-carboxylate dehydrogenase, mitochondrial	Aldh4a1
3	_TNFNSLAK[+100]AMVQR_	_TNFNSLAK[Succinyl_1]AMVQR_	TNFNSLAKAMVQR	61.9147	527.268	3	y	1	402.246	Q8K4F5	ABHDB_MOUSE	Protein ABHD11	Abhd11
3	_K[+100]KVM[+16]EAFEQAER_	_K[Succinyl_1]KVM[Oxidation_1]EAFEQAER_	KKVMEAFEQAER	1.50522	527.924	4	y	1	503.257	P50136;Q3U3J1	ODBA_MOUSE;Q3U3J1_MOUSE	2-oxoisovalerate dehydrogenase subunit alpha, mitochondrial;2-oxoisovalerate dehydrogenase subunit alpha, mitochondrial	Bckdha
3	_KK[+100]VM[+16]EAFEQAER_	_KK[Succinyl_1]VM[Oxidation_1]EAFEQAER_	KKVMEAFEQAER	1.50522	527.924	4	y	1	503.257	P50136;Q3U3J1	ODBA_MOUSE;Q3U3J1_MOUSE	2-oxoisovalerate dehydrogenase subunit alpha, mitochondrial;2-oxoisovalerate dehydrogenase subunit alpha, mitochondrial	Bckdha
3	_ALAMGYK[+100]PKAYLR_	_ALAMGYK[Succinyl_1]PKAYLR_	ALAMGYKPKAYLR	39.3242	527.953	6	y	2	374.229	Q99JY0	ECHB_MOUSE	Trifunctional enzyme subunit beta, mitochondrial	Hadhb
2	_LAVEAAK[+100]VR_	_LAVEAAK[Succinyl_1]VR_	LAVEAAKVR	9.78021	528.806	7	y	2	436.745	Q9CXW2	RT22_MOUSE	28S ribosomal protein S22, mitochondrial	Mrps22
2	_K[+100]IAQAQGLK_	_K[Succinyl_1]IAQAQGLK_	KIAQAQGLK	-12.1056	528.806	4	y	1	445.277	Q9D0S9	HINT2_MOUSE	Histidine triad nucleotide-binding protein 2, mitochondrial	Hint2
3	_TLNLEK[+100]AGISTNPK_	_TLNLEK[Succinyl_1]AGISTNPK_	TLNLEKAGISTNPK	37.246	529.286	3	b	1	329.182	A0A0M3HEQ0;A0A0U1RPV8;A0A0U1RQA4;J3QMN4;J3QMQ8;Q9JLT4;Q9JLT4-2;Q9JLT4-4	A0A0M3HEQ0_MOUSE;A0A0U1RPV8_MOUSE;A0A0U1RQA4_MOUSE;J3QMN4_MOUSE;J3QMQ8_MOUSE;TRXR2_MOUSE;TRXR2_MOUSE;TRXR2_MOUSE	Thioredoxin reductase 2, mitochondrial;Thioredoxin reductase 2, mitochondrial;Thioredoxin reductase 2, mitochondrial;Thioredoxin reductase 2, mitochondrial;Thioredoxin reductase 2, mitochondrial;Thioredoxin reductase 2, mitochondrial;Isoform 2 of Thioredoxin reductase 2, mitochondrial;Isoform 4 of Thioredoxin reductase 2, mitochondrial	Txnrd2
4	_DVFLPK[+100]PSW[+4]GNHTPIFR_	_DVFLPK[Succinyl_1]PSW[Trp->Kynurenin_1]GNHTPIFR_	DVFLPKPSWGNHTPIFR	79.6327	529.522	3	b	1	362.171	P05202	AATM_MOUSE	Aspartate aminotransferase, mitochondrial	Got2
3	_GIQEIADSVK[+100]VLSK_	_GIQEIADSVK[Succinyl_1]VLSK_	GIQEIADSVKVLSK	75.6933	529.626	3	y	1	347.229	Q8BKZ9	ODPX_MOUSE	Pyruvate dehydrogenase protein X component, mitochondrial	Pdhx
3	_AEDREK[+100]LITTALK_	_AEDREK[Succinyl_1]LITTALK_	AEDREKLITTALK	32.917	529.958	9	b	3	386.2	Q99LB2	DHRS4_MOUSE	Dehydrogenase/reductase SDR family member 4	Dhrs4
3	_RAVLYVPGNDEK[+100]K_	_RAVLYVPGNDEK[Succinyl_1]K_	RAVLYVPGNDEKK	16.0184	530.283	4	b	1	440.298	Q8R4N0	CLYBL_MOUSE	Citrate lyase subunit beta-like protein, mitochondrial	Clybl
3	_LVEVIK[+100]TPM[+16]TSQK_	_LVEVIK[Succinyl_1]TPM[Oxidation_1]TSQK_	LVEVIKTPMTSQK	26.7259	530.62	3	b	1	342.202	Q61425	HCDH_MOUSE	Hydroxyacyl-coenzyme A dehydrogenase, mitochondrial	Hadh
3	_IGPK[+100]APLVLEQGLR_	_IGPK[Succinyl_1]APLVLEQGLR_	IGPKAPLVLEQGLR	66.9708	530.979	3	y	1	345.224
3	_AAMLKDNK[+100]KPFTK_	_AAMLKDNK[Succinyl_1]KPFTK_	AAMLKDNKKPFTK	1.50522	531.289	3	y	1	395.229	Q07417	ACADS_MOUSE	Short-chain specific acyl-CoA dehydrogenase, mitochondrial	Acads
3	_MYK[+100]EEGLNAFYK_	_MYK[Succinyl_1]EEGLNAFYK_	MYKEEGLNAFYK	52.0516	531.582	3	y	1	457.245	G5E902;Q8VEM8	G5E902_MOUSE;MPCP_MOUSE	MCG10343, isoform CRA_b;Phosphate carrier protein, mitochondrial	Slc25a3
3	_TAHIVLEDGTK[+100]MK[+57]_	_TAHIVLEDGTK[Succinyl_1]MK[Carbamidomethyl_1]_	TAHIVLEDGTKMK	19.4502	533.94	3	b	1	310.151	Q8C196	CPSM_MOUSE	Carbamoyl-phosphate synthase [ammonia], mitochondrial	Cps1
3	_FK[+100]LEAPDADELPR_	_FK[Succinyl_1]LEAPDADELPR_	FKLEAPDADELPR	57.4215	534.267	3	y	1	385.256	Q99KI0	ACON_MOUSE	Aconitate hydratase, mitochondrial	Aco2
3	_DWILGEMK[+100]TSGLR_	_DWILGEMK[Succinyl_1]TSGLR_	DWILGEMKTSGLR	88.948	535.936	3	y	1	345.224
3	_SDGKISEQSDAK[+100]LK_	_SDGKISEQSDAK[Succinyl_1]LK_	SDGKISEQSDAKLK	-13.1056	535.937	4	y	1	559.345	Q03265	ATPA_MOUSE	ATP synthase subunit alpha, mitochondrial	Atp5a1
3	_HNLK[+100]LGFM[+16]SAFVK_	_HNLK[Succinyl_1]LGFM[Oxidation_1]SAFVK_	HNLKLGFMSAFVK	58.1712	536.613	6	b	2	382.208	Q9D2G2	ODO2_MOUSE	Dihydrolipoyllysine-residue succinyltransferase component of 2-oxoglutarate dehydrogenase complex, mitochondrial	Dlst
2	_LVEDLK[+100]TR_	_LVEDLK[Succinyl_1]TR_	LVEDLKTR	10.3967	537.295	3	y	1	504.278	P26443	DHE3_MOUSE	Glutamate dehydrogenase 1, mitochondrial	Glud1
3	_K[+100]YNALKIPVPEDK_	_K[Succinyl_1]YNALKIPVPEDK_	KYNALKIPVPEDK	39.7238	538.963	7	y	2	399.224	Q9DCX2	ATP5H_MOUSE	ATP synthase subunit d, mitochondrial	Atp5h
3	_GASIVEDK[+100]LVEDLK_	_GASIVEDK[Succinyl_1]LVEDLK_	GASIVEDKLVEDLK	76.4555	539.286	5	y	2	302.171	P26443	DHE3_MOUSE	Glutamate dehydrogenase 1, mitochondrial	Glud1
2	_LSLDK[+100]VFR_	_LSLDK[Succinyl_1]VFR_	LSLDKVFR	62.9485	539.301	3	y	1	421.256	A2AG39;F6WI02;Q99JB2	A2AG39_MOUSE;F6WI02_MOUSE;STML2_MOUSE	Stomatin-like protein 2, mitochondrial (Fragment);Stomatin-like protein 2, mitochondrial (Fragment);Stomatin-like protein 2, mitochondrial	Stoml2
4	_VK[+100]HKQC[+57]FLYM[+16]VC[+57]QTAK_	_VK[Succinyl_1]HKQC[Carbamidomethyl_1]FLYM[Oxidation_1]VC[Carbamidomethyl_1]QTAK_	VKHKQCFLYMVCQTAK	26.8788	540.013	3	y	1	319.198	Q9DCY0	KEG1_MOUSE	Glycine N-acyltransferase-like protein Keg1	Keg1
4	_VKHK[+100]QC[+57]FLYM[+16]VC[+57]QTAK_	_VKHK[Succinyl_1]QC[Carbamidomethyl_1]FLYM[Oxidation_1]VC[Carbamidomethyl_1]QTAK_	VKHKQCFLYMVCQTAK	26.8788	540.013	3	y	1	319.198	Q9DCY0	KEG1_MOUSE	Glycine N-acyltransferase-like protein Keg1	Keg1
3	_NGNEAQKEK[+100]YLPK_	_NGNEAQKEK[Succinyl_1]YLPK_	NGNEAQKEKYLPK	-5.63824	540.274	7	y	2	503.284	Q9JHI5	IVD_MOUSE	Isovaleryl-CoA dehydrogenase, mitochondrial	Ivd
3	_EK[+100]LILPHVDVQLK_	_EK[Succinyl_1]LILPHVDVQLK_	EKLILPHVDVQLK	66.0606	544.65	5	b	2	340.205	P54071	IDHP_MOUSE	Isocitrate dehydrogenase [NADP], mitochondrial	Idh2
4	_GDVYK[+100]AQIMNVSWSADHR_	_GDVYK[Succinyl_1]AQIMNVSWSADHR_	GDVYKAQIMNVSWSADHR	59.6626	545.007	9	y	2	536.252	P53395	ODB2_MOUSE	Lipoamide acyltransferase component of branched-chain alpha-keto acid dehydrogenase complex, mitochondrial	Dbt
3	_IRSDGK[+100]ISEQSDAK_	_IRSDGK[Succinyl_1]ISEQSDAK_	IRSDGKISEQSDAK	-24.2109	545.272	6	b	1	757.384
4	_RYDDPEVQKDTK[+100]NVPFK_	_RYDDPEVQKDTK[Succinyl_1]NVPFK_	RYDDPEVQKDTKNVPFK	19.5023	545.522	5	b	2	324.143	P38647	GRP75_MOUSE	Stress-70 protein, mitochondrial	Hspa9
2	_K[+100]MMLDLNK_	_K[Succinyl_1]MMLDLNK_	KMMLDLNK	37.7953	546.775	5	b	2	360.159	Q99JY0	ECHB_MOUSE	Trifunctional enzyme subunit beta, mitochondrial	Hadhb
4	_HLQEMGLK[+100]FFVKDPEIR_	_HLQEMGLK[Succinyl_1]FFVKDPEIR_	HLQEMGLKFFVKDPEIR	74.9868	547.537	3	b	1	361.198	O35423;O35423-2	SPYA_MOUSE	Serine--pyruvate aminotransferase, mitochondrial;Isoform Peroxisomal of Serine--pyruvate aminotransferase, mitochondrial	Agxt
2	_AK[+100]EIGFSDK_	_AK[Succinyl_1]EIGFSDK_	AKEIGFSDK	13.678	547.772	5	b	2	300.155	Q8C196	CPSM_MOUSE	Carbamoyl-phosphate synthase [ammonia], mitochondrial	Cps1
2	_M[+16]VAAAK[+100]YAR_	_M[Oxidation_1]VAAAK[Succinyl_1]YAR_	MVAAAKYAR	-13.1056	548.776	5	y	1	708.368	Q8C2Q8	Q8C2Q8_MOUSE	ATP synthase subunit gamma	Atp5c1
2	_[-17]QLTK[+100]SNAPR_	_[Gln->pyro-Glu (Any N-term)]QLTK[Succinyl_1]SNAPR_	QLTKSNAPR	5.49083	549.283	3	b	1	308.16	P26443	DHE3_MOUSE	Glutamate dehydrogenase 1, mitochondrial	Glud1
5	_ARPTGGAGAVAMLIGPK[+100]APLVLEQGLR_	_ARPTGGAGAVAMLIGPK[Succinyl_1]APLVLEQGLR_	ARPTGGAGAVAMLIGPKAPLVLEQGLR	104.782	549.512	4	y	1	473.283
2	_DASPGSPLEK[+100]_	_DASPGSPLEK[Succinyl_1]_	DASPGSPLEK	15.5761	550.759	6	b	1	515.21	P54869	HMCS2_MOUSE	Hydroxymethylglutaryl-CoA synthase, mitochondrial	Hmgcs2
3	_TLHIK[+100]ALAVSDLNR_	_TLHIK[Succinyl_1]ALAVSDLNR_	TLHIKALAVSDLNR	57.7445	550.977	5	y	2	302.656	E9QPD7;G5E8R3;Q05920	E9QPD7_MOUSE;G5E8R3_MOUSE;PYC_MOUSE	Pyruvate carboxylase;Pyruvate carboxylase;Pyruvate carboxylase, mitochondrial	Pcx;Pcx;Pc
2	_EIASVVK[+100]KK_	_EIASVVK[Succinyl_1]KK_	EIASVVKKK	-15.1056	551.329	4	b	1	383.193	P05202	AATM_MOUSE	Aspartate aminotransferase, mitochondrial	Got2
3	_GGGEPKGELLEAIK[+100]R_	_GGGEPKGELLEAIK[Succinyl_1]R_	GGGEPKGELLEAIKR	41.2006	551.965	4	b	1	301.114	P09671	SODM_MOUSE	Superoxide dismutase [Mn], mitochondrial	Sod2
2	_VFGK[+100]GNPTK[+57]_	_VFGK[Succinyl_1]GNPTK[Carbamidomethyl_1]_	VFGKGNPTK	-5.14941	552.788	3	y	1	385.208	Q8C196	CPSM_MOUSE	Carbamoyl-phosphate synthase [ammonia], mitochondrial	Cps1
2	_NVRPDYLK[+100]_	_NVRPDYLK[Succinyl_1]_	NVRPDYLK	14.71	552.788	3	b	1	370.22	P09671	SODM_MOUSE	Superoxide dismutase [Mn], mitochondrial	Sod2
3	_[-17]QFK[+100]TQQYYDILK_	_[Gln->pyro-Glu (Any N-term)]QFK[Succinyl_1]TQQYYDILK_	QFKTQQYYDILK	84.3378	553.275	3	b	1	469.208	Q8VCW8	ACSF2_MOUSE	Acyl-CoA synthetase family member 2, mitochondrial	Acsf2
3	_NKGVVLGGC[+57]GDK[+100]SIR_	_NKGVVLGGC[Carbamidomethyl_1]GDK[Succinyl_1]SIR_	NKGVVLGGCGDKSIR	11.1858	553.954	4	b	1	399.235	P61922	GABT_MOUSE	4-aminobutyrate aminotransferase, mitochondrial	Abat
3	_IK[+100]KYLLNC[+57]DNMR_	_IK[Succinyl_1]KYLLNC[Carbamidomethyl_1]DNMR_	IKKYLLNCDNMR	30.5269	556.613	6	y	2	405.155	Q8K411;Q8K411-2;Q8K411-3	PREP_MOUSE	Presequence protease, mitochondrial;Isoform 2 of Presequence protease, mitochondrial;Isoform 3 of Presequence protease, mitochondrial	Pitrm1
3	_IKK[+100]YLLNC[+57]DNMR_	_IKK[Succinyl_1]YLLNC[Carbamidomethyl_1]DNMR_	IKKYLLNCDNMR	30.5114	556.613	6	y	2	405.155	Q8K411;Q8K411-2;Q8K411-3	PREP_MOUSE	Presequence protease, mitochondrial;Isoform 2 of Presequence protease, mitochondrial;Isoform 3 of Presequence protease, mitochondrial	Pitrm1
5	_KFFQEEVIPHHTEWEK[+100]AGEVSR_	_KFFQEEVIPHHTEWEK[Succinyl_1]AGEVSR_	KFFQEEVIPHHTEWEKAGEVSR	44.3087	557.474	3	y	1	344.193	A0A0R4J083;P51174	A0A0R4J083_MOUSE;ACADL_MOUSE	Long-chain-specific acyl-CoA dehydrogenase, mitochondrial;Long-chain specific acyl-CoA dehydrogenase, mitochondrial	Acadl
2	_K[+100]IEEVIQR_	_K[Succinyl_1]IEEVIQR_	KIEEVIQR	10.446	557.809	3	y	1	416.262	Q9CZS1	AL1B1_MOUSE	Aldehyde dehydrogenase X, mitochondrial	Aldh1b1
4	_AQGLISHIIYAQTLAMDK[+100]R_	_AQGLISHIIYAQTLAMDK[Succinyl_1]R_	AQGLISHIIYAQTLAMDKR	91.9213	558.048	9	y	2	558.279	Q5FW57	GLYAL_MOUSE	Glycine N-acyltransferase-like protein	Gm4952
4	_HGVYNPNK[+100]IFGVTTLDIVR_	_HGVYNPNK[Succinyl_1]IFGVTTLDIVR_	HGVYNPNKIFGVTTLDIVR	86.4956	561.551	3	y	1	387.271	P08249	MDHM_MOUSE	Malate dehydrogenase, mitochondrial	Mdh2
2	_K[+100]VYGTVLSR_	_K[Succinyl_1]VYGTVLSR_	KVYGTVLSR	18.2536	561.811	3	b	1	491.25	Q99K67	AASS_MOUSE	Alpha-aminoadipic semialdehyde synthase, mitochondrial	Aass
3	_IK[+100]KYLLNC[+57]DNM[+16]R_	_IK[Succinyl_1]KYLLNC[Carbamidomethyl_1]DNM[Oxidation_1]R_	IKKYLLNCDNMR	19.9705	561.945	5	b	2	364.721	Q8K411;Q8K411-2;Q8K411-3	PREP_MOUSE	Presequence protease, mitochondrial;Isoform 2 of Presequence protease, mitochondrial;Isoform 3 of Presequence protease, mitochondrial	Pitrm1
3	_IKK[+100]YLLNC[+57]DNM[+16]R_	_IKK[Succinyl_1]YLLNC[Carbamidomethyl_1]DNM[Oxidation_1]R_	IKKYLLNCDNMR	19.9705	561.945	5	b	2	364.721	Q8K411;Q8K411-2;Q8K411-3	PREP_MOUSE	Presequence protease, mitochondrial;Isoform 2 of Presequence protease, mitochondrial;Isoform 3 of Presequence protease, mitochondrial	Pitrm1
3	_DDNGK[+100]PYVLPSVRK_	_DDNGK[Succinyl_1]PYVLPSVRK_	DDNGKPYVLPSVRK	30.1401	563.293	4	b	1	402.126	P05202	AATM_MOUSE	Aspartate aminotransferase, mitochondrial	Got2
3	_GQQQVFK[+100]GLNDKVK_	_GQQQVFK[Succinyl_1]GLNDKVK_	GQQQVFKGLNDKVK	23.2607	563.637	6	b	2	335.669	Q8BMS1	ECHA_MOUSE	Trifunctional enzyme subunit alpha, mitochondrial	Hadha
3	_MK[+100]ETAENYLGHTAK_	_MK[Succinyl_1]ETAENYLGHTAK_	MKETAENYLGHTAK	14.6731	564.935	3	y	1	319.198	P38647	GRP75_MOUSE	Stress-70 protein, mitochondrial	Hspa9
4	_ELEDFKLQHGSILGFPK[+100]AK_	_ELEDFKLQHGSILGFPK[Succinyl_1]AK_	ELEDFKLQHGSILGFPKAK	65.8896	565.052	3	b	1	354.166	P26443	DHE3_MOUSE	Glutamate dehydrogenase 1, mitochondrial	Glud1
3	_SVM[-48]TK[+100]W[+4]LAIPDHSR_	_SVM[Dethiomethyl_1]TK[Succinyl_1]W[Trp->Kynurenin_1]LAIPDHSR_	SVMTKWLAIPDHSR	78.1277	566.293	6	y	2	354.177	P42125	ECI1_MOUSE	Enoyl-CoA delta isomerase 1, mitochondrial	Eci1
2	_AAK[+100]LFQLLK_	_AAK[Succinyl_1]LFQLLK_	AAKLFQLLK	79.7999	566.342	3	b	1	371.193	D3YZE7;E9Q9F9;Q6GQV7	D3YZE7_MOUSE;E9Q9F9_MOUSE;EDRF1_MOUSE	Erythroid differentiation-related factor 1	Edrf1
2	_SQIC[+57]AK[+100]AVR_	_SQIC[Carbamidomethyl_1]AK[Succinyl_1]AVR_	SQICAKAVR	-7.67075	566.793	3	b	1	329.182
2	_LNTK[+100]VTGATKK_[-128]	_LNTK[Succinyl_1]VTGATKK_[Lys-loss (Protein C-term)_1]	LNTKVTGATKK	-15.5793	566.814	3	b	1	312.155	O08749	DLDH_MOUSE	Dihydrolipoyl dehydrogenase, mitochondrial	Dld
2	_AQFLVEKAK[+100]_	_AQFLVEKAK[Succinyl_1]_	AQFLVEKAK	27.2315	567.314	3	b	1	347.171	O35129	PHB2_MOUSE	Prohibitin-2	Phb2
3	_NC[+57]GTHYK[+100]LVPHQM[+16]_	_NC[Carbamidomethyl_1]GTHYK[Succinyl_1]LVPHQM[Oxidation_1]_	NCGTHYKLVPHQM	7.73344	567.589	3	y	1	431.171
3	_AVLYVPGNDEK[+100]KIR_	_AVLYVPGNDEK[Succinyl_1]KIR_	AVLYVPGNDEKKIR	29.6141	567.977	8	b	2	399.213	Q8R4N0	CLYBL_MOUSE	Citrate lyase subunit beta-like protein, mitochondrial	Clybl
3	_AVLYVPGNDEKK[+100]IR_	_AVLYVPGNDEKK[Succinyl_1]IR_	AVLYVPGNDEKKIR	29.6141	567.977	8	b	2	399.213	Q8R4N0	CLYBL_MOUSE	Citrate lyase subunit beta-like protein, mitochondrial	Clybl
4	_LDKK[+100]KYPYWPHQPIENL_	_LDKK[Succinyl_1]KYPYWPHQPIENL_	LDKKKYPYWPHQPIENL	53.8624	568.047	3	b	1	339.203	Q9DCX2	ATP5H_MOUSE	ATP synthase subunit d, mitochondrial	Atp5h
3	_M[+16]NKEWPANLDLKK[+100]_	_M[Oxidation_1]NKEWPANLDLKK[Succinyl_1]_	MNKEWPANLDLKK	39.1852	568.287	6	b	2	401.681
3	_M[+16]NKEWPANLDLK[+100]K_	_M[Oxidation_1]NKEWPANLDLK[Succinyl_1]K_	MNKEWPANLDLKK	39.1852	568.287	6	b	2	401.681
4	_IYAIAK[+100]ALENNM[+16]SLDEIVR_	_IYAIAK[Succinyl_1]ALENNM[Oxidation_1]SLDEIVR_	IYAIAKALENNMSLDEIVR	96.3602	570.545	6	b	2	371.71	Q8C196	CPSM_MOUSE	Carbamoyl-phosphate synthase [ammonia], mitochondrial	Cps1
3	_FGQHLIK[+100]PSVVFLK_	_FGQHLIK[Succinyl_1]PSVVFLK_	FGQHLIKPSVVFLK	72.9626	571.663	3	y	1	407.265	E9PVU9;E9PZ91;E9Q3M6;F6SV10;O89106	E9PVU9_MOUSE;E9PZ91_MOUSE;E9Q3M6_MOUSE;F6SV10_MOUSE;FHIT_MOUSE	Bis(5'-adenosyl)-triphosphatase (Fragment);Bis(5'-adenosyl)-triphosphatase;Bis(5'-adenosyl)-triphosphatase (Fragment);Bis(5'-adenosyl)-triphosphatase (Fragment);Bis(5'-adenosyl)-triphosphatase	Fhit
3	_GIQEIADSVK[+100]VLSKK_	_GIQEIADSVK[Succinyl_1]VLSKK_	GIQEIADSVKVLSKK	67.4361	572.324	8	y	3	324.203	Q8BKZ9	ODPX_MOUSE	Pyruvate dehydrogenase protein X component, mitochondrial	Pdhx
3	_K[+100]MMADEALDSGLVSR_	_K[Succinyl_1]MMADEALDSGLVSR_	KMMADEALDSGLVSR	50.3566	574.939	3	y	1	344.193	O35459	ECH1_MOUSE	Delta(3,5)-Delta(2,4)-dienoyl-CoA isomerase, mitochondrial	Ech1
3	_NFQVTK[+100]LFAEAVQK_	_NFQVTK[Succinyl_1]LFAEAVQK_	NFQVTKLFAEAVQK	92.3489	574.974	3	b	1	390.177
4	_NILGGTVFREPIIC[+57]K[+100]NIPR_	_NILGGTVFREPIIC[Carbamidomethyl_1]K[Succinyl_1]NIPR_	NILGGTVFREPIICKNIPR	77.856	575.066	3	b	1	341.218	P54071	IDHP_MOUSE	Isocitrate dehydrogenase [NADP], mitochondrial	Idh2
5	_ILESDRK[+100]EPLFGISTGNIITGLAAGAK_	_ILESDRK[Succinyl_1]EPLFGISTGNIITGLAAGAK_	ILESDRKEPLFGISTGNIITGLAAGAK	101.733	575.115	7	y	1	587.351	Q8C196	CPSM_MOUSE	Carbamoyl-phosphate synthase [ammonia], mitochondrial	Cps1
4	_IVPLQGAQMLQM[+16]LEK[+100]SLRK_	_IVPLQGAQMLQM[Oxidation_1]LEK[Succinyl_1]SLRK_	IVPLQGAQMLQMLEKSLRK	110.467	575.568	10	y	2	681.376	Q91XE0	GLYAT_MOUSE	Glycine N-acyltransferase	Glyat
2	_DEK[+100]VQLYR_	_DEK[Succinyl_1]VQLYR_	DEKVQLYR	18.7219	575.791	3	y	1	451.266	P19783	COX41_MOUSE	Cytochrome c oxidase subunit 4 isoform 1, mitochondrial	Cox4i1
4	_EWPANLDLK[+100]KELSEPSSTR_	_EWPANLDLK[Succinyl_1]KELSEPSSTR_	EWPANLDLKKELSEPSSTR	70.4865	575.791	3	y	1	363.199	Q8C196	CPSM_MOUSE	Carbamoyl-phosphate synthase [ammonia], mitochondrial	Cps1
3	_EKK[+100]LDQVEKELLR_	_EKK[Succinyl_1]LDQVEKELLR_	EKKLDQVEKELLR	54.1076	576.656	5	y	2	329.716	Q9DB20	ATPO_MOUSE	ATP synthase subunit O, mitochondrial	Atp5o
4	_DIEEIIDELKAGK[+100]VPKPGPR_	_DIEEIIDELKAGK[Succinyl_1]VPKPGPR_	DIEEIIDELKAGKVPKPGPR	97.1303	576.817	4	y	1	426.246	Q9D6J6	NDUV2_MOUSE	NADH dehydrogenase [ubiquinone] flavoprotein 2, mitochondrial	Ndufv2
3	_GKSGEIEPVSVK[+100]VGDK_	_GKSGEIEPVSVK[Succinyl_1]VGDK_	GKSGEIEPVSVKVGDK	16.2948	576.972	4	y	1	418.23	Q64433	CH10_MOUSE	10 kDa heat shock protein, mitochondrial	Hspe1
3	_ANVAKPGLVDDFEKK[+100]_	_ANVAKPGLVDDFEKK[Succinyl_1]_	ANVAKPGLVDDFEKK	31.1328	577.637	7	b	2	311.171	Q9DCX2	ATP5H_MOUSE	ATP synthase subunit d, mitochondrial	Atp5h
6	_GKQTMQVDEHARPQTTLEQLQK[+100]LPSVFKK_	_GKQTMQVDEHARPQTTLEQLQK[Succinyl_1]LPSVFKK_	GKQTMQVDEHARPQTTLEQLQKLPSVFKK	60.0059	578.475	3	b	1	314.182	Q8BWT1	THIM_MOUSE	3-ketoacyl-CoA thiolase, mitochondrial	Acaa2
3	_NK[+100]PLFTGLVTQC[+57]QK_	_NK[Succinyl_1]PLFTGLVTQC[Carbamidomethyl_1]QK_	NKPLFTGLVTQCQK	59.1349	578.635	5	y	2	332.658
4	_QIQDAIDMEK[+100]AQQALVQKR_	_QIQDAIDMEK[Succinyl_1]AQQALVQKR_	QIQDAIDMEKAQQALVQKR	53.919	579.052	3	b	1	353.182	Q9CQQ7	AT5F1_MOUSE	ATP synthase F(0) complex subunit B1, mitochondrial	Atp5f1
3	_FAGLHFFNPVPMMK[+100]_	_FAGLHFFNPVPMMK[Succinyl_1]_	FAGLHFFNPVPMMK	114.301	579.283	4	y	1	606.263	Q61425	HCDH_MOUSE	Hydroxyacyl-coenzyme A dehydrogenase, mitochondrial	Hadh
2	_VK[+100]TVWIVGR_	_VK[Succinyl_1]TVWIVGR_	VKTVWIVGR	51.9007	579.337	3	y	1	331.209	Q61578	ADRO_MOUSE	NADPH:adrenodoxin oxidoreductase, mitochondrial	Fdxr
2	_K[+100]QWLQEVK_	_K[Succinyl_1]QWLQEVK_	KQWLQEVK	33.7905	579.811	3	y	1	357.213	P05202	AATM_MOUSE	Aspartate aminotransferase, mitochondrial	Got2
3	_K[+100]M[+16]MADEALDSGLVSR_	_K[Succinyl_1]M[Oxidation_1]MADEALDSGLVSR_	KMMADEALDSGLVSR	39.8628	580.271	3	y	1	361.219	O35459	ECH1_MOUSE	Delta(3,5)-Delta(2,4)-dienoyl-CoA isomerase, mitochondrial	Ech1
3	_K[+100]MM[+16]ADEALDSGLVSR_	_K[Succinyl_1]MM[Oxidation_1]ADEALDSGLVSR_	KMMADEALDSGLVSR	39.8628	580.271	3	y	1	361.219	O35459	ECH1_MOUSE	Delta(3,5)-Delta(2,4)-dienoyl-CoA isomerase, mitochondrial	Ech1
2	_AVDLEDAAKK[+100]_	_AVDLEDAAKK[Succinyl_1]_	AVDLEDAAKK	8.30062	580.296	3	y	1	446.261
3	_SAVSASSK[+100]WLDGFRK_	_SAVSASSK[Succinyl_1]WLDGFRK_	SAVSASSKWLDGFRK	56.1882	580.297	4	y	1	490.277	Q9CQB4;Q9D855	Q9CQB4_MOUSE;QCR7_MOUSE	Cytochrome b-c1 complex subunit 7	Uqcrb
2	_K[+100]GIEESLKR_	_K[Succinyl_1]GIEESLKR_	KGIEESLKR	-2.13923	580.32	5	y	1	632.373	Q61425	HCDH_MOUSE	Hydroxyacyl-coenzyme A dehydrogenase, mitochondrial	Hadh
4	_K[+100]QVGYENAGTVEFLVDKHGK_	_K[Succinyl_1]QVGYENAGTVEFLVDKHGK_	KQVGYENAGTVEFLVDKHGK	44.103	580.546	3	y	1	341.193
3	_VIRPDVAK[+100]WELSVK_	_VIRPDVAK[Succinyl_1]WELSVK_	VIRPDVAKWELSVK	59.3943	580.661	3	y	1	333.213
4	_IYAIAK[+100]ALE[+57]NNMSLDEIVR_	_IYAIAK[Succinyl_1]ALE[Carbamidomethyl_1]NNMSLDEIVR_	IYAIAKALENNMSLDEIVR	84.4208	580.802	3	b	1	348.192	Q8C196	CPSM_MOUSE	Carbamoyl-phosphate synthase [ammonia], mitochondrial	Cps1
4	_ANVAKPGLVDDFEKK[+100]YNALK_	_ANVAKPGLVDDFEKK[Succinyl_1]YNALK_	ANVAKPGLVDDFEKKYNALK	71.7023	580.81	7	b	2	311.171	Q9DCX2	ATP5H_MOUSE	ATP synthase subunit d, mitochondrial	Atp5h
4	_ANVAKPGLVDDFEK[+100]KYNALK_	_ANVAKPGLVDDFEK[Succinyl_1]KYNALK_	ANVAKPGLVDDFEKKYNALK	54.7787	580.81	7	b	2	311.171	Q9DCX2	ATP5H_MOUSE	ATP synthase subunit d, mitochondrial	Atp5h
4	_ISGASEK[+100]DIVH[+57]SGLAYTMER_	_ISGASEK[Succinyl_1]DIVH[Carbamidomethyl_1]SGLAYTMER_	ISGASEKDIVHSGLAYTMER	57.0691	581.032	4	b	1	329.182	P26443	DHE3_MOUSE	Glutamate dehydrogenase 1, mitochondrial	Glud1
3	_AKTAHIVLEDGTK[+100]MK_	_AKTAHIVLEDGTK[Succinyl_1]MK_	AKTAHIVLEDGTKMK	9.21303	581.31	9	b	2	482.285	Q8C196	CPSM_MOUSE	Carbamoyl-phosphate synthase [ammonia], mitochondrial	Cps1
3	_MIAEAIPELK[+100]ASIKK_	_MIAEAIPELK[Succinyl_1]ASIKK_	MIAEAIPELKASIKK	65.0517	581.33	5	y	1	546.361	P08249	MDHM_MOUSE	Malate dehydrogenase, mitochondrial	Mdh2
4	_LTIQGLKDFAPGKPLK[+100]C[+57]VIK_	_LTIQGLKDFAPGKPLK[Succinyl_1]C[Carbamidomethyl_1]VIK_	LTIQGLKDFAPGKPLKCVIK	71.5496	582.336	10	y	3	413.909	Q99KI0	ACON_MOUSE	Aconitate hydratase, mitochondrial	Aco2
3	_TDFAPQLQSLNK[+100]KR_	_TDFAPQLQSLNK[Succinyl_1]KR_	TDFAPQLQSLNKKR	37.246	582.644	8	y	3	357.205	Q8R164	BPHL_MOUSE	Valacyclovir hydrolase	Bphl
3	_TDFAPQLQSLNKK[+100]R_	_TDFAPQLQSLNKK[Succinyl_1]R_	TDFAPQLQSLNKKR	37.246	582.644	8	y	3	357.205	Q8R164	BPHL_MOUSE	Valacyclovir hydrolase	Bphl
3	_GLLPQLLGVAPEK[+100]AIK_	_GLLPQLLGVAPEK[Succinyl_1]AIK_	GLLPQLLGVAPEKAIK	96.5484	583.017	8	y	3	319.187	Q9QXX4	CMC2_MOUSE	Calcium-binding mitochondrial carrier protein Aralar2	Slc25a13
3	_GLLPQLLGVAPEKAIK[+100]_	_GLLPQLLGVAPEKAIK[Succinyl_1]_	GLLPQLLGVAPEKAIK	96.5484	583.017	8	y	3	319.187	Q9QXX4	CMC2_MOUSE	Calcium-binding mitochondrial carrier protein Aralar2	Slc25a13
3	_KSDGK[+100]IDVSVEAASGGK_	_KSDGK[Succinyl_1]IDVSVEAASGGK_	KSDGKIDVSVEAASGGK	15.484	583.295	4	y	1	348.188	O08749	DLDH_MOUSE	Dihydrolipoyl dehydrogenase, mitochondrial	Dld
3	_K[+100]SDGKIDVSVEAASGGK_	_K[Succinyl_1]SDGKIDVSVEAASGGK_	KSDGKIDVSVEAASGGK	15.484	583.295	4	y	1	348.188	O08749	DLDH_MOUSE	Dihydrolipoyl dehydrogenase, mitochondrial	Dld
4	_GQK[+100]VLDSGAPIKIPVGPETLGR_	_GQK[Succinyl_1]VLDSGAPIKIPVGPETLGR_	GQKVLDSGAPIKIPVGPETLGR	64.4875	583.827	9	y	3	303.171	P56480	ATPB_MOUSE	ATP synthase subunit beta, mitochondrial	Atp5b
3	_HGDQYK[+100]ATDFVVDR_	_HGDQYK[Succinyl_1]ATDFVVDR_	HGDQYKATDFVVDR	31.4673	584.273	4	y	1	488.283
3	_FEK[+100]EMIDRIPC[+57]GR_	_FEK[Succinyl_1]EMIDRIPC[Carbamidomethyl_1]GR_	FEKEMIDRIPCGR	40.2103	584.28	6	y	2	379.708	Q9CQ62	DECR_MOUSE	2,4-dienoyl-CoA reductase, mitochondrial	Decr1
2	_FGIK[+100]GAAYLK_	_FGIK[Succinyl_1]GAAYLK_	FGIKGAAYLK	71.5878	584.324	3	b	1	318.181	Q8C0S1;Q8C0S1-2	DI3L1_MOUSE	DIS3-like exonuclease 1;Isoform 2 of DIS3-like exonuclease 1	Dis3l
5	_AERPDGLILGM[+16]GGQTALNC[+57]GVELFK[+100]R_	_AERPDGLILGM[Oxidation_1]GGQTALNC[Carbamidomethyl_1]GVELFK[Succinyl_1]R_	AERPDGLILGMGGQTALNCGVELFKR	87.604	584.496	3	y	1	550.298	Q8C196	CPSM_MOUSE	Carbamoyl-phosphate synthase [ammonia], mitochondrial	Cps1
3	_SSPC[+57]EK[+100]LKEVVFTK_	_SSPC[Carbamidomethyl_1]EK[Succinyl_1]LKEVVFTK_	SSPCEKLKEVVFTK	57.4215	584.634	12	y	3	526.613	Q99K67	AASS_MOUSE	Alpha-aminoadipic semialdehyde synthase, mitochondrial	Aass
4	_IIAEGANGPTTPEADK[+100]IFLER_	_IIAEGANGPTTPEADK[Succinyl_1]IFLER_	IIAEGANGPTTPEADKIFLER	66.1974	586.302	16	b	4	417.205	P26443	DHE3_MOUSE	Glutamate dehydrogenase 1, mitochondrial	Glud1
2	_[+57]QLTK[+100]SNAPR_	_[Carbamidomethyl_1]QLTK[Succinyl_1]SNAPR_	QLTKSNAPR	-22.0003	586.307	3	b	1	383.193	P26443	DHE3_MOUSE	Glutamate dehydrogenase 1, mitochondrial	Glud1
2	_EAEIIK[+100]QLK_	_EAEIIK[Succinyl_1]QLK_	EAEIIKQLK	32.917	586.332	3	b	1	330.13	Q5DTM8;Q5DTM8-2	BRE1A_MOUSE	E3 ubiquitin-protein ligase BRE1A;Isoform 2 of E3 ubiquitin-protein ligase BRE1A	Rnf20
3	_DAILFPSFIHSQK[+100]R_	_DAILFPSFIHSQK[Succinyl_1]R_	DAILFPSFIHSQKR	75.6933	586.977	3	b	1	300.155	P24270	CATA_MOUSE	Catalase	Cat
3	_GATPYGGVK[+100]LEDLIVK_	_GATPYGGVK[Succinyl_1]LEDLIVK_	GATPYGGVKLEDLIVK	83.0991	587.321	7	y	2	406.742	Q8QZT1	THIL_MOUSE	Acetyl-CoA acetyltransferase, mitochondrial	Acat1
3	_MSEAK[+100]PPPLLGQHTR_	_MSEAK[Succinyl_1]PPPLLGQHTR_	MSEAKPPPLLGQHTR	26.2163	587.97	3	b	1	330.112	Q7TNE1	SUCHY_MOUSE	Succinate--hydroxymethylglutarate CoA-transferase	Sugct
4	_AQAVHPGYGFLSENKEFAK[+100]R_	_AQAVHPGYGFLSENKEFAK[Succinyl_1]R_	AQAVHPGYGFLSENKEFAKR	40.2624	588.046	4	y	2	311.171	Q91ZA3	PCCA_MOUSE	Propionyl-CoA carboxylase alpha chain, mitochondrial	Pcca
3	_[-17]QASLKDYEETIGK[+100]AK_	_[Gln->pyro-Glu (Any N-term)]QASLKDYEETIGK[Succinyl_1]AK_	QASLKDYEETIGKAK	48.1411	588.628	6	b	2	313.661	Q9DBF1-2	AL7A1_MOUSE	Isoform 2 of Alpha-aminoadipic semialdehyde dehydrogenase	Aldh7a1
2	_SFDPVLDK[+100]R_	_SFDPVLDK[Succinyl_1]R_	SFDPVLDKR	35.886	588.798	3	b	1	350.135	Q8BMS4	COQ3_MOUSE	Ubiquinone biosynthesis O-methyltransferase, mitochondrial	Coq3
3	_FDDPK[+100]FEVIDKPQS_	_FDDPK[Succinyl_1]FEVIDKPQS_	FDDPKFEVIDKPQS	53.2549	588.949	3	y	1	314.135	P97450	ATP5J_MOUSE	ATP synthase-coupling factor 6, mitochondrial	Atp5j
2	_QFIEK[+100]AAASL_	_QFIEK[Succinyl_1]AAASL_	QFIEKAAASL	64.0942	589.309	3	b	1	372.192
3	_YTALVDQEEK[+100]EDVK_	_YTALVDQEEK[Succinyl_1]EDVK_	YTALVDQEEKEDVK	24.0506	589.616	3	b	1	318.145	Q9DCX2	ATP5H_MOUSE	ATP synthase subunit d, mitochondrial	Atp5h
2	_LEDLK[+100]SFVK_	_LEDLK[Succinyl_1]SFVK_	LEDLKSFVK	53.919	589.819	3	b	1	358.161
2	_K[+100]KALTSFER_	_K[Succinyl_1]KALTSFER_	KKALTSFER	5.08413	590.322	5	y	1	639.31	Q8BMS1	ECHA_MOUSE	Trifunctional enzyme subunit alpha, mitochondrial	Hadha
2	_K[+100]ILLLEAGPK_	_K[Succinyl_1]ILLLEAGPK_	KILLLEAGPK	57.216	591.361	3	y	1	301.187	Q8R1S0	COQ6_MOUSE	Ubiquinone biosynthesis monooxygenase COQ6, mitochondrial	Coq6
3	_LTKEFSVYMTK[+100]DGR_	_LTKEFSVYMTK[Succinyl_1]DGR_	LTKEFSVYMTKDGR	38.9767	592.294	5	y	2	338.667	P05202	AATM_MOUSE	Aspartate aminotransferase, mitochondrial	Got2
3	_N[+1]KELDPVQ[+1]K[+100]LFVDK_	_N[Deamidated_1]KELDPVQ[Deamidated_1]K[Succinyl_1]LFVDK_	NKELDPVQKLFVDK	77.1244	592.308	3	b	1	355.161
5	_AERPDGLILGMGGQT[+57]ALNC[+57]GVELFK[+100]R_	_AERPDGLILGMGGQT[Carbamidomethyl_1]ALNC[Carbamidomethyl_1]GVELFK[Succinyl_1]R_	AERPDGLILGMGGQTALNCGVELFKR	73.6692	592.701	3	y	1	550.298	Q8C196	CPSM_MOUSE	Carbamoyl-phosphate synthase [ammonia], mitochondrial	Cps1
3	_FYDDPK[+100]SNDGNSYR_	_FYDDPK[Succinyl_1]SNDGNSYR_	FYDDPKSNDGNSYR	14.3046	593.248	5	y	1	596.279	Q99LC3	NDUAA_MOUSE	NADH dehydrogenase [ubiquinone] 1 alpha subcomplex subunit 10, mitochondrial	Ndufa10
2	_[+57]GELLEAIK[+100]R_	_[Carbamidomethyl_1]GELLEAIK[Succinyl_1]R_	GELLEAIKR	48.1411	593.327	3	b	1	357.177	P09671	SODM_MOUSE	Superoxide dismutase [Mn], mitochondrial	Sod2
2	_[+42]AEDIKTK[+100]IK_	_[Acetyl_1]AEDIKTK[Succinyl_1]IK_	AEDIKTKIK	21.3752	594.33	3	b	1	358.124	P56391	CX6B1_MOUSE	Cytochrome c oxidase subunit 6B1	Cox6b1
3	_AK[+100]TAHIVLEDGT[+42]KMK_	_AK[Succinyl_1]TAHIVLEDGT[Acetyl_1]KMK_	AKTAHIVLEDGTKMK	28.036	595.313	6	b	2	361.695	Q8C196	CPSM_MOUSE	Carbamoyl-phosphate synthase [ammonia], mitochondrial	Cps1
3	_K[+100]YPYWPHQPIENL_	_K[Succinyl_1]YPYWPHQPIENL_	KYPYWPHQPIENL	72.1606	595.626	3	y	1	357.177	Q9DCX2	ATP5H_MOUSE	ATP synthase subunit d, mitochondrial	Atp5h
2	_K[+100]QW[+32]LQEVK_	_K[Succinyl_1]QW[Dioxidation_1]LQEVK_	KQWLQEVK	16.1474	595.806	3	y	1	357.213	P05202	AATM_MOUSE	Aspartate aminotransferase, mitochondrial	Got2
2	_TGK[+100]VSAIDFR_	_TGK[Succinyl_1]VSAIDFR_	TGKVSAIDFR	33.7534	597.312	3	b	1	369.177	Q9QXX4	CMC2_MOUSE	Calcium-binding mitochondrial carrier protein Aralar2	Slc25a13
2	_TGK[+100]VSAIDFR[+1]_	_TGK[Succinyl_1]VSAIDFR[Deamidated_1]_	TGKVSAIDFR	33.0099	597.804	3	b	1	369.177	Q9QXX4	CMC2_MOUSE	Calcium-binding mitochondrial carrier protein Aralar2	Slc25a13
3	_AQEIDQTNDFK[+100]NLR_	_AQEIDQTNDFK[Succinyl_1]NLR_	AQEIDQTNDFKNLR	33.9392	597.955	3	b	1	312.119	Q9JHI5	IVD_MOUSE	Isovaleryl-CoA dehydrogenase, mitochondrial	Ivd
3	_[+57]GK[+100]PDVVVKEDEEYK_	_[Carbamidomethyl_1]GK[Succinyl_1]PDVVVKEDEEYK_	GKPDVVVKEDEEYK	14.2125	597.96	4	y	1	568.261	Q8QZT1	THIL_MOUSE	Acetyl-CoA acetyltransferase, mitochondrial	Acat1
3	_KLVTDPTFK[+100]PC[+57]QMK_	_KLVTDPTFK[Succinyl_1]PC[Carbamidomethyl_1]QMK_	KLVTDPTFKPCQMK	30.9291	598.304	5	y	2	332.151	Q8K411;Q8K411-2;Q8K411-3	PREP_MOUSE	Presequence protease, mitochondrial;Isoform 2 of Presequence protease, mitochondrial;Isoform 3 of Presequence protease, mitochondrial	Pitrm1
2	_QQIPILK[+100]QK_	_QQIPILK[Succinyl_1]QK_	QQIPILKQK	29.4903	598.356	3	b	1	353.182	Q9JHW2	NIT2_MOUSE	Omega-amidase NIT2	Nit2
4	_LGASVVGIDPVAENIK[+100]IAQHHK_	_LGASVVGIDPVAENIK[Succinyl_1]IAQHHK_	LGASVVGIDPVAENIKIAQHHK	55.7184	599.829	4	b	1	312.155	Q8BMS4	COQ3_MOUSE	Ubiquinone biosynthesis O-methyltransferase, mitochondrial	Coq3
3	_ELDPVQK[+100]LFVDKIR_	_ELDPVQK[Succinyl_1]LFVDKIR_	ELDPVQKLFVDKIR	85.9977	600.668	3	b	1	340.15	P97450	ATP5J_MOUSE	ATP synthase-coupling factor 6, mitochondrial	Atp5j
2	_DFLIPIGK[+100]AK_	_DFLIPIGK[Succinyl_1]AK_	DFLIPIGKAK	71.7405	601.345	6	y	2	357.213	Q9D051	ODPB_MOUSE	Pyruvate dehydrogenase E1 component subunit beta, mitochondrial	Pdhb
3	_YRHLDMADLEAK[+100]LK_	_YRHLDMADLEAK[Succinyl_1]LK_	YRHLDMADLEAKLK	63.6154	601.642	7	y	3	300.168	O88986	KBL_MOUSE	2-amino-3-ketobutyrate coenzyme A ligase, mitochondrial	Gcat
2	_VK[+100]AFAENLGR_	_VK[Succinyl_1]AFAENLGR_	VKAFAENLGR	28.5156	602.82	3	y	1	328.198	Q7TNG8	LDHD_MOUSE	Probable D-lactate dehydrogenase, mitochondrial	Ldhd
5	_GTK[+100]NRPGNALEKEVESIGAHLNAYSTR_	_GTK[Succinyl_1]NRPGNALEKEVESIGAHLNAYSTR_	GTKNRPGNALEKEVESIGAHLNAYSTR	76.7899	603.308	21	y	4	561.283	Q9CZ13	QCR1_MOUSE	Cytochrome b-c1 complex subunit 1, mitochondrial	Uqcrc1
2	_YVLK[+100]PATEGK_	_YVLK[Succinyl_1]PATEGK_	YVLKPATEGK	11.3831	603.324	5	b	2	342.192	Q925I1	ATAD3_MOUSE	ATPase family AAA domain-containing protein 3	Atad3
3	_GIFVIGFSYPVVPK[+100]GK_	_GIFVIGFSYPVVPK[Succinyl_1]GK_	GIFVIGFSYPVVPKGK	104.703	603.338	3	b	1	318.181	O88986	KBL_MOUSE	2-amino-3-ketobutyrate coenzyme A ligase, mitochondrial	Gcat
3	_GIFVIGFSYPVVPKGK[+100]_	_GIFVIGFSYPVVPKGK[Succinyl_1]_	GIFVIGFSYPVVPKGK	104.703	603.338	3	b	1	318.181	O88986	KBL_MOUSE	2-amino-3-ketobutyrate coenzyme A ligase, mitochondrial	Gcat
3	_DAKDAVDLM[+16]K[+100]ALQFK_	_DAKDAVDLM[Oxidation_1]K[Succinyl_1]ALQFK_	DAKDAVDLMKALQFK	63.2221	603.641	3	y	1	422.24	Q8R164	BPHL_MOUSE	Valacyclovir hydrolase	Bphl
4	_FAGLHFFNPVPMMK[+100]LVEVIK_	_FAGLHFFNPVPMMK[Succinyl_1]LVEVIK_	FAGLHFFNPVPMMKLVEVIK	144.37	605.074	8	b	2	467.732	Q61425	HCDH_MOUSE	Hydroxyacyl-coenzyme A dehydrogenase, mitochondrial	Hadh
3	_LEK[+100]INDAFLHVMQR_	_LEK[Succinyl_1]INDAFLHVMQR_	LEKINDAFLHVMQR	71.9124	605.314	5	y	2	335.676	Q3UNZ8	QORL2_MOUSE	Quinone oxidoreductase-like protein 2
4	_ISVAGVTSGNVGYLAHAIHQVTK[+100]_	_ISVAGVTSGNVGYLAHAIHQVTK[Succinyl_1]_	ISVAGVTSGNVGYLAHAIHQVTK	83.4526	606.324	15	b	4	348.19	P05202	AATM_MOUSE	Aspartate aminotransferase, mitochondrial	Got2
3	_LALNC[+57]VGGK[+100]SSTELLR_	_LALNC[Carbamidomethyl_1]VGGK[Succinyl_1]SSTELLR_	LALNCVGGKSSTELLR	53.221	606.652	8	b	2	384.197	Q9DCS3	MECR_MOUSE	Trans-2-enoyl-CoA reductase, mitochondrial	Mecr
3	_M[-48]GMTAENLAAK[+100]YNISR_	_M[Dethiomethyl_1]GMTAENLAAK[Succinyl_1]YNISR_	MGMTAENLAAKYNISR	40.2624	607.965	8	b	2	400.684
3	_MGM[-48]TAENLAAK[+100]YNISR_	_MGM[Dethiomethyl_1]TAENLAAK[Succinyl_1]YNISR_	MGMTAENLAAKYNISR	40.2624	607.965	8	b	2	400.684
3	_K[+100]GVLFGVPGAFTPGC[+57]SK_	_K[Succinyl_1]GVLFGVPGAFTPGC[Carbamidomethyl_1]SK_	KGVLFGVPGAFTPGCSK	78.0232	607.978	5	b	2	314.671	P99029;P99029-2	PRDX5_MOUSE	Peroxiredoxin-5, mitochondrial;Isoform Cytoplasmic+peroxisomal of Peroxiredoxin-5, mitochondrial	Prdx5
3	_K[+100]GGKAVANYDSVEAGEK_	_K[Succinyl_1]GGKAVANYDSVEAGEK_	KGGKAVANYDSVEAGEK	-0.419804	608.299	4	y	1	404.214	P51660	DHB4_MOUSE	Peroxisomal multifunctional enzyme type 2	Hsd17b4
2	_[-17]QIFLGGVDK[+100]R_	_[Gln->pyro-Glu (Any N-term)]QIFLGGVDK[Succinyl_1]R_	QIFLGGVDKR	71.0293	608.322	3	b	1	372.192	P51881	ADT2_MOUSE	ADP/ATP translocase 2	Slc25a5
2	_K[+100]EILQIMNK_	_K[Succinyl_1]EILQIMNK_	KEILQIMNK	47.3259	608.834	3	y	1	392.196	Q8K1R3	PNPT1_MOUSE	Polyribonucleotide nucleotidyltransferase 1, mitochondrial	Pnpt1
3	_YVNK[+100]KEQESEVDMK_	_YVNK[Succinyl_1]KEQESEVDMK_	YVNKKEQESEVDMK	-5.38096	609.621	3	y	1	393.18	Q8K3J1	NDUS8_MOUSE	NADH dehydrogenase [ubiquinone] iron-sulfur protein 8, mitochondrial	Ndufs8
3	_RGVM[+16]LAVDAVIAELK[+100]K_	_RGVM[Oxidation_1]LAVDAVIAELK[Succinyl_1]K_	RGVMLAVDAVIAELKK	100.816	610.345	4	y	1	617.35	P63038	CH60_MOUSE	60 kDa heat shock protein, mitochondrial	Hspd1
5	_K[+100]YLPESLKVYGTVYHMIHGNPFNLK_	_K[Succinyl_1]YLPESLKVYGTVYHMIHGNPFNLK_	KYLPESLKVYGTVYHMIHGNPFNLK	105.417	610.519	5	y	1	618.361	Q91XE0	GLYAT_MOUSE	Glycine N-acyltransferase	Glyat
4	_TPIKDAATGAVKEK[+100]ITAFVVER_	_TPIKDAATGAVKEK[Succinyl_1]ITAFVVER_	TPIKDAATGAVKEKITAFVVER	74.624	611.84	8	y	3	312.183	B1AR28;P50544	B1AR28_MOUSE;ACADV_MOUSE	Very long-chain-specific acyl-CoA dehydrogenase, mitochondrial;Very long-chain specific acyl-CoA dehydrogenase, mitochondrial	Acadvl
2	_DSDILGK[+100]YVD_	_DSDILGK[Succinyl_1]YVD_	DSDILGKYVD	62.5723	612.785	3	b	1	300.083	Q64433	CH10_MOUSE	10 kDa heat shock protein, mitochondrial	Hspe1
3	_YEEDK[+100]FYLEPYLK_	_YEEDK[Succinyl_1]FYLEPYLK_	YEEDKFYLEPYLK	80.0926	612.957	4	y	1	520.313	Q9CQB4;Q9D855	Q9CQB4_MOUSE;QCR7_MOUSE	Cytochrome b-c1 complex subunit 7	Uqcrb
3	_K[+100]TEVLC[+57]KDFENGIGK_	_K[Succinyl_1]TEVLC[Carbamidomethyl_1]KDFENGIGK_	KTEVLCKDFENGIGK	34.2738	613.305	4	y	1	374.24	P52825	CPT2_MOUSE	Carnitine O-palmitoyltransferase 2, mitochondrial	Cpt2
3	_[+42]SVKAK[+100]TAHIVLEDGTK_	_[Acetyl_1]SVKAK[Succinyl_1]TAHIVLEDGTK_	SVKAKTAHIVLEDGTK	38.9767	613.667	3	y	1	305.182
3	_K[+100]GKNSSVGLIQLNRPK_	_K[Succinyl_1]GKNSSVGLIQLNRPK_	KGKNSSVGLIQLNRPK	19.2421	613.686	5	y	1	627.394	Q8BH95	ECHM_MOUSE	Enoyl-CoA hydratase, mitochondrial	Echs1
3	_K[+100]NDFEQGELYLKEK_	_K[Succinyl_1]NDFEQGELYLKEK_	KNDFEQGELYLKEK	37.8822	614.304	3	y	1	404.25	Q9EP89	LACTB_MOUSE	Serine beta-lactamase-like protein LACTB, mitochondrial	Lactb
3	_AK[+100]TAHIVLEDGTKMK[+100]_	_AK[Succinyl_1]TAHIVLEDGTKMK[Succinyl_1]_	AKTAHIVLEDGTKMK	28.5156	614.649	7	b	2	411.229	Q8C196	CPSM_MOUSE	Carbamoyl-phosphate synthase [ammonia], mitochondrial	Cps1
2	_SGQASAK[+100]PNLR_	_SGQASAK[Succinyl_1]PNLR_	SGQASAKPNLR	-10.4494	614.818	4	b	1	344.156	Q9DBM2	ECHP_MOUSE	Peroxisomal bifunctional enzyme	Ehhadh
2	_VLAK[+100]LAEKEK_	_VLAK[Succinyl_1]LAEKEK_	VLAKLAEKEK	0.420698	614.861	6	y	1	717.414	Q9DCW4	ETFB_MOUSE	Electron transfer flavoprotein subunit beta	Etfb
4	_AILITGC[+57]DSGFGFSLAK[+100]HLHSK_	_AILITGC[Carbamidomethyl_1]DSGFGFSLAK[Succinyl_1]HLHSK_	AILITGCDSGFGFSLAKHLHSK	75.8911	615.565	5	y	2	311.177	Q80XN0	BDH_MOUSE	D-beta-hydroxybutyrate dehydrogenase, mitochondrial	Bdh1
3	_AK[+100]EVGEVLC[+57]TDPLVSK_	_AK[Succinyl_1]EVGEVLC[Carbamidomethyl_1]TDPLVSK_	AKEVGEVLCTDPLVSK	56.0414	615.649	3	b	1	411.187	Q8BWF0	SSDH_MOUSE	Succinate-semialdehyde dehydrogenase, mitochondrial	Aldh5a1
2	_QIFLGGVDK[+100]R_	_QIFLGGVDK[Succinyl_1]R_	QIFLGGVDKR	40.4709	616.835	3	b	1	371.208	P51881	ADT2_MOUSE	ADP/ATP translocase 2	Slc25a5
3	_IGEEIVITAHILKQGK[+100]_	_IGEEIVITAHILKQGK[Succinyl_1]_	IGEEIVITAHILKQGK	77.1871	617.019	4	b	1	429.198	Q9CQR4	ACO13_MOUSE	Acyl-coenzyme A thioesterase 13	Acot13
3	_K[+100]DLEQGVVGAHGLLC[+57]R_	_K[Succinyl_1]DLEQGVVGAHGLLC[Carbamidomethyl_1]R_	KDLEQGVVGAHGLLCR	48.2665	617.984	11	b	2	608.801	D6REG4;Q91Z53	D6REG4_MOUSE;GRHPR_MOUSE	Glyoxylate reductase/hydroxypyruvate reductase	Grhpr
6	_KPVHPNDHVNK[+100]SQSSNDTFPTAMHIAAAVEVHK_	_KPVHPNDHVNK[Succinyl_1]SQSSNDTFPTAMHIAAAVEVHK_	KPVHPNDHVNKSQSSNDTFPTAMHIAAAVEVHK	39.8628	618.64	3	b	1	307.213	P97807;P97807-2	FUMH_MOUSE	Fumarate hydratase, mitochondrial;Isoform Cytoplasmic of Fumarate hydratase, mitochondrial	Fh
4	_MGVTYAAQVHLK[+100]SPFDPDNKR_	_MGVTYAAQVHLK[Succinyl_1]SPFDPDNKR_	MGVTYAAQVHLKSPFDPDNKR	54.0699	619.309	5	y	2	315.172	Q99LB7	SARDH_MOUSE	Sarcosine dehydrogenase, mitochondrial	Sardh
5	_VIGMHYFSPVDK[+100]MQLLEIITTDKTSK_	_VIGMHYFSPVDK[Succinyl_1]MQLLEIITTDKTSK_	VIGMHYFSPVDKMQLLEIITTDKTSK	109.075	619.723	3	y	1	335.193	Q8BMS1	ECHA_MOUSE	Trifunctional enzyme subunit alpha, mitochondrial	Hadha
3	_TC[+57]AEAVVPSYVPIVK[+100]K_	_TC[Carbamidomethyl_1]AEAVVPSYVPIVK[Succinyl_1]K_	TCAEAVVPSYVPIVKK	56.3644	620.997	5	y	2	342.718	P36552	HEM6_MOUSE	Oxygen-dependent coproporphyrinogen-III oxidase, mitochondrial	Cpox
2	_K[+100]LLDAAGANLR_	_K[Succinyl_1]LLDAAGANLR_	KLLDAAGANLR	34.3667	621.346	7	b	2	385.208	D6REG4;Q91Z53	D6REG4_MOUSE;GRHPR_MOUSE	Glyoxylate reductase/hydroxypyruvate reductase	Grhpr
2	_ESAINVAEGKK[+100]_	_ESAINVAEGKK[Succinyl_1]_	ESAINVAEGKK	7.09228	623.32	3	y	1	432.245	A2AG39;F6WI02;Q99JB2	A2AG39_MOUSE;F6WI02_MOUSE;STML2_MOUSE	Stomatin-like protein 2, mitochondrial (Fragment);Stomatin-like protein 2, mitochondrial (Fragment);Stomatin-like protein 2, mitochondrial	Stoml2
2	_SAVDLEDAAK[+100]K_	_SAVDLEDAAK[Succinyl_1]K_	SAVDLEDAAKK	12.2591	623.812	4	b	1	373.172
3	_AVAQGNLSSADVQAAKNK[+100]_	_AVAQGNLSSADVQAAKNK[Succinyl_1]_	AVAQGNLSSADVQAAKNK	11.7777	624.653	8	b	2	371.198	Q9DB77	QCR2_MOUSE	Cytochrome b-c1 complex subunit 2, mitochondrial	Uqcrc2
2	_RGVLK[+100]EYGVK_	_RGVLK[Succinyl_1]EYGVK_	RGVLKEYGVK	13.549	624.851	4	y	1	466.266	Q8C196	CPSM_MOUSE	Carbamoyl-phosphate synthase [ammonia], mitochondrial	Cps1
2	_IVLEDGTKM[+16]K[+100]_	_IVLEDGTKM[Oxidation_1]K[Succinyl_1]_	IVLEDGTKMK	2.37283	625.321	3	y	1	522.259
3	_LEIK[+100]TDPSIMGGM[+16]IVR_	_LEIK[Succinyl_1]TDPSIMGGM[Oxidation_1]IVR_	LEIKTDPSIMGGMIVR	63.0853	625.99	3	b	1	356.218	Q9DB20	ATPO_MOUSE	ATP synthase subunit O, mitochondrial	Atp5o
4	_LAK[+100]QVGYENAGTVEFLVDKHGK_	_LAK[Succinyl_1]QVGYENAGTVEFLVDKHGK_	LAKQVGYENAGTVEFLVDKHGK	50.5803	626.576	3	y	1	341.193	E9QPD7;G5E8R3;Q05920	E9QPD7_MOUSE;G5E8R3_MOUSE;PYC_MOUSE	Pyruvate carboxylase;Pyruvate carboxylase;Pyruvate carboxylase, mitochondrial	Pcx;Pcx;Pc
2	_DYEETIGK[+100]AK_	_DYEETIGK[Succinyl_1]AK_	DYEETIGKAK	9.08973	627.298	3	b	1	408.14	Q9DBF1-2	AL7A1_MOUSE	Isoform 2 of Alpha-aminoadipic semialdehyde dehydrogenase	Aldh7a1
2	_GK[+100]GLLNAIVIR_	_GK[Succinyl_1]GLLNAIVIR_	GKGLLNAIVIR	74.3184	627.382	3	b	1	343.161	P29758	OAT_MOUSE	Ornithine aminotransferase, mitochondrial	Oat
3	_QWK[+100]IEGTPLETVQKK_	_QWK[Succinyl_1]IEGTPLETVQKK_	QWKIEGTPLETVQKK	47.6603	629.007	3	y	1	385.256	Q9CQZ6	NDUB3_MOUSE	NADH dehydrogenase [ubiquinone] 1 beta subcomplex subunit 3	Ndufb3
4	_MGLKGPLK[+100]TPIAAGHPSMNLLLR_	_MGLKGPLK[Succinyl_1]TPIAAGHPSMNLLLR_	MGLKGPLKTPIAAGHPSMNLLLR	74.2612	629.603	8	b	3	309.177	Q9D6R2;Q9D6R2-2	IDH3A_MOUSE	Isocitrate dehydrogenase [NAD] subunit alpha, mitochondrial;Isoform 2 of Isocitrate dehydrogenase [NAD] subunit alpha, mitochondrial	Idh3a
4	_K[+100]LVKEIIAVSC[+57]GPSQC[+57]QETIR_	_K[Succinyl_1]LVKEIIAVSC[Carbamidomethyl_1]GPSQC[Carbamidomethyl_1]QETIR_	KLVKEIIAVSCGPSQCQETIR	50.1999	629.827	8	y	3	341.163	Q9DCW4	ETFB_MOUSE	Electron transfer flavoprotein subunit beta	Etfb
4	_KLVK[+100]EIIAVSC[+57]GPSQC[+57]QETIR_	_KLVK[Succinyl_1]EIIAVSC[Carbamidomethyl_1]GPSQC[Carbamidomethyl_1]QETIR_	KLVKEIIAVSCGPSQCQETIR	50.1894	629.827	3	b	1	323.244	Q9DCW4	ETFB_MOUSE	Electron transfer flavoprotein subunit beta	Etfb
3	_LNM[+16]QK[+100]SMQNHAAVFR_	_LNM[Oxidation_1]QK[Succinyl_1]SMQNHAAVFR_	LNMQKSMQNHAAVFR	13.1989	630.97	10	y	3	381.85	Q8K2B3	SDHA_MOUSE	Succinate dehydrogenase [ubiquinone] flavoprotein subunit, mitochondrial	Sdha
3	_ILAC[+57]DDLDEAAK[+100]MVVK_	_ILAC[Carbamidomethyl_1]DDLDEAAK[Succinyl_1]MVVK_	ILACDDLDEAAKMVVK	75.3305	630.978	4	y	1	476.29	Q9Z2I9	SUCB1_MOUSE	Succinate--CoA ligase [ADP-forming] subunit beta, mitochondrial	Sucla2
3	_NC[+57]GTHYK[+100]LVPHQMAH_	_NC[Carbamidomethyl_1]GTHYK[Succinyl_1]LVPHQMAH_	NCGTHYKLVPHQMAH	11.3831	631.623	4	y	1	469.186
4	_PTGGAGAVAM[+16]LIGPK[+100]APLVLEQGLR_	_PTGGAGAVAM[Oxidation_1]LIGPK[Succinyl_1]APLVLEQGLR_	PTGGAGAVAMLIGPKAPLVLEQGLR	106.95	633.852	10	b	2	383.198	P54869	HMCS2_MOUSE	Hydroxymethylglutaryl-CoA synthase, mitochondrial	Hmgcs2
3	_GTVFREPIIC[+57]K[+100]NIPR_	_GTVFREPIIC[Carbamidomethyl_1]K[Succinyl_1]NIPR_	GTVFREPIICKNIPR	50.5803	634.008	3	y	1	385.256
2	_SEYK[+100]QVMQR_	_SEYK[Succinyl_1]QVMQR_	SEYKQVMQR	4.92146	634.801	3	y	1	434.218
4	_M[+16]NLGVGAYRDDNGK[+100]PYVLPSVR_	_M[Oxidation_1]NLGVGAYRDDNGK[Succinyl_1]PYVLPSVR_	MNLGVGAYRDDNGKPYVLPSVR	53.1267	635.067	3	b	1	375.17	P05202	AATM_MOUSE	Aspartate aminotransferase, mitochondrial	Got2
4	_AAGGVEHQQLLDLAQK[+100]HLSSVSR_	_AAGGVEHQQLLDLAQK[Succinyl_1]HLSSVSR_	AAGGVEHQQLLDLAQKHLSSVSR	53.5228	636.835	5	b	1	338.182
3	_QASLKDYEETIGK[+100]AKK_	_QASLKDYEETIGK[Succinyl_1]AKK_	QASLKDYEETIGKAKK	26.5221	637.002	3	y	1	346.245	Q9DBF1-2	AL7A1_MOUSE	Isoform 2 of Alpha-aminoadipic semialdehyde dehydrogenase	Aldh7a1
2	_ELWIIDEKK[+100]_	_ELWIIDEKK[Succinyl_1]_	ELWIIDEKK	65.6673	637.337	3	b	1	411.203	Q6PF96;Q921G7	Q6PF96_MOUSE;ETFD_MOUSE	Electron transfer flavoprotein-ubiquinone oxidoreductase, mitochondrial;Electron transfer flavoprotein-ubiquinone oxidoreductase, mitochondrial	Etfdh
3	_KSQGK[+100]VLQATVVAVGSGGK_	_KSQGK[Succinyl_1]VLQATVVAVGSGGK_	KSQGKVLQATVVAVGSGGK	31.8019	638.693	4	y	1	348.188
3	_K[+100]SQGKVLQATVVAVGSGGK_	_K[Succinyl_1]SQGKVLQATVVAVGSGGK_	KSQGKVLQATVVAVGSGGK	31.8019	638.693	4	y	1	348.188
3	_HK[+100]Q[+1]C[+57]FLYMVC[+57]QTAK_	_HK[Succinyl_1]Q[Deamidated_1]C[Carbamidomethyl_1]FLYMVC[Carbamidomethyl_1]QTAK_	HKQCFLYMVCQTAK	53.4663	638.956	9	y	3	366.177	Q9DCY0	KEG1_MOUSE	Glycine N-acyltransferase-like protein Keg1	Keg1
2	_FK[+100]TIEEVVGR_	_FK[Succinyl_1]TIEEVVGR_	FKTIEEVVGR	52.3534	639.34	3	b	1	459.224	P47738	ALDH2_MOUSE	Aldehyde dehydrogenase, mitochondrial	Aldh2
3	_VGEVIVTKDDAMLLKGK[+100]_	_VGEVIVTKDDAMLLKGK[Succinyl_1]_	VGEVIVTKDDAMLLKGK	51.8064	639.352	4	b	1	385.208	P63038	CH60_MOUSE	60 kDa heat shock protein, mitochondrial	Hspd1
3	_GISTGNIITGLAAGAK[+100]SYK_	_GISTGNIITGLAAGAK[Succinyl_1]SYK_	GISTGNIITGLAAGAKSYK	76.1837	641.346	3	y	1	379.198
4	_VGAFTVVC[+57]KDAEEAK[+100]RVESQLK_	_VGAFTVVC[Carbamidomethyl_1]KDAEEAK[Succinyl_1]RVESQLK_	VGAFTVVCKDAEEAKRVESQLK	71.2058	641.831	5	b	1	458.24	P05202	AATM_MOUSE	Aspartate aminotransferase, mitochondrial	Got2
4	_VGAFTVVC[+57]K[+100]DAEEAKRVESQLK_	_VGAFTVVC[Carbamidomethyl_1]K[Succinyl_1]DAEEAKRVESQLK_	VGAFTVVCKDAEEAKRVESQLK	69.2973	641.831	3	y	1	371.229	P05202	AATM_MOUSE	Aspartate aminotransferase, mitochondrial	Got2
3	_GYSK[+100]KDFSSVFQYLR_	_GYSK[Succinyl_1]KDFSSVFQYLR_	GYSKKDFSSVFQYLR	86.4956	642.32	3	y	1	451.266	Q99L13	3HIDH_MOUSE	3-hydroxyisobutyrate dehydrogenase, mitochondrial	Hibadh
2	_TAHIVLEDGTK[+100]_	_TAHIVLEDGTK[Succinyl_1]_	TAHIVLEDGTK	18.1236	642.328	3	b	1	310.151	Q8C196	CPSM_MOUSE	Carbamoyl-phosphate synthase [ammonia], mitochondrial	Cps1
2	_TIDFYK[+100]NQR_	_TIDFYK[Succinyl_1]NQR_	TIDFYKNQR	27.0571	642.815	3	b	1	330.166	Q9WVM8	AADAT_MOUSE	Kynurenine/alpha-aminoadipate aminotransferase, mitochondrial	Aadat
4	_AIEMLGGELGSK[+100]KPVHPNDHVNK_	_AIEMLGGELGSK[Succinyl_1]KPVHPNDHVNK_	AIEMLGGELGSKKPVHPNDHVNK	29.4439	643.331	3	b	1	314.171	P97807;P97807-2	FUMH_MOUSE	Fumarate hydratase, mitochondrial;Isoform Cytoplasmic of Fumarate hydratase, mitochondrial	Fh
4	_AIEMLGGELGSKK[+100]PVHPNDHVNK_	_AIEMLGGELGSKK[Succinyl_1]PVHPNDHVNK_	AIEMLGGELGSKKPVHPNDHVNK	29.4439	643.331	3	b	1	314.171	P97807;P97807-2	FUMH_MOUSE	Fumarate hydratase, mitochondrial;Isoform Cytoplasmic of Fumarate hydratase, mitochondrial	Fh
3	_[+57]GASIVEDK[+100]LVEDLKTR_	_[Carbamidomethyl_1]GASIVEDK[Succinyl_1]LVEDLKTR_	GASIVEDKLVEDLKTR	71.5496	644.009	4	b	1	368.193	P26443	DHE3_MOUSE	Glutamate dehydrogenase 1, mitochondrial	Glud1
3	_MTILPPVDKLK[+100]TVLHK_	_MTILPPVDKLK[Succinyl_1]TVLHK_	MTILPPVDKLKTVLHK	76.0165	645.045	3	b	1	328.169	Q8BGT5	ALAT2_MOUSE	Alanine aminotransferase 2	Gpt2
4	_VESQLK[+100]ILIR[+1]PLYSNPPLNGAR_	_VESQLK[Succinyl_1]ILIR[Deamidated_1]PLYSNPPLNGAR_	VESQLKILIRPLYSNPPLNGAR	91.0456	645.61	3	y	1	303.178	P05202	AATM_MOUSE	Aspartate aminotransferase, mitochondrial	Got2
2	_MWK[+100]SPN[+1]GTIR_	_MWK[Succinyl_1]SPN[Deamidated_1]GTIR_	MWKSPNGTIR	27.4017	645.811	4	y	1	446.272	P54071	IDHP_MOUSE	Isocitrate dehydrogenase [NADP], mitochondrial	Idh2
3	_KGIFVIGFSYPVVPK[+100]GK_	_KGIFVIGFSYPVVPK[Succinyl_1]GK_	KGIFVIGFSYPVVPKGK	87.0766	646.036	7	y	2	412.747	O88986	KBL_MOUSE	2-amino-3-ketobutyrate coenzyme A ligase, mitochondrial	Gcat
3	_KGIFVIGFSYPVVPKGK[+100]_	_KGIFVIGFSYPVVPKGK[Succinyl_1]_	KGIFVIGFSYPVVPKGK	87.0766	646.036	7	y	2	412.747	O88986	KBL_MOUSE	2-amino-3-ketobutyrate coenzyme A ligase, mitochondrial	Gcat
3	_K[+100]YTEQITNEKLDMVK_	_K[Succinyl_1]YTEQITNEKLDMVK_	KYTEQITNEKLDMVK	32.3223	647.328	3	b	1	493.229	Q9CPP6	NDUA5_MOUSE	NADH dehydrogenase [ubiquinone] 1 alpha subcomplex subunit 5	Ndufa5
2	_GVTEAHVDQK[+100]NK_[-128]	_GVTEAHVDQK[Succinyl_1]NK_[Lys-loss (Protein C-term)_1]	GVTEAHVDQKNK	-24.4214	649.305	3	y	1	361.172	Q9D172	ES1_MOUSE	ES1 protein homolog, mitochondrial	D10Jhu81e
3	_ENGTK[+100]LSMTNDPLEAAR_	_ENGTK[Succinyl_1]LSMTNDPLEAAR_	ENGTKLSMTNDPLEAAR	46.4486	649.642	3	y	1	317.193	P11725	OTC_MOUSE	Ornithine carbamoyltransferase, mitochondrial	Otc
4	_VSKDASPGSPLEK[+100]LVSSVSDLPKR_	_VSKDASPGSPLEK[Succinyl_1]LVSSVSDLPKR_	VSKDASPGSPLEKLVSSVSDLPKR	91.8194	649.851	10	y	3	363.208	P54869	HMCS2_MOUSE	Hydroxymethylglutaryl-CoA synthase, mitochondrial	Hmgcs2
5	_ILESDRKEPLFGISTGNIITGLAAGAK[+100]SYK_	_ILESDRKEPLFGISTGNIITGLAAGAK[Succinyl_1]SYK_	ILESDRKEPLFGISTGNIITGLAAGAKSYK	96.0513	650.753	3	y	1	397.208	Q8C196	CPSM_MOUSE	Carbamoyl-phosphate synthase [ammonia], mitochondrial	Cps1
3	_LVDPVDRK[+100]PTEIQWR_	_LVDPVDRK[Succinyl_1]PTEIQWR_	LVDPVDRKPTEIQWR	49.8759	651.346	3	b	1	328.187	Q9CQ06	RM24_MOUSE	39S ribosomal protein L24, mitochondrial	Mrpl24
2	_C[+57]IEDLK[+100]LLAKK_[-128]	_C[Carbamidomethyl_1]IEDLK[Succinyl_1]LLAKK_[Lys-loss (Protein C-term)_1]	CIEDLKLLAKK	61.3217	651.852	4	y	1	331.234	Q9CQQ7	AT5F1_MOUSE	ATP synthase F(0) complex subunit B1, mitochondrial	Atp5f1
4	_NWLK[+100]EGHPVTSEPSRPEPAVFK_	_NWLK[Succinyl_1]EGHPVTSEPSRPEPAVFK_	NWLKEGHPVTSEPSRPEPAVFK	42.7656	652.082	3	y	1	393.25	P52196	THTR_MOUSE	Thiosulfate sulfurtransferase	Tst
2	_IIWQFIK[+100]EK_	_IIWQFIK[Succinyl_1]EK_	IIWQFIKEK	77.6887	652.866	3	y	1	504.266	P54071	IDHP_MOUSE	Isocitrate dehydrogenase [NADP], mitochondrial	Idh2
2	_AITGIQAFTVGK[+100]_	_AITGIQAFTVGK[Succinyl_1]_	AITGIQAFTVGK	70.4865	653.356	5	b	1	456.282	A0A0A0MQ68;Q60759	A0A0A0MQ68_MOUSE;GCDH_MOUSE	Glutaryl-CoA dehydrogenase, mitochondrial;Glutaryl-CoA dehydrogenase, mitochondrial	Gcdh
5	_[-17]QTMQVDEHARPQTTLEQLQK[+100]LPSVFKK_	_[Gln->pyro-Glu (Any N-term)]QTMQVDEHARPQTTLEQLQK[Succinyl_1]LPSVFKK_	QTMQVDEHARPQTTLEQLQKLPSVFKK	77.1244	653.54	3	b	1	326.117	Q8BWT1	THIM_MOUSE	3-ketoacyl-CoA thiolase, mitochondrial	Acaa2
3	_TQFGDK[+100]IHNFGVIQEK_	_TQFGDK[Succinyl_1]IHNFGVIQEK_	TQFGDKIHNFGVIQEK	55.4834	654.33	3	y	1	386.203	B1AR28;P50544	B1AR28_MOUSE;ACADV_MOUSE	Very long-chain-specific acyl-CoA dehydrogenase, mitochondrial;Very long-chain specific acyl-CoA dehydrogenase, mitochondrial	Acadvl
2	_IGK[+100]FPFAANSR_	_IGK[Succinyl_1]FPFAANSR_	IGKFPFAANSR	50.4281	654.341	3	b	1	399.224	O08749	DLDH_MOUSE	Dihydrolipoyl dehydrogenase, mitochondrial	Dld
3	_SSALASK[+100]ATGYPLAFIAAK_	_SSALASK[Succinyl_1]ATGYPLAFIAAK_	SSALASKATGYPLAFIAAK	86.0378	656.354	4	y	1	402.271	Q8C196	CPSM_MOUSE	Carbamoyl-phosphate synthase [ammonia], mitochondrial	Cps1
4	_HHAAYVNNLN[+1]ATEEK[+100]YHEALAK_	_HHAAYVNNLN[Deamidated_1]ATEEK[Succinyl_1]YHEALAK_	HHAAYVNNLNATEEKYHEALAK	33.6047	656.815	3	b	1	328.152	P09671	SODM_MOUSE	Superoxide dismutase [Mn], mitochondrial	Sod2
4	_HHAAYVN[+1]NLNATEEK[+100]YHEALAK_	_HHAAYVN[Deamidated_1]NLNATEEK[Succinyl_1]YHEALAK_	HHAAYVNNLNATEEKYHEALAK	33.6047	656.815	3	b	1	328.152	P09671	SODM_MOUSE	Superoxide dismutase [Mn], mitochondrial	Sod2
2	_EWPANLDLKK[+100]_	_EWPANLDLKK[Succinyl_1]_	EWPANLDLKK	58.1341	657.34	3	b	1	395.171	Q8C196	CPSM_MOUSE	Carbamoyl-phosphate synthase [ammonia], mitochondrial	Cps1
5	_QTM[+16]QVDEHARPQTTLEQLQK[+100]LPSVFKK_	_QTM[Oxidation_1]QVDEHARPQTTLEQLQK[Succinyl_1]LPSVFKK_	QTMQVDEHARPQTTLEQLQKLPSVFKK	63.7741	660.145	6	y	2	353.218	Q8BWT1	THIM_MOUSE	3-ketoacyl-CoA thiolase, mitochondrial	Acaa2
2	_GILLYGTK[+100]AQR_	_GILLYGTK[Succinyl_1]AQR_	GILLYGTKAQR	39.6369	660.37	3	y	1	374.215	B1AR28;P50544	B1AR28_MOUSE;ACADV_MOUSE	Very long-chain-specific acyl-CoA dehydrogenase, mitochondrial;Very long-chain specific acyl-CoA dehydrogenase, mitochondrial	Acadvl
4	_DYPLPDVAHVTMLSASQK[+100]ALKEK_	_DYPLPDVAHVTMLSASQK[Succinyl_1]ALKEK_	DYPLPDVAHVTMLSASQKALKEK	72.7335	661.094	3	b	1	376.15	P19783	COX41_MOUSE	Cytochrome c oxidase subunit 4 isoform 1, mitochondrial	Cox4i1
2	_ASIK[+100]KGEDFVK_	_ASIK[Succinyl_1]KGEDFVK_	ASIKKGEDFVK	5.89753	661.354	3	y	1	393.25	P08249	MDHM_MOUSE	Malate dehydrogenase, mitochondrial	Mdh2
2	_VYINLDK[+100]ETK_	_VYINLDK[Succinyl_1]ETK_	VYINLDKETK	32.3223	661.846	4	y	1	605.314	P52503	NDUS6_MOUSE	NADH dehydrogenase [ubiquinone] iron-sulfur protein 6, mitochondrial	Ndufs6
3	_K[+100]VITAFNDGLNHLDSLK_	_K[Succinyl_1]VITAFNDGLNHLDSLK_	KVITAFNDGLNHLDSLK	66.8932	662.349	7	b	2	428.732	P02088	HBB1_MOUSE	Hemoglobin subunit beta-1	Hbb-b1
2	_YIAQAYDK[+100]PR_	_YIAQAYDK[Succinyl_1]PR_	YIAQAYDKPR	11.2598	662.83	5	y	1	778.373	Q9CQN1	TRAP1_MOUSE	Heat shock protein 75 kDa, mitochondrial	Trap1
2	_K[+100]SANVEAVDVAK_	_K[Succinyl_1]SANVEAVDVAK_	KSANVEAVDVAK	5.49083	665.846	3	b	1	387.187	Q91W43	GCSP_MOUSE	Glycine dehydrogenase (decarboxylating), mitochondrial	Gldc
3	_GK[+100]GTTITSVLPKPALVASR_	_GK[Succinyl_1]GTTITSVLPKPALVASR_	GKGTTITSVLPKPALVASR	57.4215	666.053	4	y	1	432.257	Q8C196	CPSM_MOUSE	Carbamoyl-phosphate synthase [ammonia], mitochondrial	Cps1
3	_GKGTTITSVLPK[+100]PALVASR_	_GKGTTITSVLPK[Succinyl_1]PALVASR_	GKGTTITSVLPKPALVASR	57.5567	666.053	4	b	1	326.182	Q8C196	CPSM_MOUSE	Carbamoyl-phosphate synthase [ammonia], mitochondrial	Cps1
3	_K[+100]ILSQWKPEDSKDPTK_	_K[Succinyl_1]ILSQWKPEDSKDPTK_	KILSQWKPEDSKDPTK	22.2336	667.349	5	b	2	327.179	Q9WVM8	AADAT_MOUSE	Kynurenine/alpha-aminoadipate aminotransferase, mitochondrial	Aadat
2	_[+57]FK[+100]TIEEVVGR_	_[Carbamidomethyl_1]FK[Succinyl_1]TIEEVVGR_	FKTIEEVVGR	58.1712	667.851	3	y	1	331.209	P47738	ALDH2_MOUSE	Aldehyde dehydrogenase, mitochondrial	Aldh2
2	_[+57]FSQIC[+57]AK[+100]AVR_	_[Carbamidomethyl_1]FSQIC[Carbamidomethyl_1]AK[Succinyl_1]AVR_	FSQICAKAVR	23.5919	668.838	3	y	1	345.224	P56382	ATP5E_MOUSE	ATP synthase subunit epsilon, mitochondrial	Atp5e
2	_VSQEHPVVLTK[+100]_	_VSQEHPVVLTK[Succinyl_1]_	VSQEHPVVLTK	17.6216	668.859	3	y	1	461.261	Q8C196	CPSM_MOUSE	Carbamoyl-phosphate synthase [ammonia], mitochondrial	Cps1
4	_MNKEWPANLDLKK[+100]ELSEPSSTR_	_MNKEWPANLDLKK[Succinyl_1]ELSEPSSTR_	MNKEWPANLDLKKELSEPSSTR	52.9758	669.085	14	b	4	450.226
2	_ETHK[+100]PLGDWR_	_ETHK[Succinyl_1]PLGDWR_	ETHKPLGDWR	21.2451	669.825	3	b	1	368.156	Q8CHT0	AL4A1_MOUSE	Delta-1-pyrroline-5-carboxylate dehydrogenase, mitochondrial	Aldh4a1
4	_[+57]HHAAYVNNLNATEEK[+100]YHEALAK_	_[Carbamidomethyl_1]HHAAYVNNLNATEEK[Succinyl_1]YHEALAK_	HHAAYVNNLNATEEKYHEALAK	39.0636	670.824	3	y	1	331.234	P09671	SODM_MOUSE	Superoxide dismutase [Mn], mitochondrial	Sod2
5	_KTFPTVNPSTGEVIC[+57]QVAEGNKEDVDK[+100]AVK_	_KTFPTVNPSTGEVIC[Carbamidomethyl_1]QVAEGNKEDVDK[Succinyl_1]AVK_	KTFPTVNPSTGEVICQVAEGNKEDVDKAVK	51.2593	672.938	3	y	1	317.218	P47738	ALDH2_MOUSE	Aldehyde dehydrogenase, mitochondrial	Aldh2
4	_M[+16]NKEWPANLDLK[+100]KELSEPSSTR_	_M[Oxidation_1]NKEWPANLDLK[Succinyl_1]KELSEPSSTR_	MNKEWPANLDLKKELSEPSSTR	56.5699	673.084	5	y	1	547.283
2	_DAAK[+100]PVIELYK_	_DAAK[Succinyl_1]PVIELYK_	DAAKPVIELYK	50.2521	673.864	3	y	1	423.26	Q9WUR9	KAD4_MOUSE	Adenylate kinase 4, mitochondrial	Ak4
2	_KIAK[+100]AFAISGPF_	_KIAK[Succinyl_1]AFAISGPF_	KIAKAFAISGPF	75.1777	675.377	3	y	1	302.15
3	_ISDHLEAAMEMIPVLKK[+100]_	_ISDHLEAAMEMIPVLKK[Succinyl_1]_	ISDHLEAAMEMIPVLKK	88.4185	675.685	5	y	2	342.718	Q9DBT9	M2GD_MOUSE	Dimethylglycine dehydrogenase, mitochondrial	Dmgdh
5	_DAEEAKRVESQLK[+100]ILIRPLYSNPPLNGAR_	_DAEEAKRVESQLK[Succinyl_1]ILIRPLYSNPPLNGAR_	DAEEAKRVESQLKILIRPLYSNPPLNGAR	107.929	676.369	7	y	2	362.709	P05202	AATM_MOUSE	Aspartate aminotransferase, mitochondrial	Got2
5	_KILESDRKEPLFGISTGNIITGLAAGAK[+100]SYK_	_KILESDRKEPLFGISTGNIITGLAAGAK[Succinyl_1]SYK_	KILESDRKEPLFGISTGNIITGLAAGAKSYK	87.7669	676.372	14	y	5	302.169	Q8C196	CPSM_MOUSE	Carbamoyl-phosphate synthase [ammonia], mitochondrial	Cps1
2	_DHC[+57]VAHK[+100]LFK_	_DHC[Carbamidomethyl_1]VAHK[Succinyl_1]LFK_	DHCVAHKLFK	13.6518	677.832	3	b	1	413.124	P99028	QCR6_MOUSE	Cytochrome b-c1 complex subunit 6, mitochondrial	Uqcrh
4	_K[+100]AQDEGHLSDIVPFKVPGKDTVTK_	_K[Succinyl_1]AQDEGHLSDIVPFKVPGKDTVTK_	KAQDEGHLSDIVPFKVPGKDTVTK	47.8693	678.108	8	y	2	423.24	Q99JY0	ECHB_MOUSE	Trifunctional enzyme subunit beta, mitochondrial	Hadhb
4	_KAQDEGHLSDIVPFK[+100]VPGKDTVTK_	_KAQDEGHLSDIVPFK[Succinyl_1]VPGKDTVTK_	KAQDEGHLSDIVPFKVPGKDTVTK	48.58	678.108	3	b	1	328.198	Q99JY0	ECHB_MOUSE	Trifunctional enzyme subunit beta, mitochondrial	Hadhb
3	_LMEVK[+100]LGELPSWIMMR_	_LMEVK[Succinyl_1]LGELPSWIMMR_	LMEVKLGELPSWIMMR	102.164	678.347	3	y	1	437.2	P56135	ATPK_MOUSE	ATP synthase subunit f, mitochondrial	Atp5j2
3	_DVDKALLK[+100]ASLDMFNQK_	_DVDKALLK[Succinyl_1]ASLDMFNQK_	DVDKALLKASLDMFNQK	101.058	679.35	7	b	1	755.43	P54869	HMCS2_MOUSE	Hydroxymethylglutaryl-CoA synthase, mitochondrial	Hmgcs2
3	_NKELDPVQK[+100]LFVDKIR_	_NKELDPVQK[Succinyl_1]LFVDKIR_	NKELDPVQKLFVDKIR	68.6252	681.381	3	b	1	355.161
3	_N[+1]KELDPVQK[+100]LFVDKIR_	_N[Deamidated_1]KELDPVQK[Succinyl_1]LFVDKIR_	NKELDPVQKLFVDKIR	79.2983	681.709	3	b	1	373.172
4	_[+57]APQSK[+100]FFQPVLKPMLPPDAFQGK_	_[Carbamidomethyl_1]APQSK[Succinyl_1]FFQPVLKPMLPPDAFQGK_	APQSKFFQPVLKPMLPPDAFQGK	96.9848	682.86	8	y	2	430.219
4	_RVESQLK[+100]ILIRPLYSNPPLNGAR_	_RVESQLK[Succinyl_1]ILIRPLYSNPPLNGAR_	RVESQLKILIRPLYSNPPLNGAR	80.8622	684.39	3	y	1	303.178	P05202	AATM_MOUSE	Aspartate aminotransferase, mitochondrial	Got2
4	_RVESQLK[+100]ILIR[+1]PLYSNPPLNGAR_	_RVESQLK[Succinyl_1]ILIR[Deamidated_1]PLYSNPPLNGAR_	RVESQLKILIRPLYSNPPLNGAR	81.0123	684.636	3	y	1	303.178	P05202	AATM_MOUSE	Aspartate aminotransferase, mitochondrial	Got2
4	_RVESQLK[+100]ILIRPLYSNPPLN[+1]GAR_	_RVESQLK[Succinyl_1]ILIRPLYSNPPLN[Deamidated_1]GAR_	RVESQLKILIRPLYSNPPLNGAR	81.931	684.636	3	y	1	303.178	P05202	AATM_MOUSE	Aspartate aminotransferase, mitochondrial	Got2
3	_[+57]GKGTTITSVLPK[+100]PALVASR_	_[Carbamidomethyl_1]GKGTTITSVLPK[Succinyl_1]PALVASR_	GKGTTITSVLPKPALVASR	57.1279	685.06	7	y	2	357.219	Q8C196	CPSM_MOUSE	Carbamoyl-phosphate synthase [ammonia], mitochondrial	Cps1
4	_ALDLDPSK[+100]TNVSGGAIALGHPLGGSGSR_	_ALDLDPSK[Succinyl_1]TNVSGGAIALGHPLGGSGSR_	ALDLDPSKTNVSGGAIALGHPLGGSGSR	61.9703	687.604	3	b	1	300.155	Q8BWT1	THIM_MOUSE	3-ketoacyl-CoA thiolase, mitochondrial	Acaa2
4	_WKAANEAGYFNEEMAPIEVKTKK[+100]_	_WKAANEAGYFNEEMAPIEVKTKK[Succinyl_1]_	WKAANEAGYFNEEMAPIEVKTKK	54.0133	689.342	13	b	4	373.918	Q8BWT1	THIM_MOUSE	3-ketoacyl-CoA thiolase, mitochondrial	Acaa2
4	_WKAANEAGYFNEEMAPIEVKTK[+100]K_	_WKAANEAGYFNEEMAPIEVKTK[Succinyl_1]K_	WKAANEAGYFNEEMAPIEVKTKK	54.0133	689.342	13	b	4	373.918	Q8BWT1	THIM_MOUSE	3-ketoacyl-CoA thiolase, mitochondrial	Acaa2
4	_WKAANEAGYFNEEMAPIEVK[+100]TKK_	_WKAANEAGYFNEEMAPIEVK[Succinyl_1]TKK_	WKAANEAGYFNEEMAPIEVKTKK	54.0133	689.342	13	b	4	373.918	Q8BWT1	THIM_MOUSE	3-ketoacyl-CoA thiolase, mitochondrial	Acaa2
3	_KIIK[+100]DGEQHEDLNEVAK_	_KIIK[Succinyl_1]DGEQHEDLNEVAK_	KIIKDGEQHEDLNEVAK	5.0028	689.352	3	y	1	317.218	B1AU25;Q9Z0X1	B1AU25_MOUSE;AIFM1_MOUSE	Apoptosis-inducing factor 1, mitochondrial;Apoptosis-inducing factor 1, mitochondrial	Aifm1
2	_IGPVPAINGALKK[+100]_	_IGPVPAINGALKK[Succinyl_1]_	IGPVPAINGALKK	46.0165	689.409	4	b	1	367.234
4	_LPMGMTAENLAAK[+100]YNISREDC[+57]DR_	_LPMGMTAENLAAK[Succinyl_1]YNISREDC[Carbamidomethyl_1]DR_	LPMGMTAENLAAKYNISREDCDR	69.1293	689.568	7	b	2	342.664	Q8BWT1	THIM_MOUSE	3-ketoacyl-CoA thiolase, mitochondrial	Acaa2
4	_ARPTGGAGAVAM[+16]LIGPK[+100]APLVLEQGLR_	_ARPTGGAGAVAM[Oxidation_1]LIGPK[Succinyl_1]APLVLEQGLR_	ARPTGGAGAVAMLIGPKAPLVLEQGLR	93.5912	690.636	19	b	4	454.741
4	_DGTVTAGNASGVSDGAGAVIIASEDAVKK[+100]_	_DGTVTAGNASGVSDGAGAVIIASEDAVKK[Succinyl_1]_	DGTVTAGNASGVSDGAGAVIIASEDAVKK	68.1728	690.844	8	y	2	474.238	Q8BWT1	THIM_MOUSE	3-ketoacyl-CoA thiolase, mitochondrial	Acaa2
4	_DGTVTAGNASGVSDGAGAVIIASEDAVK[+100]K_	_DGTVTAGNASGVSDGAGAVIIASEDAVK[Succinyl_1]K_	DGTVTAGNASGVSDGAGAVIIASEDAVKK	68.1341	690.844	8	y	2	474.238	Q8BWT1	THIM_MOUSE	3-ketoacyl-CoA thiolase, mitochondrial	Acaa2
5	_TFESLVDFC[+57]KTLGK[+100]HPVSC[+57]KDTPGFIVNR_	_TFESLVDFC[Carbamidomethyl_1]KTLGK[Succinyl_1]HPVSC[Carbamidomethyl_1]KDTPGFIVNR_	TFESLVDFCKTLGKHPVSCKDTPGFIVNR	78.5248	691.345	3	y	1	388.23	Q61425	HCDH_MOUSE	Hydroxyacyl-coenzyme A dehydrogenase, mitochondrial	Hadh
5	_TFESLVDFC[+57]K[+100]TLGKHPVSC[+57]KDTPGFIVNR_	_TFESLVDFC[Carbamidomethyl_1]K[Succinyl_1]TLGKHPVSC[Carbamidomethyl_1]KDTPGFIVNR_	TFESLVDFCKTLGKHPVSCKDTPGFIVNR	78.5248	691.345	6	b	2	330.174	Q61425	HCDH_MOUSE	Hydroxyacyl-coenzyme A dehydrogenase, mitochondrial	Hadh
3	_TAK[+100]VAASDWTFLHC[+57]LPR_	_TAK[Succinyl_1]VAASDWTFLHC[Carbamidomethyl_1]LPR_	TAKVAASDWTFLHCLPR	78.0232	691.679	4	y	1	545.286	P11725	OTC_MOUSE	Ornithine carbamoyltransferase, mitochondrial	Otc
2	_ASLDMFNQK[+100]TK_	_ASLDMFNQK[Succinyl_1]TK_	ASLDMFNQKTK	37.83	691.835	4	b	1	387.187	P54869	HMCS2_MOUSE	Hydroxymethylglutaryl-CoA synthase, mitochondrial	Hmgcs2
3	_ITPFEEK[+100]M[+16]IAEAIPELK_	_ITPFEEK[Succinyl_1]M[Oxidation_1]IAEAIPELK_	ITPFEEKMIAEAIPELK	89.06	692.359	4	y	1	486.292	P08249	MDHM_MOUSE	Malate dehydrogenase, mitochondrial	Mdh2
2	_[+100]SSGALLPKPQMR_	_[Succinyl_1]SSGALLPKPQMR_	SSGALLPKPQMR	31.9877	692.866	3	b	1	314.098	Q9CPQ1	COX6C_MOUSE	Cytochrome c oxidase subunit 6C	Cox6c
3	_QLEVEPEGLEPEAEK[+100]Q[+1]K[+28]_	_QLEVEPEGLEPEAEK[Succinyl_1]Q[Deamidated_1]K[Delta:H(4)C(2)_1]_	QLEVEPEGLEPEAEKQK	36.8682	694.676	5	b	2	300.155	Q8CGK3	LONM_MOUSE	Lon protease homolog, mitochondrial	Lonp1
3	_QLEVEPEGLEPEAEK[+28]Q[+1]K[+100]_	_QLEVEPEGLEPEAEK[Delta:H(4)C(2)_1]Q[Deamidated_1]K[Succinyl_1]_	QLEVEPEGLEPEAEKQK	36.8682	694.676	5	b	2	300.155	Q8CGK3	LONM_MOUSE	Lon protease homolog, mitochondrial	Lonp1
3	_EGVK[+100]VMPN[+1]AIVQSVGVSGGR_	_EGVK[Succinyl_1]VMPN[Deamidated_1]AIVQSVGVSGGR_	EGVKVMPNAIVQSVGVSGGR	64.0429	695.693	4	b	1	496.24	B1AU25;Q9Z0X1	B1AU25_MOUSE;AIFM1_MOUSE	Apoptosis-inducing factor 1, mitochondrial;Apoptosis-inducing factor 1, mitochondrial	Aifm1
3	_[+57]RGASIVEDK[+100]LVEDLKTR_	_[Carbamidomethyl_1]RGASIVEDK[Succinyl_1]LVEDLKTR_	RGASIVEDKLVEDLKTR	70.2797	696.043	4	y	1	517.346
3	_NKAK[+100]EVGEVLC[+57]TDPLVSK_	_NKAK[Succinyl_1]EVGEVLC[Carbamidomethyl_1]TDPLVSK_	NKAKEVGEVLCTDPLVSK	46.5525	696.361	3	y	1	333.213	Q8BWF0	SSDH_MOUSE	Succinate-semialdehyde dehydrogenase, mitochondrial	Aldh5a1
3	_NK[+100]AKEVGEVLC[+57]TDPLVSK_	_NK[Succinyl_1]AKEVGEVLC[Carbamidomethyl_1]TDPLVSK_	NKAKEVGEVLCTDPLVSK	46.5525	696.361	7	b	2	414.217	Q8BWF0	SSDH_MOUSE	Succinate-semialdehyde dehydrogenase, mitochondrial	Aldh5a1
3	_LP[+16]MGMTAENLAAK[+100]YNISR_	_LP[Oxidation_1]MGMTAENLAAK[Succinyl_1]YNISR_	LPMGMTAENLAAKYNISR	65.3595	699.343	4	y	1	489.278	Q8BWT1	THIM_MOUSE	3-ketoacyl-CoA thiolase, mitochondrial	Acaa2
4	_VIGM[+16]HYFSPVDK[+100]MQLLEIITTDK_	_VIGM[Oxidation_1]HYFSPVDK[Succinyl_1]MQLLEIITTDK_	VIGMHYFSPVDKMQLLEIITTDK	127.608	699.356	4	y	1	464.235	Q8BMS1	ECHA_MOUSE	Trifunctional enzyme subunit alpha, mitochondrial	Hadha
2	_EHLFPTAQVKK[+100]_	_EHLFPTAQVKK[Succinyl_1]_	EHLFPTAQVKK	21.037	699.375	3	b	1	380.193	Q07417	ACADS_MOUSE	Short-chain specific acyl-CoA dehydrogenase, mitochondrial	Acads
2	_EHLFPTAQVK[+100]K_	_EHLFPTAQVK[Succinyl_1]K_	EHLFPTAQVKK	20.427	699.375	3	b	1	380.193	Q07417	ACADS_MOUSE	Short-chain specific acyl-CoA dehydrogenase, mitochondrial	Acads
2	_EK[+100]GSTASQVLQR_	_EK[Succinyl_1]GSTASQVLQR_	EKGSTASQVLQR	2.15593	702.36	3	b	1	415.182	G5E902;Q8VEM8	G5E902_MOUSE;MPCP_MOUSE	MCG10343, isoform CRA_b;Phosphate carrier protein, mitochondrial	Slc25a3
3	_M[+16]K[+100]DPMAIFFTSGTTGYPK_	_M[Oxidation_1]K[Succinyl_1]DPMAIFFTSGTTGYPK_	MKDPMAIFFTSGTTGYPK	97.5667	703.329	7	y	1	723.367	Q91VA0	ACSM1_MOUSE	Acyl-coenzyme A synthetase ACSM1, mitochondrial	Acsm1
2	_NNFEGEITK[+100]EK_	_NNFEGEITK[Succinyl_1]EK_	NNFEGEITKEK	16.5344	704.833	3	y	1	504.266	P09103	PDIA1_MOUSE	Protein disulfide-isomerase	P4hb
4	_DILNMDKTLK[+100]GLNSDSVTEETLRK_	_DILNMDKTLK[Succinyl_1]GLNSDSVTEETLRK_	DILNMDKTLKGLNSDSVTEETLRK	74.1084	705.863	14	y	3	511.258	Q8C196	CPSM_MOUSE	Carbamoyl-phosphate synthase [ammonia], mitochondrial	Cps1
4	_MHYFSPVDK[+100]MQLLEIITTDKTSK_	_MHYFSPVDK[Succinyl_1]MQLLEIITTDKTSK_	MHYFSPVDKMQLLEIITTDKTSK	111.181	707.108	5	b	1	648.26
3	_VGVVDEVVPEDQVH[+57]SK[+100]AR_	_VGVVDEVVPEDQVH[Carbamidomethyl_1]SK[Succinyl_1]AR_	VGVVDEVVPEDQVHSKAR	29.4439	707.359	5	b	1	470.261	P42125	ECI1_MOUSE	Enoyl-CoA delta isomerase 1, mitochondrial	Eci1
4	_SGVVTDGVK[+100]HSMNPFC[+57]EIAVEEAVR_	_SGVVTDGVK[Succinyl_1]HSMNPFC[Carbamidomethyl_1]EIAVEEAVR_	SGVVTDGVKHSMNPFCEIAVEEAVR	80.1971	708.589	4	y	1	474.267	Q9DCW4	ETFB_MOUSE	Electron transfer flavoprotein subunit beta	Etfb
3	_IM[+16]NVIGEPIDERGPIK[+100]TK_	_IM[Oxidation_1]NVIGEPIDERGPIK[Succinyl_1]TK_	IMNVIGEPIDERGPIKTK	36.566	709.377	3	b	1	311.171	P56480	ATPB_MOUSE	ATP synthase subunit beta, mitochondrial	Atp5b
2	_SVWFNLK[+100]RPAT_	_SVWFNLK[Succinyl_1]RPAT_	SVWFNLKRPAT	67.3068	709.875	4	y	1	444.257	Q99N87	RT05_MOUSE	28S ribosomal protein S5, mitochondrial	Mrps5
5	_VLK[+100]EVESVTPEHC[+57]IFASNTSALPINQIAAVSK_	_VLK[Succinyl_1]EVESVTPEHC[Carbamidomethyl_1]IFASNTSALPINQIAAVSK_	VLKEVESVTPEHCIFASNTSALPINQIAAVSK	85.0018	711.371	5	y	1	475.287	Q8BMS1	ECHA_MOUSE	Trifunctional enzyme subunit alpha, mitochondrial	Hadha
3	_TP[+16]MTSQK[+100]TFESLVDFC[+57]K_	_TP[Oxidation_1]MTSQK[Succinyl_1]TFESLVDFC[Carbamidomethyl_1]K_	TPMTSQKTFESLVDFCK	75.6933	712.327	3	b	1	346.143	Q61425	HCDH_MOUSE	Hydroxyacyl-coenzyme A dehydrogenase, mitochondrial	Hadh
4	_GHLDNISNNLLIGAIN[+1]IENGK[+100]ANSVR_	_GHLDNISNNLLIGAIN[Deamidated_1]IENGK[Succinyl_1]ANSVR_	GHLDNISNNLLIGAINIENGKANSVR	90.5161	712.62	8	y	2	473.241	Q99KI0	ACON_MOUSE	Aconitate hydratase, mitochondrial	Aco2
3	_VKHK[+100]QC[+57]FLYMVC[+57]QTAK_	_VKHK[Succinyl_1]QC[Carbamidomethyl_1]FLYMVC[Carbamidomethyl_1]QTAK_	VKHKQCFLYMVCQTAK	42.6627	714.35	3	y	1	319.198	Q9DCY0	KEG1_MOUSE	Glycine N-acyltransferase-like protein Keg1	Keg1
3	_VK[+100]HKQC[+57]FLYMVC[+57]QTAK_	_VK[Succinyl_1]HKQC[Carbamidomethyl_1]FLYMVC[Carbamidomethyl_1]QTAK_	VKHKQCFLYMVCQTAK	42.6627	714.35	8	b	2	571.295	Q9DCY0	KEG1_MOUSE	Glycine N-acyltransferase-like protein Keg1	Keg1
4	_VTLVSAAPEK[+100]LIC[+57]EMKVEEQHTNK_	_VTLVSAAPEK[Succinyl_1]LIC[Carbamidomethyl_1]EMKVEEQHTNK_	VTLVSAAPEKLICEMKVEEQHTNK	76.6645	714.364	3	b	1	314.207	Q9CQR4	ACO13_MOUSE	Acyl-coenzyme A thioesterase 13	Acot13
3	_GLAPVQAYLHIPDIIKVAK[+100]_	_GLAPVQAYLHIPDIIKVAK[Succinyl_1]_	GLAPVQAYLHIPDIIKVAK	103.936	716.081	18	y	3	691.398	E9QPD7;G5E8R3;Q05920	E9QPD7_MOUSE;G5E8R3_MOUSE;PYC_MOUSE	Pyruvate carboxylase;Pyruvate carboxylase;Pyruvate carboxylase, mitochondrial	Pcx;Pcx;Pc
3	_GLAPVQAYLHIPDIIK[+100]VAK_	_GLAPVQAYLHIPDIIK[Succinyl_1]VAK_	GLAPVQAYLHIPDIIKVAK	103.936	716.081	18	y	3	691.398	E9QPD7;G5E8R3;Q05920	E9QPD7_MOUSE;G5E8R3_MOUSE;PYC_MOUSE	Pyruvate carboxylase;Pyruvate carboxylase;Pyruvate carboxylase, mitochondrial	Pcx;Pcx;Pc
2	_FVVEK[+100]AEQQKK_	_FVVEK[Succinyl_1]AEQQKK_	FVVEKAEQQKK	-0.284241	717.385	9	y	2	594.317	P67778	PHB_MOUSE	Prohibitin	Phb
4	_[-17]QPLP[+16]K[+100]TEVN[+1]QIHEDC[+57]KDMGLLVGR_	_[Gln->pyro-Glu (Any N-term)]QPLP[Oxidation_1]K[Succinyl_1]TEVN[Deamidated_1]QIHEDC[Carbamidomethyl_1]KDMGLLVGR_	QPLPKTEVNQIHEDCKDMGLLVGR	59.5796	720.099	11	y	4	312.157	Q3UEG6	AGT2_MOUSE	Alanine--glyoxylate aminotransferase 2, mitochondrial	Agxt2
4	_LPMNKEWPANLDLKK[+100]ELSEPSSTR_	_LPMNKEWPANLDLKK[Succinyl_1]ELSEPSSTR_	LPMNKEWPANLDLKKELSEPSSTR	62.5723	721.619	3	y	1	363.199	Q8C196	CPSM_MOUSE	Carbamoyl-phosphate synthase [ammonia], mitochondrial	Cps1
2	_VVDVPFGGAK[+100]AGVK_	_VVDVPFGGAK[Succinyl_1]AGVK_	VVDVPFGGAKAGVK	41.7218	722.396	3	b	1	314.171
2	_VVDVPFGGAKAGVK[+100]_	_VVDVPFGGAKAGVK[Succinyl_1]_	VVDVPFGGAKAGVK	41.7218	722.396	3	b	1	314.171
3	_NHVAGQMLHGGGSK[+100]FNSGNR_	_NHVAGQMLHGGGSK[Succinyl_1]FNSGNR_	NHVAGQMLHGGGSKFNSGNR	5.95467	723.34	3	b	1	351.178	H7BX88;P47934	H7BX88_MOUSE;CACP_MOUSE	Carnitine O-acetyltransferase	Crat
3	_TIYAGNALC[+57]TVK[+100]C[+57]DEKVK_	_TIYAGNALC[Carbamidomethyl_1]TVK[Succinyl_1]C[Carbamidomethyl_1]DEKVK_	TIYAGNALCTVKCDEKVK	38.9767	724.022	4	y	1	503.319	Q99LC5	ETFA_MOUSE	Electron transfer flavoprotein subunit alpha, mitochondrial	Etfa
3	_RGC[+57]GGVITLNRPK[+100]FLNALS_	_RGC[Carbamidomethyl_1]GGVITLNRPK[Succinyl_1]FLNALS_	RGCGGVITLNRPKFLNALS	73.2682	725.056	5	b	1	488.203
3	_K[+100]ISSPTGSKDLQMVNISLR_	_K[Succinyl_1]ISSPTGSKDLQMVNISLR_	KISSPTGSKDLQMVNISLR	53.1645	725.388	8	y	3	315.173	O35129	PHB2_MOUSE	Prohibitin-2	Phb2
3	_KISSPTGSK[+100]DLQMVNISLR_	_KISSPTGSK[Succinyl_1]DLQMVNISLR_	KISSPTGSKDLQMVNISLR	56.3644	725.388	3	y	1	375.235	O35129	PHB2_MOUSE	Prohibitin-2	Phb2
4	_LPM[+16]NKEWPANLDLK[+100]KELSEPSSTR_	_LPM[Oxidation_1]NKEWPANLDLK[Succinyl_1]KELSEPSSTR_	LPMNKEWPANLDLKKELSEPSSTR	62.063	725.618	12	y	4	369.449	Q8C196	CPSM_MOUSE	Carbamoyl-phosphate synthase [ammonia], mitochondrial	Cps1
3	_FFQPVLK[+100]PM[+16]LPPDAFQGK_	_FFQPVLK[Succinyl_1]PM[Oxidation_1]LPPDAFQGK_	FFQPVLKPMLPPDAFQGK	87.2781	726.043	6	b	2	358.194	Q9CQ62	DECR_MOUSE	2,4-dienoyl-CoA reductase, mitochondrial	Decr1
4	_IQEITEQLDITTSEYEKEK[+100]LNER_	_IQEITEQLDITTSEYEKEK[Succinyl_1]LNER_	IQEITEQLDITTSEYEKEKLNER	66.4539	728.112	3	b	1	371.193	P63038	CH60_MOUSE	60 kDa heat shock protein, mitochondrial	Hspd1
3	_[+57]LDK[+100]PFLLPVESVYSIPGR_	_[Carbamidomethyl_1]LDK[Succinyl_1]PFLLPVESVYSIPGR_	LDKPFLLPVESVYSIPGR	120.393	729.728	3	y	1	312.167
3	_QVGYENAGTVEFLVDKHGK[+100]_	_QVGYENAGTVEFLVDKHGK[Succinyl_1]_	QVGYENAGTVEFLVDKHGK	55.4834	731.027	8	y	2	522.28	E9QPD7;G5E8R3;Q05920	E9QPD7_MOUSE;G5E8R3_MOUSE;PYC_MOUSE	Pyruvate carboxylase;Pyruvate carboxylase;Pyruvate carboxylase, mitochondrial	Pcx;Pcx;Pc
2	_K[+100]ENVLIGEGAGFK_	_K[Succinyl_1]ENVLIGEGAGFK_	KENVLIGEGAGFK	43.5063	731.383	3	y	1	351.203
4	_ILESDRK[+100]E[+38]P[+16]LFGISTGNIITGLAAGAK_	_ILESDRK[Succinyl_1]E[Cation:K_1]P[Oxidation_1]LFGISTGNIITGLAAGAK_	ILESDRKEPLFGISTGNIITGLAAGAK	101.785	732.13	15	y	4	343.198	Q8C196	CPSM_MOUSE	Carbamoyl-phosphate synthase [ammonia], mitochondrial	Cps1
2	_STSSMGTLPKQVK[+100]_	_STSSMGTLPKQVK[Succinyl_1]_	STSSMGTLPKQVK	15.484	732.374	4	b	1	345.14
2	_STSSMGTLPK[+100]QVK_	_STSSMGTLPK[Succinyl_1]QVK_	STSSMGTLPKQVK	15.484	732.374	4	b	1	345.14
3	_N[+1]GVK[+100]IMGTSPLQIDRAEDR_	_N[Deamidated_1]GVK[Succinyl_1]IMGTSPLQIDRAEDR_	NGVKIMGTSPLQIDRAEDR	58.5048	734.367	4	y	1	472.215	Q8C196	CPSM_MOUSE	Carbamoyl-phosphate synthase [ammonia], mitochondrial	Cps1
7	_KHSLPDLPYDYGALEPHINAQIMQLHHSK[+100]HHAAYVNNLNATEEK_	_KHSLPDLPYDYGALEPHINAQIMQLHHSK[Succinyl_1]HHAAYVNNLNATEEK_	KHSLPDLPYDYGALEPHINAQIMQLHHSKHHAAYVNNLNATEEK	62.063	735.793	6	b	2	330.677
2	_KLDQVEK[+100]ELLR_	_KLDQVEK[Succinyl_1]ELLR_	KLDQVEKELLR	43.3273	735.912	3	b	1	357.213	Q9DB20	ATPO_MOUSE	ATP synthase subunit O, mitochondrial	Atp5o
3	_TYFLK[+100]PSKTNEFLENFK_	_TYFLK[Succinyl_1]PSKTNEFLENFK_	TYFLKPSKTNEFLENFK	80.1971	736.04	3	y	1	391.198	Q9CQE1	NPS3B_MOUSE	Protein NipSnap homolog 3B	Nipsnap3b
2	_VSLAVLNPYIK[+100]R_	_VSLAVLNPYIK[Succinyl_1]R_	VSLAVLNPYIKR	72.5044	736.927	3	b	1	300.192	Q9DB20	ATPO_MOUSE	ATP synthase subunit O, mitochondrial	Atp5o
3	_RAK[+100]DIN[+1]QEVYNFLATAGAK_	_RAK[Succinyl_1]DIN[Deamidated_1]QEVYNFLATAGAK_	RAKDINQEVYNFLATAGAK	92.6748	737.374	5	y	1	447.256	Q99KI0	ACON_MOUSE	Aconitate hydratase, mitochondrial	Aco2
3	_ENVLIGEGAGFK[+100]IAM[+16]GAFDR_	_ENVLIGEGAGFK[Succinyl_1]IAM[Oxidation_1]GAFDR_	ENVLIGEGAGFKIAMGAFDR	91.5954	737.697	3	b	1	325.151	P45952	ACADM_MOUSE	Medium-chain specific acyl-CoA dehydrogenase, mitochondrial	Acadm
2	_EKEFVLGNLAK[+100]K_	_EKEFVLGNLAK[Succinyl_1]K_	EKEFVLGNLAKK	40.2624	738.409	3	b	1	387.187	Q8BGT5	ALAT2_MOUSE	Alanine aminotransferase 2	Gpt2
3	_TSAC[+57]FEPSLDYMVTK[+100]IPR_	_TSAC[Carbamidomethyl_1]FEPSLDYMVTK[Succinyl_1]IPR_	TSACFEPSLDYMVTKIPR	90.903	739.019	5	b	1	567.223	Q8C196	CPSM_MOUSE	Carbamoyl-phosphate synthase [ammonia], mitochondrial	Cps1
5	_DGTVTAGNASGVSDGAGAVIIASEDAVK[+100]KHNFTPLAR_	_DGTVTAGNASGVSDGAGAVIIASEDAVK[Succinyl_1]KHNFTPLAR_	DGTVTAGNASGVSDGAGAVIIASEDAVKKHNFTPLAR	87.441	740.175	8	y	3	313.172	Q8BWT1	THIM_MOUSE	3-ketoacyl-CoA thiolase, mitochondrial	Acaa2
3	_QGEGMVK[+100]LLDELSPATAPHK_	_QGEGMVK[Succinyl_1]LLDELSPATAPHK_	QGEGMVKLLDELSPATAPHK	91.5343	741.044	4	b	1	355.125	P22315;Q544X6	HEMH_MOUSE;Q544X6_MOUSE	Ferrochelatase, mitochondrial;Ferrochelatase	Fech
3	_TLGKHPVSC[+57]K[+100]DTPGFIVNR_	_TLGKHPVSC[Carbamidomethyl_1]K[Succinyl_1]DTPGFIVNR_	TLGKHPVSCKDTPGFIVNR	25.2226	742.716	5	y	1	648.383	Q61425	HCDH_MOUSE	Hydroxyacyl-coenzyme A dehydrogenase, mitochondrial	Hadh
2	_GFYK[+100]GTVLTLMR_	_GFYK[Succinyl_1]GTVLTLMR_	GFYKGTVLTLMR	85.4997	743.392	3	y	1	419.244	Q9Z2Z6	MCAT_MOUSE	Mitochondrial carnitine/acylcarnitine carrier protein	Slc25a20
2	_LYKVPDGK[+100]PENK_	_LYKVPDGK[Succinyl_1]PENK_	LYKVPDGKPENK	4.11474	744.391	4	y	1	487.251	D3Z636;Q91VM9	D3Z636_MOUSE;IPYR2_MOUSE	Inorganic pyrophosphatase 2, mitochondrial;Inorganic pyrophosphatase 2, mitochondrial	Ppa2
2	_IPLPEIK[+100]NVVSGK_	_IPLPEIK[Succinyl_1]NVVSGK_	IPLPEIKNVVSGK	69.4612	747.432	3	b	1	324.228
2	_RMELK[+100]ADQLYK_	_RMELK[Succinyl_1]ADQLYK_	RMELKADQLYK	29.2892	747.885	7	y	2	483.251	P35486	ODPA_MOUSE	Pyruvate dehydrogenase E1 component subunit alpha, somatic form, mitochondrial	Pdha1
3	_AQGLISHIIYAQTLAM[+16]DK[+100]R_	_AQGLISHIIYAQTLAM[Oxidation_1]DK[Succinyl_1]R_	AQGLISHIIYAQTLAMDKR	76.4973	749.06	5	y	2	336.669	Q5FW57	GLYAL_MOUSE	Glycine N-acyltransferase-like protein	Gm4952
3	_AYGGLLK[+100]DFSATDLTEFAAR_	_AYGGLLK[Succinyl_1]DFSATDLTEFAAR_	AYGGLLKDFSATDLTEFAAR	111.604	749.371	5	y	1	593.304
3	_SPVDK[+100]MQLLEIITTDKTSK_	_SPVDK[Succinyl_1]MQLLEIITTDKTSK_	SPVDKMQLLEIITTDKTSK	98.4881	749.731	5	b	1	627.298
3	_TDFQQGC[+57]AK[+100]TLYHSVHEK_	_TDFQQGC[Carbamidomethyl_1]AK[Succinyl_1]TLYHSVHEK_	TDFQQGCAKTLYHSVHEK	26.3946	750.348	3	b	1	364.15	Q9DCM0	ETHE1_MOUSE	Persulfide dioxygenase ETHE1, mitochondrial	Ethe1
3	_GTAVVNGEFK[+100]ELSLDDFKGK_	_GTAVVNGEFK[Succinyl_1]ELSLDDFKGK_	GTAVVNGEFKELSLDDFKGK	68.4184	752.046	4	b	1	329.182	P20108	PRDX3_MOUSE	Thioredoxin-dependent peroxide reductase, mitochondrial	Prdx3
3	_KDASPGSPLEK[+100]LVSSVSDLPK_	_KDASPGSPLEK[Succinyl_1]LVSSVSDLPK_	KDASPGSPLEKLVSSVSDLPK	109.145	752.065	11	b	2	605.801
2	_ILESDRK[+100]EPLFG_	_ILESDRK[Succinyl_1]EPLFG_	ILESDRKEPLFG	51.8629	752.388	6	b	2	357.693
3	_YK[+100]LK[+100]PGTMIEWGNNWAR_	_YK[Succinyl_1]LK[Succinyl_1]PGTMIEWGNNWAR_	YKLKPGTMIEWGNNWAR	74.3757	755.365	3	y	1	432.235
4	_[+42]KAEAQ[+1]IAAK[+100]NLDKEYLPIGGLAEFC[+57]K_	_[Acetyl_1]KAEAQ[Deamidated_1]IAAK[Succinyl_1]NLDKEYLPIGGLAEFC[Carbamidomethyl_1]K_	KAEAQIAAKNLDKEYLPIGGLAEFCK	89.8644	755.888	3	y	1	436.201	P05202	AATM_MOUSE	Aspartate aminotransferase, mitochondrial	Got2
2	_GANFQYIITEK[+100]K_	_GANFQYIITEK[Succinyl_1]K_	GANFQYIITEKK	50.6746	756.391	4	b	1	390.177
2	_AGK[+100]QGLLGINIAEK_	_AGK[Succinyl_1]QGLLGINIAEK_	AGKQGLLGINIAEK	59.1534	756.425	3	y	1	329.182	A0A0R4J083;P51174	A0A0R4J083_MOUSE;ACADL_MOUSE	Long-chain-specific acyl-CoA dehydrogenase, mitochondrial;Long-chain specific acyl-CoA dehydrogenase, mitochondrial	Acadl
3	_MQQEIALQQVLSK[+100]IANVKK_	_MQQEIALQQVLSK[Succinyl_1]IANVKK_	MQQEIALQQVLSKIANVKK	108.14	757.091	7	y	1	883.525	Q9CXD6;Q9CXD6-2;Q9CXD6-3	MCUR1_MOUSE	Mitochondrial calcium uniporter regulator 1;Isoform 2 of Mitochondrial calcium uniporter regulator 1;Isoform 3 of Mitochondrial calcium uniporter regulator 1	Mcur1
3	_LGVSHSVLK[+100]QVAEQFLNM[+16]R_	_LGVSHSVLK[Succinyl_1]QVAEQFLNM[Oxidation_1]R_	LGVSHSVLKQVAEQFLNMR	114.751	758.063	3	y	1	436.197
3	_DPK[+100]HC[+57]QEFLGSSEVINWK_	_DPK[Succinyl_1]HC[Carbamidomethyl_1]QEFLGSSEVINWK_	DPKHCQEFLGSSEVINWK	62.5723	758.688	7	y	2	429.229	Q9DCY0	KEG1_MOUSE	Glycine N-acyltransferase-like protein Keg1	Keg1
3	_WTSPQVIKETHK[+100]PLGDWR_	_WTSPQVIKETHK[Succinyl_1]PLGDWR_	WTSPQVIKETHKPLGDWR	48.8726	760.059	3	b	1	357.156	Q8CHT0	AL4A1_MOUSE	Delta-1-pyrroline-5-carboxylate dehydrogenase, mitochondrial	Aldh4a1
3	_IYAIAK[+100]ALENN[+1]M[+16]SLDEIVR_	_IYAIAK[Succinyl_1]ALENN[Deamidated_1]M[Oxidation_1]SLDEIVR_	IYAIAKALENNMSLDEIVR	97.1303	760.719	3	b	1	348.192	Q8C196	CPSM_MOUSE	Carbamoyl-phosphate synthase [ammonia], mitochondrial	Cps1
3	_IYAIAK[+100]ALEN[+1]NM[+16]SLDEIVR_	_IYAIAK[Succinyl_1]ALEN[Deamidated_1]NM[Oxidation_1]SLDEIVR_	IYAIAKALENNMSLDEIVR	97.1303	760.719	3	b	1	348.192	Q8C196	CPSM_MOUSE	Carbamoyl-phosphate synthase [ammonia], mitochondrial	Cps1
4	_VTLEYRPVIDK[+100]TLNEADC[+57]ATVPPAIR_	_VTLEYRPVIDK[Succinyl_1]TLNEADC[Carbamidomethyl_1]ATVPPAIR_	VTLEYRPVIDKTLNEADCATVPPAIR	77.2916	761.146	4	y	1	456.293	Q8K2B3	SDHA_MOUSE	Succinate dehydrogenase [ubiquinone] flavoprotein subunit, mitochondrial	Sdha
2	_IVPNILLEQGK[+100]AK_	_IVPNILLEQGK[Succinyl_1]AK_	IVPNILLEQGKAK	54.4851	761.946	8	b	2	438.265	Q9CZU6	CISY_MOUSE	Citrate synthase, mitochondrial	Cs
3	_GYFIQPTVFGDVK[+100]DGMTIAK_	_GYFIQPTVFGDVK[Succinyl_1]DGMTIAK_	GYFIQPTVFGDVKDGMTIAK	99.7004	763.049	3	b	1	368.16	P47738	ALDH2_MOUSE	Aldehyde dehydrogenase, mitochondrial	Aldh2
2	_NLDALENAQAIK[+100]K_	_NLDALENAQAIK[Succinyl_1]K_	NLDALENAQAIKK	39.4111	764.404	3	b	1	343.161	Q3TL44	NLRX1_MOUSE	NLR family member X1	Nlrx1
4	_AMK[+100]EENVKTVLMNPNIASVQTNEVGLK_	_AMK[Succinyl_1]EENVKTVLMNPNIASVQTNEVGLK_	AMKEENVKTVLMNPNIASVQTNEVGLK	59.8205	765.145	11	b	4	336.677	Q8C196	CPSM_MOUSE	Carbamoyl-phosphate synthase [ammonia], mitochondrial	Cps1
2	_ETNILGK[+100]IGHGYK_	_ETNILGK[Succinyl_1]IGHGYK_	ETNILGKIGHGYK	47.0542	765.402	3	b	1	327.13
2	_LEQLQK[+100]LPSVFK_	_LEQLQK[Succinyl_1]LPSVFK_	LEQLQKLPSVFK	69.9953	765.432	3	b	1	371.193
3	_VGQLLKDPK[+100]VSLAVLNPYIK_	_VGQLLKDPK[Succinyl_1]VSLAVLNPYIK_	VGQLLKDPKVSLAVLNPYIK	92.2471	765.782	5	y	1	634.356	Q9DB20	ATPO_MOUSE	ATP synthase subunit O, mitochondrial	Atp5o
4	_KTFPTVNPSTGEVIC[+57]QVAEGNK[+100]EDVDK_	_KTFPTVNPSTGEVIC[Carbamidomethyl_1]QVAEGNK[Succinyl_1]EDVDK_	KTFPTVNPSTGEVICQVAEGNKEDVDK	53.4285	766.371	10	y	3	402.182	P47738	ALDH2_MOUSE	Aldehyde dehydrogenase, mitochondrial	Aldh2
4	_RIQEITEQLDITTSEYEKEK[+100]LNER_	_RIQEITEQLDITTSEYEKEK[Succinyl_1]LNER_	RIQEITEQLDITTSEYEKEKLNER	65.3595	767.137	4	b	1	527.294	P63038	CH60_MOUSE	60 kDa heat shock protein, mitochondrial	Hspd1
4	_DFAEK[+100]ELVPIAAQLDREHLFPTAQVK_	_DFAEK[Succinyl_1]ELVPIAAQLDREHLFPTAQVK_	DFAEKELVPIAAQLDREHLFPTAQVK	105.337	767.154	6	y	1	643.377	Q07417	ACADS_MOUSE	Short-chain specific acyl-CoA dehydrogenase, mitochondrial	Acads
2	_GFYIYQEGSKNK[+100]_	_GFYIYQEGSKNK[Succinyl_1]_	GFYIYQEGSKNK	33.0657	767.365	3	b	1	368.16	Q8BMS1	ECHA_MOUSE	Trifunctional enzyme subunit alpha, mitochondrial	Hadha
3	_LKAYEAQTEPVLQYYQKK[+100]_	_LKAYEAQTEPVLQYYQKK[Succinyl_1]_	LKAYEAQTEPVLQYYQKK	42.7656	767.398	3	y	1	485.272	Q9WTP7	KAD3_MOUSE	GTP:AMP phosphotransferase AK3, mitochondrial	Ak3
3	_LKAYEAQTEPVLQYYQK[+100]K_	_LKAYEAQTEPVLQYYQK[Succinyl_1]K_	LKAYEAQTEPVLQYYQKK	42.7656	767.398	3	y	1	485.272	Q9WTP7	KAD3_MOUSE	GTP:AMP phosphotransferase AK3, mitochondrial	Ak3
3	_EWPAN[+1]LDLK[+100]KELSEPSSTR_	_EWPAN[Deamidated_1]LDLK[Succinyl_1]KELSEPSSTR_	EWPANLDLKKELSEPSSTR	63.6496	767.713	9	y	2	494.241	Q8C196	CPSM_MOUSE	Carbamoyl-phosphate synthase [ammonia], mitochondrial	Cps1
3	_EWPAN[+1]LDLKK[+100]ELSEPSSTR_	_EWPAN[Deamidated_1]LDLKK[Succinyl_1]ELSEPSSTR_	EWPANLDLKKELSEPSSTR	63.6496	767.713	9	y	2	494.241	Q8C196	CPSM_MOUSE	Carbamoyl-phosphate synthase [ammonia], mitochondrial	Cps1
2	_GFYIYQ[+1]EGSK[+100]NK_	_GFYIYQ[Deamidated_1]EGSK[Succinyl_1]NK_	GFYIYQEGSKNK	33.0099	767.857	3	b	1	368.16	Q8BMS1	ECHA_MOUSE	Trifunctional enzyme subunit alpha, mitochondrial	Hadha
4	_AMKEENVK[+100]TVLM[+16]NPNIASVQTNEVGLK_	_AMKEENVK[Succinyl_1]TVLM[Oxidation_1]NPNIASVQTNEVGLK_	AMKEENVKTVLMNPNIASVQTNEVGLK	62.5381	769.144	3	y	1	317.218	Q8C196	CPSM_MOUSE	Carbamoyl-phosphate synthase [ammonia], mitochondrial	Cps1
4	_FIPQMTAGK[+100]C[+57]IGAIAMTEPGAGSDLQGVR_	_FIPQMTAGK[Succinyl_1]C[Carbamidomethyl_1]IGAIAMTEPGAGSDLQGVR_	FIPQMTAGKCIGAIAMTEPGAGSDLQGVR	85.9977	769.878	10	b	3	412.191	A0A0R4J083;P51174	A0A0R4J083_MOUSE;ACADL_MOUSE	Long-chain-specific acyl-CoA dehydrogenase, mitochondrial;Long-chain specific acyl-CoA dehydrogenase, mitochondrial	Acadl
3	_NK[+100]NVKYVDLGGSYVGPTQNR_	_NK[Succinyl_1]NVKYVDLGGSYVGPTQNR_	NKNVKYVDLGGSYVGPTQNR	34.4224	770.389	10	y	2	530.762	Q8BW75	AOFB_MOUSE	Amine oxidase [flavin-containing] B	Maob
3	_NKNVK[+100]YVDLGGSYVGPTQNR_	_NKNVK[Succinyl_1]YVDLGGSYVGPTQNR_	NKNVKYVDLGGSYVGPTQNR	34.4224	770.389	10	y	2	530.762	Q8BW75	AOFB_MOUSE	Amine oxidase [flavin-containing] B	Maob
2	_K[+100]GIVNEQFLLQR_	_K[Succinyl_1]GIVNEQFLLQR_	KGIVNEQFLLQR	61.1178	772.925	3	b	1	399.224	B1AR28;P50544	B1AR28_MOUSE;ACADV_MOUSE	Very long-chain-specific acyl-CoA dehydrogenase, mitochondrial;Very long-chain specific acyl-CoA dehydrogenase, mitochondrial	Acadvl
2	_LLAQGLIK[+100]GQTFR_	_LLAQGLIK[Succinyl_1]GQTFR_	LLAQGLIKGQTFR	61.5626	772.943	3	y	1	423.235	Q8VDC0	SYLM_MOUSE	Probable leucine--tRNA ligase, mitochondrial	Lars2
3	_ISGASE[+38]K[+100]D[+16]IVHSGLAYTMER_	_ISGASE[Cation:K_1]K[Succinyl_1]D[Oxidation_1]IVHSGLAYTMER_	ISGASEKDIVHSGLAYTMER	58.3565	773.351	3	y	1	435.202	P26443	DHE3_MOUSE	Glutamate dehydrogenase 1, mitochondrial	Glud1
4	_KYESAYGTQFTPC[+57]QLLLDHANNSSK[+100]K_	_KYESAYGTQFTPC[Carbamidomethyl_1]QLLLDHANNSSK[Succinyl_1]K_	KYESAYGTQFTPCQLLLDHANNSSKK	58.2268	775.872	8	b	2	441.703	Q8BMS1	ECHA_MOUSE	Trifunctional enzyme subunit alpha, mitochondrial	Hadha
3	_LMSLGK[+100]AYGIESHVLSPAETK_	_LMSLGK[Succinyl_1]AYGIESHVLSPAETK_	LMSLGKAYGIESHVLSPAETK	73.1154	777.735	3	y	1	359.193	Q99LB7	SARDH_MOUSE	Sarcosine dehydrogenase, mitochondrial	Sardh
4	_ETAENYLGHTAK[+100]NAVITVPAYFNDSQR_	_ETAENYLGHTAK[Succinyl_1]NAVITVPAYFNDSQR_	ETAENYLGHTAKNAVITVPAYFNDSQR	79.0265	778.127	3	y	1	390.21	P38647	GRP75_MOUSE	Stress-70 protein, mitochondrial	Hspa9
3	_GQ[+1]K[+100]VLDSGAPIKIPVGPETLGR_	_GQ[Deamidated_1]K[Succinyl_1]VLDSGAPIKIPVGPETLGR_	GQKVLDSGAPIKIPVGPETLGR	66.2829	778.429	16	b	2	822.946	P56480	ATPB_MOUSE	ATP synthase subunit beta, mitochondrial	Atp5b
3	_EVASMAQEK[+100]LGVSC[+57]EVIDLR_	_EVASMAQEK[Succinyl_1]LGVSC[Carbamidomethyl_1]EVIDLR_	EVASMAQEKLGVSCEVIDLR	79.7999	778.715	4	y	1	516.314	Q6P3A8;Q6P3A8-2	ODBB_MOUSE	2-oxoisovalerate dehydrogenase subunit beta, mitochondrial;Isoform 2 of 2-oxoisovalerate dehydrogenase subunit beta, mitochondrial	Bckdhb
3	_AAAEVNQEYGLDPK[+100]IASAIM[+16]K_	_AAAEVNQEYGLDPK[Succinyl_1]IASAIM[Oxidation_1]K_	AAAEVNQEYGLDPKIASAIMK	61.9703	779.054	5	b	1	442.23	P97807;P97807-2	FUMH_MOUSE	Fumarate hydratase, mitochondrial;Isoform Cytoplasmic of Fumarate hydratase, mitochondrial	Fh
3	_[+57]IYAIAK[+100]ALENNM[+16]SLDEIVR_	_[Carbamidomethyl_1]IYAIAK[Succinyl_1]ALENNM[Oxidation_1]SLDEIVR_	IYAIAKALENNMSLDEIVR	104.782	779.398	3	b	1	405.213	Q8C196	CPSM_MOUSE	Carbamoyl-phosphate synthase [ammonia], mitochondrial	Cps1
2	_DDNGK[+100]PYVLPSVRK_[-128]	_DDNGK[Succinyl_1]PYVLPSVRK_[Lys-loss (Protein C-term)_1]	DDNGKPYVLPSVRK	44.6997	780.389	4	b	1	402.126	P05202	AATM_MOUSE	Aspartate aminotransferase, mitochondrial	Got2
4	_VIGM[+16]HYFSPVDK[+100]M[+16]QLLEIITTDKTSK_	_VIGM[Oxidation_1]HYFSPVDK[Succinyl_1]M[Oxidation_1]QLLEIITTDKTSK_	VIGMHYFSPVDKMQLLEIITTDKTSK	95.6997	782.399	11	b	4	312.146	Q8BMS1	ECHA_MOUSE	Trifunctional enzyme subunit alpha, mitochondrial	Hadha
2	_ITDSYK[+100]QYDFGK_	_ITDSYK[Succinyl_1]QYDFGK_	ITDSYKQYDFGK	32.917	782.862	5	y	1	629.293	Q8BIJ6	SYIM_MOUSE	Isoleucine--tRNA ligase, mitochondrial	Iars2
3	_AQAVHPGYGFLSENK[+100]EFAKR_	_AQAVHPGYGFLSENK[Succinyl_1]EFAKR_	AQAVHPGYGFLSENKEFAKR	41.6697	783.726	10	y	3	435.226	Q91ZA3	PCCA_MOUSE	Propionyl-CoA carboxylase alpha chain, mitochondrial	Pcca
4	_TR[+282]LALHELK[+100]TLTQC[+57]SWLLDGFPR_	_TR[phosphoRibosyl_1]LALHELK[Succinyl_1]TLTQC[Carbamidomethyl_1]SWLLDGFPR_	TRLALHELKTLTQCSWLLDGFPR	102.085	785.133	4	y	1	476.262
4	_TRLALHE[+282]LK[+100]TLTQC[+57]SWLLDGFPR_	_TRLALHE[phosphoRibosyl_1]LK[Succinyl_1]TLTQC[Carbamidomethyl_1]SWLLDGFPR_	TRLALHELKTLTQCSWLLDGFPR	102.085	785.133	4	y	1	476.262
3	_GQK[+100]VLD[+22]SGAPIKIPVGPETLGR_	_GQK[Succinyl_1]VLD[Cation:Na_1]SGAPIKIPVGPETLGR_	GQKVLDSGAPIKIPVGPETLGR	64.3678	785.428	3	b	1	414.198	P56480	ATPB_MOUSE	ATP synthase subunit beta, mitochondrial	Atp5b
2	_DFAPGKPLK[+100]C[+57]VIK_	_DFAPGKPLK[Succinyl_1]C[Carbamidomethyl_1]VIK_	DFAPGKPLKCVIK	45.6256	786.926	3	b	1	334.14	Q99KI0	ACON_MOUSE	Aconitate hydratase, mitochondrial	Aco2
3	_SK[+100]KDYLHGDNSDIIPTDTIK_	_SK[Succinyl_1]KDYLHGDNSDIIPTDTIK_	SKKDYLHGDNSDIIPTDTIK	38.5521	787.392	3	y	1	361.245	P25688	URIC_MOUSE	Uricase	Uox
4	_FRGHLDNISNNLLIGAINIENGK[+100]ANSVR_	_FRGHLDNISNNLLIGAINIENGK[Succinyl_1]ANSVR_	FRGHLDNISNNLLIGAINIENGKANSVR	86.0807	788.167	4	y	1	475.262	Q99KI0	ACON_MOUSE	Aconitate hydratase, mitochondrial	Aco2
2	_ASMVDVGGK[+100]PETER_	_ASMVDVGGK[Succinyl_1]PETER_	ASMVDVGGKPETER	14.6731	788.37	5	b	1	504.212	Q5RKZ7;Q5RKZ7-3	MOCS1_MOUSE	Molybdenum cofactor biosynthesis protein 1;Isoform 3 of Molybdenum cofactor biosynthesis protein 1	Mocs1
4	_VIGMHYFS[+57]PVDK[+100]MQLLEIITTDKTSK_	_VIGMHYFS[Carbamidomethyl_1]PVDK[Succinyl_1]MQLLEIITTDKTSK_	VIGMHYFSPVDKMQLLEIITTDKTSK	97.5909	788.657	14	y	4	401.475	Q8BMS1	ECHA_MOUSE	Trifunctional enzyme subunit alpha, mitochondrial	Hadha
4	_VIGMHY[+57]FSPVDK[+100]MQLLEIITTDKTSK_	_VIGMHY[Carbamidomethyl_1]FSPVDK[Succinyl_1]MQLLEIITTDKTSK_	VIGMHYFSPVDKMQLLEIITTDKTSK	97.5909	788.657	14	y	4	401.475	Q8BMS1	ECHA_MOUSE	Trifunctional enzyme subunit alpha, mitochondrial	Hadha
4	_VIGMH[+57]YFSPVDK[+100]MQLLEIITTDKTSK_	_VIGMH[Carbamidomethyl_1]YFSPVDK[Succinyl_1]MQLLEIITTDKTSK_	VIGMHYFSPVDKMQLLEIITTDKTSK	97.5909	788.657	14	y	4	401.475	Q8BMS1	ECHA_MOUSE	Trifunctional enzyme subunit alpha, mitochondrial	Hadha
3	_IIAE[+22]GANGPTTPEADK[+100]IFLER_	_IIAE[Cation:Na_1]GANGPTTPEADK[Succinyl_1]IFLER_	IIAEGANGPTTPEADKIFLER	66.2316	788.728	9	b	2	414.205	P26443	DHE3_MOUSE	Glutamate dehydrogenase 1, mitochondrial	Glud1
2	_SLKDYEETIGK[+100]AK_	_SLKDYEETIGK[Succinyl_1]AK_	SLKDYEETIGKAK	28.7477	791.404	4	b	1	444.245
2	_ALAMGYKPK[+100]AYLR_	_ALAMGYKPK[Succinyl_1]AYLR_	ALAMGYKPKAYLR	39.3242	791.427	4	b	1	370.18	Q99JY0	ECHB_MOUSE	Trifunctional enzyme subunit beta, mitochondrial	Hadhb
3	_GIGN[+1]GFPMAAVVTTPEIAK[+100]SLAK_	_GIGN[Deamidated_1]GFPMAAVVTTPEIAK[Succinyl_1]SLAK_	GIGNGFPMAAVVTTPEIAKSLAK	108.352	791.751	6	y	1	717.414	Q3UEG6	AGT2_MOUSE	Alanine--glyoxylate aminotransferase 2, mitochondrial	Agxt2
3	_VC[+57]NLIDSGTK[+100]EGASILLDGRR_	_VC[Carbamidomethyl_1]NLIDSGTK[Succinyl_1]EGASILLDGRR_	VCNLIDSGTKEGASILLDGRR	73.1727	792.073	3	b	1	374.149	Q9EQ20	MMSA_MOUSE	Methylmalonate-semialdehyde dehydrogenase [acylating], mitochondrial	Aldh6a1
2	_K[+100]NDFEQGELYLK_	_K[Succinyl_1]NDFEQGELYLK_	KNDFEQGELYLK	46.3457	792.383	3	b	1	440.178	Q9EP89	LACTB_MOUSE	Serine beta-lactamase-like protein LACTB, mitochondrial	Lactb
4	_LEDTLWAGLTDQHVK[+100]LPM[+16]GMTAENLAAK_	_LEDTLWAGLTDQHVK[Succinyl_1]LPM[Oxidation_1]GMTAENLAAK_	LEDTLWAGLTDQHVKLPMGMTAENLAAK	93.2246	793.144	3	b	1	358.161	Q8BWT1	THIM_MOUSE	3-ketoacyl-CoA thiolase, mitochondrial	Acaa2
2	_GIQ[+1]EIADSVK[+100]VLSK_	_GIQ[Deamidated_1]EIADSVK[Succinyl_1]VLSK_	GIQEIADSVKVLSK	75.636	794.427	11	b	2	612.311	Q8BKZ9	ODPX_MOUSE	Pyruvate dehydrogenase protein X component, mitochondrial	Pdhx
3	_DYPLPDVAHVTMLSASQKALK[+100]_	_DYPLPDVAHVTMLSASQKALK[Succinyl_1]_	DYPLPDVAHVTMLSASQKALK	80.3016	795.41	7	y	2	423.24	P19783	COX41_MOUSE	Cytochrome c oxidase subunit 4 isoform 1, mitochondrial	Cox4i1
2	_TDFAPQLQSLNKK[+100]_	_TDFAPQLQSLNKK[Succinyl_1]_	TDFAPQLQSLNKK	44.5351	795.412	3	b	1	364.15	Q8R164	BPHL_MOUSE	Valacyclovir hydrolase	Bphl
2	_VQC[+57]GC[+57]SVK[+100]EVLGR_	_VQC[Carbamidomethyl_1]GC[Carbamidomethyl_1]SVK[Succinyl_1]EVLGR_	VQCGCSVKEVLGR	33.4895	796.382	3	y	1	345.224	Q91W43	GCSP_MOUSE	Glycine dehydrogenase (decarboxylating), mitochondrial	Gldc
5	_KKETSNLYK[+100]IQFHNVKPEC[+57]LDAYNSLTEAVLPK_	_KKETSNLYK[Succinyl_1]IQFHNVKPEC[Carbamidomethyl_1]LDAYNSLTEAVLPK_	KKETSNLYKIQFHNVKPECLDAYNSLTEAVLPK	73.2109	796.412	3	y	1	357.25
3	_SLGQW[+4]LQEEK[+100]VPAIYGVDTR_	_SLGQW[Trp->Kynurenin_1]LQEEK[Succinyl_1]VPAIYGVDTR_	SLGQWLQEEKVPAIYGVDTR	89.7015	798.404	9	y	2	496.264	Q8C196	CPSM_MOUSE	Carbamoyl-phosphate synthase [ammonia], mitochondrial	Cps1
3	_GISAFLVPMPTPGLTLGKKEDK[+100]_	_GISAFLVPMPTPGLTLGKKEDK[Succinyl_1]_	GISAFLVPMPTPGLTLGKKEDK	95.5058	800.435	4	b	1	311.171	Q07417	ACADS_MOUSE	Short-chain specific acyl-CoA dehydrogenase, mitochondrial	Acads
3	_GISAFLVPMPTPGLTLGKK[+100]EDK_	_GISAFLVPMPTPGLTLGKK[Succinyl_1]EDK_	GISAFLVPMPTPGLTLGKKEDK	95.5058	800.435	4	b	1	311.171	Q07417	ACADS_MOUSE	Short-chain specific acyl-CoA dehydrogenase, mitochondrial	Acads
2	_K[+100]VDLSQPLIATC[+57]R_	_K[Succinyl_1]VDLSQPLIATC[Carbamidomethyl_1]R_	KVDLSQPLIATCR	47.3259	800.922	3	b	1	443.214	P52196	THTR_MOUSE	Thiosulfate sulfurtransferase	Tst
3	_SVLVC[+57]PDGK[+100]TIEAEAAHGTVTR_	_SVLVC[Carbamidomethyl_1]PDGK[Succinyl_1]TIEAEAAHGTVTR_	SVLVCPDGKTIEAEAAHGTVTR	43.3417	804.401	3	b	1	300.192
3	_WK[+100]AANEAGYFNEEM[+16]APIEVK_	_WK[Succinyl_1]AANEAGYFNEEM[Oxidation_1]APIEVK_	WKAANEAGYFNEEMAPIEVK	59.8205	805.039	3	y	1	357.213	Q8BWT1	THIM_MOUSE	3-ketoacyl-CoA thiolase, mitochondrial	Acaa2
3	_SLGQW[+32]LQEEK[+100]VPAIYGVDTR_	_SLGQW[Dioxidation_1]LQEEK[Succinyl_1]VPAIYGVDTR_	SLGQWLQEEKVPAIYGVDTR	83.8399	807.736	7	y	2	403.706	Q8C196	CPSM_MOUSE	Carbamoyl-phosphate synthase [ammonia], mitochondrial	Cps1
2	_GVK[+100]IMGTSPLQIDR_	_GVK[Succinyl_1]IMGTSPLQIDR_	GVKIMGTSPLQIDR	58.1341	807.93	5	y	2	314.177
4	_LDK[+100]FAAEHTIFASNTSSLQITNIANATTR_	_LDK[Succinyl_1]FAAEHTIFASNTSSLQITNIANATTR_	LDKFAAEHTIFASNTSSLQITNIANATTR	88.1538	809.661	3	y	1	377.214	Q61425	HCDH_MOUSE	Hydroxyacyl-coenzyme A dehydrogenase, mitochondrial	Hadh
3	_E[+22]PLFGISTGNIITGLAAGAK[+100]SYK_	_E[Cation:Na_1]PLFGISTGNIITGLAAGAK[Succinyl_1]SYK_	EPLFGISTGNIITGLAAGAKSYK	115.321	810.756	6	y	1	753.378	Q8C196	CPSM_MOUSE	Carbamoyl-phosphate synthase [ammonia], mitochondrial	Cps1
3	_[+57]IPFLLSGTSYK[+100]DLMPHDLAR_	_[Carbamidomethyl_1]IPFLLSGTSYK[Succinyl_1]DLMPHDLAR_	IPFLLSGTSYKDLMPHDLAR	107.505	811.082	3	y	1	359.24	Q99JY0	ECHB_MOUSE	Trifunctional enzyme subunit beta, mitochondrial	Hadhb
4	_GLVVLGFPC[+57]NQFGHQENGK[+100]NEEILNSLK_	_GLVVLGFPC[Carbamidomethyl_1]NQFGHQENGK[Succinyl_1]NEEILNSLK_	GLVVLGFPCNQFGHQENGKNEEILNSLK	92.6748	811.154	3	y	1	347.229	P11352	GPX1_MOUSE	Glutathione peroxidase 1	Gpx1
4	_KVDLSK[+100]PLVATC[+57]GSGVTAC[+57]HVVLGAFLC[+57]GK_	_KVDLSK[Succinyl_1]PLVATC[Carbamidomethyl_1]GSGVTAC[Carbamidomethyl_1]HVVLGAFLC[Carbamidomethyl_1]GK_	KVDLSKPLVATCGSGVTACHVVLGAFLCGK	90.6179	811.919	3	y	1	364.165	Q3UW66;Q99J99	Q3UW66_MOUSE;THTM_MOUSE	Sulfurtransferase;3-mercaptopyruvate sulfurtransferase	Mpst
5	_VLKEVESVTPEHC[+57]IFASNTSALPINQIAAVSK[+100]RPEK_	_VLKEVESVTPEHC[Carbamidomethyl_1]IFASNTSALPINQIAAVSK[Succinyl_1]RPEK_	VLKEVESVTPEHCIFASNTSALPINQIAAVSKRPEK	69.5171	813.429	4	b	1	453.271	Q8BMS1	ECHA_MOUSE	Trifunctional enzyme subunit alpha, mitochondrial	Hadha
5	_VISHAISEHVEDAGVHSGDATLMLPTQTISQGAIEK[+100]VK_	_VISHAISEHVEDAGVHSGDATLMLPTQTISQGAIEK[Succinyl_1]VK_	VISHAISEHVEDAGVHSGDATLMLPTQTISQGAIEKVK	63.1708	814.617	14	b	4	357.678	Q8C196	CPSM_MOUSE	Carbamoyl-phosphate synthase [ammonia], mitochondrial	Cps1
3	_SKEAWD[-18]AGK[+100]FAS[-18]EITPITISVK_	_SKEAWD[Dehydrated_1]AGK[Succinyl_1]FAS[Dehydrated_1]EITPITISVK_	SKEAWDAGKFASEITPITISVK	85.9977	814.757	3	y	1	333.213	Q8QZT1	THIL_MOUSE	Acetyl-CoA acetyltransferase, mitochondrial	Acat1
4	_K[+100]YNALKIPVPEDKYTALVDQEEKEDVK_	_K[Succinyl_1]YNALKIPVPEDKYTALVDQEEKEDVK_	KYNALKIPVPEDKYTALVDQEEKEDVK	59.1534	816.424	4	b	1	577.262	Q9DCX2	ATP5H_MOUSE	ATP synthase subunit d, mitochondrial	Atp5h
2	_TPYGGVK[+100]LEDLIVK_	_TPYGGVK[Succinyl_1]LEDLIVK_	TPYGGVKLEDLIVK	80.5315	816.448	8	b	1	916.477
3	_NVVSGK[+100]TSAC[+57]FEPSLDYM[+16]VTK_	_NVVSGK[Succinyl_1]TSAC[Carbamidomethyl_1]FEPSLDYM[Oxidation_1]VTK_	NVVSGKTSACFEPSLDYMVTK	53.6737	817.047	4	y	1	494.264	Q8C196	CPSM_MOUSE	Carbamoyl-phosphate synthase [ammonia], mitochondrial	Cps1
3	_FGAYGGLLK[+100]DFSATDLTEFAAR_	_FGAYGGLLK[Succinyl_1]DFSATDLTEFAAR_	FGAYGGLLKDFSATDLTEFAAR	126.251	817.401	4	y	1	464.262
4	_AAQIGAHTLSGAC[+57]LDPAAFK[+100]ELFPDWKEK_	_AAQIGAHTLSGAC[Carbamidomethyl_1]LDPAAFK[Succinyl_1]ELFPDWKEK_	AAQIGAHTLSGACLDPAAFKELFPDWKEK	101.519	818.658	4	b	1	384.224	Q6PF96;Q921G7	Q6PF96_MOUSE;ETFD_MOUSE	Electron transfer flavoprotein-ubiquinone oxidoreductase, mitochondrial;Electron transfer flavoprotein-ubiquinone oxidoreductase, mitochondrial	Etfdh
3	_AANEAGYFNEEM[+16]APIEVK[+100]TKK_	_AANEAGYFNEEM[Oxidation_1]APIEVK[Succinyl_1]TKK_	AANEAGYFNEEMAPIEVKTKK	36.7549	819.393	4	b	1	369.14	Q8BWT1	THIM_MOUSE	3-ketoacyl-CoA thiolase, mitochondrial	Acaa2
4	_LEDLIVKDGLTDVYNK[+100]IHM[+16]GNC[+57]AENTAK_	_LEDLIVKDGLTDVYNK[Succinyl_1]IHM[Oxidation_1]GNC[Carbamidomethyl_1]AENTAK_	LEDLIVKDGLTDVYNKIHMGNCAENTAK	89.2128	820.148	3	b	1	358.161	Q8QZT1	THIL_MOUSE	Acetyl-CoA acetyltransferase, mitochondrial	Acat1
3	_C[+57]NQFGHQENGK[+100]NEEILNSLK_	_C[Carbamidomethyl_1]NQFGHQENGK[Succinyl_1]NEEILNSLK_	CNQFGHQENGKNEEILNSLK	42.6627	820.38	3	y	1	347.229
2	_RTPFGAYGGLLK[+100]DF_	_RTPFGAYGGLLK[Succinyl_1]DF_	RTPFGAYGGLLKDF	101.664	821.417	12	b	2	681.364
3	_VTPSSK[+100]IVGDLAQFM[+16]VQNGLSR_	_VTPSSK[Succinyl_1]IVGDLAQFM[Oxidation_1]VQNGLSR_	VTPSSKIVGDLAQFMVQNGLSR	93.8966	821.756	5	y	1	546.299	E9QPD7;G5E8R3;Q05920	E9QPD7_MOUSE;G5E8R3_MOUSE;PYC_MOUSE	Pyruvate carboxylase;Pyruvate carboxylase;Pyruvate carboxylase, mitochondrial	Pcx;Pcx;Pc
5	_AQDEGHLSDIVPFKVPGKDTVTK[+100]DNGIRPSSLEQMAK_	_AQDEGHLSDIVPFKVPGKDTVTK[Succinyl_1]DNGIRPSSLEQMAK_	AQDEGHLSDIVPFKVPGKDTVTKDNGIRPSSLEQMAK	63.1708	822.419	18	b	5	381.201	Q99JY0	ECHB_MOUSE	Trifunctional enzyme subunit beta, mitochondrial	Hadhb
2	_AGIATHFVDSEK[+100]LR_	_AGIATHFVDSEK[Succinyl_1]LR_	AGIATHFVDSEKLR	37.8065	822.423	3	y	1	516.314	Q8QZS1	HIBCH_MOUSE	3-hydroxyisobutyryl-CoA hydrolase, mitochondrial	Hibch
3	_ITNK[+100]VFANPEDC[+57]AGFGKGENAK_	_ITNK[Succinyl_1]VFANPEDC[Carbamidomethyl_1]AGFGKGENAK_	ITNKVFANPEDCAGFGKGENAK	36.6416	823.057	4	y	1	444.209	E9QJW0;Q91VS7	E9QJW0_MOUSE;MGST1_MOUSE	Microsomal glutathione S-transferase 1	Mgst1
3	_RAAAEVNQEYGLDPK[+100]IASAIMK_	_RAAAEVNQEYGLDPK[Succinyl_1]IASAIMK_	RAAAEVNQEYGLDPKIASAIMK	66.6249	825.756	5	b	1	499.262	P97807;P97807-2	FUMH_MOUSE	Fumarate hydratase, mitochondrial;Isoform Cytoplasmic of Fumarate hydratase, mitochondrial	Fh
4	_QHLQIQSSQSHLNK[+100]TIQ[+1]NLASIQSFQIK_	_QHLQIQSSQSHLNK[Succinyl_1]TIQ[Deamidated_1]NLASIQSFQIK_	QHLQIQSSQSHLNKTIQNLASIQSFQIK	75.4833	830.936	3	b	1	362.182	Q91XE0	GLYAT_MOUSE	Glycine N-acyltransferase	Glyat
4	_ANVK[+100]GYLGPEQLPDC[+57]LKGC[+57]DVVVIPAGVPR_	_ANVK[Succinyl_1]GYLGPEQLPDC[Carbamidomethyl_1]LKGC[Carbamidomethyl_1]DVVVIPAGVPR_	ANVKGYLGPEQLPDCLKGCDVVVIPAGVPR	83.6739	831.18	6	y	1	596.351	P08249	MDHM_MOUSE	Malate dehydrogenase, mitochondrial	Mdh2
3	_VDC[+57]AVLDC[+57]EDGVAENK[+100]KNEAR_	_VDC[Carbamidomethyl_1]AVLDC[Carbamidomethyl_1]EDGVAENK[Succinyl_1]KNEAR_	VDCAVLDCEDGVAENKKNEAR	23.1078	831.372	3	b	1	375.133	Q8R4N0	CLYBL_MOUSE	Citrate lyase subunit beta-like protein, mitochondrial	Clybl
3	_K[+100]MGLVDQLVEPLGPGIKSPEER_	_K[Succinyl_1]MGLVDQLVEPLGPGIKSPEER_	KMGLVDQLVEPLGPGIKSPEER	79.0892	831.44	3	b	1	417.18	Q8BMS1	ECHA_MOUSE	Trifunctional enzyme subunit alpha, mitochondrial	Hadha
3	_DQWTKYEEDK[+100]FYLEPYLK_	_DQWTKYEEDK[Succinyl_1]FYLEPYLK_	DQWTKYEEDKFYLEPYLK	91.1067	832.393	4	y	1	520.313	Q9CQB4;Q9D855	Q9CQB4_MOUSE;QCR7_MOUSE	Cytochrome b-c1 complex subunit 7	Uqcrb
4	_GKQTMQVDEHARPQTTLEQLQK[+100]LPSVFKK_[-128]	_GKQTMQVDEHARPQTTLEQLQK[Succinyl_1]LPSVFKK_[Lys-loss (Protein C-term)_1]	GKQTMQVDEHARPQTTLEQLQKLPSVFKK	67.3068	835.186	6	y	1	559.324	Q8BWT1	THIM_MOUSE	3-ketoacyl-CoA thiolase, mitochondrial	Acaa2
2	_ASGANFQYIITEK[+100]K_	_ASGANFQYIITEK[Succinyl_1]K_	ASGANFQYIITEKK	51.4102	835.425	6	b	1	531.22
2	_ASGANFQYIITEKK[+100]_	_ASGANFQYIITEKK[Succinyl_1]_	ASGANFQYIITEKK	51.4102	835.425	6	b	1	531.22
4	_GMSLNLEPDNVGVVVFGNDKLIK[+100]EGDVVKR_	_GMSLNLEPDNVGVVVFGNDKLIK[Succinyl_1]EGDVVKR_	GMSLNLEPDNVGVVVFGNDKLIKEGDVVKR	90.2921	836.191	14	b	4	357.182	Q03265	ATPA_MOUSE	ATP synthase subunit alpha, mitochondrial	Atp5a1
2	_K[+100]DFSATDLTEFAAR_	_K[Succinyl_1]DFSATDLTEFAAR_	KDFSATDLTEFAAR	66.4539	836.397	4	y	1	464.262
2	_GQQQVFKGLND[-16]K[+100]VK_	_GQQQVFKGLND[Deoxy_1]K[Succinyl_1]VK_	GQQQVFKGLNDKVK	40.3493	836.954	3	b	1	314.146	Q8BMS1	ECHA_MOUSE	Trifunctional enzyme subunit alpha, mitochondrial	Hadha
2	_AEK[+100]KGDEYVINGQK_	_AEK[Succinyl_1]KGDEYVINGQK_	AEKKGDEYVINGQK	-8.00522	839.918	3	b	1	429.198	P45952	ACADM_MOUSE	Medium-chain specific acyl-CoA dehydrogenase, mitochondrial	Acadm
4	_GM[+16]SLNLEPDNVGVVVFGNDK[+100]LIKEGDVVKR_	_GM[Oxidation_1]SLNLEPDNVGVVVFGNDK[Succinyl_1]LIKEGDVVKR_	GMSLNLEPDNVGVVVFGNDKLIKEGDVVKR	82.3737	840.189	13	y	4	404.227	Q03265	ATPA_MOUSE	ATP synthase subunit alpha, mitochondrial	Atp5a1
4	_GM[+16]SLNLEPDNVGVVVFGNDKLIK[+100]EGDVVKR_	_GM[Oxidation_1]SLNLEPDNVGVVVFGNDKLIK[Succinyl_1]EGDVVKR_	GMSLNLEPDNVGVVVFGNDKLIKEGDVVKR	80.7405	840.189	7	b	2	381.179	Q03265	ATPA_MOUSE	ATP synthase subunit alpha, mitochondrial	Atp5a1
4	_K[+100]TFPTVNPSTGEVIC[+57]QVAEGNKEDVDKAVK_	_K[Succinyl_1]TFPTVNPSTGEVIC[Carbamidomethyl_1]QVAEGNKEDVDKAVK_	KTFPTVNPSTGEVICQVAEGNKEDVDKAVK	59.1534	840.921	6	b	2	378.7	P47738	ALDH2_MOUSE	Aldehyde dehydrogenase, mitochondrial	Aldh2
3	_APDTTARDELGLNK[+100]YMESDGIK_	_APDTTARDELGLNK[Succinyl_1]YMESDGIK_	APDTTARDELGLNKYMESDGIK	55.4834	842.067	9	b	3	314.138
2	_NC[+57]GTHYK[+100]LVPHQM_	_NC[Carbamidomethyl_1]GTHYK[Succinyl_1]LVPHQM_	NCGTHYKLVPHQM	24.1015	842.882	3	y	1	415.176
2	_GLC[+57]GAIHSSVAK[+100]QMK_	_GLC[Carbamidomethyl_1]GAIHSSVAK[Succinyl_1]QMK_	GLCGAIHSSVAKQMK	21.4998	843.919	5	y	1	705.36	Q8C2Q8	Q8C2Q8_MOUSE	ATP synthase subunit gamma	Atp5c1
3	_EHNSGPK[+100]AKPVVSFIAGITAPPGR_	_EHNSGPK[Succinyl_1]AKPVVSFIAGITAPPGR_	EHNSGPKAKPVVSFIAGITAPPGR	66.5907	844.119	4	y	1	426.246	Q9WUM5	SUCA_MOUSE	Succinate--CoA ligase [ADP/GDP-forming] subunit alpha, mitochondrial	Suclg1
4	_MIGLDHPLIPVQHQYVVTSTIPEVK[+100]ALKR_	_MIGLDHPLIPVQHQYVVTSTIPEVK[Succinyl_1]ALKR_	MIGLDHPLIPVQHQYVVTSTIPEVKALKR	77.3961	846.469	8	y	2	520.809	Q9DBT9	M2GD_MOUSE	Dimethylglycine dehydrogenase, mitochondrial	Dmgdh
3	_M[+16]HYFSPVDK[+100]M[+16]QLLEIITTDK_	_M[Oxidation_1]HYFSPVDK[Succinyl_1]M[Oxidation_1]QLLEIITTDK_	MHYFSPVDKMQLLEIITTDK	105.76	847.747	3	b	1	448.165
2	_ALMGLYNGQVLC[+57]K[+100]K_	_ALMGLYNGQVLC[Carbamidomethyl_1]K[Succinyl_1]K_	ALMGLYNGQVLCKK	60.636	847.934	3	b	1	316.169	Q8BMS1	ECHA_MOUSE	Trifunctional enzyme subunit alpha, mitochondrial	Hadha
5	_KAQDEGHLSDIVPFKVPGKDTVTK[+100]DNGIRPSSLEQMAK_	_KAQDEGHLSDIVPFKVPGKDTVTK[Succinyl_1]DNGIRPSSLEQMAK_	KAQDEGHLSDIVPFKVPGKDTVTKDNGIRPSSLEQMAK	58.7272	848.038	3	y	1	349.19	Q99JY0	ECHB_MOUSE	Trifunctional enzyme subunit beta, mitochondrial	Hadhb
2	_AAQNISK[+100]TIATSQNR_	_AAQNISK[Succinyl_1]TIATSQNR_	AAQNISKTIATSQNR	9.62144	851.94	5	b	1	498.267	O35129	PHB2_MOUSE	Prohibitin-2	Phb2
2	_GTSYK[+100]DLMPHDLAR_	_GTSYK[Succinyl_1]DLMPHDLAR_	GTSYKDLMPHDLAR	49.3116	852.407	3	y	1	359.24
2	_FGAPLTK[+100]LQNIQFK_	_FGAPLTK[Succinyl_1]LQNIQFK_	FGAPLTKLQNIQFK	84.9188	852.97	3	y	1	404.229
4	_YPAAVSTLEEMAPGTAFKPVIGDSSVDPK[+100]NVK_	_YPAAVSTLEEMAPGTAFKPVIGDSSVDPK[Succinyl_1]NVK_	YPAAVSTLEEMAPGTAFKPVIGDSSVDPKNVK	87.1596	855.433	5	y	1	685.388	A2ATU0	DHTK1_MOUSE	Probable 2-oxoglutarate dehydrogenase E1 component DHKTD1, mitochondrial	Dhtkd1
2	_FFVANTAK[+100]EALEAAKR_[-156]	_FFVANTAK[Succinyl_1]EALEAAKR_[Arg-loss (Any C-term)_1]	FFVANTAKEALEAAKR	72.8672	855.441	3	b	1	394.213	Q9Z2I8	SUCB2_MOUSE	Succinate--CoA ligase [GDP-forming] subunit beta, mitochondrial	Suclg2
2	_SNLIGQLDYK[+100]GFEK_	_SNLIGQLDYK[Succinyl_1]GFEK_	SNLIGQLDYKGFEK	67.4361	856.431	3	b	1	315.166
3	_[+57]MNLGVGAYRDDNGK[+100]PYVLPSVR_	_[Carbamidomethyl_1]MNLGVGAYRDDNGK[Succinyl_1]PYVLPSVR_	MNLGVGAYRDDNGKPYVLPSVR	64.8465	860.095	3	b	1	416.196	P05202	AATM_MOUSE	Aspartate aminotransferase, mitochondrial	Got2
3	_DGLTDVYNK[+100]IHMGNC[+57]AENTAKK_	_DGLTDVYNK[Succinyl_1]IHMGNC[Carbamidomethyl_1]AENTAKK_	DGLTDVYNKIHMGNCAENTAKK	57.4215	860.4	6	y	2	345.693	Q8QZT1	THIL_MOUSE	Acetyl-CoA acetyltransferase, mitochondrial	Acat1
3	_VESQLK[+100]ILIRPLYSNPPLN[+1]GAR_	_VESQLK[Succinyl_1]ILIRPLYSNPPLN[Deamidated_1]GAR_	VESQLKILIRPLYSNPPLNGAR	92.8377	860.478	3	y	1	303.178	P05202	AATM_MOUSE	Aspartate aminotransferase, mitochondrial	Got2
3	_VESQ[+1]LK[+100]ILIRPLYSNPPLNGAR_	_VESQ[Deamidated_1]LK[Succinyl_1]ILIRPLYSNPPLNGAR_	VESQLKILIRPLYSNPPLNGAR	91.3307	860.478	3	y	1	303.178	P05202	AATM_MOUSE	Aspartate aminotransferase, mitochondrial	Got2
3	_VPASK[+100]AFTGFIVEADTPGIHIGKK_	_VPASK[Succinyl_1]AFTGFIVEADTPGIHIGKK_	VPASKAFTGFIVEADTPGIHIGKK	75.2923	861.799	9	y	2	475.793	P45952	ACADM_MOUSE	Medium-chain specific acyl-CoA dehydrogenase, mitochondrial	Acadm
4	_MANPIIGNGGAPDTTARDELGLNK[+100]YMESDGIK_	_MANPIIGNGGAPDTTARDELGLNK[Succinyl_1]YMESDGIK_	MANPIIGNGGAPDTTARDELGLNKYMESDGIK	74.7767	862.914	3	y	1	317.218
3	_SGEIEPVSVK[+100]VGDKVLLPEYGGTK_	_SGEIEPVSVK[Succinyl_1]VGDKVLLPEYGGTK_	SGEIEPVSVKVGDKVLLPEYGGTK	66.8932	867.793	4	b	1	387.187	Q64433	CH10_MOUSE	10 kDa heat shock protein, mitochondrial	Hspe1
3	_SAHGTNPASAHMAGMK[+100]IQPVEVDR_	_SAHGTNPASAHMAGMK[Succinyl_1]IQPVEVDR_	SAHGTNPASAHMAGMKIQPVEVDR	29.9699	868.748	6	b	1	568.247	Q91W43	GCSP_MOUSE	Glycine dehydrogenase (decarboxylating), mitochondrial	Gldc
4	_QAGNNQPFTLDDVQYM[+16]IFHTPFC[+57]K[+100]MVQK_	_QAGNNQPFTLDDVQYM[Oxidation_1]IFHTPFC[Carbamidomethyl_1]K[Succinyl_1]MVQK_	QAGNNQPFTLDDVQYMIFHTPFCKMVQK	110.467	869.155	6	b	1	596.242	P54869	HMCS2_MOUSE	Hydroxymethylglutaryl-CoA synthase, mitochondrial	Hmgcs2
4	_QAGNNQPFTLDDVQYM[+16]IFHTPFC[+57]KMVQK[+100]_	_QAGNNQPFTLDDVQYM[Oxidation_1]IFHTPFC[Carbamidomethyl_1]KMVQK[Succinyl_1]_	QAGNNQPFTLDDVQYMIFHTPFCKMVQK	110.467	869.155	6	b	1	596.242	P54869	HMCS2_MOUSE	Hydroxymethylglutaryl-CoA synthase, mitochondrial	Hmgcs2
3	_LNEHFLNTTDFLDTIK[+100]SNLDR_	_LNEHFLNTTDFLDTIK[Succinyl_1]SNLDR_	LNEHFLNTTDFLDTIKSNLDR	119.881	869.429	5	y	1	604.305	P54071	IDHP_MOUSE	Isocitrate dehydrogenase [NADP], mitochondrial	Idh2
3	_QYLLNQGWWDEEQEK[+100]AWRK_	_QYLLNQGWWDEEQEK[Succinyl_1]AWRK_	QYLLNQGWWDEEQEKAWRK	79.1937	869.747	6	b	2	371.698	P50136;Q3U3J1	ODBA_MOUSE;Q3U3J1_MOUSE	2-oxoisovalerate dehydrogenase subunit alpha, mitochondrial;2-oxoisovalerate dehydrogenase subunit alpha, mitochondrial	Bckdha
2	_SVMTK[+100]WLAIPDHSR_	_SVMTK[Succinyl_1]WLAIPDHSR_	SVMTKWLAIPDHSR	73.7647	870.941	3	y	1	399.21	P42125	ECI1_MOUSE	Enoyl-CoA delta isomerase 1, mitochondrial	Eci1
4	_QAGNNQPFTLDDVQYM[+16]IFHTPFC[+57]KM[+16]VQK[+100]_	_QAGNNQPFTLDDVQYM[Oxidation_1]IFHTPFC[Carbamidomethyl_1]KM[Oxidation_1]VQK[Succinyl_1]_	QAGNNQPFTLDDVQYMIFHTPFCKMVQK	98.2941	873.153	6	y	2	423.213	P54869	HMCS2_MOUSE	Hydroxymethylglutaryl-CoA synthase, mitochondrial	Hmgcs2
3	_WKAANEAGYFNEEMAPIEVKTK[+100]_	_WKAANEAGYFNEEMAPIEVKTK[Succinyl_1]_	WKAANEAGYFNEEMAPIEVKTK	62.7091	876.088	4	b	1	439.245	Q8BWT1	THIM_MOUSE	3-ketoacyl-CoA thiolase, mitochondrial	Acaa2
3	_WKAANEAGYFNEEMAPIEVK[+100]TK_	_WKAANEAGYFNEEMAPIEVK[Succinyl_1]TK_	WKAANEAGYFNEEMAPIEVKTK	62.7091	876.088	4	b	1	439.245	Q8BWT1	THIM_MOUSE	3-ketoacyl-CoA thiolase, mitochondrial	Acaa2
3	_LGGEVSC[+57]LVAGTKC[+57]DK[+100]VVQDLC[+57]K_	_LGGEVSC[Carbamidomethyl_1]LVAGTKC[Carbamidomethyl_1]DK[Succinyl_1]VVQDLC[Carbamidomethyl_1]K_	LGGEVSCLVAGTKCDKVVQDLCK	59.8205	879.429	4	b	1	357.177	Q99LC5	ETFA_MOUSE	Electron transfer flavoprotein subunit alpha, mitochondrial	Etfa
3	_IITMLPSSMN[+1]AVEVYSGANGILK[+100]K_	_IITMLPSSMN[Deamidated_1]AVEVYSGANGILK[Succinyl_1]K_	IITMLPSSMNAVEVYSGANGILKK	98.682	879.789	3	b	1	328.223	Q99L13	3HIDH_MOUSE	3-hydroxyisobutyrate dehydrogenase, mitochondrial	Hibadh
3	_IITMLPSSMN[+1]AVEVYSGANGILKK[+100]_	_IITMLPSSMN[Deamidated_1]AVEVYSGANGILKK[Succinyl_1]_	IITMLPSSMNAVEVYSGANGILKK	98.682	879.789	3	b	1	328.223	Q99L13	3HIDH_MOUSE	3-hydroxyisobutyrate dehydrogenase, mitochondrial	Hibadh
3	_GSLLIDSSTIDPSVSK[+100]ELAKEVEK_	_GSLLIDSSTIDPSVSK[Succinyl_1]ELAKEVEK_	GSLLIDSSTIDPSVSKELAKEVEK	80.9078	882.464	4	b	1	371.229	Q99L13	3HIDH_MOUSE	3-hydroxyisobutyrate dehydrogenase, mitochondrial	Hibadh
3	_GSLLIDSSTIDPSVSKELAK[+100]EVEK_	_GSLLIDSSTIDPSVSKELAK[Succinyl_1]EVEK_	GSLLIDSSTIDPSVSKELAKEVEK	79.131	882.464	4	b	1	371.229	Q99L13	3HIDH_MOUSE	3-hydroxyisobutyrate dehydrogenase, mitochondrial	Hibadh
2	_VIIVVK[+100]DGPGFYTTR_	_VIIVVK[Succinyl_1]DGPGFYTTR_	VIIVVKDGPGFYTTR	64.932	882.98	3	b	1	326.244	Q8BMS1	ECHA_MOUSE	Trifunctional enzyme subunit alpha, mitochondrial	Hadha
3	_KMNLGVGAYRDDNGK[+100]PYVLPSVR_	_KMNLGVGAYRDDNGK[Succinyl_1]PYVLPSVR_	KMNLGVGAYRDDNGKPYVLPSVR	52.2968	883.787	3	b	1	357.159	P05202	AATM_MOUSE	Aspartate aminotransferase, mitochondrial	Got2
3	_MNLGVGAYRDDNGK[+100]PYVLPSVRK_	_MNLGVGAYRDDNGK[Succinyl_1]PYVLPSVRK_	MNLGVGAYRDDNGKPYVLPSVRK	51.165	883.787	3	b	1	359.175	P05202	AATM_MOUSE	Aspartate aminotransferase, mitochondrial	Got2
2	_TLAFASVDLTNK[+100]TTGK_	_TLAFASVDLTNK[Succinyl_1]TTGK_	TLAFASVDLTNKTTGK	59.2831	883.962	6	b	1	573.303	Q9CQR4	ACO13_MOUSE	Acyl-coenzyme A thioesterase 13	Acot13
3	_SAYALGGLGSGIC[+57]P[+16]N[+1]K[+100]ETLIDLGTK_	_SAYALGGLGSGIC[Carbamidomethyl_1]P[Oxidation_1]N[Deamidated_1]K[Succinyl_1]ETLIDLGTK_	SAYALGGLGSGICPNKETLIDLGTK	92.1453	884.774	3	y	1	305.182	Q8C196	CPSM_MOUSE	Carbamoyl-phosphate synthase [ammonia], mitochondrial	Cps1
3	_IITM[+16]LPSSMNAVEVYSGANGILK[+100]K_	_IITM[Oxidation_1]LPSSMNAVEVYSGANGILK[Succinyl_1]K_	IITMLPSSMNAVEVYSGANGILKK	85.9977	884.792	4	b	1	475.258	Q99L13	3HIDH_MOUSE	3-hydroxyisobutyrate dehydrogenase, mitochondrial	Hibadh
2	_NKELDPVQK[+100]LFVDK_	_NKELDPVQK[Succinyl_1]LFVDK_	NKELDPVQKLFVDK	65.445	886.975	3	b	1	354.177
3	_GC[+57]GGVITLNRPK[+100]FLNALSLNM[+16]IR_	_GC[Carbamidomethyl_1]GGVITLNRPK[Succinyl_1]FLNALSLNM[Oxidation_1]IR_	GCGGVITLNRPKFLNALSLNMIR	93.5912	887.472	8	b	1	741.36	Q8QZS1	HIBCH_MOUSE	3-hydroxyisobutyryl-CoA hydrolase, mitochondrial	Hibch
4	_LPSVFKK[+100]DGTVTAGNASGVSDGAGAVIIASEDAVKK_	_LPSVFKK[Succinyl_1]DGTVTAGNASGVSDGAGAVIIASEDAVKK_	LPSVFKKDGTVTAGNASGVSDGAGAVIIASEDAVKK	71.6069	890.718	4	b	1	397.245	Q8BWT1	THIM_MOUSE	3-ketoacyl-CoA thiolase, mitochondrial	Acaa2
4	_LPSVFK[+100]KDGTVTAGNASGVSDGAGAVIIASEDAVKK_	_LPSVFK[Succinyl_1]KDGTVTAGNASGVSDGAGAVIIASEDAVKK_	LPSVFKKDGTVTAGNASGVSDGAGAVIIASEDAVKK	71.6069	890.718	4	b	1	397.245	Q8BWT1	THIM_MOUSE	3-ketoacyl-CoA thiolase, mitochondrial	Acaa2
3	_MNKEWPANLDLK[+100]KELSEPSSTR_	_MNKEWPANLDLK[Succinyl_1]KELSEPSSTR_	MNKEWPANLDLKKELSEPSSTR	60.2839	891.778	3	b	1	357.159
4	_VLK[+100]EVESVTP[+16]EHC[+57]IFASN[+1]TSALPINQIAAVSK_	_VLK[Succinyl_1]EVESVTP[Oxidation_1]EHC[Carbamidomethyl_1]IFASN[Deamidated_1]TSALPINQIAAVSK_	VLKEVESVTPEHCIFASNTSALPINQIAAVSK	84.9465	893.207	3	y	1	333.213	Q8BMS1	ECHA_MOUSE	Trifunctional enzyme subunit alpha, mitochondrial	Hadha
2	_HK[+100]QC[+57]FLYMVC[+57]QTA_	_HK[Succinyl_1]QC[Carbamidomethyl_1]FLYMVC[Carbamidomethyl_1]QTA_	HKQCFLYMVCQTA	66.0606	893.391	4	y	1	461.181
3	_GVLKEYGVK[+100]VLGTSVESIMATEDR_	_GVLKEYGVK[Succinyl_1]VLGTSVESIMATEDR_	GVLKEYGVKVLGTSVESIMATEDR	108.219	894.462	6	y	1	722.314	Q8C196	CPSM_MOUSE	Carbamoyl-phosphate synthase [ammonia], mitochondrial	Cps1
2	_YLNGWDNIFSFGK[+100]K_	_YLNGWDNIFSFGK[Succinyl_1]K_	YLNGWDNIFSFGKK	107.082	894.933	4	y	1	579.314	Q9DBG1	CP27A_MOUSE	Sterol 26-hydroxylase, mitochondrial	Cyp27a1
2	_YLNGWDNIFSFGKK[+100]_	_YLNGWDNIFSFGKK[Succinyl_1]_	YLNGWDNIFSFGKK	107.082	894.933	4	y	1	579.314	Q9DBG1	CP27A_MOUSE	Sterol 26-hydroxylase, mitochondrial	Cyp27a1
4	_EGSSHNWQHITD[+57]QIGMFC[+57]FTGLK[+100]PEQVER_	_EGSSHNWQHITD[Carbamidomethyl_1]QIGMFC[Carbamidomethyl_1]FTGLK[Succinyl_1]PEQVER_	EGSSHNWQHITDQIGMFCFTGLKPEQVER	78.2322	897.912	6	y	2	379.196	P05202	AATM_MOUSE	Aspartate aminotransferase, mitochondrial	Got2
3	_DILNMDKTLK[+100]GLNSDSVTEETLR_	_DILNMDKTLK[Succinyl_1]GLNSDSVTEETLR_	DILNMDKTLKGLNSDSVTEETLR	84.3378	898.116	6	b	2	342.655	Q8C196	CPSM_MOUSE	Carbamoyl-phosphate synthase [ammonia], mitochondrial	Cps1
3	_APVTSLK[+100]PRPDGTWDVETPQGSVR_	_APVTSLK[Succinyl_1]PRPDGTWDVETPQGSVR_	APVTSLKPRPDGTWDVETPQGSVR	50.4194	898.456	6	y	1	643.352
3	_IITMLPS[+57]SMNAVEVYSGANGILKK[+100]_	_IITMLPS[Carbamidomethyl_1]SMNAVEVYSGANGILKK[Succinyl_1]_	IITMLPSSMNAVEVYSGANGILKK	66.4026	898.468	3	b	1	328.223	Q99L13	3HIDH_MOUSE	3-hydroxyisobutyrate dehydrogenase, mitochondrial	Hibadh
3	_IITMLPSS[+57]MNAVEVYSGANGILK[+100]K_	_IITMLPSS[Carbamidomethyl_1]MNAVEVYSGANGILK[Succinyl_1]K_	IITMLPSSMNAVEVYSGANGILKK	66.4026	898.468	3	b	1	328.223	Q99L13	3HIDH_MOUSE	3-hydroxyisobutyrate dehydrogenase, mitochondrial	Hibadh
3	_IITMLPS[+57]SMNAVEVYSGANGILK[+100]K_	_IITMLPS[Carbamidomethyl_1]SMNAVEVYSGANGILK[Succinyl_1]K_	IITMLPSSMNAVEVYSGANGILKK	66.4026	898.468	3	b	1	328.223	Q99L13	3HIDH_MOUSE	3-hydroxyisobutyrate dehydrogenase, mitochondrial	Hibadh
3	_IITMLPSS[+57]MNAVEVYSGANGILKK[+100]_	_IITMLPSS[Carbamidomethyl_1]MNAVEVYSGANGILKK[Succinyl_1]_	IITMLPSSMNAVEVYSGANGILKK	66.4026	898.468	3	b	1	328.223	Q99L13	3HIDH_MOUSE	3-hydroxyisobutyrate dehydrogenase, mitochondrial	Hibadh
3	_FDQKGDVYK[+100]AQIMNVSWSADHR_	_FDQKGDVYK[Succinyl_1]AQIMNVSWSADHR_	FDQKGDVYKAQIMNVSWSADHR	59.8205	899.09	6	y	1	771.353	P53395	ODB2_MOUSE	Lipoamide acyltransferase component of branched-chain alpha-keto acid dehydrogenase complex, mitochondrial	Dbt
3	_LAK[+100]EQGATVLC[+57]GGEVYVPEDPKLK_	_LAK[Succinyl_1]EQGATVLC[Carbamidomethyl_1]GGEVYVPEDPKLK_	LAKEQGATVLCGGEVYVPEDPKLK	52.1647	901.13	6	b	2	364.185	Q9JLJ2	AL9A1_MOUSE	4-trimethylaminobutyraldehyde dehydrogenase	Aldh9a1
2	_DNGK[+100]HALIIYDDLSK_	_DNGK[Succinyl_1]HALIIYDDLSK_	DNGKHALIIYDDLSK	57.6861	901.452	3	y	1	347.229	Q03265	ATPA_MOUSE	ATP synthase subunit alpha, mitochondrial	Atp5a1
3	_YFVSGC[+57]DPTIMGIGPVPAINGALK[+100]K_	_YFVSGC[Carbamidomethyl_1]DPTIMGIGPVPAINGALK[Succinyl_1]K_	YFVSGCDPTIMGIGPVPAINGALKK	97.9789	902.461	9	y	2	506.295
3	_YFVSGC[+57]DPTIMGIGPVPAINGALKK[+100]_	_YFVSGC[Carbamidomethyl_1]DPTIMGIGPVPAINGALKK[Succinyl_1]_	YFVSGCDPTIMGIGPVPAINGALKK	97.9789	902.461	9	y	2	506.295
2	_SAFEYGGQK[+100]C[+57]SAC[+57]SR_	_SAFEYGGQK[Succinyl_1]C[Carbamidomethyl_1]SAC[Carbamidomethyl_1]SR_	SAFEYGGQKCSACSR	9.49732	904.372	3	y	1	422.182	Q8CHT0	AL4A1_MOUSE	Delta-1-pyrroline-5-carboxylate dehydrogenase, mitochondrial	Aldh4a1
3	_VTNEPILAFSQGSPERDALQKALK[+100]_	_VTNEPILAFSQGSPERDALQKALK[Succinyl_1]_	VTNEPILAFSQGSPERDALQKALK	79.7999	904.812	3	b	1	315.166	Q8CHT0	AL4A1_MOUSE	Delta-1-pyrroline-5-carboxylate dehydrogenase, mitochondrial	Aldh4a1
3	_VTNEPILAFSQGSPERDALQK[+100]ALK_	_VTNEPILAFSQGSPERDALQK[Succinyl_1]ALK_	VTNEPILAFSQGSPERDALQKALK	79.7999	904.812	3	b	1	315.166	Q8CHT0	AL4A1_MOUSE	Delta-1-pyrroline-5-carboxylate dehydrogenase, mitochondrial	Aldh4a1
3	_IGSFLGSLASQPATK[+100]LGTAAIQGAIEK_	_IGSFLGSLASQPATK[Succinyl_1]LGTAAIQGAIEK_	IGSFLGSLASQPATKLGTAAIQGAIEK	111.392	910.496	5	y	1	517.298
2	_AVEEAK[+100]KQGGTVVYGGK_	_AVEEAK[Succinyl_1]KQGGTVVYGGK_	AVEEAKKQGGTVVYGGK	-4.37757	910.973	4	y	1	424.219	Q9DBF1-2	AL7A1_MOUSE	Isoform 2 of Alpha-aminoadipic semialdehyde dehydrogenase	Aldh7a1
3	_HLLPLVQ[+1]C[+57]PTLIVHGEK[+100]DPLVPR_	_HLLPLVQ[Deamidated_1]C[Carbamidomethyl_1]PTLIVHGEK[Succinyl_1]DPLVPR_	HLLPLVQCPTLIVHGEKDPLVPR	83.7569	911.498	3	b	1	346.224	Q8R164	BPHL_MOUSE	Valacyclovir hydrolase	Bphl
2	_VLPSITTEILK[+100]SVVAR_	_VLPSITTEILK[Succinyl_1]SVVAR_	VLPSITTEILKSVVAR	124.434	913.535	4	y	1	444.293	P67778	PHB_MOUSE	Prohibitin	Phb
3	_FVESKSDK[+100]WIDIHNPATNEVVGR_	_FVESKSDK[Succinyl_1]WIDIHNPATNEVVGR_	FVESKSDKWIDIHNPATNEVVGR	50.9198	914.456	3	y	1	331.209	Q9EQ20	MMSA_MOUSE	Methylmalonate-semialdehyde dehydrogenase [acylating], mitochondrial	Aldh6a1
3	_STQAAEDK[+100]EEESLHSIISNTEAVR_	_STQAAEDK[Succinyl_1]EEESLHSIISNTEAVR_	STQAAEDKEEESLHSIISNTEAVR	65.616	915.433	8	b	3	305.135
2	_VIGVK[+100]LTGSLSGWTSPK_	_VIGVK[Succinyl_1]LTGSLSGWTSPK_	VIGVKLTGSLSGWTSPK	78.1277	915.504	8	b	2	434.761	Q99KI0	ACON_MOUSE	Aconitate hydratase, mitochondrial	Aco2
2	_IGHGYK[+100]YAIGSLNEGR_	_IGHGYK[Succinyl_1]YAIGSLNEGR_	IGHGYKYAIGSLNEGR	37.4726	917.958	3	b	1	308.172	E9Q5L3;Q9DBL1	E9Q5L3_MOUSE;ACDSB_MOUSE	Short/branched chain-specific acyl-CoA dehydrogenase, mitochondrial;Short/branched chain specific acyl-CoA dehydrogenase, mitochondrial	Acadsb
3	_NAAGNFYIN[+1]DK[+100]STGSVVGQQPFGGAR_	_NAAGNFYIN[Deamidated_1]DK[Succinyl_1]STGSVVGQQPFGGAR_	NAAGNFYINDKSTGSVVGQQPFGGAR	59.487	919.435	6	y	1	604.32	Q8CHT0	AL4A1_MOUSE	Delta-1-pyrroline-5-carboxylate dehydrogenase, mitochondrial	Aldh4a1
2	_KIAK[+100]AFAISGPFNVQF_	_KIAK[Succinyl_1]AFAISGPFNVQF_	KIAKAFAISGPFNVQF	104.703	919.496	7	b	1	830.477
2	_K[+100]Y[+57]PYWPHQPIENL_	_K[Succinyl_1]Y[Carbamidomethyl_1]PYWPHQPIENL_	KYPYWPHQPIENL	73.0581	921.446	5	y	1	585.324	Q9DCX2	ATP5H_MOUSE	ATP synthase subunit d, mitochondrial	Atp5h
3	_FNGGGHINHTIFWTNLSPK[+100]GGGEPK_	_FNGGGHINHTIFWTNLSPK[Succinyl_1]GGGEPK_	FNGGGHINHTIFWTNLSPKGGGEPK	55.5716	922.453	3	y	1	373.208	P09671	SODM_MOUSE	Superoxide dismutase [Mn], mitochondrial	Sod2
2	_IALGIPLPEIK[+100]N[+1]VVSGK_	_IALGIPLPEIK[Succinyl_1]N[Deamidated_1]VVSGK_	IALGIPLPEIKNVVSGK	111.551	925.038	4	b	1	355.234	Q8C196	CPSM_MOUSE	Carbamoyl-phosphate synthase [ammonia], mitochondrial	Cps1
3	_IEGRPGASLPPLNLK[+100]ELEKDLIDR_	_IEGRPGASLPPLNLK[Succinyl_1]ELEKDLIDR_	IEGRPGASLPPLNLKELEKDLIDR	108.352	925.175	4	y	1	516.314	E9QPD7;G5E8R3;Q05920	E9QPD7_MOUSE;G5E8R3_MOUSE;PYC_MOUSE	Pyruvate carboxylase;Pyruvate carboxylase;Pyruvate carboxylase, mitochondrial	Pcx;Pcx;Pc
4	_LK[+100]PAFIKPYGTVTAANSSFLTDGASAMLIMSEDR_	_LK[Succinyl_1]PAFIKPYGTVTAANSSFLTDGASAMLIMSEDR_	LKPAFIKPYGTVTAANSSFLTDGASAMLIMSEDR	119.16	926.465	4	y	1	506.221	Q99JY0	ECHB_MOUSE	Trifunctional enzyme subunit beta, mitochondrial	Hadhb
3	_EAQIAAK[+100]NLDKEYLPIGGLAEFC[+57]K_	_EAQIAAK[Succinyl_1]NLDKEYLPIGGLAEFC[Carbamidomethyl_1]K_	EAQIAAKNLDKEYLPIGGLAEFCK	85.3061	926.805	3	b	1	311.135
4	_LKPAFIK[+100]PYGTVTAANSSFLTDGASAMLIM[+16]SEDR_	_LKPAFIK[Succinyl_1]PYGTVTAANSSFLTDGASAMLIM[Oxidation_1]SEDR_	LKPAFIKPYGTVTAANSSFLTDGASAMLIMSEDR	102.845	930.464	5	y	2	327.132	Q99JY0	ECHB_MOUSE	Trifunctional enzyme subunit beta, mitochondrial	Hadhb
4	_ETSNLYK[+100]IQFHNVKPEC[+57]LDAYNSLTEAVLPK_	_ETSNLYK[Succinyl_1]IQFHNVKPEC[Carbamidomethyl_1]LDAYNSLTEAVLPK_	ETSNLYKIQFHNVKPECLDAYNSLTEAVLPK	88.3167	931.216	3	y	1	357.25	O55125	NIPS1_MOUSE	Protein NipSnap homolog 1	Nipsnap1
4	_KYGALLK[+100]YPAPVTSLKPRPDGTWDVETPQGSVR_	_KYGALLK[Succinyl_1]YPAPVTSLKPRPDGTWDVETPQGSVR_	KYGALLKYPAPVTSLKPRPDGTWDVETPQGSVR	65.0517	932.493	6	y	1	643.352	Q9DBT9	M2GD_MOUSE	Dimethylglycine dehydrogenase, mitochondrial	Dmgdh
3	_NK[+100]LGLM[+16]RDDTLHETEDVK[+100]EAIR_	_NK[Succinyl_1]LGLM[Oxidation_1]RDDTLHETEDVK[Succinyl_1]EAIR_	NKLGLMRDDTLHETEDVKEAIR	41.4091	933.787	11	y	2	713.844
5	_GAEVHLVPWNHDFTQME[+57]YDGLLIAGGPGNPALAQPLIQNVKK[+100]_	_GAEVHLVPWNHDFTQME[Carbamidomethyl_1]YDGLLIAGGPGNPALAQPLIQNVKK[Succinyl_1]_	GAEVHLVPWNHDFTQMEYDGLLIAGGPGNPALAQPLIQNVKK	94.3905	939.879	4	b	1	357.177	Q8C196	CPSM_MOUSE	Carbamoyl-phosphate synthase [ammonia], mitochondrial	Cps1
5	_GAEVHLVPWNHDFTQME[+57]YDGLLIAGGPGNPALAQPLIQNVK[+100]K_	_GAEVHLVPWNHDFTQME[Carbamidomethyl_1]YDGLLIAGGPGNPALAQPLIQNVK[Succinyl_1]K_	GAEVHLVPWNHDFTQMEYDGLLIAGGPGNPALAQPLIQNVKK	94.3905	939.879	4	b	1	357.177	Q8C196	CPSM_MOUSE	Carbamoyl-phosphate synthase [ammonia], mitochondrial	Cps1
2	_MGGQTALNC[+57]GVELFK[+100]R_	_MGGQTALNC[Carbamidomethyl_1]GVELFK[Succinyl_1]R_	MGGQTALNCGVELFKR	66.764	940.953	6	b	1	528.223
4	_LKPAFIK[+100]PYGTVTAAN[+1]SSFLTD[+57]GASAMLIMSEDR_	_LKPAFIK[Succinyl_1]PYGTVTAAN[Deamidated_1]SSFLTD[Carbamidomethyl_1]GASAMLIMSEDR_	LKPAFIKPYGTVTAANSSFLTDGASAMLIMSEDR	86.5786	940.967	8	y	3	326.158	Q99JY0	ECHB_MOUSE	Trifunctional enzyme subunit beta, mitochondrial	Hadhb
2	_SQPATK[+100]LGTAAIQGAIEK_	_SQPATK[Succinyl_1]LGTAAIQGAIEK_	SQPATKLGTAAIQGAIEK	50.2103	942.507	5	y	1	517.298
3	_VIGMHYFSPVD[+57]K[+100]MQLLEIITTDK_	_VIGMHYFSPVD[Carbamidomethyl_1]K[Succinyl_1]MQLLEIITTDK_	VIGMHYFSPVDKMQLLEIITTDK	106.604	945.815	4	y	1	464.235	Q8BMS1	ECHA_MOUSE	Trifunctional enzyme subunit alpha, mitochondrial	Hadha
3	_EQEMGDDLDQHTNTYQIYSK[+100]DPK_	_EQEMGDDLDQHTNTYQIYSK[Succinyl_1]DPK_	EQEMGDDLDQHTNTYQIYSKDPK	34.8283	952.415	3	y	1	359.193	Q5FW57	GLYAL_MOUSE	Glycine N-acyltransferase-like protein	Gm4952
3	_[-17]QPLPK[+100]TEVNQIHEDC[+57]KDMGLLVGR_	_[Gln->pyro-Glu (Any N-term)]QPLPK[Succinyl_1]TEVNQIHEDC[Carbamidomethyl_1]KDMGLLVGR_	QPLPKTEVNQIHEDCKDMGLLVGR	75.9538	954.137	8	b	3	326.171	Q3UEG6	AGT2_MOUSE	Alanine--glyoxylate aminotransferase 2, mitochondrial	Agxt2
3	_DGGQYALVAAC[+57]AAGGQGHAMIVE[+57]AYPK[+100]_	_DGGQYALVAAC[Carbamidomethyl_1]AAGGQGHAMIVE[Carbamidomethyl_1]AYPK[Succinyl_1]_	DGGQYALVAACAAGGQGHAMIVEAYPK	53.0136	954.778	7	b	2	344.158	Q99JY0	ECHB_MOUSE	Trifunctional enzyme subunit beta, mitochondrial	Hadhb
2	_HK[+100]QC[+57]FLYMVC[+57]QTAK_	_HK[Succinyl_1]QC[Carbamidomethyl_1]FLYMVC[Carbamidomethyl_1]QTAK_	HKQCFLYMVCQTAK	52.3911	957.439	3	y	1	319.198	Q9DCY0	KEG1_MOUSE	Glycine N-acyltransferase-like protein Keg1	Keg1
2	_AIGNALK[+100]SWNETFHAR_	_AIGNALK[Succinyl_1]SWNETFHAR_	AIGNALKSWNETFHAR	64.7512	957.976	3	y	1	383.215	Q9DCX2	ATP5H_MOUSE	ATP synthase subunit d, mitochondrial	Atp5h
2	_DFAEK[+100]ELVPIAAQLDR_	_DFAEK[Succinyl_1]ELVPIAAQLDR_	DFAEKELVPIAAQLDR	93.4283	957.994	5	y	1	602.326	Q07417	ACADS_MOUSE	Short-chain specific acyl-CoA dehydrogenase, mitochondrial	Acads
3	_LGFPC[+57]NQFGHQENGK[+100]NEEILNSLK_	_LGFPC[Carbamidomethyl_1]NQFGHQENGK[Succinyl_1]NEEILNSLK_	LGFPCNQFGHQENGKNEEILNSLK	68.2633	958.456	21	y	3	852.731
3	_AEEQEPER[-43]TSTPNFVVEVTKTDGKK[+100]_	_AEEQEPER[Arg->GluSA_1]TSTPNFVVEVTKTDGKK[Succinyl_1]_	AEEQEPERTSTPNFVVEVTKTDGKK	62.6236	959.461	3	b	1	330.13	O35658	C1QBP_MOUSE	Complement component 1 Q subcomponent-binding protein, mitochondrial	C1qbp
3	_AEEQEPER[-43]TSTPNFVVEVTKTDGK[+100]K_	_AEEQEPER[Arg->GluSA_1]TSTPNFVVEVTKTDGK[Succinyl_1]K_	AEEQEPERTSTPNFVVEVTKTDGKK	62.6236	959.461	3	b	1	330.13	O35658	C1QBP_MOUSE	Complement component 1 Q subcomponent-binding protein, mitochondrial	C1qbp
3	_IQFHNVK[+100]PEC[+57]LDAYNSLTEAVLPK_	_IQFHNVK[Succinyl_1]PEC[Carbamidomethyl_1]LDAYNSLTEAVLPK_	IQFHNVKPECLDAYNSLTEAVLPK	86.9383	962.816	3	y	1	357.25	O55125	NIPS1_MOUSE	Protein NipSnap homolog 1	Nipsnap1
2	_FIGLGNMGNPMAK[+100]NLMK_	_FIGLGNMGNPMAK[Succinyl_1]NLMK_	FIGLGNMGNPMAKNLMK	87.7058	968.478	3	b	1	318.181
2	_VGDAIPSVEVFEGEPGK[+100]K_	_VGDAIPSVEVFEGEPGK[Succinyl_1]K_	VGDAIPSVEVFEGEPGKK	60.8213	979.491	4	b	1	343.161	P99029;P99029-2	PRDX5_MOUSE	Peroxiredoxin-5, mitochondrial;Isoform Cytoplasmic+peroxisomal of Peroxiredoxin-5, mitochondrial	Prdx5
3	_VGNPWDPNILYGPLHTK[+100]QAVSMFVR_	_VGNPWDPNILYGPLHTK[Succinyl_1]QAVSMFVR_	VGNPWDPNILYGPLHTKQAVSMFVR	117.979	980.501	6	b	1	669.299	Q9DBF1-2	AL7A1_MOUSE	Isoform 2 of Alpha-aminoadipic semialdehyde dehydrogenase	Aldh7a1
2	_TVPYADPDHASLK[+100]ILAR_	_TVPYADPDHASLK[Succinyl_1]ILAR_	TVPYADPDHASLKILAR	55.8065	984.015	15	y	2	883.957	Q8K411;Q8K411-2;Q8K411-3	PREP_MOUSE	Presequence protease, mitochondrial;Isoform 2 of Presequence protease, mitochondrial;Isoform 3 of Presequence protease, mitochondrial	Pitrm1
4	_LIDM[+16]LSEAGLPVIEATSFVSPK[+100]WVPQMADHSDVLK_	_LIDM[Oxidation_1]LSEAGLPVIEATSFVSPK[Succinyl_1]WVPQMADHSDVLK_	LIDMLSEAGLPVIEATSFVSPKWVPQMADHSDVLK	111.049	985.749	4	b	1	489.238	P38060	HMGCL_MOUSE	Hydroxymethylglutaryl-CoA lyase, mitochondrial	Hmgcl
2	_ARK[+100]PLEALYGYDYLAK_	_ARK[Succinyl_1]PLEALYGYDYLAK_	ARKPLEALYGYDYLAK	71.3586	986.015	3	y	1	331.234	Q8R164	BPHL_MOUSE	Valacyclovir hydrolase	Bphl
4	_GQILTMANPIIGNGGAPDTTARDELGLNK[+100]YMESDGIK_	_GQILTMANPIIGNGGAPDTTARDELGLNK[Succinyl_1]YMESDGIK_	GQILTMANPIIGNGGAPDTTARDELGLNKYMESDGIK	92.3489	990.988	3	y	1	317.218	Q8C196	CPSM_MOUSE	Carbamoyl-phosphate synthase [ammonia], mitochondrial	Cps1
4	_ILDIYHQEAC[+57]NGC[+57]IISVGGQIPNNLAVPLYKNGVK[+100]_	_ILDIYHQEAC[Carbamidomethyl_1]NGC[Carbamidomethyl_1]IISVGGQIPNNLAVPLYKNGVK[Succinyl_1]_	ILDIYHQEACNGCIISVGGQIPNNLAVPLYKNGVK	93.8966	992.757	3	b	1	342.202	Q8C196	CPSM_MOUSE	Carbamoyl-phosphate synthase [ammonia], mitochondrial	Cps1
2	_ETEC[+57]TYFSTPLLLGK[+100]K_	_ETEC[Carbamidomethyl_1]TYFSTPLLLGK[Succinyl_1]K_	ETECTYFSTPLLLGKK	80.1344	993.99	3	b	1	342.13	P08249	MDHM_MOUSE	Malate dehydrogenase, mitochondrial	Mdh2
2	_MGLVETK[+100]LAIIPGGGGTQR_	_MGLVETK[Succinyl_1]LAIIPGGGGTQR_	MGLVETKLAIIPGGGGTQR	80.3643	999.538	3	b	1	302.153	A0A0R4J023;Q9JLZ3	A0A0R4J023_MOUSE;AUHM_MOUSE	Methylglutaconyl-CoA hydratase, mitochondrial;Methylglutaconyl-CoA hydratase, mitochondrial	Auh
4	_GQILT[+57]MANPIIGNGGAPDTTARDELGLNK[+100]YMESDGIK_	_GQILT[Carbamidomethyl_1]MANPIIGNGGAPDTTARDELGLNK[Succinyl_1]YMESDGIK_	GQILTMANPIIGNGGAPDTTARDELGLNKYMESDGIK	68.9613	1005.24	3	y	1	317.218	Q8C196	CPSM_MOUSE	Carbamoyl-phosphate synthase [ammonia], mitochondrial	Cps1
3	_VVGYFVSGC[+57]D[+57]PTIMGIGPVPAINGALK[+100]K_	_VVGYFVSGC[Carbamidomethyl_1]D[Carbamidomethyl_1]PTIMGIGPVPAINGALK[Succinyl_1]K_	VVGYFVSGCDPTIMGIGPVPAINGALKK	81.0123	1006.52	6	y	2	356.703	Q8BWT1	THIM_MOUSE	3-ketoacyl-CoA thiolase, mitochondrial	Acaa2
3	_VVGYFVSGC[+57]D[+57]PTIMGIGPVPAINGALKK[+100]_	_VVGYFVSGC[Carbamidomethyl_1]D[Carbamidomethyl_1]PTIMGIGPVPAINGALKK[Succinyl_1]_	VVGYFVSGCDPTIMGIGPVPAINGALKK	81.0123	1006.52	6	y	2	356.703	Q8BWT1	THIM_MOUSE	3-ketoacyl-CoA thiolase, mitochondrial	Acaa2
2	_GFFIK[+100]PTVFGDVQDGMR_	_GFFIK[Succinyl_1]PTVFGDVQDGMR_	GFFIKPTVFGDVQDGMR	102.845	1007.49	3	b	1	352.166	Q9CZS1	AL1B1_MOUSE	Aldehyde dehydrogenase X, mitochondrial	Aldh1b1
2	_GC[+57]GGVITLNRPK[+100]FLNALS_	_GC[Carbamidomethyl_1]GGVITLNRPK[Succinyl_1]FLNALS_	GCGGVITLNRPKFLNALS	85.6316	1009.03	17	b	2	956.509
2	_IGTEGQGFLIAMK[+100]GLNGGR_	_IGTEGQGFLIAMK[Succinyl_1]GLNGGR_	IGTEGQGFLIAMKGLNGGR	90.631	1010.02	4	y	1	403.205	A0A0R4J0P1;D3YTT4;Q9D7B6	A0A0R4J0P1_MOUSE;D3YTT4_MOUSE;ACAD8_MOUSE	Acyl-Coenzyme A dehydrogenase family, member 8;Isobutyryl-CoA dehydrogenase, mitochondrial;Isobutyryl-CoA dehydrogenase, mitochondrial	Acad8
2	_VLDSGAPIK[+100]IPVGPETLGR[+1]_	_VLDSGAPIK[Succinyl_1]IPVGPETLGR[Deamidated_1]_	VLDSGAPIKIPVGPETLGR	75.2768	1010.55	6	b	1	543.277	P56480	ATPB_MOUSE	ATP synthase subunit beta, mitochondrial	Atp5b
3	_KIEFEGQSVDFVDPNK[+100]QNLIAEVSTK_	_KIEFEGQSVDFVDPNK[Succinyl_1]QNLIAEVSTK_	KIEFEGQSVDFVDPNKQNLIAEVSTK	86.219	1012.51	3	y	1	335.193
2	_GFFIK[+100]PTVFGDVQDGM[+16]R_	_GFFIK[Succinyl_1]PTVFGDVQDGM[Oxidation_1]R_	GFFIKPTVFGDVQDGMR	92.5118	1015.49	6	y	2	352.163	Q9CZS1	AL1B1_MOUSE	Aldehyde dehydrogenase X, mitochondrial	Aldh1b1
4	_GQMEAIPC[+57]VVGDEEVWTSDIQYQLSPFNHAHK[+100]VAK_	_GQMEAIPC[Carbamidomethyl_1]VVGDEEVWTSDIQYQLSPFNHAHK[Succinyl_1]VAK_	GQMEAIPCVVGDEEVWTSDIQYQLSPFNHAHKVAK	107.162	1021.74	19	y	2	1142.57	Q8CHT0	AL4A1_MOUSE	Delta-1-pyrroline-5-carboxylate dehydrogenase, mitochondrial	Aldh4a1
4	_GQMEAIPC[+57]VVGDEEVWTSDIQYQLSPFNHAHKVAK[+100]_	_GQMEAIPC[Carbamidomethyl_1]VVGDEEVWTSDIQYQLSPFNHAHKVAK[Succinyl_1]_	GQMEAIPCVVGDEEVWTSDIQYQLSPFNHAHKVAK	107.162	1021.74	19	y	2	1142.57	Q8CHT0	AL4A1_MOUSE	Delta-1-pyrroline-5-carboxylate dehydrogenase, mitochondrial	Aldh4a1
3	_KQAQILASEAEK[+100]AEQIN[+1]QAAGEASAVLAK_	_KQAQILASEAEK[Succinyl_1]AEQIN[Deamidated_1]QAAGEASAVLAK_	KQAQILASEAEKAEQINQAAGEASAVLAK	87.5968	1023.53	5	y	1	501.34	A2AG39;F6WI02;Q99JB2	A2AG39_MOUSE;F6WI02_MOUSE;STML2_MOUSE	Stomatin-like protein 2, mitochondrial (Fragment);Stomatin-like protein 2, mitochondrial (Fragment);Stomatin-like protein 2, mitochondrial	Stoml2
3	_AM[+16]K[+100]EENVKTVLMNPNIASVQTNEVGLK_	_AM[Oxidation_1]K[Succinyl_1]EENVKTVLMNPNIASVQTNEVGLK_	AMKEENVKTVLMNPNIASVQTNEVGLK	67.9273	1025.19	11	y	2	564.798	Q8C196	CPSM_MOUSE	Carbamoyl-phosphate synthase [ammonia], mitochondrial	Cps1
3	_MTEQPMMC[+57]AYC[+57]VTEPSAGSDVAAIKTK[+100]_	_MTEQPMMC[Carbamidomethyl_1]AYC[Carbamidomethyl_1]VTEPSAGSDVAAIKTK[Succinyl_1]_	MTEQPMMCAYCVTEPSAGSDVAAIKTK	61.8591	1026.12	3	b	1	362.138	P45952	ACADM_MOUSE	Medium-chain specific acyl-CoA dehydrogenase, mitochondrial	Acadm
2	_[+57]MGLVETK[+100]LAIIPGGGGTQR_	_[Carbamidomethyl_1]MGLVETK[Succinyl_1]LAIIPGGGGTQR_	MGLVETKLAIIPGGGGTQR	57.4215	1028.05	8	y	1	712.337	A0A0R4J023;Q9JLZ3	A0A0R4J023_MOUSE;AUHM_MOUSE	Methylglutaconyl-CoA hydratase, mitochondrial;Methylglutaconyl-CoA hydratase, mitochondrial	Auh
2	_LTSEDLSDDAFK[+100]FLQTK_	_LTSEDLSDDAFK[Succinyl_1]FLQTK_	LTSEDLSDDAFKFLQTK	94.5844	1029.5	3	y	1	376.219	Q9DBT9	M2GD_MOUSE	Dimethylglycine dehydrogenase, mitochondrial	Dmgdh
2	_AYEAQTEPVLQYYQKK[+100]_	_AYEAQTEPVLQYYQKK[Succinyl_1]_	AYEAQTEPVLQYYQKK	45.0358	1030	3	b	1	364.15	Q9WTP7	KAD3_MOUSE	GTP:AMP phosphotransferase AK3, mitochondrial	Ak3
2	_AYEAQTEPVLQYYQK[+100]K_	_AYEAQTEPVLQYYQK[Succinyl_1]K_	AYEAQTEPVLQYYQKK	45.0428	1030	3	b	1	364.15	Q9WTP7	KAD3_MOUSE	GTP:AMP phosphotransferase AK3, mitochondrial	Ak3
3	_YTALVDQEEK[+100]EDVKSC[+57]AEFVSGSQLR_	_YTALVDQEEK[Succinyl_1]EDVKSC[Carbamidomethyl_1]AEFVSGSQLR_	YTALVDQEEKEDVKSCAEFVSGSQLR	62.3965	1030.15	3	b	1	318.145	Q9DCX2	ATP5H_MOUSE	ATP synthase subunit d, mitochondrial	Atp5h
2	_VEPVDASGTEK[+100]AFEPATGR_	_VEPVDASGTEK[Succinyl_1]AFEPATGR_	VEPVDASGTEKAFEPATGR	32.7683	1030.99	5	y	1	501.278	Q9JLJ2	AL9A1_MOUSE	4-trimethylaminobutyraldehyde dehydrogenase	Aldh9a1
2	_VGVVDEVVPEDQVHSK[+100]AR_	_VGVVDEVVPEDQVHSK[Succinyl_1]AR_	VGVVDEVVPEDQVHSKAR	29.8152	1032.02	5	b	1	452.25	P42125	ECI1_MOUSE	Enoyl-CoA delta isomerase 1, mitochondrial	Eci1
4	_C[+57]VGVGESDGSIWNPDGIDPKELEDFK[+100]LQHGSILGFPK_	_C[Carbamidomethyl_1]VGVGESDGSIWNPDGIDPKELEDFK[Succinyl_1]LQHGSILGFPK_	CVGVGESDGSIWNPDGIDPKELEDFKLQHGSILGFPK	104.491	1036	3	b	1	317.128	P26443	DHE3_MOUSE	Glutamate dehydrogenase 1, mitochondrial	Glud1
3	_VIGM[+16]HYFSPVDK[+100]MQLLEIITTDKTSK_	_VIGM[Oxidation_1]HYFSPVDK[Succinyl_1]MQLLEIITTDKTSK_	VIGMHYFSPVDKMQLLEIITTDKTSK	109.621	1037.53	12	b	2	745.853	Q8BMS1	ECHA_MOUSE	Trifunctional enzyme subunit alpha, mitochondrial	Hadha
2	_VYGTVFHMNQGNPFK[+100]LK_	_VYGTVFHMNQGNPFK[Succinyl_1]LK_	VYGTVFHMNQGNPFKLK	68.2633	1040.52	5	b	1	502.266	Q5FW57	GLYAL_MOUSE	Glycine N-acyltransferase-like protein	Gm4952
2	_NEK[+100]GLLTYTSWEDALSR_	_NEK[Succinyl_1]GLLTYTSWEDALSR_	NEKGLLTYTSWEDALSR	92.7002	1042	4	y	1	446.272	Q91VD9	NDUS1_MOUSE	NADH-ubiquinone oxidoreductase 75 kDa subunit, mitochondrial	Ndufs1
3	_[-17]QTMQVDEHARPQTTLEQLQK[+100]LPSVFK_	_[Gln->pyro-Glu (Any N-term)]QTMQVDEHARPQTTLEQLQK[Succinyl_1]LPSVFK_	QTMQVDEHARPQTTLEQLQKLPSVFK	88.5383	1045.86	3	b	1	326.117	Q8BWT1	THIM_MOUSE	3-ketoacyl-CoA thiolase, mitochondrial	Acaa2
2	_SIFSAVLDELK[+100]VAQAPWK_	_SIFSAVLDELK[Succinyl_1]VAQAPWK_	SIFSAVLDELKVAQAPWK	146.107	1051.56	3	y	1	430.245	Q8C196	CPSM_MOUSE	Carbamoyl-phosphate synthase [ammonia], mitochondrial	Cps1
3	_LEDTLWAGLTDQHVK[+100]LPMGMTAENLAAK_	_LEDTLWAGLTDQHVK[Succinyl_1]LPMGMTAENLAAK_	LEDTLWAGLTDQHVKLPMGMTAENLAAK	105.549	1051.86	3	b	1	358.161	Q8BWT1	THIM_MOUSE	3-ketoacyl-CoA thiolase, mitochondrial	Acaa2
3	_LEDTLWAGLTDQHVK[+100]LPMGM[+16]TAENLAAK_	_LEDTLWAGLTDQHVK[Succinyl_1]LPMGM[Oxidation_1]TAENLAAK_	LEDTLWAGLTDQHVKLPMGMTAENLAAK	95.2391	1057.19	3	b	1	358.161	Q8BWT1	THIM_MOUSE	3-ketoacyl-CoA thiolase, mitochondrial	Acaa2
2	_EIPLLK[+100]QFFQVPLNIPK_	_EIPLLK[Succinyl_1]QFFQVPLNIPK_	EIPLLKQFFQVPLNIPK	144.937	1062.61	6	y	1	681.429	Q9DCM2	GSTK1_MOUSE	Glutathione S-transferase kappa 1	Gstk1
3	_AC[+57]ASTGVIMS[+57]VNNSLYLGPILK[+100]FGSAQQK_	_AC[Carbamidomethyl_1]ASTGVIMS[Carbamidomethyl_1]VNNSLYLGPILK[Succinyl_1]FGSAQQK_	ACASTGVIMSVNNSLYLGPILKFGSAQQK	90.7119	1071.21	5	y	1	561.299	Q07417	ACADS_MOUSE	Short-chain specific acyl-CoA dehydrogenase, mitochondrial	Acads
3	_TFPTVNPSTGEVIC[+57]QVAEGNK[+100]EDVDKAVK_	_TFPTVNPSTGEVIC[Carbamidomethyl_1]QVAEGNK[Succinyl_1]EDVDKAVK_	TFPTVNPSTGEVICQVAEGNKEDVDKAVK	70.1246	1078.19	27	y	3	995.489	P47738	ALDH2_MOUSE	Aldehyde dehydrogenase, mitochondrial	Aldh2
2	_QIQDAIDMEK[+100]AQQALVQK_	_QIQDAIDMEK[Succinyl_1]AQQALVQK_	QIQDAIDMEKAQQALVQK	61.0061	1079.05	3	b	1	353.182	Q9CQQ7	AT5F1_MOUSE	ATP synthase F(0) complex subunit B1, mitochondrial	Atp5f1
2	_DFLAGGVAAAISK[+100]TAVAPIER_	_DFLAGGVAAAISK[Succinyl_1]TAVAPIER_	DFLAGGVAAAISKTAVAPIER	106.003	1079.08	4	y	1	514.298	P51881	ADT2_MOUSE	ADP/ATP translocase 2	Slc25a5
3	_IEFEGQSVDFVDPNKQNLIAEVSTK[+100]DVK_	_IEFEGQSVDFVDPNKQNLIAEVSTK[Succinyl_1]DVK_	IEFEGQSVDFVDPNKQNLIAEVSTKDVK	85.4973	1083.88	3	b	1	390.202	Q8C196	CPSM_MOUSE	Carbamoyl-phosphate synthase [ammonia], mitochondrial	Cps1
2	_VLAIHK[+100]QHLSPVDTAYFR_	_VLAIHK[Succinyl_1]QHLSPVDTAYFR_	VLAIHKQHLSPVDTAYFR	49.9804	1098.08	5	b	1	534.34	Q3UEG6	AGT2_MOUSE	Alanine--glyoxylate aminotransferase 2, mitochondrial	Agxt2
3	_WLPAPATFPVYDPASGAK[+100]LGTVADC[+57]GVPEAR_	_WLPAPATFPVYDPASGAK[Succinyl_1]LGTVADC[Carbamidomethyl_1]GVPEAR_	WLPAPATFPVYDPASGAKLGTVADCGVPEAR	101.058	1105.21	4	y	1	472.251	Q8BWF0	SSDH_MOUSE	Succinate-semialdehyde dehydrogenase, mitochondrial	Aldh5a1
2	_GC[+57]DPTIMGIGPVPAIN[+1]GALK[+100]K_	_GC[Carbamidomethyl_1]DPTIMGIGPVPAIN[Deamidated_1]GALK[Succinyl_1]K_	GCDPTIMGIGPVPAINGALKK	82.7333	1105.56	5	y	1	616.366
2	_GC[+57]DPTIMGIGPVPAIN[+1]GALKK[+100]_	_GC[Carbamidomethyl_1]DPTIMGIGPVPAIN[Deamidated_1]GALKK[Succinyl_1]_	GCDPTIMGIGPVPAINGALKK	82.7333	1105.56	5	y	1	616.366
3	_VGEGEHAILLLPGMLGSGK[+100]TDFAPQLQSLNK_	_VGEGEHAILLLPGMLGSGK[Succinyl_1]TDFAPQLQSLNK_	VGEGEHAILLLPGMLGSGKTDFAPQLQSLNK	111.392	1107.58	4	y	1	461.272	Q8R164	BPHL_MOUSE	Valacyclovir hydrolase	Bphl
2	_TNWFEPVGSEYK[+100]QVM[+16]QR_	_TNWFEPVGSEYK[Succinyl_1]QVM[Oxidation_1]QR_	TNWFEPVGSEYKQVMQR	66.0963	1108.01	3	b	1	402.177	Q9DBT9	M2GD_MOUSE	Dimethylglycine dehydrogenase, mitochondrial	Dmgdh
2	_MGLINK[+100]EEVLLPLDNPYGK_	_MGLINK[Succinyl_1]EEVLLPLDNPYGK_	MGLINKEEVLLPLDNPYGK	105.198	1122.09	4	y	1	464.25	P25688	URIC_MOUSE	Uricase	Uox
2	_K[+100]TVLGVPEVLLGILPGAGGTQR_	_K[Succinyl_1]TVLGVPEVLLGILPGAGGTQR_	KTVLGVPEVLLGILPGAGGTQR	135.419	1138.15	6	b	1	680.398	Q8BMS1	ECHA_MOUSE	Trifunctional enzyme subunit alpha, mitochondrial	Hadha
3	_AALSAGK[+100]VPPETIDSVIVGNVM[+16]QSSSDAAYLAR_	_AALSAGK[Succinyl_1]VPPETIDSVIVGNVM[Oxidation_1]QSSSDAAYLAR_	AALSAGKVPPETIDSVIVGNVMQSSSDAAYLAR	93.4893	1145.24	4	y	1	522.303	Q8BWT1	THIM_MOUSE	3-ketoacyl-CoA thiolase, mitochondrial	Acaa2
2	_LNVAPVSDIIEIK[+100]SPDTFVR_	_LNVAPVSDIIEIK[Succinyl_1]SPDTFVR_	LNVAPVSDIIEIKSPDTFVR	98.8033	1157.12	8	b	2	398.714	Q99LC5	ETFA_MOUSE	Electron transfer flavoprotein subunit alpha, mitochondrial	Etfa
2	_DPSGGPVSLDFVK[+100]NGEYALER_	_DPSGGPVSLDFVK[Succinyl_1]NGEYALER_	DPSGGPVSLDFVKNGEYALER	87.7669	1175.56	5	b	1	414.162	Q99LB7	SARDH_MOUSE	Sarcosine dehydrogenase, mitochondrial	Sardh
3	_EGSSHNWQHITDQIGMFC[+57]FTGLK[+100]PEQVER_	_EGSSHNWQHITDQIGMFC[Carbamidomethyl_1]FTGLK[Succinyl_1]PEQVER_	EGSSHNWQHITDQIGMFCFTGLKPEQVER	91.2696	1177.87	18	y	3	752.354	P05202	AATM_MOUSE	Aspartate aminotransferase, mitochondrial	Got2
2	_VVAAC[+57]AMPVMK[+100]GWNILTNSEK_	_VVAAC[Carbamidomethyl_1]AMPVMK[Succinyl_1]GWNILTNSEK_	VVAACAMPVMKGWNILTNSEK	108.061	1210.09	5	y	1	578.278	Q91VD9	NDUS1_MOUSE	NADH-ubiquinone oxidoreductase 75 kDa subunit, mitochondrial	Ndufs1
3	_LKPAFIK[+100]PYGTVTAANSSFLTDGASAMLIMSEDR_	_LKPAFIK[Succinyl_1]PYGTVTAANSSFLTDGASAMLIMSEDR_	LKPAFIKPYGTVTAANSSFLTDGASAMLIMSEDR	118.47	1234.95	4	y	1	506.221	Q99JY0	ECHB_MOUSE	Trifunctional enzyme subunit beta, mitochondrial	Hadhb
3	_LK[+100]PAFIKPYGTVTAANSSFLTDGASAM[+16]LIM[+16]SEDR_	_LK[Succinyl_1]PAFIKPYGTVTAANSSFLTDGASAM[Oxidation_1]LIM[Oxidation_1]SEDR_	LKPAFIKPYGTVTAANSSFLTDGASAMLIMSEDR	87.2781	1245.61	5	y	1	589.258	Q99JY0	ECHB_MOUSE	Trifunctional enzyme subunit beta, mitochondrial	Hadhb
3	_NVK[+100]PEDIKR_	_NVK[Succinyl_1]PEDIKR_	NVKPEDIKR	-17.4646	400.219	6	y	2	379.214	Q9DC61	MPPA_MOUSE	Mitochondrial-processing peptidase subunit alpha	Pmpca
3	_HLPK[+100]DPMFK_	_HLPK[Succinyl_1]DPMFK_	HLPKDPMFK	26.6749	404.874	5	b	2	337.169	Q9CZU6	CISY_MOUSE	Citrate synthase, mitochondrial	Cs
3	_TGSFK[+100]HLTVK_	_TGSFK[Succinyl_1]HLTVK_	TGSFKHLTVK	12.5091	406.556	3	y	1	347.229	Q9CPQ8	ATP5L_MOUSE	ATP synthase subunit g, mitochondrial	Atp5l
3	_LK[+100]TSVPFLGR_	_LK[Succinyl_1]TSVPFLGR_	LKTSVPFLGR	57.6142	406.568	5	b	2	306.174	Q99LB7	SARDH_MOUSE	Sarcosine dehydrogenase, mitochondrial	Sardh
4	_KNK[+100]IHTLEDFQR_	_KNK[Succinyl_1]IHTLEDFQR_	KNKIHTLEDFQR	20.9114	407.965	6	b	2	402.722	O08756	HCD2_MOUSE	3-hydroxyacyl-CoA dehydrogenase type-2	Hsd17b10
4	_K[+100]NKIHTLEDFQR_	_K[Succinyl_1]NKIHTLEDFQR_	KNKIHTLEDFQR	20.9114	407.965	6	b	2	402.722	O08756	HCD2_MOUSE	3-hydroxyacyl-CoA dehydrogenase type-2	Hsd17b10
3	_RFTMELAK[+100]K_	_RFTMELAK[Succinyl_1]K_	RFTMELAKK	25.6495	408.553	5	b	2	333.157	P26443	DHE3_MOUSE	Glutamate dehydrogenase 1, mitochondrial	Glud1
3	_HFPK[+100]HAAYR_	_HFPK[Succinyl_1]HAAYR_	HFPKHAAYR	-18.9849	409.54	3	y	1	409.219	Q9CPP6	NDUA5_MOUSE	NADH dehydrogenase [ubiquinone] 1 alpha subcomplex subunit 5	Ndufa5
3	_RAPLAPK[+100]HIK_	_RAPLAPK[Succinyl_1]HIK_	RAPLAPKHIK	-17.7927	410.915	3	b	1	325.198	Q99K67	AASS_MOUSE	Alpha-aminoadipic semialdehyde synthase, mitochondrial	Aass
3	_HIYIDK[+100]NTK_	_HIYIDK[Succinyl_1]NTK_	HIYIDKNTK	-3.47709	411.215	3	y	1	344.193	Q9WUM5	SUCA_MOUSE	Succinate--CoA ligase [ADP/GDP-forming] subunit alpha, mitochondrial	Suclg1
3	_K[+100]ELSEPSSTR_	_K[Succinyl_1]ELSEPSSTR_	KELSEPSSTR	-13.2371	411.87	6	y	2	330.153	Q8C196	CPSM_MOUSE	Carbamoyl-phosphate synthase [ammonia], mitochondrial	Cps1
4	_HHPSIQPTLEGGK[+100]R_	_HHPSIQPTLEGGK[Succinyl_1]R_	HHPSIQPTLEGGKR	-3.12127	414.967	11	b	4	300.156	Q6PF96;Q921G7	Q6PF96_MOUSE;ETFD_MOUSE	Electron transfer flavoprotein-ubiquinone oxidoreductase, mitochondrial;Electron transfer flavoprotein-ubiquinone oxidoreductase, mitochondrial	Etfdh
3	_NK[+100]IWYEHR_	_NK[Succinyl_1]IWYEHR_	NKIWYEHR	15.4641	415.872	5	y	2	387.172	P54071	IDHP_MOUSE	Isocitrate dehydrogenase [NADP], mitochondrial	Idh2
3	_KK[+100]EIYELAR_	_KK[Succinyl_1]EIYELAR_	KKEIYELAR	18.7792	417.231	3	y	1	359.24	Q9WVM8	AADAT_MOUSE	Kynurenine/alpha-aminoadipate aminotransferase, mitochondrial	Aadat
3	_K[+100]KEIYELAR_	_K[Succinyl_1]KEIYELAR_	KKEIYELAR	18.7792	417.231	3	y	1	359.24	Q9WVM8	AADAT_MOUSE	Kynurenine/alpha-aminoadipate aminotransferase, mitochondrial	Aadat
3	_K[+100]E[+22]LSEPSSTR_	_K[Succinyl_1]E[Cation:Na_1]LSEPSSTR_	KELSEPSSTR	-15.3342	419.197	6	y	2	330.153	Q8C196	CPSM_MOUSE	Carbamoyl-phosphate synthase [ammonia], mitochondrial	Cps1
3	_LIK[+100]EGDVVKR_	_LIK[Succinyl_1]EGDVVKR_	LIKEGDVVKR	-0.114175	419.578	8	y	3	344.189	Q03265	ATPA_MOUSE	ATP synthase subunit alpha, mitochondrial	Atp5a1
3	_LIKEGDVVK[+100]R_	_LIKEGDVVK[Succinyl_1]R_	LIKEGDVVKR	-3.12093	419.578	8	b	2	419.239	Q03265	ATPA_MOUSE	ATP synthase subunit alpha, mitochondrial	Atp5a1
3	_KGLEK[+100]NLGIGK_	_KGLEK[Succinyl_1]NLGIGK_	KGLEKNLGIGK	15.7638	419.578	3	y	1	317.218	P08249	MDHM_MOUSE	Malate dehydrogenase, mitochondrial	Mdh2
3	_VK[+100]SLNDITKR_	_VK[Succinyl_1]SLNDITKR_	VKSLNDITKR	13.1603	425.242	3	y	1	387.235	Q9DB20	ATPO_MOUSE	ATP synthase subunit O, mitochondrial	Atp5o
3	_K[+100]EEEVSNLVK_	_K[Succinyl_1]EEEVSNLVK_	KEEEVSNLVK	16.1105	425.554	5	b	2	358.161	Q3UXD9;Q99MZ7	Q3UXD9_MOUSE;PECR_MOUSE	Peroxisomal trans-2-enoyl-CoA reductase	Pecr
3	_HFYALLK[+100]QR_	_HFYALLK[Succinyl_1]QR_	HFYALLKQR	41.3222	425.9	3	b	1	430.187	A2ATU0	DHTK1_MOUSE	Probable 2-oxoglutarate dehydrogenase E1 component DHKTD1, mitochondrial	Dhtkd1
3	_FSQIC[+57]AK[+100]AVR_	_FSQIC[Carbamidomethyl_1]AK[Succinyl_1]AVR_	FSQICAKAVR	16.898	427.22	3	y	1	345.224	P56382	ATP5E_MOUSE	ATP synthase subunit epsilon, mitochondrial	Atp5e
3	_IK[+100]KWLEHAR_	_IK[Succinyl_1]KWLEHAR_	IKKWLEHAR	4.42043	427.575	3	y	1	383.215	Q8CHT0	AL4A1_MOUSE	Delta-1-pyrroline-5-carboxylate dehydrogenase, mitochondrial	Aldh4a1
3	_IKK[+100]WLEHAR_	_IKK[Succinyl_1]WLEHAR_	IKKWLEHAR	4.64383	427.575	3	y	1	383.215	Q8CHT0	AL4A1_MOUSE	Delta-1-pyrroline-5-carboxylate dehydrogenase, mitochondrial	Aldh4a1
3	_KTK[+100]VGSPPLEK_	_KTK[Succinyl_1]VGSPPLEK_	KTKVGSPPLEK	-11.9591	428.578	4	y	1	486.292	Q99JY0	ECHB_MOUSE	Trifunctional enzyme subunit beta, mitochondrial	Hadhb
4	_KHNLK[+100]LGFMSAFVK_	_KHNLK[Succinyl_1]LGFMSAFVK_	KHNLKLGFMSAFVK	72.685	430.737	6	y	2	341.683	Q9D2G2	ODO2_MOUSE	Dihydrolipoyllysine-residue succinyltransferase component of 2-oxoglutarate dehydrogenase complex, mitochondrial	Dlst
3	_KMMLDLNK[+100]AK_	_KMMLDLNK[Succinyl_1]AK_	KMMLDLNKAK	28.2527	431.23	5	y	2	337.198	Q99JY0	ECHB_MOUSE	Trifunctional enzyme subunit beta, mitochondrial	Hadhb
3	_LHHK[+100]PVMALR_	_LHHK[Succinyl_1]PVMALR_	LHHKPVMALR	4.94809	434.576	3	y	1	342.214
3	_C[+57]IEDLK[+100]LLAK_	_C[Carbamidomethyl_1]IEDLK[Succinyl_1]LLAK_	CIEDLKLLAK	61.8291	434.904	3	y	1	331.234	Q9CQQ7	AT5F1_MOUSE	ATP synthase F(0) complex subunit B1, mitochondrial	Atp5f1
3	_LRDEK[+100]GALFR_	_LRDEK[Succinyl_1]GALFR_	LRDEKGALFR	25.0276	435.57	5	b	2	362.685
3	_TLDILK[+100]HFPK_	_TLDILK[Succinyl_1]HFPK_	TLDILKHFPK	64.4168	437.915	3	y	1	391.234	Q9CPP6	NDUA5_MOUSE	NADH dehydrogenase [ubiquinone] 1 alpha subcomplex subunit 5	Ndufa5
3	_GQK[+100]VLDSGAPIK_	_GQK[Succinyl_1]VLDSGAPIK_	GQKVLDSGAPIK	15.4287	438.242	3	y	1	357.25	P56480	ATPB_MOUSE	ATP synthase subunit beta, mitochondrial	Atp5b
4	_HSAVK[+100]ALTGGIAHLFK_	_HSAVK[Succinyl_1]ALTGGIAHLFK_	HSAVKALTGGIAHLFK	74.3184	438.247	5	b	2	312.161	O08749	DLDH_MOUSE	Dihydrolipoyl dehydrogenase, mitochondrial	Dld
3	_DHPTAATK[+100]MSR_	_DHPTAATK[Succinyl_1]MSR_	DHPTAATKMSR	-25.048	438.875	5	y	2	361.679	E9QPD7;G5E8R3;Q05920	E9QPD7_MOUSE;G5E8R3_MOUSE;PYC_MOUSE	Pyruvate carboxylase;Pyruvate carboxylase;Pyruvate carboxylase, mitochondrial	Pcx;Pcx;Pc
3	_RPPEEK[+100]LMSK_	_RPPEEK[Succinyl_1]LMSK_	RPPEEKLMSK	0.789237	438.896	3	y	1	365.185	Q99K67	AASS_MOUSE	Alpha-aminoadipic semialdehyde synthase, mitochondrial	Aass
4	_FHADFLLQHVK[+100]GSR_	_FHADFLLQHVK[Succinyl_1]GSR_	FHADFLLQHVKGSR	52.7265	439.48	3	y	1	319.172	Q8R164	BPHL_MOUSE	Valacyclovir hydrolase	Bphl
4	_DKYK[+100]QIFLGGVDKR_	_DKYK[Succinyl_1]QIFLGGVDKR_	DKYKQIFLGGVDKR	44.103	442.491	6	y	2	316.18	P51881	ADT2_MOUSE	ADP/ATP translocase 2	Slc25a5
4	_TM[+16]GC[+57]LATTHSK[+100]AIHK_	_TM[Oxidation_1]GC[Carbamidomethyl_1]LATTHSK[Succinyl_1]AIHK_	TMGCLATTHSKAIHK	-18.9603	443.717	7	y	2	460.751	P61922	GABT_MOUSE	4-aminobutyrate aminotransferase, mitochondrial	Abat
3	_IGIMPGHIHK[+100]K_	_IGIMPGHIHK[Succinyl_1]K_	IGIMPGHIHKK	8.96071	444.248	5	y	2	381.716	Q9WUM5	SUCA_MOUSE	Succinate--CoA ligase [ADP/GDP-forming] subunit alpha, mitochondrial	Suclg1
3	_IGIMPGHIHKK[+100]_	_IGIMPGHIHKK[Succinyl_1]_	IGIMPGHIHKK	8.51111	444.248	5	y	2	381.716	Q9WUM5	SUCA_MOUSE	Succinate--CoA ligase [ADP/GDP-forming] subunit alpha, mitochondrial	Suclg1
3	_IIRDK[+100]GTMLGK_	_IIRDK[Succinyl_1]GTMLGK_	IIRDKGTMLGK	10.7761	444.583	3	y	1	317.218	Q8C196	CPSM_MOUSE	Carbamoyl-phosphate synthase [ammonia], mitochondrial	Cps1
3	_GK[+100]ISVNDFIIK_	_GK[Succinyl_1]ISVNDFIIK_	GKISVNDFIIK	71.244	445.25	3	y	1	373.281	Q8BMF4	ODP2_MOUSE	Dihydrolipoyllysine-residue acetyltransferase component of pyruvate dehydrogenase complex, mitochondrial	Dlat
2	_DVK[+100]VFGK_	_DVK[Succinyl_1]VFGK_	DVKVFGK	14.9697	446.742	5	y	2	339.695	Q8C196	CPSM_MOUSE	Carbamoyl-phosphate synthase [ammonia], mitochondrial	Cps1
3	_K[+100]SIAVNIKDPR_	_K[Succinyl_1]SIAVNIKDPR_	KSIAVNIKDPR	16.7792	447.589	9	b	3	351.198	Q7TNE1	SUCHY_MOUSE	Succinate--hydroxymethylglutarate CoA-transferase	Sugct
3	_K[+100]GDHYVLNGNK_	_K[Succinyl_1]GDHYVLNGNK_	KGDHYVLNGNK	-14.6045	448.89	3	y	1	318.177	Q9JHI5	IVD_MOUSE	Isovaleryl-CoA dehydrogenase, mitochondrial	Ivd
3	_MVAAVAC[+57]AK[+100]VPK_	_MVAAVAC[Carbamidomethyl_1]AK[Succinyl_1]VPK_	MVAAVACAKVPK	21.7118	448.905	3	b	1	302.153	Q3ULD5	MCCB_MOUSE	Methylcrotonoyl-CoA carboxylase beta chain, mitochondrial	Mccc2
2	_K[+100]NIPLGR_	_K[Succinyl_1]NIPLGR_	KNIPLGR	7.86119	449.261	3	y	1	345.224	Q91VT4	CBR4_MOUSE	Carbonyl reductase family member 4	Cbr4
3	_VNLAELFK[+100]GKK_	_VNLAELFK[Succinyl_1]GKK_	VNLAELFKGKK	64.1952	449.594	3	y	1	314.219	P99029;P99029-2	PRDX5_MOUSE	Peroxiredoxin-5, mitochondrial;Isoform Cytoplasmic+peroxisomal of Peroxiredoxin-5, mitochondrial	Prdx5
3	_KVNLAELFK[+100]GK_	_KVNLAELFK[Succinyl_1]GK_	KVNLAELFKGK	62.7942	449.594	3	b	1	342.214	P99029;P99029-2	PRDX5_MOUSE	Peroxiredoxin-5, mitochondrial;Isoform Cytoplasmic+peroxisomal of Peroxiredoxin-5, mitochondrial	Prdx5
3	_AAIK[+100]HALSAGYR_	_AAIK[Succinyl_1]HALSAGYR_	AAIKHALSAGYR	11.8618	453.246	3	y	1	395.204	B1AXW3;Q9JII6	B1AXW3_MOUSE;AK1A1_MOUSE	Alcohol dehydrogenase [NADP(+)] (Fragment);Alcohol dehydrogenase [NADP(+)]	Akr1a1
3	_KATADNLIK[+100]QR_	_KATADNLIK[Succinyl_1]QR_	KATADNLIKQR	-4.22354	453.253	4	y	2	322.69	P42125	ECI1_MOUSE	Enoyl-CoA delta isomerase 1, mitochondrial	Eci1
3	_KHIYIDK[+100]NTK_	_KHIYIDK[Succinyl_1]NTK_	KHIYIDKNTK	-18.5143	453.914	3	y	1	362.203	Q9WUM5	SUCA_MOUSE	Succinate--CoA ligase [ADP/GDP-forming] subunit alpha, mitochondrial	Suclg1
3	_LKK[+100]NIHPWVK_	_LKK[Succinyl_1]NIHPWVK_	LKKNIHPWVK	14.884	454.935	5	y	2	324.684	Q8C196	CPSM_MOUSE	Carbamoyl-phosphate synthase [ammonia], mitochondrial	Cps1
3	_AIK[+100]LAANDFFR_	_AIK[Succinyl_1]LAANDFFR_	AIKLAANDFFR	72.7144	455.91	3	b	1	395.229	E9PV90;E9PY45;Q9D6M3	E9PV90_MOUSE;E9PY45_MOUSE;GHC1_MOUSE	Mitochondrial glutamate carrier 1 (Fragment);Mitochondrial glutamate carrier 1 (Fragment);Mitochondrial glutamate carrier 1	Slc25a22
3	_SKK[+100]GIEESLKR_	_SKK[Succinyl_1]GIEESLKR_	SKKGIEESLKR	-13.6075	458.924	6	b	2	372.2	Q61425	HCDH_MOUSE	Hydroxyacyl-coenzyme A dehydrogenase, mitochondrial	Hadh
5	_RKEEEHMIDWVEK[+100]HVVK_	_RKEEEHMIDWVEK[Succinyl_1]HVVK_	RKEEEHMIDWVEKHVVK	57.2777	459.235	3	y	1	345.25	Q9CQQ7	AT5F1_MOUSE	ATP synthase F(0) complex subunit B1, mitochondrial	Atp5f1
3	_DC[+57]K[+100]VNKEVER_	_DC[Carbamidomethyl_1]K[Succinyl_1]VNKEVER_	DCKVNKEVER	-25.3759	459.554	3	y	1	403.23	Q9D172	ES1_MOUSE	ES1 protein homolog, mitochondrial	D10Jhu81e
4	_KGK[+100]NSSVGLIQLNRPK_	_KGK[Succinyl_1]NSSVGLIQLNRPK_	KGKNSSVGLIQLNRPK	18.0801	460.517	5	b	2	308.158	Q8BH95	ECHM_MOUSE	Enoyl-CoA hydratase, mitochondrial	Echs1
2	_K[+100]GEDFVK_	_K[Succinyl_1]GEDFVK_	KGEDFVK	-3.87928	461.729	3	y	1	393.25	P08249	MDHM_MOUSE	Malate dehydrogenase, mitochondrial	Mdh2
3	_GTK[+100]NRPGNALEK_	_GTK[Succinyl_1]NRPGNALEK_	GTKNRPGNALEK	-31.2799	462.244	9	y	2	499.773	Q9CZ13	QCR1_MOUSE	Cytochrome b-c1 complex subunit 1, mitochondrial	Uqcrc1
3	_QAK[+100]VLENAEGAR_	_QAK[Succinyl_1]VLENAEGAR_	QAKVLENAEGAR	2.5084	462.572	3	y	1	303.178	P38647	GRP75_MOUSE	Stress-70 protein, mitochondrial	Hspa9
4	_TDFDKNK[+100]IWYEHR_	_TDFDKNK[Succinyl_1]IWYEHR_	TDFDKNKIWYEHR	31.7523	463.722	8	y	4	312.156	P54071	IDHP_MOUSE	Isocitrate dehydrogenase [NADP], mitochondrial	Idh2
2	_AGVK[+100]INPK_	_AGVK[Succinyl_1]INPK_	AGVKINPK	-14.8015	463.769	3	y	1	341.182	P26443	DHE3_MOUSE	Glutamate dehydrogenase 1, mitochondrial	Glud1
3	_FKK[+100]IEEVIQR_	_FKK[Succinyl_1]IEEVIQR_	FKKIEEVIQR	30.9129	463.929	5	y	2	314.177	Q9CZS1	AL1B1_MOUSE	Aldehyde dehydrogenase X, mitochondrial	Aldh1b1
5	_EHGPVGLVHVGAHTNTTDK[+100]PR_	_EHGPVGLVHVGAHTNTTDK[Succinyl_1]PR_	EHGPVGLVHVGAHTNTTDKPR	6.79467	465.238	3	b	1	306.12	A2AS89	SPEB_MOUSE	Agmatinase, mitochondrial	Agmat
2	_VK[+100]VFSVR_	_VK[Succinyl_1]VFSVR_	VKVFSVR	27.5924	467.771	3	y	1	361.219	Q99LC5	ETFA_MOUSE	Electron transfer flavoprotein subunit alpha, mitochondrial	Etfa
3	_LAK[+100]DKEWQER_	_LAK[Succinyl_1]DKEWQER_	LAKDKEWQER	-0.994081	468.237	3	b	1	413.239
3	_SRLTSDSVK[+100]LAK_	_SRLTSDSVK[Succinyl_1]LAK_	SRLTSDSVKLAK	3.48678	468.928	3	y	1	331.234	E9QPD7;G5E8R3;Q05920	E9QPD7_MOUSE;G5E8R3_MOUSE;PYC_MOUSE	Pyruvate carboxylase;Pyruvate carboxylase;Pyruvate carboxylase, mitochondrial	Pcx;Pcx;Pc
4	_FIHVSHLNASMK[+100]SSSK_	_FIHVSHLNASMK[Succinyl_1]SSSK_	FIHVSHLNASMKSSSK	17.1425	468.987	5	y	2	318.664	A0A0R3P9C8;Q9DC69	A0A0R3P9C8_MOUSE;NDUA9_MOUSE	NADH dehydrogenase [ubiquinone] 1 alpha subcomplex subunit 9, mitochondrial;NADH dehydrogenase [ubiquinone] 1 alpha subcomplex subunit 9, mitochondrial	Ndufa9
3	_SGEYPFPLIK[+100]R_	_SGEYPFPLIK[Succinyl_1]R_	SGEYPFPLIKR	66.8591	469.582	5	y	2	363.729	P45952	ACADM_MOUSE	Medium-chain specific acyl-CoA dehydrogenase, mitochondrial	Acadm
3	_FKLNTK[+100]VTGATK_	_FKLNTK[Succinyl_1]VTGATK_	FKLNTKVTGATK	16.1669	469.933	3	y	1	319.198	O08749	DLDH_MOUSE	Dihydrolipoyl dehydrogenase, mitochondrial	Dld
3	_KIIQSAK[+100]TGSFK_	_KIIQSAK[Succinyl_1]TGSFK_	KIIQSAKTGSFK	3.94029	469.933	6	b	2	312.197	Q9CPQ8	ATP5L_MOUSE	ATP synthase subunit g, mitochondrial	Atp5l
2	_VLK[+100]DLPR_	_VLK[Succinyl_1]DLPR_	VLKDLPR	15.2095	470.777	5	y	2	364.701	E9QPD7;G5E8R3;Q05920	E9QPD7_MOUSE;G5E8R3_MOUSE;PYC_MOUSE	Pyruvate carboxylase;Pyruvate carboxylase;Pyruvate carboxylase, mitochondrial	Pcx;Pcx;Pc
4	_YKDAAKPVIELYK[+100]SR_	_YKDAAKPVIELYK[Succinyl_1]SR_	YKDAAKPVIELYKSR	32.5399	471.008	4	y	2	327.166	Q9WUR9	KAD4_MOUSE	Adenylate kinase 4, mitochondrial	Ak4
3	_K[+100]TAHIVLEDGTK_	_K[Succinyl_1]TAHIVLEDGTK_	KTAHIVLEDGTK	6.59087	471.252	3	y	1	305.182
3	_WDPDK[+100]TGDKPR_	_WDPDK[Succinyl_1]TGDKPR_	WDPDKTGDKPR	-7.56269	472.225	3	y	1	400.267	Q9CQA3	SDHB_MOUSE	Succinate dehydrogenase [ubiquinone] iron-sulfur subunit, mitochondrial	Sdhb
3	_VSK[+100]DASPGSPLEK_	_VSK[Succinyl_1]DASPGSPLEK_	VSKDASPGSPLEK	0.742687	472.24	6	b	2	335.656	P54869	HMCS2_MOUSE	Hydroxymethylglutaryl-CoA synthase, mitochondrial	Hmgcs2
4	_GK[+100]PDVVVKEDEEYKR_	_GK[Succinyl_1]PDVVVKEDEEYKR_	GKPDVVVKEDEEYKR	7.41286	473.492	3	y	1	466.277	Q8QZT1	THIL_MOUSE	Acetyl-CoA acetyltransferase, mitochondrial	Acat1
4	_GKPDVVVK[+100]EDEEYKR_	_GKPDVVVK[Succinyl_1]EDEEYKR_	GKPDVVVKEDEEYKR	0.207316	473.492	7	b	2	348.208	Q8QZT1	THIL_MOUSE	Acetyl-CoA acetyltransferase, mitochondrial	Acat1
2	_[+42]AEDIK[+100]TK_	_[Acetyl_1]AEDIK[Succinyl_1]TK_	AEDIKTK	-1.8876	473.74	3	b	1	358.124	P56391	CX6B1_MOUSE	Cytochrome c oxidase subunit 6B1	Cox6b1
3	_LLIGADGHK[+100]SGVR_	_LLIGADGHK[Succinyl_1]SGVR_	LLIGADGHKSGVR	13.7671	474.928	4	y	1	418.241	Q8R1S0	COQ6_MOUSE	Ubiquinone biosynthesis monooxygenase COQ6, mitochondrial	Coq6
2	_DK[+100]GTMLGK_	_DK[Succinyl_1]GTMLGK_	DKGTMLGK	-1.63669	475.237	3	y	1	317.218	Q8C196	CPSM_MOUSE	Carbamoyl-phosphate synthase [ammonia], mitochondrial	Cps1
3	_K[+100]YLLNC[+57]DNMR_	_K[Succinyl_1]YLLNC[Carbamidomethyl_1]DNMR_	KYLLNCDNMR	32.1103	476.22	3	y	1	420.202	Q8K411;Q8K411-2;Q8K411-3	PREP_MOUSE	Presequence protease, mitochondrial;Isoform 2 of Presequence protease, mitochondrial;Isoform 3 of Presequence protease, mitochondrial	Pitrm1
3	_VVDLLAPYAK[+100]GGK_	_VVDLLAPYAK[Succinyl_1]GGK_	VVDLLAPYAKGGK	59.0126	477.601	3	b	1	314.171	P56480	ATPB_MOUSE	ATP synthase subunit beta, mitochondrial	Atp5b
4	_TKAEK[+100]KGDEYVINGQK_	_TKAEK[Succinyl_1]KGDEYVINGQK_	TKAEKKGDEYVINGQK	-15.5494	477.748	3	b	1	301.187	P45952	ACADM_MOUSE	Medium-chain specific acyl-CoA dehydrogenase, mitochondrial	Acadm
3	_HSFC[+57]EVLK[+100]DAK_	_HSFC[Carbamidomethyl_1]EVLK[Succinyl_1]DAK_	HSFCEVLKDAK	31.4659	478.562	3	y	1	333.177	Q91VD9	NDUS1_MOUSE	NADH-ubiquinone oxidoreductase 75 kDa subunit, mitochondrial	Ndufs1
3	_K[+100]VMEAFEQAER_	_K[Succinyl_1]VMEAFEQAER_	KVMEAFEQAER	32.0745	479.894	3	y	1	375.199	P50136;Q3U3J1	ODBA_MOUSE;Q3U3J1_MOUSE	2-oxoisovalerate dehydrogenase subunit alpha, mitochondrial;2-oxoisovalerate dehydrogenase subunit alpha, mitochondrial	Bckdha
4	_VIAHGKDHPTAATK[+100]MSR_	_VIAHGKDHPTAATK[Succinyl_1]MSR_	VIAHGKDHPTAATKMSR	-28.9052	480.749	3	y	1	393.191	E9QPD7;G5E8R3;Q05920	E9QPD7_MOUSE;G5E8R3_MOUSE;PYC_MOUSE	Pyruvate carboxylase;Pyruvate carboxylase;Pyruvate carboxylase, mitochondrial	Pcx;Pcx;Pc
3	_VNC[+57]LAPGLIK[+100]TR_	_VNC[Carbamidomethyl_1]LAPGLIK[Succinyl_1]TR_	VNCLAPGLIKTR	40.6316	481.266	3	b	1	374.149	Q99LB2	DHRS4_MOUSE	Dehydrogenase/reductase SDR family member 4	Dhrs4
3	_IEGTPLETVQK[+100]K_	_IEGTPLETVQK[Succinyl_1]K_	IEGTPLETVQKK	22.5198	481.596	4	b	1	401.203	Q9CQZ6	NDUB3_MOUSE	NADH dehydrogenase [ubiquinone] 1 beta subcomplex subunit 3	Ndufb3
2	_LK[+100]TVFQK_	_LK[Succinyl_1]TVFQK_	LKTVFQK	16.4122	482.279	5	y	2	302.676	Q8QZT1	THIL_MOUSE	Acetyl-CoA acetyltransferase, mitochondrial	Acat1
3	_ADVVPK[+100]TAENFR_	_ADVVPK[Succinyl_1]TAENFR_	ADVVPKTAENFR	27.4326	482.912	4	b	1	367.198	Q99KR7	PPIF_MOUSE	Peptidyl-prolyl cis-trans isomerase F, mitochondrial	Ppif
3	_LAEQYAK[+100]ENGTK_	_LAEQYAK[Succinyl_1]ENGTK_	LAEQYAKENGTK	-11.4358	484.572	5	y	1	548.267	P11725	OTC_MOUSE	Ornithine carbamoyltransferase, mitochondrial	Otc
3	_ELLQSTHNK[+100]QR_	_ELLQSTHNK[Succinyl_1]QR_	ELLQSTHNKQR	-17.872	485.251	7	y	2	485.739	A0A0R4J1B9;G3UWJ4;G3UWM7;G3UWR5;G3UWZ6;G3UZC0;G3X9M0;Q9ER88;Q9ER88-2	A0A0R4J1B9_MOUSE;G3UWJ4_MOUSE;G3UWM7_MOUSE;G3UWR5_MOUSE;G3UWZ6_MOUSE;G3UZC0_MOUSE;G3X9M0_MOUSE;RT29_MOUSE;RT29_MOUSE	28S ribosomal protein S29, mitochondrial;28S ribosomal protein S29, mitochondrial (Fragment);28S ribosomal protein S29, mitochondrial (Fragment);28S ribosomal protein S29, mitochondrial (Fragment);28S ribosomal protein S29, mitochondrial (Fragment);28S ribosomal protein S29, mitochondrial (Fragment);28S ribosomal protein S29, mitochondrial;28S ribosomal protein S29, mitochondrial;Isoform 2 of 28S…	Dap3
3	_VVHVNGFGK[+100]ITGK_	_VVHVNGFGK[Succinyl_1]ITGK_	VVHVNGFGKITGK	30.0336	485.937	3	y	1	305.182	O08749	DLDH_MOUSE	Dihydrolipoyl dehydrogenase, mitochondrial	Dld
4	_HLHSK[+100]GFLVFAGC[+57]LMK_	_HLHSK[Succinyl_1]GFLVFAGC[Carbamidomethyl_1]LMK_	HLHSKGFLVFAGCLMK	81.1288	487.001	7	b	2	454.225	Q80XN0	BDH_MOUSE	D-beta-hydroxybutyrate dehydrogenase, mitochondrial	Bdh1
2	_SGLK[+100]DPEK_	_SGLK[Succinyl_1]DPEK_	SGLKDPEK	-20.5875	487.245	3	y	1	373.208	Q80XN0	BDH_MOUSE	D-beta-hydroxybutyrate dehydrogenase, mitochondrial	Bdh1
3	_DFGSFEK[+100]FKEK_	_DFGSFEK[Succinyl_1]FKEK_	DFGSFEKFKEK	44.7035	487.901	3	b	1	320.124	P09671	SODM_MOUSE	Superoxide dismutase [Mn], mitochondrial	Sod2
3	_HTLSYVDIK[+100]TGK_	_HTLSYVDIK[Succinyl_1]TGK_	HTLSYVDIKTGK	29.7751	487.924	3	y	1	305.182	Q8K2B3	SDHA_MOUSE	Succinate dehydrogenase [ubiquinone] flavoprotein subunit, mitochondrial	Sdha
3	_SALRDEK[+100]GALFR_	_SALRDEK[Succinyl_1]GALFR_	SALRDEKGALFR	38.5486	488.26	6	y	2	396.224	Q9QYR9	ACOT2_MOUSE	Acyl-coenzyme A thioesterase 2, mitochondrial	Acot2
3	_VK[+100]LLLQVQHASK_	_VK[Succinyl_1]LLLQVQHASK_	VKLLLQVQHASK	37.6536	488.624	3	y	1	305.182	P51881	ADT2_MOUSE	ADP/ATP translocase 2	Slc25a5
3	_AK[+100]TAHIVLED[-18]GTK_	_AK[Succinyl_1]TAHIVLED[Dehydrated_1]GTK_	AKTAHIVLEDGTK	10.3997	488.928	5	b	2	305.153	Q8C196	CPSM_MOUSE	Carbamoyl-phosphate synthase [ammonia], mitochondrial	Cps1
3	_SAAVAK[+100]QALAHGLK_	_SAAVAK[Succinyl_1]QALAHGLK_	SAAVAKQALAHGLK	28.1598	488.944	9	b	3	308.171	Q99KI0	ACON_MOUSE	Aconitate hydratase, mitochondrial	Aco2
3	_NTK[+100]IIC[+57]QGFTGK_	_NTK[Succinyl_1]IIC[Carbamidomethyl_1]QGFTGK_	NTKIICQGFTGK	29.0416	489.582	3	y	1	305.182	Q9WUM5	SUCA_MOUSE	Succinate--CoA ligase [ADP/GDP-forming] subunit alpha, mitochondrial	Suclg1
4	_FKDIFQEIFDK[+100]HYK_	_FKDIFQEIFDK[Succinyl_1]HYK_	FKDIFQEIFDKHYK	93.1024	490.248	6	b	2	390.208	P54071	IDHP_MOUSE	Isocitrate dehydrogenase [NADP], mitochondrial	Idh2
2	_GITK[+100]LGYK_	_GITK[Succinyl_1]LGYK_	GITKLGYK	16.1705	490.277	3	y	1	367.198	Q99K67	AASS_MOUSE	Alpha-aminoadipic semialdehyde synthase, mitochondrial	Aass
4	_HAHGDQYK[+100]ATDFVVDR_	_HAHGDQYK[Succinyl_1]ATDFVVDR_	HAHGDQYKATDFVVDR	24.3054	490.48	5	y	2	318.179	P54071	IDHP_MOUSE	Isocitrate dehydrogenase [NADP], mitochondrial	Idh2
3	_FC[+57]YADK[+100]ALLNR_	_FC[Carbamidomethyl_1]YADK[Succinyl_1]ALLNR_	FCYADKALLNR	47.7021	490.906	3	y	1	385.219	Q8CHT0	AL4A1_MOUSE	Delta-1-pyrroline-5-carboxylate dehydrogenase, mitochondrial	Aldh4a1
3	_ALAK[+100]DKEWQER_	_ALAK[Succinyl_1]DKEWQER_	ALAKDKEWQER	4.048	491.916	3	y	1	415.194	Q9CQE1	NPS3B_MOUSE	Protein NipSnap homolog 3B	Nipsnap3b
3	_QK[+100]GEYLPLLQGK_	_QK[Succinyl_1]GEYLPLLQGK_	QKGEYLPLLQGK	61.9473	491.936	3	y	1	314.182	P11725	OTC_MOUSE	Ornithine carbamoyltransferase, mitochondrial	Otc
3	_RSVDEGLLDSK[+100]R_	_RSVDEGLLDSK[Succinyl_1]R_	RSVDEGLLDSKR	17.4965	492.255	3	y	1	490.262	A2AS89	SPEB_MOUSE	Agmatinase, mitochondrial	Agmat
2	_IVLVPSKK[+100]_	_IVLVPSKK[Succinyl_1]_	IVLVPSKK	24.5539	492.31	3	b	1	326.244	Q9DBG1	CP27A_MOUSE	Sterol 26-hydroxylase, mitochondrial	Cyp27a1
2	_IVLVPSK[+100]K_	_IVLVPSK[Succinyl_1]K_	IVLVPSKK	25.1176	492.31	3	b	1	326.244	Q9DBG1	CP27A_MOUSE	Sterol 26-hydroxylase, mitochondrial	Cyp27a1
3	_NK[+100]LIENTDAAC[+57]K_	_NK[Succinyl_1]LIENTDAAC[Carbamidomethyl_1]K_	NKLIENTDAACK	5.44461	492.905	3	y	1	378.181	Q9DCM2	GSTK1_MOUSE	Glutathione S-transferase kappa 1	Gstk1
3	_SSSEDK[+100]ITVHFK_	_SSSEDK[Succinyl_1]ITVHFK_	SSSEDKITVHFK	26.6562	493.244	9	b	3	344.157	P46656	ADX_MOUSE	Adrenodoxin, mitochondrial	Fdx1
2	_DALQK[+100]ALK_	_DALQK[Succinyl_1]ALK_	DALQKALK	18.6611	493.779	3	b	1	300.155	Q8CHT0	AL4A1_MOUSE	Delta-1-pyrroline-5-carboxylate dehydrogenase, mitochondrial	Aldh4a1
3	_SMVAAAVTYSK[+100]PR_	_SMVAAAVTYSK[Succinyl_1]PR_	SMVAAAVTYSKPR	32.1103	494.254	3	b	1	318.148
2	_EALEAAK[+100]R_	_EALEAAK[Succinyl_1]R_	EALEAAKR	-17.7665	494.259	4	b	1	425.203	Q9Z2I8	SUCB2_MOUSE	Succinate--CoA ligase [GDP-forming] subunit beta, mitochondrial	Suclg2
3	_HVVK[+100]SISVQQEK_	_HVVK[Succinyl_1]SISVQQEK_	HVVKSISVQQEK	-2.8759	494.603	5	b	2	317.171	Q9CQQ7	AT5F1_MOUSE	ATP synthase F(0) complex subunit B1, mitochondrial	Atp5f1
3	_GWYQYDK[+100]PLGR_	_GWYQYDK[Succinyl_1]PLGR_	GWYQYDKPLGR	47.3885	494.905	3	y	1	345.224	Q9DBM2	ECHP_MOUSE	Peroxisomal bifunctional enzyme	Ehhadh
3	_AK[+100]TAHIVLEDGTK_	_AK[Succinyl_1]TAHIVLEDGTK_	AKTAHIVLEDGTK	16.1669	494.931	3	y	1	305.182	Q8C196	CPSM_MOUSE	Carbamoyl-phosphate synthase [ammonia], mitochondrial	Cps1
3	_HLDMADLEAK[+100]LK_	_HLDMADLEAK[Succinyl_1]LK_	HLDMADLEAKLK	68.3409	495.254	7	y	3	300.168	O88986	KBL_MOUSE	2-amino-3-ketobutyrate coenzyme A ligase, mitochondrial	Gcat
2	_VLK[+100]YAGLK_	_VLK[Succinyl_1]YAGLK_	VLKYAGLK	23.2275	496.295	3	y	1	317.218	Q8QZT1	THIL_MOUSE	Acetyl-CoA acetyltransferase, mitochondrial	Acat1
3	_K[+100]EWDLKPMADR_	_K[Succinyl_1]EWDLKPMADR_	KEWDLKPMADR	35.127	496.91	3	y	1	361.183	Q8CHT0	AL4A1_MOUSE	Delta-1-pyrroline-5-carboxylate dehydrogenase, mitochondrial	Aldh4a1
3	_VAASSAK[+100]MGLVETK_	_VAASSAK[Succinyl_1]MGLVETK_	VAASSAKMGLVETK	27.0571	497.929	4	b	1	329.182	A0A0R4J023;Q9JLZ3	A0A0R4J023_MOUSE;AUHM_MOUSE	Methylglutaconyl-CoA hydratase, mitochondrial;Methylglutaconyl-CoA hydratase, mitochondrial	Auh
4	_LRDNGLLAK[+100]PTHGDIIR_	_LRDNGLLAK[Succinyl_1]PTHGDIIR_	LRDNGLLAKPTHGDIIR	34.776	498.027	6	b	2	335.188	P29758	OAT_MOUSE	Ornithine aminotransferase, mitochondrial	Oat
4	_TLK[+100]GLNSDSVTEETLRK_	_TLK[Succinyl_1]GLNSDSVTEETLRK_	TLKGLNSDSVTEETLRK	31.5196	498.513	3	b	1	425.239	Q8C196	CPSM_MOUSE	Carbamoyl-phosphate synthase [ammonia], mitochondrial	Cps1
3	_HQILPK[+100]DQWTK_	_HQILPK[Succinyl_1]DQWTK_	HQILPKDQWTK	28.7167	498.596	3	b	1	361.198	Q9CQB4;Q9D855	Q9CQB4_MOUSE;QCR7_MOUSE	Cytochrome b-c1 complex subunit 7	Uqcrb
3	_TAMK[+100]YNLGLDLR_	_TAMK[Succinyl_1]YNLGLDLR_	TAMKYNLGLDLR	66.5907	498.926	3	y	1	403.23	P26443	DHE3_MOUSE	Glutamate dehydrogenase 1, mitochondrial	Glud1
3	_LREELK[+100]PVALAR_	_LREELK[Succinyl_1]PVALAR_	LREELKPVALAR	33.3257	498.959	6	y	2	313.703	P53395	ODB2_MOUSE	Lipoamide acyltransferase component of branched-chain alpha-keto acid dehydrogenase complex, mitochondrial	Dbt
3	_DVAYQYVKK[+100]GAR_	_DVAYQYVKK[Succinyl_1]GAR_	DVAYQYVKKGAR	12.5396	499.928	4	y	1	531.289	Q8R2K3;Q9CYR0	Q8R2K3_MOUSE;SSBP_MOUSE	Single-stranded DNA-binding protein;Single-stranded DNA-binding protein, mitochondrial	Ssbp1
3	_K[+100]GDEC[+57]ELLGHNK_	_K[Succinyl_1]GDEC[Carbamidomethyl_1]ELLGHNK_	KGDECELLGHNK	1.44099	500.565	3	b	1	383.156	Q8BFR5;Q8BFR5-2	EFTU_MOUSE	Elongation factor Tu, mitochondrial;Isoform 2 of Elongation factor Tu, mitochondrial	Tufm
3	_KAEAQIAAK[+100]NLDK_	_KAEAQIAAK[Succinyl_1]NLDK_	KAEAQIAAKNLDK	-0.700481	500.607	3	b	1	311.171	P05202	AATM_MOUSE	Aspartate aminotransferase, mitochondrial	Got2
2	_HIVK[+100]EFK_	_HIVK[Succinyl_1]EFK_	HIVKEFK	-1.87438	500.777	5	b	1	707.372	P38647	GRP75_MOUSE	Stress-70 protein, mitochondrial	Hspa9
2	_C[+57]PK[+100]VIGVK_	_C[Carbamidomethyl_1]PK[Succinyl_1]VIGVK_	CPKVIGVK	4.81431	500.778	3	y	1	303.203	Q99KI0	ACON_MOUSE	Aconitate hydratase, mitochondrial	Aco2
3	_NK[+100]IHTLEDFQR_	_NK[Succinyl_1]IHTLEDFQR_	NKIHTLEDFQR	32.049	500.92	8	y	3	343.17	O08756	HCD2_MOUSE	3-hydroxyacyl-CoA dehydrogenase type-2	Hsd17b10
3	_K[+100]IAPYVAHNFNK_	_K[Succinyl_1]IAPYVAHNFNK_	KIAPYVAHNFNK	19.7862	501.265	3	b	1	395.229	E9QPD7;G5E8R3;Q05920	E9QPD7_MOUSE;G5E8R3_MOUSE;PYC_MOUSE	Pyruvate carboxylase;Pyruvate carboxylase;Pyruvate carboxylase, mitochondrial	Pcx;Pcx;Pc
2	_DVDK[+100]ALLK_	_DVDK[Succinyl_1]ALLK_	DVDKALLK	25.2089	501.279	3	y	1	373.281	P54869	HMCS2_MOUSE	Hydroxymethylglutaryl-CoA synthase, mitochondrial	Hmgcs2
3	_SKSDPIMLLK[+100]DR_	_SKSDPIMLLK[Succinyl_1]DR_	SKSDPIMLLKDR	49.9804	501.601	4	b	1	418.193	P35486	ODPA_MOUSE	Pyruvate dehydrogenase E1 component subunit alpha, somatic form, mitochondrial	Pdha1
3	_K[+100]EWDLKPM[+16]ADR_	_K[Succinyl_1]EWDLKPM[Oxidation_1]ADR_	KEWDLKPMADR	21.2381	502.242	5	y	2	303.139	Q8CHT0	AL4A1_MOUSE	Delta-1-pyrroline-5-carboxylate dehydrogenase, mitochondrial	Aldh4a1
3	_TVVC[+57]K[+100]DAEEAKR_	_TVVC[Carbamidomethyl_1]K[Succinyl_1]DAEEAKR_	TVVCKDAEEAKR	-20.1542	502.58	9	y	2	603.775
3	_LVHGQEGLDSAK[+100]R_	_LVHGQEGLDSAK[Succinyl_1]R_	LVHGQEGLDSAKR	-11.2596	503.927	3	y	1	474.267	Q8BYL4	SYYM_MOUSE	Tyrosine--tRNA ligase, mitochondrial	Yars2
3	_RM[+16]ELK[+100]ADQLYK_	_RM[Oxidation_1]ELK[Succinyl_1]ADQLYK_	RMELKADQLYK	13.0006	504.257	7	b	3	315.145	P35486	ODPA_MOUSE	Pyruvate dehydrogenase E1 component subunit alpha, somatic form, mitochondrial	Pdha1
3	_TAM[+16]K[+100]YNLGLDLR_	_TAM[Oxidation_1]K[Succinyl_1]YNLGLDLR_	TAMKYNLGLDLR	55.1035	504.257	3	y	1	403.23	P26443	DHE3_MOUSE	Glutamate dehydrogenase 1, mitochondrial	Glud1
2	_MIFAGIKK[+100]_	_MIFAGIKK[Succinyl_1]_	MIFAGIKK	42.8372	504.283	3	b	1	375.174	P62897	CYC_MOUSE	Cytochrome c, somatic	Cycs
2	_MIFAGIK[+100]KK_[-128]	_MIFAGIK[Succinyl_1]KK_[Lys-loss (Protein C-term)_1]	MIFAGIKKK	42.8372	504.283	3	y	1	357.213	P62897	CYC_MOUSE	Cytochrome c, somatic	Cycs
3	_PEQWK[+100]EIASVVK_	_PEQWK[Succinyl_1]EIASVVK_	PEQWKEIASVVK	66.0014	505.268	3	b	1	355.161	P05202	AATM_MOUSE	Aspartate aminotransferase, mitochondrial	Got2
4	_VLDSGAPIK[+100]IPVGPETLGR_	_VLDSGAPIK[Succinyl_1]IPVGPETLGR_	VLDSGAPIKIPVGPETLGR	73.7647	505.533	3	b	1	328.187	P56480	ATPB_MOUSE	ATP synthase subunit beta, mitochondrial	Atp5b
3	_ISQLYGDLK[+100]HLK_	_ISQLYGDLK[Succinyl_1]HLK_	ISQLYGDLKHLK	48.1411	505.612	3	b	1	311.171	Q8K2B3	SDHA_MOUSE	Succinate dehydrogenase [ubiquinone] flavoprotein subunit, mitochondrial	Sdha
2	_LNVK[+100]PLAR_	_LNVK[Succinyl_1]PLAR_	LNVKPLAR	20.7148	505.803	3	b	1	327.203	Q8QZT1	THIL_MOUSE	Acetyl-CoA acetyltransferase, mitochondrial	Acat1
3	_ISAQDAK[+100]QAGLVSK_	_ISAQDAK[Succinyl_1]QAGLVSK_	ISAQDAKQAGLVSK	17.0135	505.939	3	y	1	333.213	Q8BH95	ECHM_MOUSE	Enoyl-CoA hydratase, mitochondrial	Echs1
2	_VK[+100]YFNIK_	_VK[Succinyl_1]YFNIK_	VKYFNIK	36.6691	506.279	4	b	2	311.15	A0A0M3HEQ0;A0A0U1RPV8;A0A0U1RQA4;J3QMN4;J3QMQ8;Q9JLT4;Q9JLT4-2;Q9JLT4-4	A0A0M3HEQ0_MOUSE;A0A0U1RPV8_MOUSE;A0A0U1RQA4_MOUSE;J3QMN4_MOUSE;J3QMQ8_MOUSE;TRXR2_MOUSE;TRXR2_MOUSE;TRXR2_MOUSE	Thioredoxin reductase 2, mitochondrial;Thioredoxin reductase 2, mitochondrial;Thioredoxin reductase 2, mitochondrial;Thioredoxin reductase 2, mitochondrial;Thioredoxin reductase 2, mitochondrial;Thioredoxin reductase 2, mitochondrial;Isoform 2 of Thioredoxin reductase 2, mitochondrial;Isoform 4 of Thioredoxin reductase 2, mitochondrial	Txnrd2
4	_HVVK[+100]SISVQQEKETIAK_	_HVVK[Succinyl_1]SISVQQEKETIAK_	HVVKSISVQQEKETIAK	11.4571	506.781	5	b	2	317.171	Q9CQQ7	AT5F1_MOUSE	ATP synthase F(0) complex subunit B1, mitochondrial	Atp5f1
3	_LIDYEK[+100]MVDHR_	_LIDYEK[Succinyl_1]MVDHR_	LIDYEKMVDHR	41.3103	506.913	3	b	1	342.202	Q99K67	AASS_MOUSE	Alpha-aminoadipic semialdehyde synthase, mitochondrial	Aass
3	_K[+100]VQQTVQDLFGR_	_K[Succinyl_1]VQQTVQDLFGR_	KVQQTVQDLFGR	56.1906	506.935	5	b	2	343.179
3	_EK[+100]EKVDLLFLGK_	_EK[Succinyl_1]EKVDLLFLGK_	EKEKVDLLFLGK	68.5712	506.952	3	y	1	317.218
3	_EKEK[+100]VDLLFLGK_	_EKEK[Succinyl_1]VDLLFLGK_	EKEKVDLLFLGK	68.5712	506.952	3	y	1	317.218
4	_SK[+100]HHAAYVNNLNATEEK_	_SK[Succinyl_1]HHAAYVNNLNATEEK_	SKHHAAYVNNLNATEEK	-10.7407	507.246	6	b	2	366.675
4	_HLPKDPMFK[+100]LVAQLYK_	_HLPKDPMFK[Succinyl_1]LVAQLYK_	HLPKDPMFKLVAQLYK	95.1178	507.78	3	y	1	423.26	Q9CZU6	CISY_MOUSE	Citrate synthase, mitochondrial	Cs
2	_SQVQLK[+100]GR_	_SQVQLK[Succinyl_1]GR_	SQVQLKGR	-13.7781	508.28	3	b	1	315.166
3	_PLPPLPEYGGK[+100]VR_	_PLPPLPEYGGK[Succinyl_1]VR_	PLPPLPEYGGKVR	51.7498	508.28	6	b	2	308.197
2	_SLALDLK[+100]R_	_SLALDLK[Succinyl_1]R_	SLALDLKR	39.1395	508.293	4	b	1	385.245	O09174	AMACR_MOUSE	Alpha-methylacyl-CoA racemase	Amacr
4	_ANLEK[+100]AQSELSGAADEAAR_	_ANLEK[Succinyl_1]AQSELSGAADEAAR_	ANLEKAQSELSGAADEAAR	40.1784	508.496	3	y	1	300.167	Q9D3D9	ATPD_MOUSE	ATP synthase subunit delta, mitochondrial	Atp5d
2	_GVITVK[+100]DGK_	_GVITVK[Succinyl_1]DGK_	GVITVKDGK	1.34713	508.785	3	y	1	319.161	P63038	CH60_MOUSE	60 kDa heat shock protein, mitochondrial	Hspd1
2	_ATLK[+100]DITR_	_ATLK[Succinyl_1]DITR_	ATLKDITR	15.0297	509.282	5	y	2	366.698	Q8C2Q8	Q8C2Q8_MOUSE	ATP synthase subunit gamma	Atp5c1
3	_AVK[+100]ALTGGIAHLFK_	_AVK[Succinyl_1]ALTGGIAHLFK_	AVKALTGGIAHLFK	70.0499	509.296	3	b	1	399.224
3	_LMDKVELLLPKK[+100]_	_LMDKVELLLPKK[Succinyl_1]_	LMDKVELLLPKK	61.4897	509.634	8	b	2	471.77	Q9D023	MPC2_MOUSE	Mitochondrial pyruvate carrier 2	Mpc2
3	_LMDKVELLLPK[+100]K_	_LMDKVELLLPK[Succinyl_1]K_	LMDKVELLLPKK	61.4897	509.634	8	b	2	471.77	Q9D023	MPC2_MOUSE	Mitochondrial pyruvate carrier 2	Mpc2
3	_DASHPQFK[+100]EIQK_	_DASHPQFK[Succinyl_1]EIQK_	DASHPQFKEIQK	9.56708	509.919	4	y	1	517.298	P85094	ISC2A_MOUSE	Isochorismatase domain-containing protein 2A	Isoc2a
2	_VDFSK[+100]VPK_	_VDFSK[Succinyl_1]VPK_	VDFSKVPK	21.8662	510.274	3	y	1	343.234	Q8QZT1	THIL_MOUSE	Acetyl-CoA acetyltransferase, mitochondrial	Acat1
3	_VKPDK[+100]SGVVTDGVK_	_VKPDK[Succinyl_1]SGVVTDGVK_	VKPDKSGVVTDGVK	-1.06187	510.279	3	y	1	303.203	Q9DCW4	ETFB_MOUSE	Electron transfer flavoprotein subunit beta	Etfb
3	_VK[+100]PDKSGVVTDGVK_	_VK[Succinyl_1]PDKSGVVTDGVK_	VKPDKSGVVTDGVK	-9.62527	510.279	3	y	1	303.203	Q9DCW4	ETFB_MOUSE	Electron transfer flavoprotein subunit beta	Etfb
3	_TPIKDAATGAVK[+100]EK_	_TPIKDAATGAVK[Succinyl_1]EK_	TPIKDAATGAVKEK	-6.10973	510.279	7	y	2	416.724	B1AR28;P50544	B1AR28_MOUSE;ACADV_MOUSE	Very long-chain-specific acyl-CoA dehydrogenase, mitochondrial;Very long-chain specific acyl-CoA dehydrogenase, mitochondrial	Acadvl
3	_HK[+100]TGPNLHGLFGRK_[-128]	_HK[Succinyl_1]TGPNLHGLFGRK_[Lys-loss (Protein C-term)_1]	HKTGPNLHGLFGRK	35.4397	511.936	7	y	2	343.69	P62897	CYC_MOUSE	Cytochrome c, somatic	Cycs
2	_IYK[+100]SDGIK_	_IYK[Succinyl_1]SDGIK_	IYKSDGIK	-6.05877	512.271	3	y	1	317.218	P51881	ADT2_MOUSE	ADP/ATP translocase 2	Slc25a5
3	_EKEK[+100]ADWSSLSR_	_EKEK[Succinyl_1]ADWSSLSR_	EKEKADWSSLSR	16.7965	512.583	3	b	1	369.177	P19783	COX41_MOUSE	Cytochrome c oxidase subunit 4 isoform 1, mitochondrial	Cox4i1
3	_NGLQK[+100]ASLDHTVR_	_NGLQK[Succinyl_1]ASLDHTVR_	NGLQKASLDHTVR	12.0821	513.602	4	b	1	413.214	Q9DBM2	ECHP_MOUSE	Peroxisomal bifunctional enzyme	Ehhadh
3	_[+57]HVVK[+100]SISVQQEK_	_[Carbamidomethyl_1]HVVK[Succinyl_1]SISVQQEK_	HVVKSISVQQEK	7.39987	513.611	4	b	2	311.171	Q9CQQ7	AT5F1_MOUSE	ATP synthase F(0) complex subunit B1, mitochondrial	Atp5f1
2	_YSYLK[+100]PR_	_YSYLK[Succinyl_1]PR_	YSYLKPR	14.3998	513.766	5	y	2	388.719	Q06185	ATP5I_MOUSE	ATP synthase subunit e, mitochondrial	Atp5i
3	_AK[+100]TAHIVLEDGTK[+57]_	_AK[Succinyl_1]TAHIVLEDGTK[Carbamidomethyl_1]_	AKTAHIVLEDGTK	8.45018	513.939	8	y	3	305.171	Q8C196	CPSM_MOUSE	Carbamoyl-phosphate synthase [ammonia], mitochondrial	Cps1
3	_[+57]AK[+100]TAHIVLEDGTK_	_[Carbamidomethyl_1]AK[Succinyl_1]TAHIVLEDGTK_	AKTAHIVLEDGTK	10.4838	513.939	3	y	1	305.182	Q8C196	CPSM_MOUSE	Carbamoyl-phosphate synthase [ammonia], mitochondrial	Cps1
3	_ILREEGPK[+100]ALWK_	_ILREEGPK[Succinyl_1]ALWK_	ILREEGPKALWK	39.8816	513.956	3	b	1	383.277	Q9QXX4	CMC2_MOUSE	Calcium-binding mitochondrial carrier protein Aralar2	Slc25a13
3	_TAHIVLEDGTK[+100]MK_	_TAHIVLEDGTK[Succinyl_1]MK_	TAHIVLEDGTKMK	18.1236	514.933	3	b	1	310.151	Q8C196	CPSM_MOUSE	Carbamoyl-phosphate synthase [ammonia], mitochondrial	Cps1
2	_K[+100]AEAQIAAK_	_K[Succinyl_1]AEAQIAAK_	KAEAQIAAK	-28.1704	515.282	7	y	1	730.409	P05202	AATM_MOUSE	Aspartate aminotransferase, mitochondrial	Got2
2	_AVIK[+100]ETLR_	_AVIK[Succinyl_1]ETLR_	AVIKETLR	13.1584	515.301	3	y	1	389.251	Q9DBG1	CP27A_MOUSE	Sterol 26-hydroxylase, mitochondrial	Cyp27a1
3	_QNLIAEVSTK[+100]DVK_	_QNLIAEVSTK[Succinyl_1]DVK_	QNLIAEVSTKDVK	46.5525	515.61	6	b	2	326.177	Q8C196	CPSM_MOUSE	Carbamoyl-phosphate synthase [ammonia], mitochondrial	Cps1
2	_NSK[+100]SLLLR_	_NSK[Succinyl_1]SLLLR_	NSKSLLLR	29.8733	515.798	3	y	1	384.261	P16332	MUTA_MOUSE	Methylmalonyl-CoA mutase, mitochondrial	Mut
3	_EKTFDK[+100]ILIANR_	_EKTFDK[Succinyl_1]ILIANR_	EKTFDKILIANR	44.892	516.619	3	y	1	343.172	Q91ZA3	PCCA_MOUSE	Propionyl-CoA carboxylase alpha chain, mitochondrial	Pcca
2	_MVQK[+100]SLAR_	_MVQK[Succinyl_1]SLAR_	MVQKSLAR	0.079582	516.779	4	y	1	446.272	P54869	HMCS2_MOUSE	Hydroxymethylglutaryl-CoA synthase, mitochondrial	Hmgcs2
2	_DIIFAVK[+100]K_	_DIIFAVK[Succinyl_1]K_	DIIFAVKK	49.3135	517.3	3	b	1	342.202	Q9D051	ODPB_MOUSE	Pyruvate dehydrogenase E1 component subunit beta, mitochondrial	Pdhb
3	_AKEIGFSDK[+100]QISK_	_AKEIGFSDK[Succinyl_1]QISK_	AKEIGFSDKQISK	14.6363	517.607	4	y	1	475.287	Q8C196	CPSM_MOUSE	Carbamoyl-phosphate synthase [ammonia], mitochondrial	Cps1
2	_DEK[+100]GALFR_	_DEK[Succinyl_1]GALFR_	DEKGALFR	29.393	518.259	6	y	2	396.224	Q9QYR9	ACOT2_MOUSE	Acyl-coenzyme A thioesterase 2, mitochondrial	Acot2
3	_LKNNK[+100]EYLEFR_	_LKNNK[Succinyl_1]EYLEFR_	LKNNKEYLEFR	31.2546	518.603	5	y	2	364.192	O55125	NIPS1_MOUSE	Protein NipSnap homolog 1	Nipsnap1
3	_TAAYVNAIEK[+100]VFK_	_TAAYVNAIEK[Succinyl_1]VFK_	TAAYVNAIEKVFK	91.3307	518.612	4	y	1	621.361	P26443	DHE3_MOUSE	Glutamate dehydrogenase 1, mitochondrial	Glud1
2	_SMK[+100]MVAAAK_	_SMK[Succinyl_1]MVAAAK_	SMKMVAAAK	0.843231	518.762	4	y	1	360.224	Q8C2Q8	Q8C2Q8_MOUSE	ATP synthase subunit gamma	Atp5c1
2	_EGFEK[+100]ISK_	_EGFEK[Succinyl_1]ISK_	EGFEKISK	8.9346	519.261	3	b	1	316.129	P63038	CH60_MOUSE	60 kDa heat shock protein, mitochondrial	Hspd1
3	_GNPTK[+100]VVAVDC[+57]GIK_	_GNPTK[Succinyl_1]VVAVDC[Carbamidomethyl_1]GIK_	GNPTKVVAVDCGIK	27.9586	519.936	4	y	1	477.249	Q8C196	CPSM_MOUSE	Carbamoyl-phosphate synthase [ammonia], mitochondrial	Cps1
3	_TAHIVLEDGTK[+100]M[+16]K_	_TAHIVLEDGTK[Succinyl_1]M[Oxidation_1]K_	TAHIVLEDGTKMK	11.5651	520.264	3	b	1	310.151	Q8C196	CPSM_MOUSE	Carbamoyl-phosphate synthase [ammonia], mitochondrial	Cps1
3	_EHC[+57]EQLEK[+100]C[+57]VK_	_EHC[Carbamidomethyl_1]EQLEK[Succinyl_1]C[Carbamidomethyl_1]VK_	EHCEQLEKCVK	-10.4034	520.566	3	y	1	406.212	P99028	QCR6_MOUSE	Cytochrome b-c1 complex subunit 6, mitochondrial	Uqcrh
3	_DDNGK[+100]PYVLPSVR_	_DDNGK[Succinyl_1]PYVLPSVR_	DDNGKPYVLPSVR	44.7412	520.595	3	y	1	361.219	P05202	AATM_MOUSE	Aspartate aminotransferase, mitochondrial	Got2
2	_NK[+100]LILIAR_	_NK[Succinyl_1]LILIAR_	NKLILIAR	49.1579	520.827	3	y	1	342.214	P61922	GABT_MOUSE	4-aminobutyrate aminotransferase, mitochondrial	Abat
3	_SISVQQEK[+100]ETIAK_	_SISVQQEK[Succinyl_1]ETIAK_	SISVQQEKETIAK	29.3308	520.942	3	y	1	331.234	Q9CQQ7	AT5F1_MOUSE	ATP synthase F(0) complex subunit B1, mitochondrial	Atp5f1
3	_QC[+57]VDHYNEIK[+100]R_	_QC[Carbamidomethyl_1]VDHYNEIK[Succinyl_1]R_	QCVDHYNEIKR	-5.09981	521.24	5	b	2	311.624	Q99LC3	NDUAA_MOUSE	NADH dehydrogenase [ubiquinone] 1 alpha subcomplex subunit 10, mitochondrial	Ndufa10
2	_GGLGLAGAK[+100]AK_	_GGLGLAGAK[Succinyl_1]AK_	GGLGLAGAKAK	9.82959	521.798	5	b	1	398.24	Q9DB77	QCR2_MOUSE	Cytochrome b-c1 complex subunit 2, mitochondrial	Uqcrc2
2	_LK[+100]TINVVR_	_LK[Succinyl_1]TINVVR_	LKTINVVR	24.2645	521.816	6	y	2	342.214	Q9DCS3	MECR_MOUSE	Trans-2-enoyl-CoA reductase, mitochondrial	Mecr
3	_KLEEEGEQFVKK[+100]_	_KLEEEGEQFVKK[Succinyl_1]_	KLEEEGEQFVKK	11.0698	521.935	5	y	2	375.213	P32020	NLTP_MOUSE	Non-specific lipid-transfer protein	Scp2
4	_PQTTLEQLQK[+100]LPSVFKK_	_PQTTLEQLQK[Succinyl_1]LPSVFKK_	PQTTLEQLQKLPSVFKK	74.0129	522.045	3	b	1	327.166	Q8BWT1	THIM_MOUSE	3-ketoacyl-CoA thiolase, mitochondrial	Acaa2
3	_KK[+100]VMEAFEQAER_	_KK[Succinyl_1]VMEAFEQAER_	KKVMEAFEQAER	25.5061	522.592	3	y	1	358.172	P50136;Q3U3J1	ODBA_MOUSE;Q3U3J1_MOUSE	2-oxoisovalerate dehydrogenase subunit alpha, mitochondrial;2-oxoisovalerate dehydrogenase subunit alpha, mitochondrial	Bckdha
3	_K[+100]KVMEAFEQAER_	_K[Succinyl_1]KVMEAFEQAER_	KKVMEAFEQAER	26.7599	522.592	3	y	1	358.172	P50136;Q3U3J1	ODBA_MOUSE;Q3U3J1_MOUSE	2-oxoisovalerate dehydrogenase subunit alpha, mitochondrial;2-oxoisovalerate dehydrogenase subunit alpha, mitochondrial	Bckdha
2	_NLLK[+100]MLSK_	_NLLK[Succinyl_1]MLSK_	NLLKMLSK	64.7403	523.799	3	b	1	324.192	A0A0R4J023;Q9JLZ3	A0A0R4J023_MOUSE;AUHM_MOUSE	Methylglutaconyl-CoA hydratase, mitochondrial;Methylglutaconyl-CoA hydratase, mitochondrial	Auh
2	_VFGK[+100]GNPTK_	_VFGK[Succinyl_1]GNPTK_	VFGKGNPTK	-2.76446	524.277	3	y	1	345.213	Q8C196	CPSM_MOUSE	Carbamoyl-phosphate synthase [ammonia], mitochondrial	Cps1
4	_AMK[+100]QVAGT[+57]MKLELAQYR_	_AMK[Succinyl_1]QVAGT[Carbamidomethyl_1]MKLELAQYR_	AMKQVAGTMKLELAQYR	21.9749	524.522	5	b	2	321.152	Q03265	ATPA_MOUSE	ATP synthase subunit alpha, mitochondrial	Atp5a1
3	_ALSC[+57]LYGK[+100]IYQR_	_ALSC[Carbamidomethyl_1]LYGK[Succinyl_1]IYQR_	ALSCLYGKIYQR	55.6859	524.601	3	y	1	466.241	A0A0G2JGE1;Q71RI9;Q71RI9-2	A0A0G2JGE1_MOUSE;KAT3_MOUSE;KAT3_MOUSE	Kynurenine--oxoglutarate transaminase 3 (Fragment);Kynurenine--oxoglutarate transaminase 3;Isoform 2 of Kynurenine--oxoglutarate transaminase 3	Kyat3
2	_M[+16]VQK[+100]SLAR_	_M[Oxidation_1]VQK[Succinyl_1]SLAR_	MVQKSLAR	-10.2434	524.776	3	y	1	359.24	P54869	HMCS2_MOUSE	Hydroxymethylglutaryl-CoA synthase, mitochondrial	Hmgcs2
3	_IHMGNC[+57]AENTAK[+100]K_	_IHMGNC[Carbamidomethyl_1]AENTAK[Succinyl_1]K_	IHMGNCAENTAKK	-22.0435	525.241	6	b	2	357.147	Q8QZT1	THIL_MOUSE	Acetyl-CoA acetyltransferase, mitochondrial	Acat1
2	_K[+100]AGIFQSAK_	_K[Succinyl_1]AGIFQSAK_	KAGIFQSAK	12.5783	525.285	5	b	2	300.163	Q9CPQ1	COX6C_MOUSE	Cytochrome c oxidase subunit 6C	Cox6c
5	_HHAAYVNNLNATEEK[+100]YHEALAK_	_HHAAYVNNLNATEEK[Succinyl_1]YHEALAK_	HHAAYVNNLNATEEKYHEALAK	32.164	525.457	3	b	1	328.152	P09671	SODM_MOUSE	Superoxide dismutase [Mn], mitochondrial	Sod2
3	_YKGYSK[+100]ALNGFVK_	_YKGYSK[Succinyl_1]ALNGFVK_	YKGYSKALNGFVK	36.563	525.612	3	b	1	349.187	Q99K67	AASS_MOUSE	Alpha-aminoadipic semialdehyde synthase, mitochondrial	Aass
2	_DALK[+100]TEFK_	_DALK[Succinyl_1]TEFK_	DALKTEFK	22.2824	526.269	3	b	1	300.155	P56382	ATP5E_MOUSE	ATP synthase subunit epsilon, mitochondrial	Atp5e
2	_AYGK[+100]NALSK_	_AYGK[Succinyl_1]NALSK_	AYGKNALSK	-7.49772	526.275	3	y	1	347.229	A0A0R4J023;Q9JLZ3	A0A0R4J023_MOUSE;AUHM_MOUSE	Methylglutaconyl-CoA hydratase, mitochondrial;Methylglutaconyl-CoA hydratase, mitochondrial	Auh
2	_K[+100]ALTSFER_	_K[Succinyl_1]ALTSFER_	KALTSFER	19.7862	526.275	3	b	1	413.239	Q8BMS1	ECHA_MOUSE	Trifunctional enzyme subunit alpha, mitochondrial	Hadha
3	_TSK[+100]DTTASAVAVGLR_	_TSK[Succinyl_1]DTTASAVAVGLR_	TSKDTTASAVAVGLR	28.2681	526.277	3	y	1	328.198	Q8BMS1	ECHA_MOUSE	Trifunctional enzyme subunit alpha, mitochondrial	Hadha
2	_K[+100]HLPESLK_	_K[Succinyl_1]HLPESLK_	KHLPESLK	1.4731	526.293	3	y	1	347.229	Q9DCY0	KEG1_MOUSE	Glycine N-acyltransferase-like protein Keg1	Keg1
3	_MRDILNMDK[+100]TLK_	_MRDILNMDK[Succinyl_1]TLK_	MRDILNMDKTLK	48.7809	526.606	3	y	1	361.245	Q8C196	CPSM_MOUSE	Carbamoyl-phosphate synthase [ammonia], mitochondrial	Cps1
2	_SMK[+100]M[+16]VAAAK_	_SMK[Succinyl_1]M[Oxidation_1]VAAAK_	SMKMVAAAK	-18.4618	526.759	6	y	1	606.328	Q8C2Q8	Q8C2Q8_MOUSE	ATP synthase subunit gamma	Atp5c1
2	_SMGLGSK[+100]FK_	_SMGLGSK[Succinyl_1]FK_	SMGLGSKFK	31.0087	527.766	4	b	1	389.185
3	_TQPPPK[+100]LPVGPSHK_	_TQPPPK[Succinyl_1]LPVGPSHK_	TQPPPKLPVGPSHK	10.0529	528.291	11	y	2	628.854	Q9Z1P6	NDUA7_MOUSE	NADH dehydrogenase [ubiquinone] 1 alpha subcomplex subunit 7	Ndufa7
4	_DVFLPK[+100]PSWGNHTPIFR_	_DVFLPK[Succinyl_1]PSWGNHTPIFR_	DVFLPKPSWGNHTPIFR	85.6885	528.523	3	b	1	362.171	P05202	AATM_MOUSE	Aspartate aminotransferase, mitochondrial	Got2
3	_HGAK[+100]GLDTPAFELK_	_HGAK[Succinyl_1]GLDTPAFELK_	HGAKGLDTPAFELK	41.2033	528.607	6	y	2	352.703	G5E823;Q99KK9	G5E823_MOUSE;SYHM_MOUSE	Histidyl-tRNA synthetase-like, isoform CRA_a;Probable histidine--tRNA ligase, mitochondrial	Hars2
3	_VLEK[+100]VTLVSAAPEK_	_VLEK[Succinyl_1]VTLVSAAPEK_	VLEKVTLVSAAPEK	46.0577	528.635	3	y	1	373.208	Q9CQR4	ACO13_MOUSE	Acyl-coenzyme A thioesterase 13	Acot13
2	_LTFK[+100]YER_	_LTFK[Succinyl_1]YER_	LTFKYER	29.2294	528.772	5	y	2	421.706	P26443	DHE3_MOUSE	Glutamate dehydrogenase 1, mitochondrial	Glud1
2	_STPLLLGK[+100]K_	_STPLLLGK[Succinyl_1]K_	STPLLLGKK	33.1485	528.819	7	b	2	332.705
2	_STPLLLGKK[+100]_	_STPLLLGKK[Succinyl_1]_	STPLLLGKK	33.1485	528.819	7	b	2	332.705
2	_VDAVIAELK[+100]_	_VDAVIAELK[Succinyl_1]_	VDAVIAELK	60.805	529.292	4	b	1	385.208
3	_HGK[+100]HYFIEVNSR_	_HGK[Succinyl_1]HYFIEVNSR_	HGKHYFIEVNSR	16.8371	529.595	6	y	2	350.193	E9QPD7;G5E8R3;Q05920	E9QPD7_MOUSE;G5E8R3_MOUSE;PYC_MOUSE	Pyruvate carboxylase;Pyruvate carboxylase;Pyruvate carboxylase, mitochondrial	Pcx;Pcx;Pc
2	_RVEN[+1]IAK[+100]K_	_RVEN[Deamidated_1]IAK[Succinyl_1]K_	RVENIAKK	64.7549	529.796	3	b	1	385.219	A2AP18;A2AP18-2;A2AP18-3;A2AP18-4;F7C3A0;H3BIW6;H3BK11	PLCH2_MOUSE;PLCH2_MOUSE;PLCH2_MOUSE;PLCH2_MOUSE;F7C3A0_MOUSE;H3BIW6_MOUSE;H3BK11_MOUSE	1-phosphatidylinositol 4,5-bisphosphate phosphodiesterase eta-2;Isoform 2 of 1-phosphatidylinositol 4,5-bisphosphate phosphodiesterase eta-2;Isoform 3 of 1-phosphatidylinositol 4,5-bisphosphate phosphodiesterase eta-2;Isoform 4 of 1-phosphatidylinositol 4,5-bisphosphate phosphodiesterase eta-2;Phosphoinositide phospholipase C;Phosphoinositide phospholipase C;Phosphoinositide phospholipase C (Frag…	Plch2
2	_RVEN[+1]IAKK[+100]_	_RVEN[Deamidated_1]IAKK[Succinyl_1]_	RVENIAKK	65.0564	529.796	3	b	1	385.219	A2AP18;A2AP18-2;A2AP18-3;A2AP18-4;F7C3A0;H3BIW6;H3BK11	PLCH2_MOUSE;PLCH2_MOUSE;PLCH2_MOUSE;PLCH2_MOUSE;F7C3A0_MOUSE;H3BIW6_MOUSE;H3BK11_MOUSE	1-phosphatidylinositol 4,5-bisphosphate phosphodiesterase eta-2;Isoform 2 of 1-phosphatidylinositol 4,5-bisphosphate phosphodiesterase eta-2;Isoform 3 of 1-phosphatidylinositol 4,5-bisphosphate phosphodiesterase eta-2;Isoform 4 of 1-phosphatidylinositol 4,5-bisphosphate phosphodiesterase eta-2;Phosphoinositide phospholipase C;Phosphoinositide phospholipase C;Phosphoinositide phospholipase C (Frag…	Plch2
2	_MK[+100]LVEVIK_	_MK[Succinyl_1]LVEVIK_	MKLVEVIK	49.0607	530.31	6	y	2	342.221
3	_YDLLEK[+100]NINIVR_	_YDLLEK[Succinyl_1]NINIVR_	YDLLEKNINIVR	71.645	530.623	3	y	1	387.271	Q99KI0	ACON_MOUSE	Aconitate hydratase, mitochondrial	Aco2
3	_AQFEGIVTDLIK[+100]R_	_AQFEGIVTDLIK[Succinyl_1]R_	AQFEGIVTDLIKR	88.6425	530.623	4	y	2	315.203	P38647	GRP75_MOUSE	Stress-70 protein, mitochondrial	Hspa9
3	_KHTLSYVDIK[+100]TGK_	_KHTLSYVDIK[Succinyl_1]TGK_	KHTLSYVDIKTGK	17.592	530.623	3	y	1	305.182	Q8K2B3	SDHA_MOUSE	Succinate dehydrogenase [ubiquinone] flavoprotein subunit, mitochondrial	Sdha
2	_GVFIVAAK[+100]R_	_GVFIVAAK[Succinyl_1]R_	GVFIVAAKR	37.6726	530.811	3	b	1	304.166	Q8BWT1	THIM_MOUSE	3-ketoacyl-CoA thiolase, mitochondrial	Acaa2
3	_HNLK[+100]LGFMSAFVK_	_HNLK[Succinyl_1]LGFMSAFVK_	HNLKLGFMSAFVK	88.6425	531.282	5	y	1	551.319	Q9D2G2	ODO2_MOUSE	Dihydrolipoyllysine-residue succinyltransferase component of 2-oxoglutarate dehydrogenase complex, mitochondrial	Dlst
3	_GYLDKLEPSK[+100]ITK_	_GYLDKLEPSK[Succinyl_1]ITK_	GYLDKLEPSKITK	42.5999	531.291	9	b	3	335.175	Q03265	ATPA_MOUSE	ATP synthase subunit alpha, mitochondrial	Atp5a1
3	_VSC[+57]K[+100]DTPGFIVNR_	_VSC[Carbamidomethyl_1]K[Succinyl_1]DTPGFIVNR_	VSCKDTPGFIVNR	33.3812	531.596	3	b	1	330.112
3	_RYDDPEVQK[+100]DTK_	_RYDDPEVQK[Succinyl_1]DTK_	RYDDPEVQKDTK	-14.6308	531.918	3	b	1	435.199	P38647	GRP75_MOUSE	Stress-70 protein, mitochondrial	Hspa9
3	_MRDILNM[+16]DK[+100]TLK_	_MRDILNM[Oxidation_1]DK[Succinyl_1]TLK_	MRDILNMDKTLK	29.1828	531.937	3	y	1	361.245	Q8C196	CPSM_MOUSE	Carbamoyl-phosphate synthase [ammonia], mitochondrial	Cps1
3	_M[+16]RDILNMDK[+100]TLK_	_M[Oxidation_1]RDILNMDK[Succinyl_1]TLK_	MRDILNMDKTLK	39.0265	531.937	3	b	1	355.172	Q8C196	CPSM_MOUSE	Carbamoyl-phosphate synthase [ammonia], mitochondrial	Cps1
3	_ALDEATK[+100]YALDRK_	_ALDEATK[Succinyl_1]YALDRK_	ALDEATKYALDRK	25.2089	531.942	3	b	1	300.155	P45952	ACADM_MOUSE	Medium-chain specific acyl-CoA dehydrogenase, mitochondrial	Acadm
3	_QK[+100]LIHGGNEETLR_	_QK[Succinyl_1]LIHGGNEETLR_	QKLIHGGNEETLR	6.13478	532.278	8	b	3	311.159	P52825	CPT2_MOUSE	Carnitine O-palmitoyltransferase 2, mitochondrial	Cpt2
2	_LK[+100]EVVFTK_	_LK[Succinyl_1]EVVFTK_	LKEVVFTK	30.2303	532.305	3	y	1	395.229	Q99K67	AASS_MOUSE	Alpha-aminoadipic semialdehyde synthase, mitochondrial	Aass
2	_LSLLSK[+100]FR_	_LSLLSK[Succinyl_1]FR_	LSLLSKFR	71.8381	532.311	3	b	1	314.207	Q99JY0	ECHB_MOUSE	Trifunctional enzyme subunit beta, mitochondrial	Hadhb
4	_K[+100]ILSQWKPEDSKDPTKK_	_K[Succinyl_1]ILSQWKPEDSKDPTKK_	KILSQWKPEDSKDPTKK	14.2144	532.788	7	y	2	402.235	Q9WVM8	AADAT_MOUSE	Kynurenine/alpha-aminoadipate aminotransferase, mitochondrial	Aadat
2	_GLLGSSFK[+100]R_	_GLLGSSFK[Succinyl_1]R_	GLLGSSFKR	38.9831	532.79	4	b	1	341.218	Q91W43	GCSP_MOUSE	Glycine dehydrogenase (decarboxylating), mitochondrial	Gldc
3	_SDAPPLTLDGIK[+100]DR_	_SDAPPLTLDGIK[Succinyl_1]DR_	SDAPPLTLDGIKDR	52.3911	533.274	4	b	1	371.156
3	_ALTGGIAHLFK[+100]QNK_	_ALTGGIAHLFK[Succinyl_1]QNK_	ALTGGIAHLFKQNK	56.0612	533.295	10	b	3	322.18	O08749	DLDH_MOUSE	Dihydrolipoyl dehydrogenase, mitochondrial	Dld
2	_VK[+100]VLYESK_	_VK[Succinyl_1]VLYESK_	VKVLYESK	9.52647	533.295	3	y	1	345.177	Q8R1S0	COQ6_MOUSE	Ubiquinone biosynthesis monooxygenase COQ6, mitochondrial	Coq6
3	_GVAK[+100]VLVAQHDAYK_	_GVAK[Succinyl_1]VLVAQHDAYK_	GVAKVLVAQHDAYK	27.0158	533.623	3	y	1	381.213
2	_GASSFK[+100]ITR_	_GASSFK[Succinyl_1]ITR_	GASSFKITR	12.3062	533.78	5	y	2	382.719	Q9DB77	QCR2_MOUSE	Cytochrome b-c1 complex subunit 2, mitochondrial	Uqcrc2
3	_TAHIVLEDGTK[+100]MKG_	_TAHIVLEDGTK[Succinyl_1]MKG_	TAHIVLEDGTKMKG	18.2906	533.94	3	b	1	310.151
3	_[+57]TAHIVLEDGTK[+100]MK_	_[Carbamidomethyl_1]TAHIVLEDGTK[Succinyl_1]MK_	TAHIVLEDGTKMK	20.2962	533.94	3	b	1	367.172	Q8C196	CPSM_MOUSE	Carbamoyl-phosphate synthase [ammonia], mitochondrial	Cps1
2	_FTMELAK[+100]K_	_FTMELAK[Succinyl_1]K_	FTMELAKK	33.7632	534.276	3	b	1	362.153	P26443	DHE3_MOUSE	Glutamate dehydrogenase 1, mitochondrial	Glud1
3	_DAEEAK[+100]RVESQLK_	_DAEEAK[Succinyl_1]RVESQLK_	DAEEAKRVESQLK	16.2369	534.937	3	b	1	316.114	P05202	AATM_MOUSE	Aspartate aminotransferase, mitochondrial	Got2
3	_LYVPK[+100]SLW[+32]PQIK_	_LYVPK[Succinyl_1]SLW[Dioxidation_1]PQIK_	LYVPKSLWPQIK	77.3865	535.296	4	y	1	485.308	Q8CHT0	AL4A1_MOUSE	Delta-1-pyrroline-5-carboxylate dehydrogenase, mitochondrial	Aldh4a1
3	_GAQMLQMLEK[+100]SLR_	_GAQMLQMLEK[Succinyl_1]SLR_	GAQMLQMLEKSLR	98.9301	535.609	3	y	1	375.235
2	_AGIPK[+100]EEVK_	_AGIPK[Succinyl_1]EEVK_	AGIPKEEVK	0.0211007	535.79	6	y	2	415.219	Q8QZT1	THIL_MOUSE	Acetyl-CoA acetyltransferase, mitochondrial	Acat1
2	_ALWK[+100]GVAAR_	_ALWK[Succinyl_1]GVAAR_	ALWKGVAAR	34.055	536.301	4	b	2	300.163	Q9QXX4	CMC2_MOUSE	Calcium-binding mitochondrial carrier protein Aralar2	Slc25a13
2	_DFAPGKPLK[+100]_	_DFAPGKPLK[Succinyl_1]_	DFAPGKPLK	24.8722	536.787	3	b	1	334.14	Q99KI0	ACON_MOUSE	Aconitate hydratase, mitochondrial	Aco2
2	_DFAPGK[+100]PLK_	_DFAPGK[Succinyl_1]PLK_	DFAPGKPLK	22.6836	536.787	3	b	1	334.14	Q99KI0	ACON_MOUSE	Aconitate hydratase, mitochondrial	Aco2
2	_KLAYRPPK[+100]_	_KLAYRPPK[Succinyl_1]_	KLAYRPPK	-7.60128	536.811	3	y	1	441.234	Q9D0M3;Q9D0M3-2	CY1_MOUSE	Cytochrome c1, heme protein, mitochondrial;Isoform 2 of Cytochrome c1, heme protein, mitochondrial	Cyc1
2	_VVVVAK[+100]TTR_	_VVVVAK[Succinyl_1]TTR_	VVVVAKTTR	-0.666549	536.822	3	y	1	377.214	Q8C5H8;Q8C5H8-3;Q8C5H8-4;Z4YK42	NAKD2_MOUSE;NAKD2_MOUSE;NAKD2_MOUSE;Z4YK42_MOUSE	NAD kinase 2, mitochondrial;Isoform 3 of NAD kinase 2, mitochondrial;Isoform 4 of NAD kinase 2, mitochondrial;NAD kinase 2, mitochondrial	Nadk2
3	_K[+100]GEKNTIVTSYNR_	_K[Succinyl_1]GEKNTIVTSYNR_	KGEKNTIVTSYNR	2.20376	537.278	6	b	2	370.682	Q99KI0	ACON_MOUSE	Aconitate hydratase, mitochondrial	Aco2
3	_KGEK[+100]NTIVTSYNR_	_KGEK[Succinyl_1]NTIVTSYNR_	KGEKNTIVTSYNR	2.11602	537.278	6	b	2	370.682	Q99KI0	ACON_MOUSE	Aconitate hydratase, mitochondrial	Aco2
2	_K[+100]ATADNLIK_	_K[Succinyl_1]ATADNLIK_	KATADNLIK	5.57796	537.295	3	b	1	401.203	P42125	ECI1_MOUSE	Enoyl-CoA delta isomerase 1, mitochondrial	Eci1
2	_LENDK[+100]SIR_	_LENDK[Succinyl_1]SIR_	LENDKSIR	-15.6148	537.775	3	y	1	375.235	P42125	ECI1_MOUSE	Enoyl-CoA delta isomerase 1, mitochondrial	Eci1
2	_SNIK[+100]AAWGK_	_SNIK[Succinyl_1]AAWGK_	SNIKAAWGK	18.817	537.783	3	y	1	390.214	P01942;Q91VB8	HBA_MOUSE;Q91VB8_MOUSE	Hemoglobin subunit alpha;Alpha globin 1	Hba;Hba-a2
2	_VLGFVK[+100]LAK_	_VLGFVK[Succinyl_1]LAK_	VLGFVKLAK	59.5232	537.832	3	y	1	331.234	Q9JLJ2	AL9A1_MOUSE	4-trimethylaminobutyraldehyde dehydrogenase	Aldh9a1
3	_AHVYVEEVPWK[+100]R_	_AHVYVEEVPWK[Succinyl_1]R_	AHVYVEEVPWKR	45.2878	538.275	3	b	1	308.172	P25688	URIC_MOUSE	Uricase	Uox
4	_IIK[+100]PC[+57]NHVLSLSFPIRR_	_IIK[Succinyl_1]PC[Carbamidomethyl_1]NHVLSLSFPIRR_	IIKPCNHVLSLSFPIRR	63.5574	538.303	3	b	1	455.286	P26443	DHE3_MOUSE	Glutamate dehydrogenase 1, mitochondrial	Glud1
3	_MIAEAIPELK[+100]ASIK_	_MIAEAIPELK[Succinyl_1]ASIK_	MIAEAIPELKASIK	77.5633	538.632	4	y	1	418.266	P08249	MDHM_MOUSE	Malate dehydrogenase, mitochondrial	Mdh2
4	_VRVDEYDYSK[+100]PIQGQQK_	_VRVDEYDYSK[Succinyl_1]PIQGQQK_	VRVDEYDYSKPIQGQQK	23.1078	539.018	10	y	4	315.662	Q8K2B3	SDHA_MOUSE	Succinate dehydrogenase [ubiquinone] flavoprotein subunit, mitochondrial	Sdha
2	_K[+100]YLPESLK_	_K[Succinyl_1]YLPESLK_	KYLPESLK	27.8016	539.295	3	y	1	347.229	Q91XE0	GLYAT_MOUSE	Glycine N-acyltransferase	Glyat
2	_ALAMGYK[+100]PK_	_ALAMGYK[Succinyl_1]PK_	ALAMGYKPK	17.7078	539.784	3	y	1	472.277	Q99JY0	ECHB_MOUSE	Trifunctional enzyme subunit beta, mitochondrial	Hadhb
2	_GLK[+100]SGENFK_	_GLK[Succinyl_1]SGENFK_	GLKSGENFK	1.09184	540.272	3	b	1	399.224	Q99LC5	ETFA_MOUSE	Electron transfer flavoprotein subunit alpha, mitochondrial	Etfa
2	_MVAAAK[+100]YAR_	_MVAAAK[Succinyl_1]YAR_	MVAAAKYAR	1.97508	540.779	3	y	1	409.219	Q8C2Q8	Q8C2Q8_MOUSE	ATP synthase subunit gamma	Atp5c1
3	_AFAAGADIK[+100]EMQNR_	_AFAAGADIK[Succinyl_1]EMQNR_	AFAAGADIKEMQNR	34.9027	541.259	3	y	1	417.22	Q8BH95	ECHM_MOUSE	Enoyl-CoA hydratase, mitochondrial	Echs1
4	_HSK[+100]HHAAYVNNLNATEEK_	_HSK[Succinyl_1]HHAAYVNNLNATEEK_	HSKHHAAYVNNLNATEEK	-17.4011	541.511	7	b	2	435.204
2	_TYFLK[+100]PSK_	_TYFLK[Succinyl_1]PSK_	TYFLKPSK	31.0633	542.29	3	y	1	331.198	Q9CQE1	NPS3B_MOUSE	Protein NipSnap homolog 3B	Nipsnap3b
5	_KAQDEGHLSDIVPFKVPGK[+100]DTVTK_	_KAQDEGHLSDIVPFKVPGK[Succinyl_1]DTVTK_	KAQDEGHLSDIVPFKVPGKDTVTK	54.7153	542.688	6	b	2	315.148	Q99JY0	ECHB_MOUSE	Trifunctional enzyme subunit beta, mitochondrial	Hadhb
3	_M[+16]IAEAIPELK[+100]ASIK_	_M[Oxidation_1]IAEAIPELK[Succinyl_1]ASIK_	MIAEAIPELKASIK	67.0917	543.964	3	b	1	332.164	P08249	MDHM_MOUSE	Malate dehydrogenase, mitochondrial	Mdh2
4	_TMAEAVQNHVK[+100]SLNWGHR_	_TMAEAVQNHVK[Succinyl_1]SLNWGHR_	TMAEAVQNHVKSLNWGHR	45.0993	545.268	3	b	1	304.133	A0A0M3HEQ0;A0A0U1RPV8;A0A0U1RQA4;J3QMN4;J3QMQ8;Q9JLT4;Q9JLT4-2;Q9JLT4-4	A0A0M3HEQ0_MOUSE;A0A0U1RPV8_MOUSE;A0A0U1RQA4_MOUSE;J3QMN4_MOUSE;J3QMQ8_MOUSE;TRXR2_MOUSE;TRXR2_MOUSE;TRXR2_MOUSE	Thioredoxin reductase 2, mitochondrial;Thioredoxin reductase 2, mitochondrial;Thioredoxin reductase 2, mitochondrial;Thioredoxin reductase 2, mitochondrial;Thioredoxin reductase 2, mitochondrial;Thioredoxin reductase 2, mitochondrial;Isoform 2 of Thioredoxin reductase 2, mitochondrial;Isoform 4 of Thioredoxin reductase 2, mitochondrial	Txnrd2
2	_[+57]MVQK[+100]SLAR_	_[Carbamidomethyl_1]MVQK[Succinyl_1]SLAR_	MVQKSLAR	0.509917	545.29	5	b	2	357.168	P54869	HMCS2_MOUSE	Hydroxymethylglutaryl-CoA synthase, mitochondrial	Hmgcs2
3	_TSASHHPGK[+100]PLSGMK_	_TSASHHPGK[Succinyl_1]PLSGMK_	TSASHHPGKPLSGMK	-17.386	545.603	6	y	1	632.344	Q8BMS4	COQ3_MOUSE	Ubiquinone biosynthesis O-methyltransferase, mitochondrial	Coq3
3	_K[+100]VYFHTDAAQAVGK_	_K[Succinyl_1]VYFHTDAAQAVGK_	KVYFHTDAAQAVGK	19.5506	545.611	3	y	1	303.203	Q9Z1J3;Q9Z1J3-2	NFS1_MOUSE	Cysteine desulfurase, mitochondrial;Isoform Cytoplasmic of Cysteine desulfurase, mitochondrial	Nfs1
3	_[+57]MRDILNMDK[+100]TLK_	_[Carbamidomethyl_1]MRDILNMDK[Succinyl_1]TLK_	MRDILNMDKTLK	53.6834	545.613	3	y	1	361.245	Q8C196	CPSM_MOUSE	Carbamoyl-phosphate synthase [ammonia], mitochondrial	Cps1
2	_DK[+100]EWQER_	_DK[Succinyl_1]EWQER_	DKEWQER	-3.40087	545.744	3	y	1	415.194	Q9CQE1	NPS3B_MOUSE	Protein NipSnap homolog 3B	Nipsnap3b
2	_FENK[+100]VPEK_	_FENK[Succinyl_1]VPEK_	FENKVPEK	-7.62744	545.774	3	y	1	373.208
2	_SK[+100]EAWDAGK_	_SK[Succinyl_1]EAWDAGK_	SKEAWDAGK	-3.83027	546.254	4	y	1	390.198	Q8QZT1	THIL_MOUSE	Acetyl-CoA acetyltransferase, mitochondrial	Acat1
[truncated: 1,285 more rows]

## Sheet: Ack (AcK Search)
PrecursorCharge	IntModifiedPeptide	ModifiedPeptide	StrippedPeptide	iRT	PrecursorMz	FragmentNumber	FragmentType	FragmentCharge	FragmentMz	UniProtIds	Protein Name	ProteinDescription	Genes
[truncated: 2,990 more rows]

[truncated: 2 more sheets: SuK (AcK + SuK search), AcK (AcK + SuK search)]
