# Supplementary material for: Simultaneous Quantification of the Acetylome and Succinylome by ‘One‐Pot’ Affinity Enrichment
Source: Proteomics. 2018 Aug 19;18(17):1800123. doi: 10.1002/pmic.201800123 (PMC6175148; doi:10.1002/pmic.201800123)
Supplement: Supplementary file 8 — Supporting information. [file PMIC-18-na-s008.xlsx]

## Sheet: indiscriminate sites
UniProtIds	Genes	ModifiedPeptide_Ac_Su	ModifiedPeptide_masses	StrippedPeptide
Q9WVM8	Aadat	_ADTFSK[Ac/Su]TVSSGLR_	_ADTFSK[+42/+100]TVSSGLR_	ADTFSKTVSSGLR
Q9WVM8	Aadat	_FEDDLIK[Ac/Su]R_	_FEDDLIK[+42/+100]R_	FEDDLIKR
Q9WVM8	Aadat	_LAQLIK[Ac/Su]ESL_	_LAQLIK[+42/+100]ESL_	LAQLIKESL
Q99K67	Aass	_DSIK[Ac/Su]YAEIYGISSAHTLLR_	_DSIK[+42/+100]YAEIYGISSAHTLLR_	DSIKYAEIYGISSAHTLLR
Q99K67	Aass	_GITK[Ac/Su]LGYK_	_GITK[+42/+100]LGYK_	GITKLGYK
Q99K67	Aass	_KTDGVYDPVEYEK[Ac/Su]YPER_	_KTDGVYDPVEYEK[+42/+100]YPER_	KTDGVYDPVEYEKYPER
Q99K67	Aass	_LGYK[Ac/Su]VLIQPSNR_	_LGYK[+42/+100]VLIQPSNR_	LGYKVLIQPSNR
Q99K67	Aass	_LIDYEK[Ac/Su]MVDHR_	_LIDYEK[+42/+100]MVDHR_	LIDYEKMVDHR
Q99K67	Aass	_RPPEEK[Ac/Su]LMSK_	_RPPEEK[+42/+100]LMSK_	RPPEEKLMSK
Q8K4F5	Abhd11	_TNFNSLAK[Ac/Su]AMVQR_	_TNFNSLAK[+42/+100]AMVQR_	TNFNSLAKAMVQR
Q921H8	Acaa1a	_QVVTLLNELK[Ac/Su]R_	_QVVTLLNELK[+42/+100]R_	QVVTLLNELKR
Q8BWT1	Acaa2	_AANEAGYFNEEMAPIEVK[Ac/Su]TKK_	_AANEAGYFNEEMAPIEVK[+42/+100]TKK_	AANEAGYFNEEMAPIEVKTKK
Q8BWT1	Acaa2	_AANEAGYFNEEM[+16]APIEVK[Ac/Su]TKK_	_AANEAGYFNEEM[+16]APIEVK[+42/+100]TKK_	AANEAGYFNEEMAPIEVKTKK
Q8BWT1	Acaa2	_ALDLDPSK[Ac/Su]TNVSGGAIALGHPLGGSGSR_	_ALDLDPSK[+42/+100]TNVSGGAIALGHPLGGSGSR_	ALDLDPSKTNVSGGAIALGHPLGGSGSR
Q8BWT1	Acaa2	_DGTVTAGNASGVSDGAGAVIIASEDAVK[Ac/Su]K_	_DGTVTAGNASGVSDGAGAVIIASEDAVK[+42/+100]K_	DGTVTAGNASGVSDGAGAVIIASEDAVKK
Q8BWT1	Acaa2	_DGTVTAGNASGVSDGAGAVIIASEDAVKK[Ac/Su]_	_DGTVTAGNASGVSDGAGAVIIASEDAVKK[+42/+100]_	DGTVTAGNASGVSDGAGAVIIASEDAVKK
Q8BWT1	Acaa2	_GKQTMQVDEHARPQTTLEQLQK[Ac/Su]LPSVFK_	_GKQTMQVDEHARPQTTLEQLQK[+42/+100]LPSVFK_	GKQTMQVDEHARPQTTLEQLQKLPSVFK
Q8BWT1	Acaa2	_GKQTMQVDEHARPQTTLEQLQK[Ac/Su]LPSVFKK_	_GKQTMQVDEHARPQTTLEQLQK[+42/+100]LPSVFKK_	GKQTMQVDEHARPQTTLEQLQKLPSVFKK
Q8BWT1	Acaa2	_GVFIVAAK[Ac/Su]R_	_GVFIVAAK[+42/+100]R_	GVFIVAAKR
Q8BWT1	Acaa2	_[+57]GVFIVAAK[Ac/Su]R_	_[+57]GVFIVAAK[+42/+100]R_	GVFIVAAKR
Q8BWT1	Acaa2	_LEDTLWAGLTDQHVK[Ac/Su]LPM[+16]GMTAENLAAK_	_LEDTLWAGLTDQHVK[+42/+100]LPM[+16]GMTAENLAAK_	LEDTLWAGLTDQHVKLPMGMTAENLAAK
Q8BWT1	Acaa2	_LEDTLWAGLTDQHVK[Ac/Su]LPMGM[+16]TAENLAAK_	_LEDTLWAGLTDQHVK[+42/+100]LPMGM[+16]TAENLAAK_	LEDTLWAGLTDQHVKLPMGMTAENLAAK
Q8BWT1	Acaa2	_LEDTLWAGLTDQHVK[Ac/Su]LPMGMTAENLAAK_	_LEDTLWAGLTDQHVK[+42/+100]LPMGMTAENLAAK_	LEDTLWAGLTDQHVKLPMGMTAENLAAK
Q8BWT1	Acaa2	_LPMGMTAENLAAK[Ac/Su]YNISR_	_LPMGMTAENLAAK[+42/+100]YNISR_	LPMGMTAENLAAKYNISR
Q8BWT1	Acaa2	_LPM[+16]GMTAENLAAK[Ac/Su]YNISR_	_LPM[+16]GMTAENLAAK[+42/+100]YNISR_	LPMGMTAENLAAKYNISR
Q8BWT1	Acaa2	_LPMGM[+16]TAENLAAK[Ac/Su]YNISR_	_LPMGM[+16]TAENLAAK[+42/+100]YNISR_	LPMGMTAENLAAKYNISR
Q8BWT1	Acaa2	_LPM[+16]GM[+16]TAENLAAK[Ac/Su]YNISR_	_LPM[+16]GM[+16]TAENLAAK[+42/+100]YNISR_	LPMGMTAENLAAKYNISR
Q8BWT1	Acaa2	_LPMGMTAENLAAK[Ac/Su]YNISREDC[+57]DR_	_LPMGMTAENLAAK[+42/+100]YNISREDC[+57]DR_	LPMGMTAENLAAKYNISREDCDR
Q8BWT1	Acaa2	_PQTTLEQLQK[Ac/Su]LPSVFK_	_PQTTLEQLQK[+42/+100]LPSVFK_	PQTTLEQLQKLPSVFK
Q8BWT1	Acaa2	_PQTTLEQLQK[Ac/Su]LPSVFKK_	_PQTTLEQLQK[+42/+100]LPSVFKK_	PQTTLEQLQKLPSVFKK
Q8BWT1	Acaa2	_QTMQVDEHARPQTTLEQLQK[Ac/Su]LPSVFK_	_QTMQVDEHARPQTTLEQLQK[+42/+100]LPSVFK_	QTMQVDEHARPQTTLEQLQKLPSVFK
Q8BWT1	Acaa2	_[-17]QTMQVDEHARPQTTLEQLQK[Ac/Su]LPSVFK_	_[-17]QTMQVDEHARPQTTLEQLQK[+42/+100]LPSVFK_	QTMQVDEHARPQTTLEQLQKLPSVFK
Q8BWT1	Acaa2	_QTMQVDEHARPQTTLEQLQK[Ac/Su]LPSVFKK_	_QTMQVDEHARPQTTLEQLQK[+42/+100]LPSVFKK_	QTMQVDEHARPQTTLEQLQKLPSVFKK
Q8BWT1	Acaa2	_[-17]QTMQVDEHARPQTTLEQLQK[Ac/Su]LPSVFKK_	_[-17]QTMQVDEHARPQTTLEQLQK[+42/+100]LPSVFKK_	QTMQVDEHARPQTTLEQLQKLPSVFKK
Q8BWT1	Acaa2	_QTM[+16]QVDEHARPQTTLEQLQK[Ac/Su]LPSVFKK_	_QTM[+16]QVDEHARPQTTLEQLQK[+42/+100]LPSVFKK_	QTMQVDEHARPQTTLEQLQKLPSVFKK
Q8BWT1	Acaa2	_[-17]QTM[+16]QVDEHARPQTTLEQLQK[Ac/Su]LPSVFKK_	_[-17]QTM[+16]QVDEHARPQTTLEQLQK[+42/+100]LPSVFKK_	QTMQVDEHARPQTTLEQLQKLPSVFKK
Q8BWT1	Acaa2	_VVGYFVSGC[+57]D[+57]PTIMGIGPVPAINGALKK[Ac/Su]_	_VVGYFVSGC[+57]D[+57]PTIMGIGPVPAINGALKK[+42/+100]_	VVGYFVSGCDPTIMGIGPVPAINGALKK
Q8BWT1	Acaa2	_VVGYFVSGC[+57]DPT[+57]IMGIGPVPAINGALKK[Ac/Su]_	_VVGYFVSGC[+57]DPT[+57]IMGIGPVPAINGALKK[+42/+100]_	VVGYFVSGCDPTIMGIGPVPAINGALKK
Q8BWT1	Acaa2	_VVGYFVSGC[+57]DPTIMGIGPVPAINGALK[Ac/Su]K_	_VVGYFVSGC[+57]DPTIMGIGPVPAINGALK[+42/+100]K_	VVGYFVSGCDPTIMGIGPVPAINGALKK
Q8BWT1	Acaa2	_VVGYFVSGC[+57]DPTIMGIGPVPAINGALKK[Ac/Su]_	_VVGYFVSGC[+57]DPTIMGIGPVPAINGALKK[+42/+100]_	VVGYFVSGCDPTIMGIGPVPAINGALKK
Q8BWT1	Acaa2	_VVGYFVSGC[+57]DPTIM[+16]GIGPVPAINGALK[Ac/Su]K_	_VVGYFVSGC[+57]DPTIM[+16]GIGPVPAINGALK[+42/+100]K_	VVGYFVSGCDPTIMGIGPVPAINGALKK
Q8BWT1	Acaa2	_VVGYFVSGC[+57]DPTIM[+16]GIGPVPAINGALKK[Ac/Su]_	_VVGYFVSGC[+57]DPTIM[+16]GIGPVPAINGALKK[+42/+100]_	VVGYFVSGCDPTIMGIGPVPAINGALKK
Q8BWT1	Acaa2	_VVGYFVSGC[+57]D[+57]PTIMGIGPVPAINGALK[Ac/Su]K_	_VVGYFVSGC[+57]D[+57]PTIMGIGPVPAINGALK[+42/+100]K_	VVGYFVSGCDPTIMGIGPVPAINGALKK
Q8BWT1	Acaa2	_WKAANEAGYFNEEMAPIEVKTK[Ac/Su]_	_WKAANEAGYFNEEMAPIEVKTK[+42/+100]_	WKAANEAGYFNEEMAPIEVKTK
Q8BWT1	Acaa2	_WKAANEAGYFNEEMAPIEVK[Ac/Su]TK_	_WKAANEAGYFNEEMAPIEVK[+42/+100]TK_	WKAANEAGYFNEEMAPIEVKTK
Q8BWT1	Acaa2	_WKAANEAGYFNEEMAPIEVK[Ac/Su]TKK_	_WKAANEAGYFNEEMAPIEVK[+42/+100]TKK_	WKAANEAGYFNEEMAPIEVKTKK
Q8K370	Acad10	_FADGPDEVHQLTVAK[Ac/Su]MELK_	_FADGPDEVHQLTVAK[+42/+100]MELK_	FADGPDEVHQLTVAKMELK
Q8K370	Acad10	_QVQTWTK[Ac/Su]QYR_	_QVQTWTK[+42/+100]QYR_	QVQTWTKQYR
A0A0R4J083;P51174	Acadl	_EQIEK[Ac/Su]FIPQMTAGK_	_EQIEK[+42/+100]FIPQMTAGK_	EQIEKFIPQMTAGK
A0A0R4J083;P51174	Acadl	_FFQEEVIPHHTEWEK[Ac/Su]AGEVSR_	_FFQEEVIPHHTEWEK[+42/+100]AGEVSR_	FFQEEVIPHHTEWEKAGEVSR
A0A0R4J083;P51174	Acadl	_K[Ac/Su]FFQEEVIPHHTEWEK_	_K[+42/+100]FFQEEVIPHHTEWEK_	KFFQEEVIPHHTEWEK
A0A0R4J083;P51174	Acadl	_KFFQEEVIPHHTEWEK[Ac/Su]AGEVSR_	_KFFQEEVIPHHTEWEK[+42/+100]AGEVSR_	KFFQEEVIPHHTEWEKAGEVSR
A0A0R4J083;P51174	Acadl	_M[+16]GMK[Ac/Su]AQDTAELFFEDVR_	_M[+16]GMK[+42/+100]AQDTAELFFEDVR_	MGMKAQDTAELFFEDVR
A0A0R4J083;P51174	Acadl	_MGM[+16]K[Ac/Su]AQDTAELFFEDVR_	_MGM[+16]K[+42/+100]AQDTAELFFEDVR_	MGMKAQDTAELFFEDVR
P45952	Acadm	_AEK[Ac/Su]KGDEYVINGQK_	_AEK[+42/+100]KGDEYVINGQK_	AEKKGDEYVINGQK
P45952	Acadm	_ALDEATK[Ac/Su]YALDRK_	_ALDEATK[+42/+100]YALDRK_	ALDEATKYALDRK
P45952	Acadm	_ENVLIGEGAGFK[Ac/Su]IAM[+16]GAFDR_	_ENVLIGEGAGFK[+42/+100]IAM[+16]GAFDR_	ENVLIGEGAGFKIAMGAFDR
P45952	Acadm	_MTEQPMMC[+57]AYC[+57]VTEPSAGSDVAAIK[Ac/Su]TK_	_MTEQPMMC[+57]AYC[+57]VTEPSAGSDVAAIK[+42/+100]TK_	MTEQPMMCAYCVTEPSAGSDVAAIKTK
P45952	Acadm	_MTEQPMMC[+57]AYC[+57]VTEPSAGSDVAAIKTK[Ac/Su]_	_MTEQPMMC[+57]AYC[+57]VTEPSAGSDVAAIKTK[+42/+100]_	MTEQPMMCAYCVTEPSAGSDVAAIKTK
P45952	Acadm	_SGEYPFPLIK[Ac/Su]R_	_SGEYPFPLIK[+42/+100]R_	SGEYPFPLIKR
P45952	Acadm	_SNPDPK[Ac/Su]VPASK_	_SNPDPK[+42/+100]VPASK_	SNPDPKVPASK
P45952	Acadm	_TKAEK[Ac/Su]KGDEYVINGQK_	_TKAEK[+42/+100]KGDEYVINGQK_	TKAEKKGDEYVINGQK
Q07417	Acads	_AC[+57]ASTGVIMS[+57]VNNSLYLGPILK[Ac/Su]FGSAQQK_	_AC[+57]ASTGVIMS[+57]VNNSLYLGPILK[+42/+100]FGSAQQK_	ACASTGVIMSVNNSLYLGPILKFGSAQQK
Q07417	Acads	_AC[+57]ASTGVIMSVNNS[+57]LYLGPILK[Ac/Su]FGSAQQK_	_AC[+57]ASTGVIMSVNNS[+57]LYLGPILK[+42/+100]FGSAQQK_	ACASTGVIMSVNNSLYLGPILKFGSAQQK
Q07417	Acads	_AC[+57]ASTGVIMSVNNSLY[+57]LGPILK[Ac/Su]FGSAQQK_	_AC[+57]ASTGVIMSVNNSLY[+57]LGPILK[+42/+100]FGSAQQK_	ACASTGVIMSVNNSLYLGPILKFGSAQQK
Q07417	Acads	_DFAEK[Ac/Su]ELVPIAAQLDR_	_DFAEK[+42/+100]ELVPIAAQLDR_	DFAEKELVPIAAQLDR
Q07417	Acads	_DFAEK[Ac/Su]ELVPIAAQLDREHLFPTAQVK_	_DFAEK[+42/+100]ELVPIAAQLDREHLFPTAQVK_	DFAEKELVPIAAQLDREHLFPTAQVK
Q07417	Acads	_ENLLGEPGM[+16]GFK[Ac/Su]IAM[+16]QTLDM[+16]GR_	_ENLLGEPGM[+16]GFK[+42/+100]IAM[+16]QTLDM[+16]GR_	ENLLGEPGMGFKIAMQTLDMGR
Q07417	Acads	_NAFGAPLTK[Ac/Su]LQNIQFK_	_NAFGAPLTK[+42/+100]LQNIQFK_	NAFGAPLTKLQNIQFK
E9Q5L3;Q9DBL1	Acadsb	_ASSTC[+57]QLTFENVKVPETNILGK[Ac/Su]IGHGYK_	_ASSTC[+57]QLTFENVKVPETNILGK[+42/+100]IGHGYK_	ASSTCQLTFENVKVPETNILGKIGHGYK
E9Q5L3;Q9DBL1	Acadsb	_IGHGYK[Ac/Su]YAIGSLNEGR_	_IGHGYK[+42/+100]YAIGSLNEGR_	IGHGYKYAIGSLNEGR
B1AR28;P50544	Acadvl	_EK[Ac/Su]ITAFVVER_	_EK[+42/+100]ITAFVVER_	EKITAFVVER
B1AR28;P50544	Acadvl	_GILLYGTK[Ac/Su]AQR_	_GILLYGTK[+42/+100]AQR_	GILLYGTKAQR
B1AR28;P50544	Acadvl	_SSAIPSPC[+57]GK[Ac/Su]YYTLNGSK_	_SSAIPSPC[+57]GK[+42/+100]YYTLNGSK_	SSAIPSPCGKYYTLNGSK
Q8QZT1	Acat1	_DGLTDVYNK[Ac/Su]IHMGNC[+57]AENTAK_	_DGLTDVYNK[+42/+100]IHMGNC[+57]AENTAK_	DGLTDVYNKIHMGNCAENTAK
Q8QZT1	Acat1	_DGLTDVYNK[Ac/Su]IHM[+16]GNC[+57]AENTAK_	_DGLTDVYNK[+42/+100]IHM[+16]GNC[+57]AENTAK_	DGLTDVYNKIHMGNCAENTAK
Q8QZT1	Acat1	_DGLTDVYNK[Ac/Su]IHMGNC[+57]AENTAKK_	_DGLTDVYNK[+42/+100]IHMGNC[+57]AENTAKK_	DGLTDVYNKIHMGNCAENTAKK
Q8QZT1	Acat1	_GATPYGGVK[Ac/Su]LEDLIVK_	_GATPYGGVK[+42/+100]LEDLIVK_	GATPYGGVKLEDLIVK
Q8QZT1	Acat1	_[+57]GATPYGGVK[Ac/Su]LEDLIVK_	_[+57]GATPYGGVK[+42/+100]LEDLIVK_	GATPYGGVKLEDLIVK
Q8QZT1	Acat1	_GATPYGGVK[Ac/Su]LEDLIVKDGLTDVYNK_	_GATPYGGVK[+42/+100]LEDLIVKDGLTDVYNK_	GATPYGGVKLEDLIVKDGLTDVYNK
Q8QZT1	Acat1	_GKPDVVVKEDEEYK[Ac/Su]R_	_GKPDVVVKEDEEYK[+42/+100]R_	GKPDVVVKEDEEYKR
Q8QZT1	Acat1	_IHMGNC[+57]AENTAK[Ac/Su]K_	_IHMGNC[+57]AENTAK[+42/+100]K_	IHMGNCAENTAKK
Q8QZT1	Acat1	_LEDLIVKDGLTDVYNK[Ac/Su]IHMGNC[+57]AENTAK_	_LEDLIVKDGLTDVYNK[+42/+100]IHMGNC[+57]AENTAK_	LEDLIVKDGLTDVYNKIHMGNCAENTAK
Q8QZT1	Acat1	_LEDLIVKDGLTDVYNK[Ac/Su]IHM[+16]GNC[+57]AENTAK_	_LEDLIVKDGLTDVYNK[+42/+100]IHM[+16]GNC[+57]AENTAK_	LEDLIVKDGLTDVYNKIHMGNCAENTAK
Q8QZT1	Acat1	_LGTAAIQGAIEK[Ac/Su]AGIPKEEVK_	_LGTAAIQGAIEK[+42/+100]AGIPKEEVK_	LGTAAIQGAIEKAGIPKEEVK
Q8QZT1	Acat1	_LNVK[Ac/Su]PLAR_	_LNVK[+42/+100]PLAR_	LNVKPLAR
Q8QZT1	Acat1	_SKEAWDAGK[Ac/Su]FASEITPITISVK_	_SKEAWDAGK[+42/+100]FASEITPITISVK_	SKEAWDAGKFASEITPITISVK
Q8QZT1	Acat1	_SKEAW[+32]DAGK[Ac/Su]FASEITPITISVK_	_SKEAW[+32]DAGK[+42/+100]FASEITPITISVK_	SKEAWDAGKFASEITPITISVK
Q8QZT1	Acat1	_VDFSK[Ac/Su]VPK_	_VDFSK[+42/+100]VPK_	VDFSKVPK
Q8QZT1	Acat1	_VLK[Ac/Su]YAGLK_	_VLK[+42/+100]YAGLK_	VLKYAGLK
Q99KI0	Aco2	_AIITK[Ac/Su]SFAR_	_AIITK[+42/+100]SFAR_	AIITKSFAR
Q99KI0	Aco2	_DFAPGKPLK[Ac/Su]C[+57]VIK_	_DFAPGKPLK[+42/+100]C[+57]VIK_	DFAPGKPLKCVIK
Q99KI0	Aco2	_FK[Ac/Su]LEAPDADELPR_	_FK[+42/+100]LEAPDADELPR_	FKLEAPDADELPR
Q99KI0	Aco2	_FNPETDFLTGKDGK[Ac/Su]K_	_FNPETDFLTGKDGK[+42/+100]K_	FNPETDFLTGKDGKK
Q99KI0	Aco2	_K[Ac/Su]FKLEAPDADELPR_	_K[+42/+100]FKLEAPDADELPR_	KFKLEAPDADELPR
Q99KI0	Aco2	_KFK[Ac/Su]LEAPDADELPR_	_KFK[+42/+100]LEAPDADELPR_	KFKLEAPDADELPR
Q99KI0	Aco2	_K[Ac/Su]GEKNTIVTSYNR_	_K[+42/+100]GEKNTIVTSYNR_	KGEKNTIVTSYNR
Q99KI0	Aco2	_KGEK[Ac/Su]NTIVTSYNR_	_KGEK[+42/+100]NTIVTSYNR_	KGEKNTIVTSYNR
Q99KI0	Aco2	_LTIQGLK[Ac/Su]DFAPGKPLK_	_LTIQGLK[+42/+100]DFAPGKPLK_	LTIQGLKDFAPGKPLK
Q99KI0	Aco2	_LTIQGLKDFAPGKPLK[Ac/Su]C[+57]VIK_	_LTIQGLKDFAPGKPLK[+42/+100]C[+57]VIK_	LTIQGLKDFAPGKPLKCVIK
Q99KI0	Aco2	_VIGVK[Ac/Su]LTGSLSGWTSPK_	_VIGVK[+42/+100]LTGSLSGWTSPK_	VIGVKLTGSLSGWTSPK
Q99KI0	Aco2	_YDLLEK[Ac/Su]NINIVR_	_YDLLEK[+42/+100]NINIVR_	YDLLEKNINIVR
Q9CQR4	Acot13	_LIC[+57]EMK[Ac/Su]VEEQHTNK_	_LIC[+57]EMK[+42/+100]VEEQHTNK_	LICEMKVEEQHTNK
Q9CQR4	Acot13	_TTGK[Ac/Su]LIAQGR_	_TTGK[+42/+100]LIAQGR_	TTGKLIAQGR
Q9CQR4	Acot13	_VLEK[Ac/Su]VTLVSAAPEK_	_VLEK[+42/+100]VTLVSAAPEK_	VLEKVTLVSAAPEK
Q9CQR4	Acot13	_VTLVSAAPEK[Ac/Su]LIC[+57]EMK_	_VTLVSAAPEK[+42/+100]LIC[+57]EMK_	VTLVSAAPEKLICEMK
Q9CQR4	Acot13	_VTLVSAAPEK[Ac/Su]LIC[+57]EMKVEEQHTNK_	_VTLVSAAPEK[+42/+100]LIC[+57]EMKVEEQHTNK_	VTLVSAAPEKLICEMKVEEQHTNK
Q9QYR9	Acot2	_DEK[Ac/Su]GALFR_	_DEK[+42/+100]GALFR_	DEKGALFR
Q9QYR9	Acot2	_SALRDEK[Ac/Su]GALFR_	_SALRDEK[+42/+100]GALFR_	SALRDEKGALFR
Q8BP40	Acp6	_TVDPTTAPSK[Ac/Su]TR_	_TVDPTTAPSK[+42/+100]TR_	TVDPTTAPSKTR
Q8VCW8	Acsf2	_AIINK[Ac/Su]MNMK_	_AIINK[+42/+100]MNMK_	AIINKMNMK
Q8VCW8	Acsf2	_GIVFPK[Ac/Su]QFK_	_GIVFPK[+42/+100]QFK_	GIVFPKQFK
Q8VCW8	Acsf2	_QFK[Ac/Su]TQQYYDILK_	_QFK[+42/+100]TQQYYDILK_	QFKTQQYYDILK
Q8VCW8	Acsf2	_[-17]QFK[Ac/Su]TQQYYDILK_	_[-17]QFK[+42/+100]TQQYYDILK_	QFKTQQYYDILK
Q8VCW8	Acsf2	_QVC[+57]PELEK[Ac/Su]AQPGALK_	_QVC[+57]PELEK[+42/+100]AQPGALK_	QVCPELEKAQPGALK
Q8VCW8	Acsf2	_QVC[+57]PELEK[Ac/Su]AQPGALKSER_	_QVC[+57]PELEK[+42/+100]AQPGALKSER_	QVCPELEKAQPGALKSER
D3Z041;P41216	Acsl1	_WLPNGTLK[Ac/Su]IIDR_	_WLPNGTLK[+42/+100]IIDR_	WLPNGTLKIIDR
Q91VA0	Acsm1	_FPTLEHC[+57]TTGGESLLPEEYEQWK[Ac/Su]QR_	_FPTLEHC[+57]TTGGESLLPEEYEQWK[+42/+100]QR_	FPTLEHCTTGGESLLPEEYEQWKQR
Q91VA0	Acsm1	_LVVSDHSHEGWLDFC[+57]SLIK[Ac/Su]SASPDHTC[+57]IK_	_LVVSDHSHEGWLDFC[+57]SLIK[+42/+100]SASPDHTC[+57]IK_	LVVSDHSHEGWLDFCSLIKSASPDHTCIK
Q91VA0	Acsm1	_SK[Ac/Su]MKDPMAIFFTSGTTGYPK_	_SK[+42/+100]MKDPMAIFFTSGTTGYPK_	SKMKDPMAIFFTSGTTGYPK
Q91VA0	Acsm1	_TGIIFMPGTTQLK[Ac/Su]AK_	_TGIIFMPGTTQLK[+42/+100]AK_	TGIIFMPGTTQLKAK
Q8BGA8	Acsm5	_TGVVMIPGVSQLTAK[Ac/Su]DLK_	_TGVVMIPGVSQLTAK[+42/+100]DLK_	TGVVMIPGVSQLTAKDLK
Q8BGA8	Acsm5	_TGVVMIPGVSQLTAKDLK[Ac/Su]_	_TGVVMIPGVSQLTAKDLK[+42/+100]_	TGVVMIPGVSQLTAKDLK
Q8BGA8	Acsm5	_VDAK[Ac/Su]TILNTLC[+57]R_	_VDAK[+42/+100]TILNTLC[+57]R_	VDAKTILNTLCR
Q8BGA8	Acsm5	_WTFEELGK[Ac/Su]QSR_	_WTFEELGK[+42/+100]QSR_	WTFEELGKQSR
Q14DH7	Acss3	_AAEQISWYK[Ac/Su]PWTK_	_AAEQISWYK[+42/+100]PWTK_	AAEQISWYKPWTK
A2AS89	Agmat	_EHGPVGLVHVGAHTNTTDK[Ac/Su]PR_	_EHGPVGLVHVGAHTNTTDK[+42/+100]PR_	EHGPVGLVHVGAHTNTTDKPR
A2AS89	Agmat	_EHGPVGLVHVGAHTNTTDK[Ac/Su]PREEK_	_EHGPVGLVHVGAHTNTTDK[+42/+100]PREEK_	EHGPVGLVHVGAHTNTTDKPREEK
A2AS89	Agmat	_RSVDEGLLDSK[Ac/Su]R_	_RSVDEGLLDSK[+42/+100]R_	RSVDEGLLDSKR
A2AS89	Agmat	_SVDEGLLDSK[Ac/Su]R_	_SVDEGLLDSK[+42/+100]R_	SVDEGLLDSKR
Q3UEG6	Agxt2	_FAK[Ac/Su]LRDEFDIVGDVR_	_FAK[+42/+100]LRDEFDIVGDVR_	FAKLRDEFDIVGDVR
Q3UEG6	Agxt2	_GIGNGFPMAAVVTTPEIAK[Ac/Su]SLAK_	_GIGNGFPMAAVVTTPEIAK[+42/+100]SLAK_	GIGNGFPMAAVVTTPEIAKSLAK
Q3UEG6	Agxt2	_NSQEVGTYMLLK[Ac/Su]FAK_	_NSQEVGTYMLLK[+42/+100]FAK_	NSQEVGTYMLLKFAK
Q3UEG6	Agxt2	_VLAIHK[Ac/Su]QHLSPVDTAYFR_	_VLAIHK[+42/+100]QHLSPVDTAYFR_	VLAIHKQHLSPVDTAYFR
Q9WTP6;Q9WTP6-2	Ak2	_AMVASGSELGK[Ac/Su]K_	_AMVASGSELGK[+42/+100]K_	AMVASGSELGKK
Q9WTP6;Q9WTP6-2	Ak2	_GTQAPK[Ac/Su]LAENFC[+57]VC[+57]HLATGDMLR_	_GTQAPK[+42/+100]LAENFC[+57]VC[+57]HLATGDMLR_	GTQAPKLAENFCVCHLATGDMLR
Q9WTP7	Ak3	_AYEAQTEPVLQYYQKK[Ac/Su]_	_AYEAQTEPVLQYYQKK[+42/+100]_	AYEAQTEPVLQYYQKK
Q9WTP7	Ak3	_AYEAQTEPVLQYYQK[Ac/Su]K_	_AYEAQTEPVLQYYQK[+42/+100]K_	AYEAQTEPVLQYYQKK
Q9WTP7	Ak3	_HFELK[Ac/Su]HLSSGDLLR_	_HFELK[+42/+100]HLSSGDLLR_	HFELKHLSSGDLLR
Q9WTP7	Ak3	_ITK[Ac/Su]HFELK_	_ITK[+42/+100]HFELK_	ITKHFELK
Q9WTP7	Ak3	_LKAYEAQTEPVLQYYQK[Ac/Su]K_	_LKAYEAQTEPVLQYYQK[+42/+100]K_	LKAYEAQTEPVLQYYQKK
Q9WTP7	Ak3	_LKAYEAQTEPVLQYYQKK[Ac/Su]_	_LKAYEAQTEPVLQYYQKK[+42/+100]_	LKAYEAQTEPVLQYYQKK
Q9WTP7	Ak3	_TVGIDDLTGEPLIQREDDK[Ac/Su]PETVIKR_	_TVGIDDLTGEPLIQREDDK[+42/+100]PETVIKR_	TVGIDDLTGEPLIQREDDKPETVIKR
Q9WUR9	Ak4	_YKDAAKPVIELYK[Ac/Su]SR_	_YKDAAKPVIELYK[+42/+100]SR_	YKDAAKPVIELYKSR
Q9CZS1	Aldh1b1	_EEIFGPVQPLFK[Ac/Su]FK_	_EEIFGPVQPLFK[+42/+100]FK_	EEIFGPVQPLFKFK
Q9CZS1	Aldh1b1	_IAKEEIFGPVQPLFK[Ac/Su]FK_	_IAKEEIFGPVQPLFK[+42/+100]FK_	IAKEEIFGPVQPLFKFK
P47738	Aldh2	_ANDSK[Ac/Su]YGLAAAVFTK_	_ANDSK[+42/+100]YGLAAAVFTK_	ANDSKYGLAAAVFTK
P47738	Aldh2	_ILGYIK[Ac/Su]SGQQEGAK_	_ILGYIK[+42/+100]SGQQEGAK_	ILGYIKSGQQEGAK
P47738	Aldh2	_KTFPTVNPSTGEVIC[+57]QVAEGNKEDVDK[Ac/Su]AVK_	_KTFPTVNPSTGEVIC[+57]QVAEGNKEDVDK[+42/+100]AVK_	KTFPTVNPSTGEVICQVAEGNKEDVDKAVK
P47738	Aldh2	_KTFPTVNPSTGEVIC[+57]QVAEGNKEDVDKAVK[Ac/Su]AAR_	_KTFPTVNPSTGEVIC[+57]QVAEGNKEDVDKAVK[+42/+100]AAR_	KTFPTVNPSTGEVICQVAEGNKEDVDKAVKAAR
P47738	Aldh2	_SGQQEGAK[Ac/Su]LLC[+57]GGGAAADR_	_SGQQEGAK[+42/+100]LLC[+57]GGGAAADR_	SGQQEGAKLLCGGGAAADR
P47738	Aldh2	_TEQGPQVDETQFK[Ac/Su]K_	_TEQGPQVDETQFK[+42/+100]K_	TEQGPQVDETQFKK
P47738	Aldh2	_TFPTVNPSTGEVIC[+57]QVAEGNKEDVDK[Ac/Su]AVK_	_TFPTVNPSTGEVIC[+57]QVAEGNKEDVDK[+42/+100]AVK_	TFPTVNPSTGEVICQVAEGNKEDVDKAVK
P47738	Aldh2	_TFPTVNPSTGEVIC[+57]QVAEGNKEDVDKAVK[Ac/Su]AAR_	_TFPTVNPSTGEVIC[+57]QVAEGNKEDVDKAVK[+42/+100]AAR_	TFPTVNPSTGEVICQVAEGNKEDVDKAVKAAR
P47738	Aldh2	_TVTVK[Ac/Su]VPQK_	_TVTVK[+42/+100]VPQK_	TVTVKVPQK
Q8CHT0	Aldh4a1	_AQVFLK[Ac/Su]AADMLSGPR_	_AQVFLK[+42/+100]AADMLSGPR_	AQVFLKAADMLSGPR
Q8CHT0	Aldh4a1	_DALQK[Ac/Su]ALK_	_DALQK[+42/+100]ALK_	DALQKALK
Q8CHT0	Aldh4a1	_FC[+57]YADK[Ac/Su]ALLNR_	_FC[+57]YADK[+42/+100]ALLNR_	FCYADKALLNR
Q8CHT0	Aldh4a1	_IKK[Ac/Su]WLEHAR_	_IKK[+42/+100]WLEHAR_	IKKWLEHAR
Q8CHT0	Aldh4a1	_KEWDLK[Ac/Su]PMADR_	_KEWDLK[+42/+100]PMADR_	KEWDLKPMADR
Q8CHT0	Aldh4a1	_SLWPQIK[Ac/Su]GR_	_SLWPQIK[+42/+100]GR_	SLWPQIKGR
Q8CHT0	Aldh4a1	_VAK[Ac/Su]FC[+57]YADK_	_VAK[+42/+100]FC[+57]YADK_	VAKFCYADK
Q8CHT0	Aldh4a1	_VTNEPILAFSQGSPERDALQK[Ac/Su]ALK_	_VTNEPILAFSQGSPERDALQK[+42/+100]ALK_	VTNEPILAFSQGSPERDALQKALK
Q8BWF0	Aldh5a1	_GIHDSFVTK[Ac/Su]FAEAMK_	_GIHDSFVTK[+42/+100]FAEAMK_	GIHDSFVTKFAEAMK
Q8BWF0	Aldh5a1	_GIHDSFVTK[Ac/Su]FAEAMKK_	_GIHDSFVTK[+42/+100]FAEAMKK_	GIHDSFVTKFAEAMKK
Q8BWF0	Aldh5a1	_IYGDIIYTSAK[Ac/Su]DKR_	_IYGDIIYTSAK[+42/+100]DKR_	IYGDIIYTSAKDKR
Q9EQ20	Aldh6a1	_AEMDAAVESC[+57]K[Ac/Su]R_	_AEMDAAVESC[+57]K[+42/+100]R_	AEMDAAVESCKR
Q9EQ20	Aldh6a1	_LFIDGK[Ac/Su]FVESK_	_LFIDGK[+42/+100]FVESK_	LFIDGKFVESK
Q9EQ20	Aldh6a1	_SDK[Ac/Su]WIDIHNPATNEVVGR_	_SDK[+42/+100]WIDIHNPATNEVVGR_	SDKWIDIHNPATNEVVGR
Q9EQ20	Aldh6a1	_YQQLIKENLK[Ac/Su]EIAR_	_YQQLIKENLK[+42/+100]EIAR_	YQQLIKENLKEIAR
Q9DBF1-2	Aldh7a1	_DYEETIGK[Ac/Su]AK_	_DYEETIGK[+42/+100]AK_	DYEETIGKAK
Q9DBF1-2	Aldh7a1	_QASLK[Ac/Su]DYEETIGK_	_QASLK[+42/+100]DYEETIGK_	QASLKDYEETIGK
Q9DBF1-2	Aldh7a1	_QASLKDYEETIGK[Ac/Su]AK_	_QASLKDYEETIGK[+42/+100]AK_	QASLKDYEETIGKAK
Q9DBF1-2	Aldh7a1	_[-17]QASLKDYEETIGK[Ac/Su]AK_	_[-17]QASLKDYEETIGK[+42/+100]AK_	QASLKDYEETIGKAK
Q9JLJ2	Aldh9a1	_AAFK[Ac/Su]LWSK_	_AAFK[+42/+100]LWSK_	AAFKLWSK
Q9JLJ2	Aldh9a1	_EIADK[Ac/Su]FINEVVK_	_EIADK[+42/+100]FINEVVK_	EIADKFINEVVK
Q9JLJ2	Aldh9a1	_EIADKFINEVVK[Ac/Su]QTQK_	_EIADKFINEVVK[+42/+100]QTQK_	EIADKFINEVVKQTQK
Q9JLJ2	Aldh9a1	_FINEVVK[Ac/Su]QTQK_	_FINEVVK[+42/+100]QTQK_	FINEVVKQTQK
Q9JLJ2	Aldh9a1	_VEPVDASGTEK[Ac/Su]AFEPATGR_	_VEPVDASGTEK[+42/+100]AFEPATGR_	VEPVDASGTEKAFEPATGR
Q9JLJ2	Aldh9a1	_VLGFVK[Ac/Su]LAK_	_VLGFVK[+42/+100]LAK_	VLGFVKLAK
O09174	Amacr	_SLALDLK[Ac/Su]R_	_SLALDLK[+42/+100]R_	SLALDLKR
Q925I1	Atad3	_ATEK[Ac/Su]ISEDLR_	_ATEK[+42/+100]ISEDLR_	ATEKISEDLR
Q925I1	Atad3	_MYFDK[Ac/Su]YVLKPATEGK_	_MYFDK[+42/+100]YVLKPATEGK_	MYFDKYVLKPATEGK
Q03265	Atp5a1	_AMK[Ac/Su]QVAGTMK_	_AMK[+42/+100]QVAGTMK_	AMKQVAGTMK
Q03265	Atp5a1	_GYLDK[Ac/Su]LEPSK_	_GYLDK[+42/+100]LEPSK_	GYLDKLEPSK
Q03265	Atp5a1	_GYLDKLEPSK[Ac/Su]ITK_	_GYLDKLEPSK[+42/+100]ITK_	GYLDKLEPSKITK
Q03265	Atp5a1	_ISEQSDAK[Ac/Su]LK_	_ISEQSDAK[+42/+100]LK_	ISEQSDAKLK
Q03265	Atp5a1	_ITK[Ac/Su]FENAFLSHVISQHQSLLGNIR_	_ITK[+42/+100]FENAFLSHVISQHQSLLGNIR_	ITKFENAFLSHVISQHQSLLGNIR
Q03265	Atp5a1	_LIKEGDVVK[Ac/Su]R_	_LIKEGDVVK[+42/+100]R_	LIKEGDVVKR
Q03265	Atp5a1	_SDGK[Ac/Su]ISEQSDAK[Ac/Su]LK_	_SDGK[+42/+100]ISEQSDAK[+42/+100]LK_	SDGKISEQSDAKLK
Q03265	Atp5a1	_STVAQLVK[Ac/Su]R_	_STVAQLVK[+42/+100]R_	STVAQLVKR
Q03265	Atp5a1	_TSIAIDTIINQK[Ac/Su]R_	_TSIAIDTIINQK[+42/+100]R_	TSIAIDTIINQKR
Q03265	Atp5a1	_VVDALGNAIDGK[Ac/Su]GPIGSK_	_VVDALGNAIDGK[+42/+100]GPIGSK_	VVDALGNAIDGKGPIGSK
P56480	Atp5b	_EGNDLYHEMIESGVINLK[Ac/Su]DATSK_	_EGNDLYHEMIESGVINLK[+42/+100]DATSK_	EGNDLYHEMIESGVINLKDATSK
P56480	Atp5b	_GQK[Ac/Su]VLDSGAPIK_	_GQK[+42/+100]VLDSGAPIK_	GQKVLDSGAPIK
P56480	Atp5b	_GQK[Ac/Su]VLDSGAPIK[Ac/Su]IPVGPETLGR_	_GQK[+42/+100]VLDSGAPIK[+42/+100]IPVGPETLGR_	GQKVLDSGAPIKIPVGPETLGR
P56480	Atp5b	_GQK[Ac/Su]VLDSGAPIKIPVGPETLGR_	_GQK[+42/+100]VLDSGAPIKIPVGPETLGR_	GQKVLDSGAPIKIPVGPETLGR
P56480	Atp5b	_GVQK[Ac/Su]ILQDYK_	_GVQK[+42/+100]ILQDYK_	GVQKILQDYK
P56480	Atp5b	_IMNVIGEPIDERGPIK[Ac/Su]TK_	_IMNVIGEPIDERGPIK[+42/+100]TK_	IMNVIGEPIDERGPIKTK
P56480	Atp5b	_IM[+16]NVIGEPIDERGPIK[Ac/Su]TK_	_IM[+16]NVIGEPIDERGPIK[+42/+100]TK_	IMNVIGEPIDERGPIKTK
P56480	Atp5b	_TREGNDLYHEMIESGVINLK[Ac/Su]DATSK_	_TREGNDLYHEMIESGVINLK[+42/+100]DATSK_	TREGNDLYHEMIESGVINLKDATSK
P56480	Atp5b	_VLDSGAPIK[Ac/Su]IPVGPETLGR_	_VLDSGAPIK[+42/+100]IPVGPETLGR_	VLDSGAPIKIPVGPETLGR
P56480	Atp5b	_[+57]VLDSGAPIK[Ac/Su]IPVGPETLGR_	_[+57]VLDSGAPIK[+42/+100]IPVGPETLGR_	VLDSGAPIKIPVGPETLGR
P56480	Atp5b	_VVDLLAPYAK[Ac/Su]GGK_	_VVDLLAPYAK[+42/+100]GGK_	VVDLLAPYAKGGK
A2AKU9;Q8C2Q8;Q91VR2	Atp5c1	_MVAAAK[Ac/Su]YAR_	_MVAAAK[+42/+100]YAR_	MVAAAKYAR
A2AKU9;Q8C2Q8;Q91VR2	Atp5c1	_SMK[Ac/Su]MVAAAK_	_SMK[+42/+100]MVAAAK_	SMKMVAAAK
A2AKU9;Q8C2Q8;Q91VR2	Atp5c1	_THSDQFLVSFK[Ac/Su]DVGR_	_THSDQFLVSFK[+42/+100]DVGR_	THSDQFLVSFKDVGR
Q9D3D9	Atp5d	_ANLEK[Ac/Su]AQSELSGAADEAAR_	_ANLEK[+42/+100]AQSELSGAADEAAR_	ANLEKAQSELSGAADEAAR
Q9D3D9	Atp5d	_IEANEALVK[Ac/Su]ALE_	_IEANEALVK[+42/+100]ALE_	IEANEALVKALE
P56382	Atp5e	_DALK[Ac/Su]TEFK_	_DALK[+42/+100]TEFK_	DALKTEFK
P56382	Atp5e	_FSQIC[+57]AK[Ac/Su]AVR_	_FSQIC[+57]AK[+42/+100]AVR_	FSQICAKAVR
Q9CQQ7	Atp5f1	_AQQALVQK[Ac/Su]R_	_AQQALVQK[+42/+100]R_	AQQALVQKR
Q9CQQ7	Atp5f1	_C[+57]IEDLK[Ac/Su]LLAK_	_C[+57]IEDLK[+42/+100]LLAK_	CIEDLKLLAK
Q9CQQ7	Atp5f1	_HVVK[Ac/Su]SISVQQEK_	_HVVK[+42/+100]SISVQQEK_	HVVKSISVQQEK
Q9CQQ7	Atp5f1	_HVVK[Ac/Su]SISVQQEKETIAK_	_HVVK[+42/+100]SISVQQEKETIAK_	HVVKSISVQQEKETIAK
Q9CQQ7	Atp5f1	_IAQLEEVK[Ac/Su]QSSMK_	_IAQLEEVK[+42/+100]QSSMK_	IAQLEEVKQSSMK
Q9CQQ7	Atp5f1	_LNEEK[Ac/Su]IAQLEEVK_	_LNEEK[+42/+100]IAQLEEVK_	LNEEKIAQLEEVK
Q9CQQ7	Atp5f1	_QIQDAIDMEK[Ac/Su]AQQALVQK_	_QIQDAIDMEK[+42/+100]AQQALVQK_	QIQDAIDMEKAQQALVQK
Q9CQQ7	Atp5f1	_QIQDAIDMEK[Ac/Su]AQQALVQKR_	_QIQDAIDMEK[+42/+100]AQQALVQKR_	QIQDAIDMEKAQQALVQKR
Q9CQQ7	Atp5f1	_RKEEEHMIDWVEK[Ac/Su]HVVK_	_RKEEEHMIDWVEK[+42/+100]HVVK_	RKEEEHMIDWVEKHVVK
Q9CQQ7	Atp5f1	_SISVQQEK[Ac/Su]ETIAK_	_SISVQQEK[+42/+100]ETIAK_	SISVQQEKETIAK
Q9DCX2	Atp5h	_AIGNALK[Ac/Su]SWNETFHAR_	_AIGNALK[+42/+100]SWNETFHAR_	AIGNALKSWNETFHAR
Q9DCX2	Atp5h	_ANVAKPGLVDDFEK[Ac/Su]K_	_ANVAKPGLVDDFEK[+42/+100]K_	ANVAKPGLVDDFEKK
Q9DCX2	Atp5h	_ANVAKPGLVDDFEKK[Ac/Su]_	_ANVAKPGLVDDFEKK[+42/+100]_	ANVAKPGLVDDFEKK
Q9DCX2	Atp5h	_IPVPEDKYTALVDQEEK[Ac/Su]EDVK_	_IPVPEDKYTALVDQEEK[+42/+100]EDVK_	IPVPEDKYTALVDQEEKEDVK
Q9DCX2	Atp5h	_IPVPEDK[Ac/Su]YTALVDQEEKEDVK_	_IPVPEDK[+42/+100]YTALVDQEEKEDVK_	IPVPEDKYTALVDQEEKEDVK
Q9DCX2	Atp5h	_IPVPEDKYTALVDQEEK[Ac/Su]EDVKSC[+57]AEFVSGSQLR_	_IPVPEDKYTALVDQEEK[+42/+100]EDVKSC[+57]AEFVSGSQLR_	IPVPEDKYTALVDQEEKEDVKSCAEFVSGSQLR
Q9DCX2	Atp5h	_IPVPEDKYTALVDQEEKEDVK[Ac/Su]SC[+57]AEFVSGSQLR_	_IPVPEDKYTALVDQEEKEDVK[+42/+100]SC[+57]AEFVSGSQLR_	IPVPEDKYTALVDQEEKEDVKSCAEFVSGSQLR
Q9DCX2	Atp5h	_IQEYEK[Ac/Su]QLEK_	_IQEYEK[+42/+100]QLEK_	IQEYEKQLEK
Q9DCX2	Atp5h	_K[Ac/Su]KYPYWPHQPIENL_	_K[+42/+100]KYPYWPHQPIENL_	KKYPYWPHQPIENL
Q9DCX2	Atp5h	_KK[Ac/Su]YPYWPHQPIENL_	_KK[+42/+100]YPYWPHQPIENL_	KKYPYWPHQPIENL
Q9DCX2	Atp5h	_LASLSEK[Ac/Su]PPAIDWAYYR_	_LASLSEK[+42/+100]PPAIDWAYYR_	LASLSEKPPAIDWAYYR
Q9DCX2	Atp5h	_PGLVDDFEK[Ac/Su]K_	_PGLVDDFEK[+42/+100]K_	PGLVDDFEKK
Q9DCX2	Atp5h	_YTALVDQEEK[Ac/Su]EDVK_	_YTALVDQEEK[+42/+100]EDVK_	YTALVDQEEKEDVK
Q9DCX2	Atp5h	_YTALVDQEEKEDVK[Ac/Su]SC[+57]AEFVSGSQLR_	_YTALVDQEEKEDVK[+42/+100]SC[+57]AEFVSGSQLR_	YTALVDQEEKEDVKSCAEFVSGSQLR
Q06185	Atp5i	_YSYLK[Ac/Su]PR_	_YSYLK[+42/+100]PR_	YSYLKPR
P97450	Atp5j	_ELDPVQK[Ac/Su]LFVDK_	_ELDPVQK[+42/+100]LFVDK_	ELDPVQKLFVDK
P97450	Atp5j	_ELDPVQK[Ac/Su]LFVDKIR_	_ELDPVQK[+42/+100]LFVDKIR_	ELDPVQKLFVDKIR
P97450	Atp5j	_FDDPK[Ac/Su]FEVIDKPQS_	_FDDPK[+42/+100]FEVIDKPQS_	FDDPKFEVIDKPQS
P97450	Atp5j	_FDDPKFEVIDK[Ac/Su]PQS_	_FDDPKFEVIDK[+42/+100]PQS_	FDDPKFEVIDKPQS
P97450	Atp5j	_FEVIDK[Ac/Su]PQS_	_FEVIDK[+42/+100]PQS_	FEVIDKPQS
P56135	Atp5j2	_LM[+16]EVK[Ac/Su]LGELPSWIMM[+16]R_	_LM[+16]EVK[+42/+100]LGELPSWIMM[+16]R_	LMEVKLGELPSWIMMR
Q9CPQ8	Atp5l	_IIQSAK[Ac/Su]TGSFK_	_IIQSAK[+42/+100]TGSFK_	IIQSAKTGSFK
Q9CPQ8	Atp5l	_KIIQSAK[Ac/Su]TGSFK_	_KIIQSAK[+42/+100]TGSFK_	KIIQSAKTGSFK
Q9CPQ8	Atp5l	_LATFWHYAK[Ac/Su]VELVPPTPAEIPTAIQSVK_	_LATFWHYAK[+42/+100]VELVPPTPAEIPTAIQSVK_	LATFWHYAKVELVPPTPAEIPTAIQSVK
Q9CPQ8	Atp5l	_LATFWHYAK[Ac/Su]VELVPPTPAEIPTAIQSVKK_	_LATFWHYAK[+42/+100]VELVPPTPAEIPTAIQSVKK_	LATFWHYAKVELVPPTPAEIPTAIQSVKK
Q9CPQ8	Atp5l	_TGSFK[Ac/Su]HLTVK_	_TGSFK[+42/+100]HLTVK_	TGSFKHLTVK
Q9CPQ8	Atp5l	_VELVPPTPAEIPTAIQSVK[Ac/Su]K_	_VELVPPTPAEIPTAIQSVK[+42/+100]K_	VELVPPTPAEIPTAIQSVKK
Q9CPQ8	Atp5l	_VELVPPTPAEIPTAIQSVKK[Ac/Su]_	_VELVPPTPAEIPTAIQSVKK[+42/+100]_	VELVPPTPAEIPTAIQSVKK
Q9DB20	Atp5o	_EK[Ac/Su]FSPLTANLM[+16]NLLAENGR_	_EK[+42/+100]FSPLTANLM[+16]NLLAENGR_	EKFSPLTANLMNLLAENGR
Q9DB20	Atp5o	_EK[Ac/Su]FSPLTANLMNLLAENGR_	_EK[+42/+100]FSPLTANLMNLLAENGR_	EKFSPLTANLMNLLAENGR
Q9DB20	Atp5o	_EKK[Ac/Su]LDQVEKELLR_	_EKK[+42/+100]LDQVEKELLR_	EKKLDQVEKELLR
Q9DB20	Atp5o	_GEVPC[+57]TVTTASPLDDAVLSELK[Ac/Su]TVLK_	_GEVPC[+57]TVTTASPLDDAVLSELK[+42/+100]TVLK_	GEVPCTVTTASPLDDAVLSELKTVLK
Q9DB20	Atp5o	_IGEK[Ac/Su]YVDMSAK_	_IGEK[+42/+100]YVDMSAK_	IGEKYVDMSAK
Q9DB20	Atp5o	_KLDQVEK[Ac/Su]ELLR_	_KLDQVEK[+42/+100]ELLR_	KLDQVEKELLR
Q9DB20	Atp5o	_LDQVEK[Ac/Su]ELLR_	_LDQVEK[+42/+100]ELLR_	LDQVEKELLR
Q9DB20	Atp5o	_SFLSPNQILK[Ac/Su]LEIK_	_SFLSPNQILK[+42/+100]LEIK_	SFLSPNQILKLEIK
Q9DB20	Atp5o	_TVLK[Ac/Su]SFLSPNQILK_	_TVLK[+42/+100]SFLSPNQILK_	TVLKSFLSPNQILK
Q9DB20	Atp5o	_VGQLLK[Ac/Su]DPK_	_VGQLLK[+42/+100]DPK_	VGQLLKDPK
Q9DB20	Atp5o	_VSLAVLNPYIK[Ac/Su]R_	_VSLAVLNPYIK[+42/+100]R_	VSLAVLNPYIKR
Q9DB20	Atp5o	_YVDMSAK[Ac/Su]SK_	_YVDMSAK[+42/+100]SK_	YVDMSAKSK
A0A0R4J023;Q9JLZ3	Auh	_MGLVETK[Ac/Su]LAIIPGGGGTQR_	_MGLVETK[+42/+100]LAIIPGGGGTQR_	MGLVETKLAIIPGGGGTQR
A0A0R4J023;Q9JLZ3	Auh	_MHSSEVGPFVSK[Ac/Su]IR_	_MHSSEVGPFVSK[+42/+100]IR_	MHSSEVGPFVSKIR
A0A0R4J023;Q9JLZ3	Auh	_NLLK[Ac/Su]MLSK_	_NLLK[+42/+100]MLSK_	NLLKMLSK
A0A0R4J023;Q9JLZ3	Auh	_VAASSAK[Ac/Su]MGLVETK_	_VAASSAK[+42/+100]MGLVETK_	VAASSAKMGLVETK
P50136;Q3U3J1	Bckdha	_QYLLNQGWWDEEQEK[Ac/Su]AWRK_	_QYLLNQGWWDEEQEK[+42/+100]AWRK_	QYLLNQGWWDEEQEKAWRK
A0A0U1RNL7;A0A0U1RPT4;A0A0U1RQ97;D3Z7R0;O55028	Bckdk	_YFLDK[Ac/Su]TLTSR_	_YFLDK[+42/+100]TLTSR_	YFLDKTLTSR
Q8R164	Bphl	_DAKDAVDLMK[Ac/Su]ALQFK_	_DAKDAVDLMK[+42/+100]ALQFK_	DAKDAVDLMKALQFK
Q8R164	Bphl	_DAVDLMK[Ac/Su]ALQFK_	_DAVDLMK[+42/+100]ALQFK_	DAVDLMKALQFK
Q8R164	Bphl	_FHADFLLQHVK[Ac/Su]GSR_	_FHADFLLQHVK[+42/+100]GSR_	FHADFLLQHVKGSR
Q8R164	Bphl	_HLLPLVQC[+57]PTLIVHGEK[Ac/Su]DPLVPR_	_HLLPLVQC[+57]PTLIVHGEK[+42/+100]DPLVPR_	HLLPLVQCPTLIVHGEKDPLVPR
Q8R164	Bphl	_LHLMPEGK[Ac/Su]HNLHLR_	_LHLMPEGK[+42/+100]HNLHLR_	LHLMPEGKHNLHLR
Q8R164	Bphl	_TDFAPQLQSLNKK[Ac/Su]_	_TDFAPQLQSLNKK[+42/+100]_	TDFAPQLQSLNKK
Q8R164	Bphl	_TDFAPQLQSLNK[Ac/Su]K_	_TDFAPQLQSLNK[+42/+100]K_	TDFAPQLQSLNKK
O35658	C1qbp	_AEEQEPER[-43]TSTPNFVVEVTKTDGK[Ac/Su]K_	_AEEQEPER[-43]TSTPNFVVEVTKTDGK[+42/+100]K_	AEEQEPERTSTPNFVVEVTKTDGKK
P24270	Cat	_DAILFPSFIHSQK[Ac/Su]R_	_DAILFPSFIHSQK[+42/+100]R_	DAILFPSFIHSQKR
P24270	Cat	_DAQLFIQK[Ac/Su]K_	_DAQLFIQK[+42/+100]K_	DAQLFIQKK
P24270	Cat	_IQALLDKYNAEK[Ac/Su]PK_	_IQALLDKYNAEK[+42/+100]PK_	IQALLDKYNAEKPK
P24270	Cat	_SALEHSVQC[+57]AVDVK[Ac/Su]R_	_SALEHSVQC[+57]AVDVK[+42/+100]R_	SALEHSVQCAVDVKR
Q8BJ64	Chdh	_ELQPGSHVQSDK[Ac/Su]EIDAFVR_	_ELQPGSHVQSDK[+42/+100]EIDAFVR_	ELQPGSHVQSDKEIDAFVR
Q8BJ64	Chdh	_NVPVYK[Ac/Su]PQTLDTQR_	_NVPVYK[+42/+100]PQTLDTQR_	NVPVYKPQTLDTQR
Q8R4N0	Clybl	_AVLYVPGNDEK[Ac/Su]K_	_AVLYVPGNDEK[+42/+100]K_	AVLYVPGNDEKK
Q8R4N0	Clybl	_AVLYVPGNDEK[Ac/Su]KIR_	_AVLYVPGNDEK[+42/+100]KIR_	AVLYVPGNDEKKIR
Q8R4N0	Clybl	_RAVLYVPGNDEK[Ac/Su]K_	_RAVLYVPGNDEK[+42/+100]K_	RAVLYVPGNDEKK
Q8BMS4	Coq3	_SFDPVLDK[Ac/Su]R_	_SFDPVLDK[+42/+100]R_	SFDPVLDKR
Q8R1S0	Coq6	_LLIGADGHK[Ac/Su]SGVR_	_LLIGADGHK[+42/+100]SGVR_	LLIGADGHKSGVR
P19783	Cox4i1	_DEK[Ac/Su]VQLYR_	_DEK[+42/+100]VQLYR_	DEKVQLYR
P19783	Cox4i1	_DYPLPDVAHVTMLSASQKALK[Ac/Su]_	_DYPLPDVAHVTMLSASQKALK[+42/+100]_	DYPLPDVAHVTMLSASQKALK
P19783	Cox4i1	_DYPLPDVAHVTMLSASQK[Ac/Su]ALK_	_DYPLPDVAHVTMLSASQK[+42/+100]ALK_	DYPLPDVAHVTMLSASQKALK
P19536;Q9D881	Cox5b	_AASGTKEDPNLVPSISNK[Ac/Su]R_	_AASGTKEDPNLVPSISNK[+42/+100]R_	AASGTKEDPNLVPSISNKR
P56391	Cox6b1	_NYK[Ac/Su]TAPFDSR_	_NYK[+42/+100]TAPFDSR_	NYKTAPFDSR
P48771	Cox7a2	_QK[Ac/Su]LFQEDNGMPVHLK_	_QK[+42/+100]LFQEDNGMPVHLK_	QKLFQEDNGMPVHLK
P36552	Cpox	_GTK[Ac/Su]FGLFTPGSR_	_GTK[+42/+100]FGLFTPGSR_	GTKFGLFTPGSR
Q8C196	Cps1	_AERPDGLILGMGGQT[+57]ALNC[+57]GVELFK[Ac/Su]R_	_AERPDGLILGMGGQT[+57]ALNC[+57]GVELFK[+42/+100]R_	AERPDGLILGMGGQTALNCGVELFKR
Q8C196	Cps1	_AERPDGLILGM[+16]GGQTALNC[+57]GVELFK[Ac/Su]R_	_AERPDGLILGM[+16]GGQTALNC[+57]GVELFK[+42/+100]R_	AERPDGLILGMGGQTALNCGVELFKR
Q8C196	Cps1	_AERPDGLILGMGGQTALNC[+57]GVELFK[Ac/Su]R_	_AERPDGLILGMGGQTALNC[+57]GVELFK[+42/+100]R_	AERPDGLILGMGGQTALNCGVELFKR
Q8C196	Cps1	_[Ac/Su]AER[-42]PDGLILGM[+16]GGQTALNC[+57]GVELFK[Ac/Su]R_	_[+42/+100]AER[-42]PDGLILGM[+16]GGQTALNC[+57]GVELFK[+42/+100]R_	AERPDGLILGMGGQTALNCGVELFKR
Q8C196	Cps1	_AKEIGFSDK[Ac/Su]QISK_	_AKEIGFSDK[+42/+100]QISK_	AKEIGFSDKQISK
Q8C196	Cps1	_AK[Ac/Su]TAHIVLEDGTK[Ac/Su]MK_	_AK[+42/+100]TAHIVLEDGTK[+42/+100]MK_	AKTAHIVLEDGTKMK
Q8C196	Cps1	_AKTAHIVLEDGTK[Ac/Su]MK_	_AKTAHIVLEDGTK[+42/+100]MK_	AKTAHIVLEDGTKMK
Q8C196	Cps1	_AMKEENVK[Ac/Su]TVLMNPNIASVQTNEVGLK_	_AMKEENVK[+42/+100]TVLMNPNIASVQTNEVGLK_	AMKEENVKTVLMNPNIASVQTNEVGLK
Q8C196	Cps1	_AM[+16]KEENVK[Ac/Su]TVLMNPNIASVQTNEVGLK_	_AM[+16]KEENVK[+42/+100]TVLMNPNIASVQTNEVGLK_	AMKEENVKTVLMNPNIASVQTNEVGLK
Q8C196	Cps1	_AMLSTGFK[Ac/Su]IPQK_	_AMLSTGFK[+42/+100]IPQK_	AMLSTGFKIPQK
Q8C196	Cps1	_DELGLNK[Ac/Su]YMESDGIK_	_DELGLNK[+42/+100]YMESDGIK_	DELGLNKYMESDGIK
Q8C196	Cps1	_DELGLNK[Ac/Su]YM[+16]ESDGIK_	_DELGLNK[+42/+100]YM[+16]ESDGIK_	DELGLNKYMESDGIK
Q8C196	Cps1	_DILNMDK[Ac/Su]TLK_	_DILNMDK[+42/+100]TLK_	DILNMDKTLK
Q8C196	Cps1	_DILNM[+16]DK[Ac/Su]TLK_	_DILNM[+16]DK[+42/+100]TLK_	DILNMDKTLK
Q8C196	Cps1	_EIGFSDK[Ac/Su]QISK_	_EIGFSDK[+42/+100]QISK_	EIGFSDKQISK
Q8C196	Cps1	_EPLFGISTGNIITGLAAGAK[Ac/Su]SYK_	_EPLFGISTGNIITGLAAGAK[+42/+100]SYK_	EPLFGISTGNIITGLAAGAKSYK
Q8C196	Cps1	_EVEMDAVGK[Ac/Su]EGR_	_EVEMDAVGK[+42/+100]EGR_	EVEMDAVGKEGR
Q8C196	Cps1	_EWPANLDLK[Ac/Su]K_	_EWPANLDLK[+42/+100]K_	EWPANLDLKK
Q8C196	Cps1	_EWPANLDLKK[Ac/Su]ELSEPSSTR_	_EWPANLDLKK[+42/+100]ELSEPSSTR_	EWPANLDLKKELSEPSSTR
Q8C196	Cps1	_GAEVHLVPWNHDFTQME[+57]YDGLLIAGGPGNPALAQPLIQNVKK[Ac/Su]_	_GAEVHLVPWNHDFTQME[+57]YDGLLIAGGPGNPALAQPLIQNVKK[+42/+100]_	GAEVHLVPWNHDFTQMEYDGLLIAGGPGNPALAQPLIQNVKK
Q8C196	Cps1	_GAEVHLVPWNHDFTQME[+57]YDGLLIAGGPGNPALAQPLIQNVK[Ac/Su]K_	_GAEVHLVPWNHDFTQME[+57]YDGLLIAGGPGNPALAQPLIQNVK[+42/+100]K_	GAEVHLVPWNHDFTQMEYDGLLIAGGPGNPALAQPLIQNVKK
Q8C196	Cps1	_GQILTM[+16]ANPIIGNGGAPDTTARDELGLNK[Ac/Su]YMESDGIK_	_GQILTM[+16]ANPIIGNGGAPDTTARDELGLNK[+42/+100]YMESDGIK_	GQILTMANPIIGNGGAPDTTARDELGLNKYMESDGIK
Q8C196	Cps1	_GQILTM[+16]ANPIIGNGGAPDTTARDELGLNK[Ac/Su]YM[+16]ESDGIK_	_GQILTM[+16]ANPIIGNGGAPDTTARDELGLNK[+42/+100]YM[+16]ESDGIK_	GQILTMANPIIGNGGAPDTTARDELGLNKYMESDGIK
Q8C196	Cps1	_GQILTMANPIIGNGGAPDTTARDELGLNK[Ac/Su]YM[+16]ESDGIK_	_GQILTMANPIIGNGGAPDTTARDELGLNK[+42/+100]YM[+16]ESDGIK_	GQILTMANPIIGNGGAPDTTARDELGLNKYMESDGIK
Q8C196	Cps1	_GVLK[Ac/Su]EYGVK_	_GVLK[+42/+100]EYGVK_	GVLKEYGVK
Q8C196	Cps1	_IALGIPLPEIK[Ac/Su]NVVSGK_	_IALGIPLPEIK[+42/+100]NVVSGK_	IALGIPLPEIKNVVSGK
Q8C196	Cps1	_IEFEGQSVDFVDPNKQNLIAEVSTK[Ac/Su]DVK_	_IEFEGQSVDFVDPNKQNLIAEVSTK[+42/+100]DVK_	IEFEGQSVDFVDPNKQNLIAEVSTKDVK
Q8C196	Cps1	_IGSSMK[Ac/Su]SVGEVMAIGR_	_IGSSMK[+42/+100]SVGEVMAIGR_	IGSSMKSVGEVMAIGR
Q8C196	Cps1	_IIRDK[Ac/Su]GTMLGK_	_IIRDK[+42/+100]GTMLGK_	IIRDKGTMLGK
Q8C196	Cps1	_ILDIYHQEAC[+57]NGC[+57]IISVGGQIPNNLAVPLYK[Ac/Su]NGVK_	_ILDIYHQEAC[+57]NGC[+57]IISVGGQIPNNLAVPLYK[+42/+100]NGVK_	ILDIYHQEACNGCIISVGGQIPNNLAVPLYKNGVK
Q8C196	Cps1	_ILESDRK[Ac/Su]EPLFGISTGNIITGLAAGAK_	_ILESDRK[+42/+100]EPLFGISTGNIITGLAAGAK_	ILESDRKEPLFGISTGNIITGLAAGAK
Q8C196	Cps1	_ILESDRKEPLFGISTGNIITGLAAGAK[Ac/Su]SYK_	_ILESDRKEPLFGISTGNIITGLAAGAK[+42/+100]SYK_	ILESDRKEPLFGISTGNIITGLAAGAKSYK
Q8C196	Cps1	_IYAIAK[Ac/Su]ALENNMSLDEIVR_	_IYAIAK[+42/+100]ALENNMSLDEIVR_	IYAIAKALENNMSLDEIVR
Q8C196	Cps1	_IYAIAK[Ac/Su]ALE[+57]NNMSLDEIVR_	_IYAIAK[+42/+100]ALE[+57]NNMSLDEIVR_	IYAIAKALENNMSLDEIVR
Q8C196	Cps1	_IYAIAK[Ac/Su]ALENNM[+16]SLDEIVR_	_IYAIAK[+42/+100]ALENNM[+16]SLDEIVR_	IYAIAKALENNMSLDEIVR
Q8C196	Cps1	_KEPLFGISTGNIITGLAAGAK[Ac/Su]SYK_	_KEPLFGISTGNIITGLAAGAK[+42/+100]SYK_	KEPLFGISTGNIITGLAAGAKSYK
Q8C196	Cps1	_K[Ac/Su]IAKAFAISGPFNVQFLVK_	_K[+42/+100]IAKAFAISGPFNVQFLVK_	KIAKAFAISGPFNVQFLVK
Q8C196	Cps1	_KIAK[Ac/Su]AFAISGPFNVQFLVK_	_KIAK[+42/+100]AFAISGPFNVQFLVK_	KIAKAFAISGPFNVQFLVK
Q8C196	Cps1	_KILESDRK[Ac/Su]EPLFGISTGNIITGLAAGAK_	_KILESDRK[+42/+100]EPLFGISTGNIITGLAAGAK_	KILESDRKEPLFGISTGNIITGLAAGAK
Q8C196	Cps1	_KILESDRKEPLFGISTGNIITGLAAGAK[Ac/Su]SYK_	_KILESDRKEPLFGISTGNIITGLAAGAK[+42/+100]SYK_	KILESDRKEPLFGISTGNIITGLAAGAKSYK
Q8C196	Cps1	_LFAEAVQK[Ac/Su]SR_	_LFAEAVQK[+42/+100]SR_	LFAEAVQKSR
Q8C196	Cps1	_LPMNKEWPANLDLKK[Ac/Su]_	_LPMNKEWPANLDLKK[+42/+100]_	LPMNKEWPANLDLKK
Q8C196	Cps1	_LPMNKEWPANLDLK[Ac/Su]K_	_LPMNKEWPANLDLK[+42/+100]K_	LPMNKEWPANLDLKK
Q8C196	Cps1	_LTSIDK[Ac/Su]W[+32]FLYK_	_LTSIDK[+42/+100]W[+32]FLYK_	LTSIDKWFLYK
Q8C196	Cps1	_LTSIDK[Ac/Su]WFLYK_	_LTSIDK[+42/+100]WFLYK_	LTSIDKWFLYK
Q8C196	Cps1	_MRDILNMDK[Ac/Su]TLK_	_MRDILNMDK[+42/+100]TLK_	MRDILNMDKTLK
Q8C196	Cps1	_M[+16]RDILNMDK[Ac/Su]TLK_	_M[+16]RDILNMDK[+42/+100]TLK_	MRDILNMDKTLK
Q8C196	Cps1	_[+57]MRDILNMDK[Ac/Su]TLK_	_[+57]MRDILNMDK[+42/+100]TLK_	MRDILNMDKTLK
Q8C196	Cps1	_MRDILNM[+16]DK[Ac/Su]TLK_	_MRDILNM[+16]DK[+42/+100]TLK_	MRDILNMDKTLK
Q8C196	Cps1	_NGVK[Ac/Su]IMGTSPLQIDR_	_NGVK[+42/+100]IMGTSPLQIDR_	NGVKIMGTSPLQIDR
Q8C196	Cps1	_QISK[Ac/Su]C[+57]LGLTEAQTR_	_QISK[+42/+100]C[+57]LGLTEAQTR_	QISKCLGLTEAQTR
Q8C196	Cps1	_[-17]QISK[Ac/Su]C[+57]LGLTEAQTR_	_[-17]QISK[+42/+100]C[+57]LGLTEAQTR_	QISKCLGLTEAQTR
Q8C196	Cps1	_QLFSDK[Ac/Su]LNEINEK_	_QLFSDK[+42/+100]LNEINEK_	QLFSDKLNEINEK
Q8C196	Cps1	_QNLIAEVSTK[Ac/Su]DVK_	_QNLIAEVSTK[+42/+100]DVK_	QNLIAEVSTKDVK
Q8C196	Cps1	_SLGQWLQEEK[Ac/Su]VPAIYGVDTR_	_SLGQWLQEEK[+42/+100]VPAIYGVDTR_	SLGQWLQEEKVPAIYGVDTR
Q8C196	Cps1	_SLGQW[+32]LQEEK[Ac/Su]VPAIYGVDTR_	_SLGQW[+32]LQEEK[+42/+100]VPAIYGVDTR_	SLGQWLQEEKVPAIYGVDTR
Q8C196	Cps1	_SYK[Ac/Su]MSMANR_	_SYK[+42/+100]MSMANR_	SYKMSMANR
Q8C196	Cps1	_TAHIVLEDGTK[Ac/Su]MK_	_TAHIVLEDGTK[+42/+100]MK_	TAHIVLEDGTKMK
Q8C196	Cps1	_TAHIVLEDGTK[Ac/Su]M[+16]K_	_TAHIVLEDGTK[+42/+100]M[+16]K_	TAHIVLEDGTKMK
Q8C196	Cps1	_TFEESFQK[Ac/Su]ALR_	_TFEESFQK[+42/+100]ALR_	TFEESFQKALR
Q8C196	Cps1	_VISHAISEHVEDAGVHSGDATLMLPTQTISQGAIEK[Ac/Su]VK_	_VISHAISEHVEDAGVHSGDATLMLPTQTISQGAIEK[+42/+100]VK_	VISHAISEHVEDAGVHSGDATLMLPTQTISQGAIEKVK
Q8C196	Cps1	_VMIGESIDEK[Ac/Su]R_	_VMIGESIDEK[+42/+100]R_	VMIGESIDEKR
Q8C196	Cps1	_VSQEHPVVLTK[Ac/Su]FVEGAR_	_VSQEHPVVLTK[+42/+100]FVEGAR_	VSQEHPVVLTKFVEGAR
Q8C196	Cps1	_VVAVDC[+57]GIK[Ac/Su]NNVIR_	_VVAVDC[+57]GIK[+42/+100]NNVIR_	VVAVDCGIKNNVIR
P52825	Cpt2	_DELFTDTK[Ac/Su]AR_	_DELFTDTK[+42/+100]AR_	DELFTDTKAR
P52825	Cpt2	_LSFK[Ac/Su]LSSALK_	_LSFK[+42/+100]LSSALK_	LSFKLSSALK
P52825	Cpt2	_LSSALK[Ac/Su]AGVTAAK_	_LSSALK[+42/+100]AGVTAAK_	LSSALKAGVTAAK
P52825	Cpt2	_QK[Ac/Su]LIHGGNEETLR_	_QK[+42/+100]LIHGGNEETLR_	QKLIHGGNEETLR
P52825	Cpt2	_[-17]QK[Ac/Su]LIHGGNEETLR_	_[-17]QK[+42/+100]LIHGGNEETLR_	QKLIHGGNEETLR
P52825	Cpt2	_YLSAQK[Ac/Su]PLLNDSQFR_	_YLSAQK[+42/+100]PLLNDSQFR_	YLSAQKPLLNDSQFR
H7BX88;P47934	Crat	_NHVAGQMLHGGGSK[Ac/Su]FNSGNR_	_NHVAGQMLHGGGSK[+42/+100]FNSGNR_	NHVAGQMLHGGGSKFNSGNR
H7BX88;P47934	Crat	_NTWAK[Ac/Su]AYNNLIK_	_NTWAK[+42/+100]AYNNLIK_	NTWAKAYNNLIK
Q9CZU6	Cs	_GYSIPEC[+57]QK[Ac/Su]MLPK_	_GYSIPEC[+57]QK[+42/+100]MLPK_	GYSIPECQKMLPK
Q9CZU6	Cs	_HLPKDPMFK[Ac/Su]LVAQLYK_	_HLPKDPMFK[+42/+100]LVAQLYK_	HLPKDPMFKLVAQLYK
Q9CZU6	Cs	_IVPNILLEQGK[Ac/Su]AK_	_IVPNILLEQGK[+42/+100]AK_	IVPNILLEQGKAK
Q9CZU6	Cs	_LVAQLYK[Ac/Su]IVPNILLEQGK_	_LVAQLYK[+42/+100]IVPNILLEQGK_	LVAQLYKIVPNILLEQGK
P62897	Cycs	_ADLIAYLK[Ac/Su]K_	_ADLIAYLK[+42/+100]K_	ADLIAYLKK
P62897	Cycs	_MIFAGIK[Ac/Su]K_	_MIFAGIK[+42/+100]K_	MIFAGIKK
Q9DBG1	Cyp27a1	_IVLVPSK[Ac/Su]K_	_IVLVPSK[+42/+100]K_	IVLVPSKK
Q9DBG1	Cyp27a1	_IVLVPSKK[Ac/Su]_	_IVLVPSKK[+42/+100]_	IVLVPSKK
Q9D172	D10Jhu81e	_NLSTFAVDGK[Ac/Su]DC[+57]K_	_NLSTFAVDGK[+42/+100]DC[+57]K_	NLSTFAVDGKDCK
P53395	Dbt	_FDQKGDVYK[Ac/Su]AQIMNVSWSADHR_	_FDQKGDVYK[+42/+100]AQIMNVSWSADHR_	FDQKGDVYKAQIMNVSWSADHR
P53395	Dbt	_GDVYK[Ac/Su]AQIMNVSWSADHR_	_GDVYK[+42/+100]AQIMNVSWSADHR_	GDVYKAQIMNVSWSADHR
P53395	Dbt	_GIK[Ac/Su]LSFMPFFLK_	_GIK[+42/+100]LSFMPFFLK_	GIKLSFMPFFLK
Q9CQ62	Decr1	_ATAEEISSK[Ac/Su]TGNK_	_ATAEEISSK[+42/+100]TGNK_	ATAEEISSKTGNK
Q9CQ62	Decr1	_FEK[Ac/Su]EMIDR_	_FEK[+42/+100]EMIDR_	FEKEMIDR
Q9CQ62	Decr1	_FEK[Ac/Su]EMIDRIPC[+57]GR_	_FEK[+42/+100]EMIDRIPC[+57]GR_	FEKEMIDRIPCGR
Q9CQ62	Decr1	_FFQPVLK[Ac/Su]PMLPPDAFQGK_	_FFQPVLK[+42/+100]PMLPPDAFQGK_	FFQPVLKPMLPPDAFQGK
Q9CQ62	Decr1	_FNIIQPGPIK[Ac/Su]TK_	_FNIIQPGPIK[+42/+100]TK_	FNIIQPGPIKTK
Q9CQ62	Decr1	_FNIIQPGPIKTK[Ac/Su]_	_FNIIQPGPIKTK[+42/+100]_	FNIIQPGPIKTK
Q9CQ62	Decr1	_NIDVLK[Ac/Su]ATAEEISSK_	_NIDVLK[+42/+100]ATAEEISSK_	NIDVLKATAEEISSK
Q99LB2	Dhrs4	_VNC[+57]LAPGLIK[Ac/Su]TR_	_VNC[+57]LAPGLIK[+42/+100]TR_	VNCLAPGLIKTR
A2ATU0	Dhtkd1	_HFYALLK[Ac/Su]QR_	_HFYALLK[+42/+100]QR_	HFYALLKQR
Q8BMF4	Dlat	_GK[Ac/Su]ISVNDFIIK_	_GK[+42/+100]ISVNDFIIK_	GKISVNDFIIK
O08749	Dld	_ALTGGIAHLFK[Ac/Su]QNK_	_ALTGGIAHLFK[+42/+100]QNK_	ALTGGIAHLFKQNK
O08749	Dld	_HSAVK[Ac/Su]ALTGGIAHLFK_	_HSAVK[+42/+100]ALTGGIAHLFK_	HSAVKALTGGIAHLFK
O08749	Dld	_IGK[Ac/Su]FPFAANSR_	_IGK[+42/+100]FPFAANSR_	IGKFPFAANSR
O08749	Dld	_LNLEK[Ac/Su]MMEQK_	_LNLEK[+42/+100]MMEQK_	LNLEKMMEQK
O08749	Dld	_LNTK[Ac/Su]VTGATK_	_LNTK[+42/+100]VTGATK_	LNTKVTGATK
O08749	Dld	_SAQLGFK[Ac/Su]TVC[+57]IEK_	_SAQLGFK[+42/+100]TVC[+57]IEK_	SAQLGFKTVCIEK
O08749	Dld	_SEEQLK[Ac/Su]EEGIEFK_	_SEEQLK[+42/+100]EEGIEFK_	SEEQLKEEGIEFK
Q9D2G2	Dlst	_HNLK[Ac/Su]LGFMSAFVK_	_HNLK[+42/+100]LGFMSAFVK_	HNLKLGFMSAFVK
Q9D2G2	Dlst	_HNLK[Ac/Su]LGFM[+16]SAFVK_	_HNLK[+42/+100]LGFM[+16]SAFVK_	HNLKLGFMSAFVK
Q9D2G2	Dlst	_KHNLK[Ac/Su]LGFMSAFVK_	_KHNLK[+42/+100]LGFMSAFVK_	KHNLKLGFMSAFVK
Q9DBT9	Dmgdh	_DGLLFGPYESQEK[Ac/Su]MK_	_DGLLFGPYESQEK[+42/+100]MK_	DGLLFGPYESQEKMK
Q9DBT9	Dmgdh	_IHYDSIK[Ac/Su]LYER_	_IHYDSIK[+42/+100]LYER_	IHYDSIKLYER
Q9DBT9	Dmgdh	_ISDHLEAAMEMIPVLKK[Ac/Su]_	_ISDHLEAAMEMIPVLKK[+42/+100]_	ISDHLEAAMEMIPVLKK
Q9DBT9	Dmgdh	_ISDHLEAAMEMIPVLK[Ac/Su]K_	_ISDHLEAAMEMIPVLK[+42/+100]K_	ISDHLEAAMEMIPVLKK
Q9DBT9	Dmgdh	_KYGALLK[Ac/Su]YPAPVTSLKPRPDGTWDVETPQGSVR_	_KYGALLK[+42/+100]YPAPVTSLKPRPDGTWDVETPQGSVR_	KYGALLKYPAPVTSLKPRPDGTWDVETPQGSVR
Q9DBT9	Dmgdh	_TNWFEPVGSEYK[Ac/Su]QVMQR_	_TNWFEPVGSEYK[+42/+100]QVMQR_	TNWFEPVGSEYKQVMQR
Q9DBT9	Dmgdh	_TNWHATEQYIIEPEK[Ac/Su]IHELFPLLNM[+16]NK_	_TNWHATEQYIIEPEK[+42/+100]IHELFPLLNM[+16]NK_	TNWHATEQYIIEPEKIHELFPLLNMNK
Q9DBT9	Dmgdh	_VSGLYK[Ac/Su]TLK_	_VSGLYK[+42/+100]TLK_	VSGLYKTLK
Q9DBT9	Dmgdh	_YGK[Ac/Su]WTTTQYTEAK_	_YGK[+42/+100]WTTTQYTEAK_	YGKWTTTQYTEAK
Q9D9V3;Q9D9V3-2	Echdc1	_VLSGTLK[Ac/Su]LDSK_	_VLSGTLK[+42/+100]LDSK_	VLSGTLKLDSK
Q9D7J9	Echdc3	_NALSLAMLK[Ac/Su]SLR_	_NALSLAMLK[+42/+100]SLR_	NALSLAMLKSLR
Q8BH95	Echs1	_AFAAGADIK[Ac/Su]EMQNR_	_AFAAGADIK[+42/+100]EMQNR_	AFAAGADIKEMQNR
Q8BH95	Echs1	_LVEEAIQC[+57]AEK[Ac/Su]IASNSK_	_LVEEAIQC[+57]AEK[+42/+100]IASNSK_	LVEEAIQCAEKIASNSK
P42125	Eci1	_ATADNLIK[Ac/Su]QR_	_ATADNLIK[+42/+100]QR_	ATADNLIKQR
P42125	Eci1	_SVMTK[Ac/Su]WLAIPDHSR_	_SVMTK[+42/+100]WLAIPDHSR_	SVMTKWLAIPDHSR
P42125	Eci1	_[+57]SVMTK[Ac/Su]WLAIPDHSR_	_[+57]SVMTK[+42/+100]WLAIPDHSR_	SVMTKWLAIPDHSR
P42125	Eci1	_SVM[+16]TK[Ac/Su]WLAIPDHSR_	_SVM[+16]TK[+42/+100]WLAIPDHSR_	SVMTKWLAIPDHSR
P42125	Eci1	_VGVVDEVVPEDQVHSK[Ac/Su]AR_	_VGVVDEVVPEDQVHSK[+42/+100]AR_	VGVVDEVVPEDQVHSKAR
Q9DBM2	Ehhadh	_GWYQYDK[Ac/Su]PLGR_	_GWYQYDK[+42/+100]PLGR_	GWYQYDKPLGR
Q9DBM2	Ehhadh	_IITSTLEK[Ac/Su]EASK_	_IITSTLEK[+42/+100]EASK_	IITSTLEKEASK
P34914;P34914-2	Ephx2	_AKPNEVVFLDDFGSNLK[Ac/Su]PAR_	_AKPNEVVFLDDFGSNLK[+42/+100]PAR_	AKPNEVVFLDDFGSNLKPAR
P34914;P34914-2	Ephx2	_ELEK[Ac/Su]VTGTQFPEAPLPVPC[+57]NPNDVSHGYVTVKPGIR_	_ELEK[+42/+100]VTGTQFPEAPLPVPC[+57]NPNDVSHGYVTVKPGIR_	ELEKVTGTQFPEAPLPVPCNPNDVSHGYVTVKPGIR
Q99LC5	Etfa	_C[+57]DK[Ac/Su]VVQDLC[+57]K_	_C[+57]DK[+42/+100]VVQDLC[+57]K_	CDKVVQDLCK
Q99LC5	Etfa	_LGGEVSC[+57]LVAGTK[Ac/Su]C[+57]DK_	_LGGEVSC[+57]LVAGTK[+42/+100]C[+57]DK_	LGGEVSCLVAGTKCDK
Q99LC5	Etfa	_LNVAPVSDIIEIK[Ac/Su]SPDTFVR_	_LNVAPVSDIIEIK[+42/+100]SPDTFVR_	LNVAPVSDIIEIKSPDTFVR
Q99LC5	Etfa	_TIYAGNALC[+57]TVK[Ac/Su]C[+57]DEK_	_TIYAGNALC[+57]TVK[+42/+100]C[+57]DEK_	TIYAGNALCTVKCDEK
Q99LC5	Etfa	_VAAK[Ac/Su]LNVAPVSDIIEIK_	_VAAK[+42/+100]LNVAPVSDIIEIK_	VAAKLNVAPVSDIIEIK
Q99LC5	Etfa	_VAGVAK[Ac/Su]VLVAQHDAYK_	_VAGVAK[+42/+100]VLVAQHDAYK_	VAGVAKVLVAQHDAYK
Q99LC5	Etfa	_VLVAQHDAYK[Ac/Su]GLLPEELTPLILETQK_	_VLVAQHDAYK[+42/+100]GLLPEELTPLILETQK_	VLVAQHDAYKGLLPEELTPLILETQK
Q99LC5	Etfa	_VVQDLC[+57]K[Ac/Su]VAGVAK_	_VVQDLC[+57]K[+42/+100]VAGVAK_	VVQDLCKVAGVAK
Q9DCW4	Etfb	_EK[Ac/Su]VDLLFLGK_	_EK[+42/+100]VDLLFLGK_	EKVDLLFLGK
Q9DCW4	Etfb	_LAEK[Ac/Su]EKVDLLFLGK_	_LAEK[+42/+100]EKVDLLFLGK_	LAEKEKVDLLFLGK
Q9DCW4	Etfb	_VKPDK[Ac/Su]SGVVTDGVK_	_VKPDK[+42/+100]SGVVTDGVK_	VKPDKSGVVTDGVK
Q6PF96;Q921G7	Etfdh	_AAQIGAHTLSGAC[+57]LDPAAFK[Ac/Su]ELFPDWKEK_	_AAQIGAHTLSGAC[+57]LDPAAFK[+42/+100]ELFPDWKEK_	AAQIGAHTLSGACLDPAAFKELFPDWKEK
Q6PF96;Q921G7	Etfdh	_EK[Ac/Su]GAPLNTPVTEDR_	_EK[+42/+100]GAPLNTPVTEDR_	EKGAPLNTPVTEDR
Q6PF96;Q921G7	Etfdh	_ELWIIDEK[Ac/Su]K_	_ELWIIDEK[+42/+100]K_	ELWIIDEKK
Q6PF96;Q921G7	Etfdh	_HHPSIQPTLEGGK[Ac/Su]R_	_HHPSIQPTLEGGK[+42/+100]R_	HHPSIQPTLEGGKR
Q6PF96;Q921G7	Etfdh	_QSWVWK[Ac/Su]ELHAVR_	_QSWVWK[+42/+100]ELHAVR_	QSWVWKELHAVR
Q9DCM0	Ethe1	_DAQLIK[Ac/Su]ELGLK_	_DAQLIK[+42/+100]ELGLK_	DAQLIKELGLK
Q9DCM0	Ethe1	_TDFQQGC[+57]AK[Ac/Su]TLYHSVHEK_	_TDFQQGC[+57]AK[+42/+100]TLYHSVHEK_	TDFQQGCAKTLYHSVHEK
A0A0R4J094;Q3TC72	Fahd2a;Fahd2	_NGK[Ac/Su]QWLLGK_	_NGK[+42/+100]QWLLGK_	NGKQWLLGK
A0A0G2JDJ5;A0A0G2JEA5;A0A0G2JEB3;Q920E5	Fdps;Gm43738;Fdps;Fdps	_LKEVLEYNALGGK[Ac/Su]YNR_	_LKEVLEYNALGGK[+42/+100]YNR_	LKEVLEYNALGGKYNR
A0A0G2JDJ5;A0A0G2JEA5;A0A0G2JEB3;Q920E5	Fdps;Gm43738;Fdps;Fdps	_VLTEK[Ac/Su]ELGHPEIGDAIAR_	_VLTEK[+42/+100]ELGHPEIGDAIAR_	VLTEKELGHPEIGDAIAR
Q61578	Fdxr	_RGPLQVAFTIK[Ac/Su]ELR_	_RGPLQVAFTIK[+42/+100]ELR_	RGPLQVAFTIKELR
P22315;Q544X6	Fech	_QGEGMVK[Ac/Su]LLDELSPATAPHK_	_QGEGMVK[+42/+100]LLDELSPATAPHK_	QGEGMVKLLDELSPATAPHK
P22315;Q544X6	Fech	_VMEK[Ac/Su]LGYPNPYR_	_VMEK[+42/+100]LGYPNPYR_	VMEKLGYPNPYR
P97807;P97807-2	Fh	_IASAIMK[Ac/Su]AADEVAEGK_	_IASAIMK[+42/+100]AADEVAEGK_	IASAIMKAADEVAEGK
P97807;P97807-2	Fh	_IGFAEK[Ac/Su]VAAK_	_IGFAEK[+42/+100]VAAK_	IGFAEKVAAK
P97807;P97807-2	Fh	_KPVHPNDHVNK[Ac/Su]SQSSNDTFPTAMHIAAAVEVHK_	_KPVHPNDHVNK[+42/+100]SQSSNDTFPTAMHIAAAVEVHK_	KPVHPNDHVNKSQSSNDTFPTAMHIAAAVEVHK
P97807;P97807-2	Fh	_STMNFK[Ac/Su]IGGATER_	_STMNFK[+42/+100]IGGATER_	STMNFKIGGATER
P97807;P97807-2	Fh	_STM[+16]NFK[Ac/Su]IGGATER_	_STM[+16]NFK[+42/+100]IGGATER_	STMNFKIGGATER
P97807;P97807-2	Fh	_VLLPGLQK[Ac/Su]LHDALSAK_	_VLLPGLQK[+42/+100]LHDALSAK_	VLLPGLQKLHDALSAK
O88986	Gcat	_HLDMADLEAK[Ac/Su]LK_	_HLDMADLEAK[+42/+100]LK_	HLDMADLEAKLK
O88986	Gcat	_LSSQMADDMLK[Ac/Su]K_	_LSSQMADDMLK[+42/+100]K_	LSSQMADDMLKK
O88986	Gcat	_YRHLDMADLEAK[Ac/Su]LK_	_YRHLDMADLEAK[+42/+100]LK_	YRHLDMADLEAKLK
Q91W43	Gldc	_GLLGSSFK[Ac/Su]R_	_GLLGSSFK[+42/+100]R_	GLLGSSFKR
Q91W43	Gldc	_SAHGTNPASAHMAGMK[Ac/Su]IQPVEVDR_	_SAHGTNPASAHMAGMK[+42/+100]IQPVEVDR_	SAHGTNPASAHMAGMKIQPVEVDR
Q571F8	Gls2	_LQDC[+57]MSK[Ac/Su]MQR_	_LQDC[+57]MSK[+42/+100]MQR_	LQDCMSKMQR
P26443	Glud1	_ELEDFK[Ac/Su]LQHGSILGFPK_	_ELEDFK[+42/+100]LQHGSILGFPK_	ELEDFKLQHGSILGFPK
P26443	Glud1	_FGK[Ac/Su]HGGTIPVVPTAEFQDR_	_FGK[+42/+100]HGGTIPVVPTAEFQDR_	FGKHGGTIPVVPTAEFQDR
P26443	Glud1	_GASIVEDK[Ac/Su]LVEDLK_	_GASIVEDK[+42/+100]LVEDLK_	GASIVEDKLVEDLK
P26443	Glud1	_[+57]GASIVEDK[Ac/Su]LVEDLK_	_[+57]GASIVEDK[+42/+100]LVEDLK_	GASIVEDKLVEDLK
P26443	Glud1	_GASIVEDK[Ac/Su]LVEDLKTR_	_GASIVEDK[+42/+100]LVEDLKTR_	GASIVEDKLVEDLKTR
P26443	Glud1	_GASIVEDKLVEDLK[Ac/Su]TR_	_GASIVEDKLVEDLK[+42/+100]TR_	GASIVEDKLVEDLKTR
P26443	Glud1	_GASIVEDK[Ac/Su]LVEDLK[Ac/Su]TR_	_GASIVEDK[+42/+100]LVEDLK[+42/+100]TR_	GASIVEDKLVEDLKTR
P26443	Glud1	_IIAEGANGPTTPEADK[Ac/Su]IFLER_	_IIAEGANGPTTPEADK[+42/+100]IFLER_	IIAEGANGPTTPEADKIFLER
P26443	Glud1	_INPK[Ac/Su]NYTDNELEK_	_INPK[+42/+100]NYTDNELEK_	INPKNYTDNELEK
P26443	Glud1	_ISGASEK[Ac/Su]DIVHSGLAYTMER_	_ISGASEK[+42/+100]DIVHSGLAYTMER_	ISGASEKDIVHSGLAYTMER
P26443	Glud1	_ISGASEK[Ac/Su]DIVHSGLAYTM[+16]ER_	_ISGASEK[+42/+100]DIVHSGLAYTM[+16]ER_	ISGASEKDIVHSGLAYTMER
P26443	Glud1	_ISGASEK[Ac/Su]DIVH[+57]SGLAYTMER_	_ISGASEK[+42/+100]DIVH[+57]SGLAYTMER_	ISGASEKDIVHSGLAYTMER
P26443	Glud1	_ISGASE[+22]K[Ac/Su]DIVHSGLAYTMER_	_ISGASE[+22]K[+42/+100]DIVHSGLAYTMER_	ISGASEKDIVHSGLAYTMER
P26443	Glud1	_ISGASEK[Ac/Su]DIVHSGLAYTM[-48]ER_	_ISGASEK[+42/+100]DIVHSGLAYTM[-48]ER_	ISGASEKDIVHSGLAYTMER
P26443	Glud1	_LTFK[Ac/Su]YER_	_LTFK[+42/+100]YER_	LTFKYER
P26443	Glud1	_NYTDNELEK[Ac/Su]ITR_	_NYTDNELEK[+42/+100]ITR_	NYTDNELEKITR
P26443	Glud1	_[-17]QLTK[Ac/Su]SNAPR_	_[-17]QLTK[+42/+100]SNAPR_	QLTKSNAPR
P26443	Glud1	_TAAYVNAIEK[Ac/Su]VFK_	_TAAYVNAIEK[+42/+100]VFK_	TAAYVNAIEKVFK
P26443	Glud1	_TAM[+16]K[Ac/Su]YNLGLDLR_	_TAM[+16]K[+42/+100]YNLGLDLR_	TAMKYNLGLDLR
P26443	Glud1	_TAM[-48]K[Ac/Su]YNLGLDLR_	_TAM[-48]K[+42/+100]YNLGLDLR_	TAMKYNLGLDLR
P26443	Glud1	_TAMK[Ac/Su]YNLGLDLR_	_TAMK[+42/+100]YNLGLDLR_	TAMKYNLGLDLR
P26443	Glud1	_YSTDVSVDEVK[Ac/Su]ALASLM[+16]TYK_	_YSTDVSVDEVK[+42/+100]ALASLM[+16]TYK_	YSTDVSVDEVKALASLMTYK
Q91XE0	Glyat	_GYPVYSHTEK[Ac/Su]SNIAMQK_	_GYPVYSHTEK[+42/+100]SNIAMQK_	GYPVYSHTEKSNIAMQK
Q91XE0	Glyat	_HSENILYVSSETIK[Ac/Su]K_	_HSENILYVSSETIK[+42/+100]K_	HSENILYVSSETIKK
Q91XE0	Glyat	_IVPLQGAQM[+16]LQMLEK[Ac/Su]SLR_	_IVPLQGAQM[+16]LQMLEK[+42/+100]SLR_	IVPLQGAQMLQMLEKSLR
Q91XE0	Glyat	_IVPLQGAQMLQMLEK[Ac/Su]SLR_	_IVPLQGAQMLQMLEK[+42/+100]SLR_	IVPLQGAQMLQMLEKSLR
Q91XE0	Glyat	_[+128]IVPLQGAQMLQM[+16]LEK[Ac/Su]SLR_	_[+128]IVPLQGAQMLQM[+16]LEK[+42/+100]SLR_	IVPLQGAQMLQMLEKSLR
Q91XE0	Glyat	_IVPLQGAQMLQMLEK[Ac/Su]SLRK_	_IVPLQGAQMLQMLEK[+42/+100]SLRK_	IVPLQGAQMLQMLEKSLRK
Q91XE0	Glyat	_IVPLQGAQMLQM[+16]LEK[Ac/Su]SLRK_	_IVPLQGAQMLQM[+16]LEK[+42/+100]SLRK_	IVPLQGAQMLQMLEKSLRK
Q91XE0	Glyat	_LQGLVSFVVHSQDQIMTK[Ac/Su]R_	_LQGLVSFVVHSQDQIMTK[+42/+100]R_	LQGLVSFVVHSQDQIMTKR
Q91XE0	Glyat	_RGYPVYSHTEK[Ac/Su]SNIAMQK_	_RGYPVYSHTEK[+42/+100]SNIAMQK_	RGYPVYSHTEKSNIAMQK
Q91XE0	Glyat	_TIQNLASIQSFQIK[Ac/Su]HSENILYVSSETIKK_	_TIQNLASIQSFQIK[+42/+100]HSENILYVSSETIKK_	TIQNLASIQSFQIKHSENILYVSSETIKK
Q5FW57	Gm4952	_ALVDK[Ac/Su]WPDFNTVVVRPR_	_ALVDK[+42/+100]WPDFNTVVVRPR_	ALVDKWPDFNTVVVRPR
Q5FW57	Gm4952	_AQGLISHIIYAQTLAMDK[Ac/Su]R_	_AQGLISHIIYAQTLAMDK[+42/+100]R_	AQGLISHIIYAQTLAMDKR
Q5FW57	Gm4952	_AQGLISHIIYAQTLAM[+16]DK[Ac/Su]R_	_AQGLISHIIYAQTLAM[+16]DK[+42/+100]R_	AQGLISHIIYAQTLAMDKR
Q5FW57	Gm4952	_EQEMGDDLDQHTNTYQIYSK[Ac/Su]DPK_	_EQEMGDDLDQHTNTYQIYSK[+42/+100]DPK_	EQEMGDDLDQHTNTYQIYSKDPK
Q5FW57	Gm4952	_LSTLDVTHAPLVDK[Ac/Su]FWQFGGNER_	_LSTLDVTHAPLVDK[+42/+100]FWQFGGNER_	LSTLDVTHAPLVDKFWQFGGNER
Q5FW57	Gm4952	_VYGTVFHMNQGNPFK[Ac/Su]LK_	_VYGTVFHMNQGNPFK[+42/+100]LK_	VYGTVFHMNQGNPFKLK
P05202	Got2	_ASAELALGENNEVLK[Ac/Su]SGR_	_ASAELALGENNEVLK[+42/+100]SGR_	ASAELALGENNEVLKSGR
P05202	Got2	_DAEEAKRVESQLK[Ac/Su]ILIRPLYSNPPLNGAR_	_DAEEAKRVESQLK[+42/+100]ILIRPLYSNPPLNGAR_	DAEEAKRVESQLKILIRPLYSNPPLNGAR
P05202	Got2	_EFSVYMTK[Ac/Su]DGR_	_EFSVYMTK[+42/+100]DGR_	EFSVYMTKDGR
P05202	Got2	_EFSVYM[+16]TK[Ac/Su]DGR_	_EFSVYM[+16]TK[+42/+100]DGR_	EFSVYMTKDGR
P05202	Got2	_EGSSHNWQHITDQIGMFC[+57]FTGLK[Ac/Su]PEQVER_	_EGSSHNWQHITDQIGMFC[+57]FTGLK[+42/+100]PEQVER_	EGSSHNWQHITDQIGMFCFTGLKPEQVER
P05202	Got2	_EGSSHNWQHITDQIGM[+16]FC[+57]FTGLK[Ac/Su]PEQVER_	_EGSSHNWQHITDQIGM[+16]FC[+57]FTGLK[+42/+100]PEQVER_	EGSSHNWQHITDQIGMFCFTGLKPEQVER
P05202	Got2	_IPEQSVLLLHAC[+57]AHNPTGVDPRPEQWK[Ac/Su]EIASVVK_	_IPEQSVLLLHAC[+57]AHNPTGVDPRPEQWK[+42/+100]EIASVVK_	IPEQSVLLLHACAHNPTGVDPRPEQWKEIASVVK
P05202	Got2	_KQWLQEVK[Ac/Su]GMADR_	_KQWLQEVK[+42/+100]GMADR_	KQWLQEVKGMADR
P05202	Got2	_PEQWK[Ac/Su]EIASVVK_	_PEQWK[+42/+100]EIASVVK_	PEQWKEIASVVK
P05202	Got2	_QWLQEVK[Ac/Su]GMADR_	_QWLQEVK[+42/+100]GMADR_	QWLQEVKGMADR
P05202	Got2	_RVESQLK[Ac/Su]ILIRPLYSN[+1]PPLNGAR_	_RVESQLK[+42/+100]ILIRPLYSN[+1]PPLNGAR_	RVESQLKILIRPLYSNPPLNGAR
P05202	Got2	_RVESQLK[Ac/Su]ILIRPLYSNPPLNGAR_	_RVESQLK[+42/+100]ILIRPLYSNPPLNGAR_	RVESQLKILIRPLYSNPPLNGAR
P05202	Got2	_RVESQLK[Ac/Su]ILIRPLYSNPPLN[+1]GAR_	_RVESQLK[+42/+100]ILIRPLYSNPPLN[+1]GAR_	RVESQLKILIRPLYSNPPLNGAR
P05202	Got2	_RVESQLK[Ac/Su]ILIRPLYSNPPLN[-17]GAR_	_RVESQLK[+42/+100]ILIRPLYSNPPLN[-17]GAR_	RVESQLKILIRPLYSNPPLNGAR
P05202	Got2	_TQLVSNLKK[Ac/Su]_	_TQLVSNLKK[+42/+100]_	TQLVSNLKK
P05202	Got2	_TQLVSNLK[Ac/Su]K_	_TQLVSNLK[+42/+100]K_	TQLVSNLKK
P05202	Got2	_VESQLK[Ac/Su]ILIR_	_VESQLK[+42/+100]ILIR_	VESQLKILIR
P05202	Got2	_VESQLK[Ac/Su]ILIRPLYSNPPLNGAR_	_VESQLK[+42/+100]ILIRPLYSNPPLNGAR_	VESQLKILIRPLYSNPPLNGAR
P05202	Got2	_VESQLK[Ac/Su]ILIRPLYSNPPLN[+1]GAR_	_VESQLK[+42/+100]ILIRPLYSNPPLN[+1]GAR_	VESQLKILIRPLYSNPPLNGAR
P05202	Got2	_VESQLK[Ac/Su]ILIRPLYSN[+1]PPLNGAR_	_VESQLK[+42/+100]ILIRPLYSN[+1]PPLNGAR_	VESQLKILIRPLYSNPPLNGAR
P05202	Got2	_VGAFTVVC[+57]KDAEEAK[Ac/Su]R_	_VGAFTVVC[+57]KDAEEAK[+42/+100]R_	VGAFTVVCKDAEEAKR
P05202	Got2	_VGAFTVVC[+57]K[Ac/Su]DAEEAKR_	_VGAFTVVC[+57]K[+42/+100]DAEEAKR_	VGAFTVVCKDAEEAKR
P11352	Gpx1	_C[+57]EVN[-17]GEK[Ac/Su]AHPLFTFLR_	_C[+57]EVN[-17]GEK[+42/+100]AHPLFTFLR_	CEVNGEKAHPLFTFLR
P11352	Gpx1	_DYTEMNDLQK[Ac/Su]R_	_DYTEMNDLQK[+42/+100]R_	DYTEMNDLQKR
P11352	Gpx1	_YVRPGGGFEPNFTLFEK[Ac/Su]C[+57]EVNGEK_	_YVRPGGGFEPNFTLFEK[+42/+100]C[+57]EVNGEK_	YVRPGGGFEPNFTLFEKCEVNGEK
Q9DCM2	Gstk1	_AGMSTAQAQHFLEK[Ac/Su]ISTQQVK_	_AGMSTAQAQHFLEK[+42/+100]ISTQQVK_	AGMSTAQAQHFLEKISTQQVK
Q9DCM2	Gstk1	_DFFGETVK[Ac/Su]K_	_DFFGETVK[+42/+100]K_	DFFGETVKK
Q9DCM2	Gstk1	_EIPLLK[Ac/Su]QFFQVPLNIPK_	_EIPLLK[+42/+100]QFFQVPLNIPK_	EIPLLKQFFQVPLNIPK
Q9DCM2	Gstk1	_KGQYIFK[Ac/Su]EIPLLK_	_KGQYIFK[+42/+100]EIPLLK_	KGQYIFKEIPLLK
Q9DCM2	Gstk1	_LIENTDAAC[+57]K[Ac/Su]YGAFGLPTTVAHVDGK_	_LIENTDAAC[+57]K[+42/+100]YGAFGLPTTVAHVDGK_	LIENTDAACKYGAFGLPTTVAHVDGK
Q9DCM2	Gstk1	_NK[Ac/Su]LIENTDAAC[+57]K_	_NK[+42/+100]LIENTDAAC[+57]K_	NKLIENTDAACK
Q61425	Hadh	_FAGLHFFNPVPMMK[Ac/Su]_	_FAGLHFFNPVPMMK[+42/+100]_	FAGLHFFNPVPMMK
Q61425	Hadh	_FAGLHFFNPVPM[+16]M[+16]K[Ac/Su]LVEVIK_	_FAGLHFFNPVPM[+16]M[+16]K[+42/+100]LVEVIK_	FAGLHFFNPVPMMKLVEVIK
Q61425	Hadh	_FAGLHFFNPVPMM[+16]K[Ac/Su]LVEVIK_	_FAGLHFFNPVPMM[+16]K[+42/+100]LVEVIK_	FAGLHFFNPVPMMKLVEVIK
Q61425	Hadh	_FAGLHFFNPVPM[+16]MK[Ac/Su]LVEVIK_	_FAGLHFFNPVPM[+16]MK[+42/+100]LVEVIK_	FAGLHFFNPVPMMKLVEVIK
Q61425	Hadh	_FAGLHFFNPVPMMK[Ac/Su]LVEVIK_	_FAGLHFFNPVPMMK[+42/+100]LVEVIK_	FAGLHFFNPVPMMKLVEVIK
Q61425	Hadh	_LDK[Ac/Su]FAAEHTIFASNTSSLQITNIANATTR_	_LDK[+42/+100]FAAEHTIFASNTSSLQITNIANATTR_	LDKFAAEHTIFASNTSSLQITNIANATTR
Q61425	Hadh	_LVEVIK[Ac/Su]TPMTSQK_	_LVEVIK[+42/+100]TPMTSQK_	LVEVIKTPMTSQK
Q61425	Hadh	_LVEVIK[Ac/Su]TPM[+16]TSQK_	_LVEVIK[+42/+100]TPM[+16]TSQK_	LVEVIKTPMTSQK
Q61425	Hadh	_TFESLVDFC[+57]K[Ac/Su]TLGK_	_TFESLVDFC[+57]K[+42/+100]TLGK_	TFESLVDFCKTLGK
Q61425	Hadh	_TFESLVDFC[+57]K[Ac/Su]TLGKHPVSC[+57]K_	_TFESLVDFC[+57]K[+42/+100]TLGKHPVSC[+57]K_	TFESLVDFCKTLGKHPVSCK
Q61425	Hadh	_TPMTSQK[Ac/Su]TFESLVDFC[+57]K_	_TPMTSQK[+42/+100]TFESLVDFC[+57]K_	TPMTSQKTFESLVDFCK
Q8BMS1	Hadha	_ALMGLYNGQVLC[+57]K[Ac/Su]K_	_ALMGLYNGQVLC[+57]K[+42/+100]K_	ALMGLYNGQVLCKK
Q8BMS1	Hadha	_DRK[Ac/Su]TVLGVPEVLLGILPGAGGTQR_	_DRK[+42/+100]TVLGVPEVLLGILPGAGGTQR_	DRKTVLGVPEVLLGILPGAGGTQR
Q8BMS1	Hadha	_FVDLYGAQK[Ac/Su]VVDR_	_FVDLYGAQK[+42/+100]VVDR_	FVDLYGAQKVVDR
Q8BMS1	Hadha	_GFYIYQEGSK[Ac/Su]NK_	_GFYIYQEGSK[+42/+100]NK_	GFYIYQEGSKNK
Q8BMS1	Hadha	_GQQQVFK[Ac/Su]GLNDK_	_GQQQVFK[+42/+100]GLNDK_	GQQQVFKGLNDK
Q8BMS1	Hadha	_GQQQVFK[Ac/Su]GLNDKVK_	_GQQQVFK[+42/+100]GLNDKVK_	GQQQVFKGLNDKVK
Q8BMS1	Hadha	_ILQEGVDPK[Ac/Su]K_	_ILQEGVDPK[+42/+100]K_	ILQEGVDPKK
Q8BMS1	Hadha	_INSPNSK[Ac/Su]VNTLNK_	_INSPNSK[+42/+100]VNTLNK_	INSPNSKVNTLNK
Q8BMS1	Hadha	_KYESAYGTQFTPC[+57]QLLLDHANNSSK[Ac/Su]K_	_KYESAYGTQFTPC[+57]QLLLDHANNSSK[+42/+100]K_	KYESAYGTQFTPCQLLLDHANNSSKK
Q8BMS1	Hadha	_KYESAYGTQFTPC[+57]QLLLDHANNSSKK[Ac/Su]_	_KYESAYGTQFTPC[+57]QLLLDHANNSSKK[+42/+100]_	KYESAYGTQFTPCQLLLDHANNSSKK
Q8BMS1	Hadha	_MFEK[Ac/Su]LEK_	_MFEK[+42/+100]LEK_	MFEKLEK
Q8BMS1	Hadha	_MQLLEIITTDK[Ac/Su]TSK_	_MQLLEIITTDK[+42/+100]TSK_	MQLLEIITTDKTSK
Q8BMS1	Hadha	_VIGM[+16]HYFSPVDK[Ac/Su]M[+16]QLLEIITTDK_	_VIGM[+16]HYFSPVDK[+42/+100]M[+16]QLLEIITTDK_	VIGMHYFSPVDKMQLLEIITTDK
Q8BMS1	Hadha	_VIGM[+16]HYFSPVDK[Ac/Su]MQLLEIITTDK_	_VIGM[+16]HYFSPVDK[+42/+100]MQLLEIITTDK_	VIGMHYFSPVDKMQLLEIITTDK
Q8BMS1	Hadha	_VIGM[+16]HYFSPVDK[Ac/Su]MQLLEIITTDKTSK_	_VIGM[+16]HYFSPVDK[+42/+100]MQLLEIITTDKTSK_	VIGMHYFSPVDKMQLLEIITTDKTSK
Q8BMS1	Hadha	_VIGMHYFSPVDK[Ac/Su]MQLLEIITTDKTSK_	_VIGMHYFSPVDK[+42/+100]MQLLEIITTDKTSK_	VIGMHYFSPVDKMQLLEIITTDKTSK
Q8BMS1	Hadha	_VIGMHYFSPVDK[Ac/Su]M[+16]QLLEIITTDKTSK_	_VIGMHYFSPVDK[+42/+100]M[+16]QLLEIITTDKTSK_	VIGMHYFSPVDKMQLLEIITTDKTSK
Q8BMS1	Hadha	_VIIVVK[Ac/Su]DGPGFYTTR_	_VIIVVK[+42/+100]DGPGFYTTR_	VIIVVKDGPGFYTTR
Q99JY0	Hadhb	_ALAMGYK[Ac/Su]PK_	_ALAMGYK[+42/+100]PK_	ALAMGYKPK
Q99JY0	Hadhb	_IPFLLSGTSYK[Ac/Su]DLMPHDLAR_	_IPFLLSGTSYK[+42/+100]DLMPHDLAR_	IPFLLSGTSYKDLMPHDLAR
Q99JY0	Hadhb	_KAQDEGHLSDIVPFK[Ac/Su]VPGKDTVTK_	_KAQDEGHLSDIVPFK[+42/+100]VPGKDTVTK_	KAQDEGHLSDIVPFKVPGKDTVTK
Q99JY0	Hadhb	_KMMLDLNK[Ac/Su]AK_	_KMMLDLNK[+42/+100]AK_	KMMLDLNKAK
Q99JY0	Hadhb	_LRK[Ac/Su]DGGQYALVAAC[+57]AAGGQGHAMIVEAYPK_	_LRK[+42/+100]DGGQYALVAAC[+57]AAGGQGHAMIVEAYPK_	LRKDGGQYALVAACAAGGQGHAMIVEAYPK
Q99JY0	Hadhb	_LSLLSK[Ac/Su]FR_	_LSLLSK[+42/+100]FR_	LSLLSKFR
Q99JY0	Hadhb	_MMLDLNK[Ac/Su]AK_	_MMLDLNK[+42/+100]AK_	MMLDLNKAK
A0A0R4J052;G5E8T9;Q99KB8;Q99KB8-2	Hagh	_LVK[Ac/Su]LEPGLK_	_LVK[+42/+100]LEPGLK_	LVKLEPGLK
Q9CYW4	Hdhd3	_LLTWDVK[Ac/Su]DTLIK_	_LLTWDVK[+42/+100]DTLIK_	LLTWDVKDTLIK
Q99L13	Hibadh	_DLGLAQDSATSTK[Ac/Su]TPILLGSLAHQIYR_	_DLGLAQDSATSTK[+42/+100]TPILLGSLAHQIYR_	DLGLAQDSATSTKTPILLGSLAHQIYR
Q99L13	Hibadh	_EAGEQVASSPAEVAEK[Ac/Su]ADR_	_EAGEQVASSPAEVAEK[+42/+100]ADR_	EAGEQVASSPAEVAEKADR
Q99L13	Hibadh	_EVEK[Ac/Su]MGAVFMDAPVSGGVGAAR_	_EVEK[+42/+100]MGAVFMDAPVSGGVGAAR_	EVEKMGAVFMDAPVSGGVGAAR
Q99L13	Hibadh	_IITMLPSSMNAVEVYSGANGILK[Ac/Su]K_	_IITMLPSSMNAVEVYSGANGILK[+42/+100]K_	IITMLPSSMNAVEVYSGANGILKK
Q99L13	Hibadh	_IITM[+16]LPSSMNAVEVYSGANGILK[Ac/Su]K_	_IITM[+16]LPSSMNAVEVYSGANGILK[+42/+100]K_	IITMLPSSMNAVEVYSGANGILKK
Q99L13	Hibadh	_LLAK[Ac/Su]ILNMSSGR_	_LLAK[+42/+100]ILNMSSGR_	LLAKILNMSSGR
Q8QZS1	Hibch	_AGIATHFVDSEK[Ac/Su]LR_	_AGIATHFVDSEK[+42/+100]LR_	AGIATHFVDSEKLR
Q8QZS1	Hibch	_GC[+57]GGVITLNRPK[Ac/Su]FLNALSLNMIR_	_GC[+57]GGVITLNRPK[+42/+100]FLNALSLNMIR_	GCGGVITLNRPKFLNALSLNMIR
Q8QZS1	Hibch	_GC[+57]GGVITLNRPK[Ac/Su]FLNALSLNM[+16]IR_	_GC[+57]GGVITLNRPK[+42/+100]FLNALSLNM[+16]IR_	GCGGVITLNRPKFLNALSLNMIR
Q8QZS1	Hibch	_QDGSPFAIEQMK[Ac/Su]VINK_	_QDGSPFAIEQMK[+42/+100]VINK_	QDGSPFAIEQMKVINK
Q8QZS1	Hibch	_RGC[+57]GGVITLNRPK[Ac/Su]FLNALSLNMIR_	_RGC[+57]GGVITLNRPK[+42/+100]FLNALSLNMIR_	RGCGGVITLNRPKFLNALSLNMIR
P54869	Hmgcs2	_ALLK[Ac/Su]ASLDMFNQK_	_ALLK[+42/+100]ASLDMFNQK_	ALLKASLDMFNQK
P54869	Hmgcs2	_ASLDMFNQK[Ac/Su]TK_	_ASLDMFNQK[+42/+100]TK_	ASLDMFNQKTK
P54869	Hmgcs2	_DASPGSPLEK[Ac/Su]LVSSVSDLPK_	_DASPGSPLEK[+42/+100]LVSSVSDLPK_	DASPGSPLEKLVSSVSDLPK
P54869	Hmgcs2	_DASPGSPLEK[Ac/Su]LVSSVSDLPKR_	_DASPGSPLEK[+42/+100]LVSSVSDLPKR_	DASPGSPLEKLVSSVSDLPKR
P54869	Hmgcs2	_DVDK[Ac/Su]ALLK_	_DVDK[+42/+100]ALLK_	DVDKALLK
P54869	Hmgcs2	_FNNVEAGK[Ac/Su]YTVGLGQTR_	_FNNVEAGK[+42/+100]YTVGLGQTR_	FNNVEAGKYTVGLGQTR
P54869	Hmgcs2	_GLKLEETYTNKDVDK[Ac/Su]ALLK_	_GLKLEETYTNKDVDK[+42/+100]ALLK_	GLKLEETYTNKDVDKALLK
P54869	Hmgcs2	_LEETYTNKDVDK[Ac/Su]ALLK_	_LEETYTNKDVDK[+42/+100]ALLK_	LEETYTNKDVDKALLK
P54869	Hmgcs2	_LVSSVSDLPK[Ac/Su]R_	_LVSSVSDLPK[+42/+100]R_	LVSSVSDLPKR
P54869	Hmgcs2	_M[+16]VQK[Ac/Su]SLAR_	_M[+16]VQK[+42/+100]SLAR_	MVQKSLAR
P54869	Hmgcs2	_MVQK[Ac/Su]SLAR_	_MVQK[+42/+100]SLAR_	MVQKSLAR
P54869	Hmgcs2	_TK[Ac/Su]LPWDAVGR_	_TK[+42/+100]LPWDAVGR_	TKLPWDAVGR
P54869	Hmgcs2	_VSKDASPGSPLEK[Ac/Su]LVSSVSDLPK_	_VSKDASPGSPLEK[+42/+100]LVSSVSDLPK_	VSKDASPGSPLEKLVSSVSDLPK
P54869	Hmgcs2	_VSKDASPGSPLEK[Ac/Su]LVSSVSDLPKR_	_VSKDASPGSPLEK[+42/+100]LVSSVSDLPKR_	VSKDASPGSPLEKLVSSVSDLPKR
P38647	Hspa9	_AQFEGIVTDLIK[Ac/Su]R_	_AQFEGIVTDLIK[+42/+100]R_	AQFEGIVTDLIKR
P38647	Hspa9	_HIVK[Ac/Su]EFK_	_HIVK[+42/+100]EFK_	HIVKEFK
P38647	Hspa9	_MKETAENYLGHTAK[Ac/Su]NAVITVPAYFNDSQR_	_MKETAENYLGHTAK[+42/+100]NAVITVPAYFNDSQR_	MKETAENYLGHTAKNAVITVPAYFNDSQR
P63038	Hspd1	_ALK[Ac/Su]IPAMTIAK_	_ALK[+42/+100]IPAMTIAK_	ALKIPAMTIAK
P63038	Hspd1	_C[+57]EFQDAYVLLSEKK[Ac/Su]_	_C[+57]EFQDAYVLLSEKK[+42/+100]_	CEFQDAYVLLSEKK
P63038	Hspd1	_C[+57]EFQDAYVLLSEK[Ac/Su]K_	_C[+57]EFQDAYVLLSEK[+42/+100]K_	CEFQDAYVLLSEKK
P63038	Hspd1	_GVITVK[Ac/Su]DGK_	_GVITVK[+42/+100]DGK_	GVITVKDGK
P63038	Hspd1	_IQEITEQLDITTSEYEKEK[Ac/Su]LNER_	_IQEITEQLDITTSEYEKEK[+42/+100]LNER_	IQEITEQLDITTSEYEKEKLNER
P63038	Hspd1	_RIQEITEQLDITTSEYEKEK[Ac/Su]LNER_	_RIQEITEQLDITTSEYEKEK[+42/+100]LNER_	RIQEITEQLDITTSEYEKEKLNER
P63038	Hspd1	_VGEVIVTKDDAMLLK[Ac/Su]GK_	_VGEVIVTKDDAMLLK[+42/+100]GK_	VGEVIVTKDDAMLLKGK
P63038	Hspd1	_VGEVIVTKDDAMLLKGK[Ac/Su]_	_VGEVIVTKDDAMLLKGK[+42/+100]_	VGEVIVTKDDAMLLKGK
P63038	Hspd1	_VGLQVVAVK[Ac/Su]APGFGDNRK_	_VGLQVVAVK[+42/+100]APGFGDNRK_	VGLQVVAVKAPGFGDNRK
Q64433	Hspe1	_K[Ac/Su]FLPLFDR_	_K[+42/+100]FLPLFDR_	KFLPLFDR
Q64433	Hspe1	_SGEIEPVSVK[Ac/Su]VGDK_	_SGEIEPVSVK[+42/+100]VGDK_	SGEIEPVSVKVGDK
Q64433	Hspe1	_SGEIEPVSVK[Ac/Su]VGDKVLLPEYGGTK_	_SGEIEPVSVK[+42/+100]VGDKVLLPEYGGTK_	SGEIEPVSVKVGDKVLLPEYGGTK
Q64433	Hspe1	_VGDK[Ac/Su]VLLPEYGGTK_	_VGDK[+42/+100]VLLPEYGGTK_	VGDKVLLPEYGGTK
Q64433	Hspe1	_VVLDDK[Ac/Su]DYFLFR_	_VVLDDK[+42/+100]DYFLFR_	VVLDDKDYFLFR
Q8BIJ6	Iars2	_ITDSYK[Ac/Su]QYDFGK_	_ITDSYK[+42/+100]QYDFGK_	ITDSYKQYDFGK
P54071	Idh2	_AGTFK[Ac/Su]LVFTPK_	_AGTFK[+42/+100]LVFTPK_	AGTFKLVFTPK
P54071	Idh2	_DIFQEIFDK[Ac/Su]HYK_	_DIFQEIFDK[+42/+100]HYK_	DIFQEIFDKHYK
P54071	Idh2	_FAQTLEK[Ac/Su]VC[+57]VQTVESGAMTK_	_FAQTLEK[+42/+100]VC[+57]VQTVESGAMTK_	FAQTLEKVCVQTVESGAMTK
P54071	Idh2	_FKDIFQEIFDK[Ac/Su]HYK_	_FKDIFQEIFDK[+42/+100]HYK_	FKDIFQEIFDKHYK
P54071	Idh2	_GK[Ac/Su]LDGNQDLIR_	_GK[+42/+100]LDGNQDLIR_	GKLDGNQDLIR
P54071	Idh2	_HAHGDQYK[Ac/Su]ATDFVVDR_	_HAHGDQYK[+42/+100]ATDFVVDR_	HAHGDQYKATDFVVDR
P54071	Idh2	_IK[Ac/Su]VEKPVVEMDGDEMTR_	_IK[+42/+100]VEKPVVEMDGDEMTR_	IKVEKPVVEMDGDEMTR
P54071	Idh2	_IKVEK[Ac/Su]PVVEMDGDEMTR_	_IKVEK[+42/+100]PVVEMDGDEMTR_	IKVEKPVVEMDGDEMTR
P54071	Idh2	_IK[Ac/Su]VEKPVVEMDGDEM[+16]TR_	_IK[+42/+100]VEKPVVEMDGDEM[+16]TR_	IKVEKPVVEMDGDEMTR
P54071	Idh2	_IKVEK[Ac/Su]PVVEM[+16]DGDEMTR_	_IKVEK[+42/+100]PVVEM[+16]DGDEMTR_	IKVEKPVVEMDGDEMTR
P54071	Idh2	_IK[Ac/Su]VEKPVVEM[+16]DGDEMTR_	_IK[+42/+100]VEKPVVEM[+16]DGDEMTR_	IKVEKPVVEMDGDEMTR
P54071	Idh2	_LILPHVDVQLK[Ac/Su]YFDLGLPNR_	_LILPHVDVQLK[+42/+100]YFDLGLPNR_	LILPHVDVQLKYFDLGLPNR
P54071	Idh2	_MWK[Ac/Su]SPNGTIR_	_MWK[+42/+100]SPNGTIR_	MWKSPNGTIR
P54071	Idh2	_NILGGTVFREPIIC[+57]K[Ac/Su]NIPR_	_NILGGTVFREPIIC[+57]K[+42/+100]NIPR_	NILGGTVFREPIICKNIPR
P54071	Idh2	_NTILK[Ac/Su]AYDGR_	_NTILK[+42/+100]AYDGR_	NTILKAYDGR
P54071	Idh2	_VEK[Ac/Su]PVVEMDGDEMTR_	_VEK[+42/+100]PVVEMDGDEMTR_	VEKPVVEMDGDEMTR
Q9D6R2;Q9D6R2-2	Idh3a	_GPLK[Ac/Su]TPIAAGHPSMNLLLR_	_GPLK[+42/+100]TPIAAGHPSMNLLLR_	GPLKTPIAAGHPSMNLLLR
Q9D6R2;Q9D6R2-2	Idh3a	_IEAAC[+57]FATIK[Ac/Su]DGK_	_IEAAC[+57]FATIK[+42/+100]DGK_	IEAACFATIKDGK
Q9D6R2;Q9D6R2-2	Idh3a	_MGLKGPLK[Ac/Su]TPIAAGHPSMNLLLR_	_MGLKGPLK[+42/+100]TPIAAGHPSMNLLLR_	MGLKGPLKTPIAAGHPSMNLLLR
P85094	Isoc2a	_DASHPQFK[Ac/Su]EIQK_	_DASHPQFK[+42/+100]EIQK_	DASHPQFKEIQK
Q9JHI5	Ivd	_AQEIDQTNDFK[Ac/Su]NLR_	_AQEIDQTNDFK[+42/+100]NLR_	AQEIDQTNDFKNLR
Q9JHI5	Ivd	_GMPGFSTSK[Ac/Su]K_	_GMPGFSTSK[+42/+100]K_	GMPGFSTSKK
Q9JHI5	Ivd	_GSNTC[+57]ELVFEDC[+57]K[Ac/Su]VPAANVLSQESK_	_GSNTC[+57]ELVFEDC[+57]K[+42/+100]VPAANVLSQESK_	GSNTCELVFEDCKVPAANVLSQESK
Q9JHI5	Ivd	_HTISK[Ac/Su]FLQENLAPK_	_HTISK[+42/+100]FLQENLAPK_	HTISKFLQENLAPK
Q9DCY0	Keg1	_VIESLGATNLGK[Ac/Su]VK_	_VIESLGATNLGK[+42/+100]VK_	VIESLGATNLGKVK
Q91YP0	L2hgdh	_DLALHQTGHNSGVIHSGIYYK[Ac/Su]PESLK_	_DLALHQTGHNSGVIHSGIYYK[+42/+100]PESLK_	DLALHQTGHNSGVIHSGIYYKPESLK
Q9CPY7;Q9CPY7-2	Lap3	_QVIDC[+57]QLADVNNLGK[Ac/Su]YR_	_QVIDC[+57]QLADVNNLGK[+42/+100]YR_	QVIDCQLADVNNLGKYR
D3Z111;P97823	Lypla1	_HFIDK[Ac/Su]LLPPID_	_HFIDK[+42/+100]LLPPID_	HFIDKLLPPID
Q8BW75	Maob	_NK[Ac/Su]NVKYVDLGGSYVGPTQNR_	_NK[+42/+100]NVKYVDLGGSYVGPTQNR_	NKNVKYVDLGGSYVGPTQNR
Q8BW75	Maob	_NKNVK[Ac/Su]YVDLGGSYVGPTQNR_	_NKNVK[+42/+100]YVDLGGSYVGPTQNR_	NKNVKYVDLGGSYVGPTQNR
Q8BW75	Maob	_NVK[Ac/Su]YVDLGGSYVGPTQNR_	_NVK[+42/+100]YVDLGGSYVGPTQNR_	NVKYVDLGGSYVGPTQNR
Q99MR8	Mccc1	_DGSYDMQIDNK[Ac/Su]SFR_	_DGSYDMQIDNK[+42/+100]SFR_	DGSYDMQIDNKSFR
Q99MR8	Mccc1	_IAAGEK[Ac/Su]IPLSQEEIPLQGHAFEAR_	_IAAGEK[+42/+100]IPLSQEEIPLQGHAFEAR_	IAAGEKIPLSQEEIPLQGHAFEAR
Q3ULD5	Mccc2	_MVAAVAC[+57]AK[Ac/Su]VPK_	_MVAAVAC[+57]AK[+42/+100]VPK_	MVAAVACAKVPK
Q9D1I5	Mcee	_LNHVAVAVPDLEK[Ac/Su]ASSFYR_	_LNHVAVAVPDLEK[+42/+100]ASSFYR_	LNHVAVAVPDLEKASSFYR
P08249	Mdh2	_ANTFVAELK[Ac/Su]GLDPAR_	_ANTFVAELK[+42/+100]GLDPAR_	ANTFVAELKGLDPAR
P08249	Mdh2	_ASIK[Ac/Su]K[Ac/Su]GEDFVK_	_ASIK[+42/+100]K[+42/+100]GEDFVK_	ASIKKGEDFVK
P08249	Mdh2	_ETEC[+57]TYFSTPLLLGKK[Ac/Su]_	_ETEC[+57]TYFSTPLLLGKK[+42/+100]_	ETECTYFSTPLLLGKK
P08249	Mdh2	_ETEC[+57]TYFSTPLLLGK[Ac/Su]K_	_ETEC[+57]TYFSTPLLLGK[+42/+100]K_	ETECTYFSTPLLLGKK
P08249	Mdh2	_GLEK[Ac/Su]NLGIGK_	_GLEK[+42/+100]NLGIGK_	GLEKNLGIGK
P08249	Mdh2	_ITPFEEK[Ac/Su]MIAEAIPELK_	_ITPFEEK[+42/+100]MIAEAIPELK_	ITPFEEKMIAEAIPELK
P08249	Mdh2	_ITPFEEK[Ac/Su]M[+16]IAEAIPELK_	_ITPFEEK[+42/+100]M[+16]IAEAIPELK_	ITPFEEKMIAEAIPELK
P08249	Mdh2	_KGLEK[Ac/Su]NLGIGK_	_KGLEK[+42/+100]NLGIGK_	KGLEKNLGIGK
P08249	Mdh2	_MIAEAIPELK[Ac/Su]ASIK_	_MIAEAIPELK[+42/+100]ASIK_	MIAEAIPELKASIK
P08249	Mdh2	_M[+16]IAEAIPELK[Ac/Su]ASIK_	_M[+16]IAEAIPELK[+42/+100]ASIK_	MIAEAIPELKASIK
P08249	Mdh2	_NLGIGK[Ac/Su]ITPFEEK_	_NLGIGK[+42/+100]ITPFEEK_	NLGIGKITPFEEK
P08249	Mdh2	_VNVPVIGGHAGK[Ac/Su]TIIPLISQC[+57]TPK_	_VNVPVIGGHAGK[+42/+100]TIIPLISQC[+57]TPK_	VNVPVIGGHAGKTIIPLISQCTPK
Q3UW66;Q99J99	Mpst	_LLDASWYLPK[Ac/Su]LGR_	_LLDASWYLPK[+42/+100]LGR_	LLDASWYLPKLGR
Q80ZS3	Mrps26	_EQEVLK[Ac/Su]LQEEAK_	_EQEVLK[+42/+100]LQEEAK_	EQEVLKLQEEAK
Q9D6Y7;Q9D6Y7-2	Msra	_EVC[+57]SEK[Ac/Su]TGHAEVVR_	_EVC[+57]SEK[+42/+100]TGHAEVVR_	EVCSEKTGHAEVVR
Q9D6Y7;Q9D6Y7-2	Msra	_NPTYK[Ac/Su]EVC[+57]SEK_	_NPTYK[+42/+100]EVC[+57]SEK_	NPTYKEVCSEK
Q9D6Y7;Q9D6Y7-2	Msra	_SKEEYQK[Ac/Su]VLSK_	_SKEEYQK[+42/+100]VLSK_	SKEEYQKVLSK
Q9D6Y7;Q9D6Y7-2	Msra	_VLSK[Ac/Su]HNFGPITTDIR_	_VLSK[+42/+100]HNFGPITTDIR_	VLSKHNFGPITTDIR
P03930	Mtatp8	_VKTPWELK[Ac/Su]WTK_	_VKTPWELK[+42/+100]WTK_	VKTPWELKWTK
Q8C5H8;Q8C5H8-3;Q8C5H8-4;Z4YK42	Nadk2	_VVVVAK[Ac/Su]TTR_	_VVVVAK[+42/+100]TTR_	VVVVAKTTR
Q9CQ75	Ndufa2	_YAFGQEK[Ac/Su]TVSLNNLSADEVTR_	_YAFGQEK[+42/+100]TVSLNNLSADEVTR_	YAFGQEKTVSLNNLSADEVTR
Q9CPP6	Ndufa5	_TLDILK[Ac/Su]HFPK_	_TLDILK[+42/+100]HFPK_	TLDILKHFPK
Q9DCJ5	Ndufa8	_ARPEPNPVIEGDLK[Ac/Su]PAK_	_ARPEPNPVIEGDLK[+42/+100]PAK_	ARPEPNPVIEGDLKPAK
A0A0R3P9C8;Q9DC69	Ndufa9	_FIHVSHLNASMK[Ac/Su]SSSK_	_FIHVSHLNASMK[+42/+100]SSSK_	FIHVSHLNASMKSSSK
A0A0R3P9C8;Q9DC69	Ndufa9	_WLSSEIEETK[Ac/Su]PAK_	_WLSSEIEETK[+42/+100]PAK_	WLSSEIEETKPAK
F6ZFT1;F8WJ64;Q9CR21	Ndufab1	_VLYVLK[Ac/Su]LYDK_	_VLYVLK[+42/+100]LYDK_	VLYVLKLYDK
F6ZFT1;F8WJ64;Q9CR21	Ndufab1	_VLYVLK[Ac/Su]LYDKIDPEK_	_VLYVLK[+42/+100]LYDKIDPEK_	VLYVLKLYDKIDPEK
Q9CQZ6	Ndufb3	_IEGTPLETVQK[Ac/Su]K_	_IEGTPLETVQK[+42/+100]K_	IEGTPLETVQKK
Q9CQZ6	Ndufb3	_QWK[Ac/Su]IEGTPLETVQKK_	_QWK[+42/+100]IEGTPLETVQKK_	QWKIEGTPLETVQKK
Q9CQC7	Ndufb4	_EYLLQYNDPK[Ac/Su]R_	_EYLLQYNDPK[+42/+100]R_	EYLLQYNDPKR
Q9CQJ8	Ndufb9	_AMYPDYFSK[Ac/Su]R_	_AMYPDYFSK[+42/+100]R_	AMYPDYFSKR
Q91VD9	Ndufs1	_HSFC[+57]EVLK[Ac/Su]DAK_	_HSFC[+57]EVLK[+42/+100]DAK_	HSFCEVLKDAK
Q91VD9	Ndufs1	_MC[+57]LVEIEK[Ac/Su]APK_	_MC[+57]LVEIEK[+42/+100]APK_	MCLVEIEKAPK
Q91VD9	Ndufs1	_NEK[Ac/Su]GLLTYTSWEDALSR_	_NEK[+42/+100]GLLTYTSWEDALSR_	NEKGLLTYTSWEDALSR
D3YUM1;Q91YT0	Ndufv1	_GPDWILGEMK[Ac/Su]TSGLR_	_GPDWILGEMK[+42/+100]TSGLR_	GPDWILGEMKTSGLR
D3YUM1;Q91YT0	Ndufv1	_STDIVK[Ac/Su]AIAR_	_STDIVK[+42/+100]AIAR_	STDIVKAIAR
O55125	Nipsnap1	_IMIPLK[Ac/Su]ISPLQ_	_IMIPLK[+42/+100]ISPLQ_	IMIPLKISPLQ
O55125	Nipsnap1	_TYK[Ac/Su]LKPGTMIEWGNNWAR_	_TYK[+42/+100]LKPGTMIEWGNNWAR_	TYKLKPGTMIEWGNNWAR
O55125	Nipsnap1	_TYK[Ac/Su]LKPGTM[+16]IEWGNNWAR_	_TYK[+42/+100]LKPGTM[+16]IEWGNNWAR_	TYKLKPGTMIEWGNNWAR
Q9CQE1	Nipsnap3b	_IGTPPKEGVYELATFQMKPGGPALWGNAFK[Ac/Su]R_	_IGTPPKEGVYELATFQMKPGGPALWGNAFK[+42/+100]R_	IGTPPKEGVYELATFQMKPGGPALWGNAFKR
Q9CQE1	Nipsnap3b	_TNEFLENFK[Ac/Su]NSVHLR_	_TNEFLENFK[+42/+100]NSVHLR_	TNEFLENFKNSVHLR
Q9CQE1	Nipsnap3b	_TYFLK[Ac/Su]PSK_	_TYFLK[+42/+100]PSK_	TYFLKPSK
Q9CQE1	Nipsnap3b	_TYFLKPSK[Ac/Su]TNEFLENFK_	_TYFLKPSK[+42/+100]TNEFLENFK_	TYFLKPSKTNEFLENFK
D3YY53;Q8VDK1;Q8VDK1-2	Nit1	_ESNYTKPGGTLEPPVK[Ac/Su]TPAGK_	_ESNYTKPGGTLEPPVK[+42/+100]TPAGK_	ESNYTKPGGTLEPPVKTPAGK
Q9JHW2	Nit2	_QQIPILK[Ac/Su]QK_	_QQIPILK[+42/+100]QK_	QQIPILKQK
P29758	Oat	_ELMK[Ac/Su]LPSDVVTSVR_	_ELMK[+42/+100]LPSDVVTSVR_	ELMKLPSDVVTSVR
P11725	Otc	_ENGTK[Ac/Su]LSMTNDPLEAAR_	_ENGTK[+42/+100]LSMTNDPLEAAR_	ENGTKLSMTNDPLEAAR
P11725	Otc	_GYEPDPNIVK[Ac/Su]LAEQYAK_	_GYEPDPNIVK[+42/+100]LAEQYAK_	GYEPDPNIVKLAEQYAK
P11725	Otc	_LAEQYAK[Ac/Su]ENGTK_	_LAEQYAK[+42/+100]ENGTK_	LAEQYAKENGTK
P11725	Otc	_SLGMIFEK[Ac/Su]R_	_SLGMIFEK[+42/+100]R_	SLGMIFEKR
P11725	Otc	_SLGM[+16]IFEK[Ac/Su]R_	_SLGM[+16]IFEK[+42/+100]R_	SLGMIFEKR
P11725	Otc	_TAK[Ac/Su]VAASDWTFLHC[+57]LPR_	_TAK[+42/+100]VAASDWTFLHC[+57]LPR_	TAKVAASDWTFLHCLPR
P11725	Otc	_VYK[Ac/Su]QSDLDTLAK_	_VYK[+42/+100]QSDLDTLAK_	VYKQSDLDTLAK
Q9D404	Oxsm	_GYNK[Ac/Su]VSPFFVPK_	_GYNK[+42/+100]VSPFFVPK_	GYNKVSPFFVPK
A0A0R4J1R7	Pcbd2	_DVK[Ac/Su]LAQFIEK_	_DVK[+42/+100]LAQFIEK_	DVKLAQFIEK
Q91ZA3	Pcca	_AQAVHPGYGFLSENK[Ac/Su]EFAK_	_AQAVHPGYGFLSENK[+42/+100]EFAK_	AQAVHPGYGFLSENKEFAK
Q91ZA3	Pcca	_AQAVHPGYGFLSENKEFAK[Ac/Su]R_	_AQAVHPGYGFLSENKEFAK[+42/+100]R_	AQAVHPGYGFLSENKEFAKR
Q91ZA3	Pcca	_TFDK[Ac/Su]ILIANR_	_TFDK[+42/+100]ILIANR_	TFDKILIANR
E9Q1J7;Q99MN9	Pccb	_C[+57]ADFGMAADK[Ac/Su]NKFPGDSVVTGR_	_C[+57]ADFGMAADK[+42/+100]NKFPGDSVVTGR_	CADFGMAADKNKFPGDSVVTGR
E9QPD7;G5E8R3;Q05920	Pcx;Pcx;Pc	_DHPTAATK[Ac/Su]MSR_	_DHPTAATK[+42/+100]MSR_	DHPTAATKMSR
E9QPD7;G5E8R3;Q05920	Pcx;Pcx;Pc	_LTSDSVK[Ac/Su]LAK_	_LTSDSVK[+42/+100]LAK_	LTSDSVKLAK
E9QPD7;G5E8R3;Q05920	Pcx;Pcx;Pc	_QVGYENAGTVEFLVDK[Ac/Su]HGK_	_QVGYENAGTVEFLVDK[+42/+100]HGK_	QVGYENAGTVEFLVDKHGK
E9QPD7;G5E8R3;Q05920	Pcx;Pcx;Pc	_SILVK[Ac/Su]DTQAMK_	_SILVK[+42/+100]DTQAMK_	SILVKDTQAMK
E9QPD7;G5E8R3;Q05920	Pcx;Pcx;Pc	_TLHIK[Ac/Su]ALAVSDLNR_	_TLHIK[+42/+100]ALAVSDLNR_	TLHIKALAVSDLNR
P35486	Pdha1	_AAASTDYYK[Ac/Su]R_	_AAASTDYYK[+42/+100]R_	AAASTDYYKR
P35486	Pdha1	_EATK[Ac/Su]FAAAYC[+57]R_	_EATK[+42/+100]FAAAYC[+57]R_	EATKFAAAYCR
P35486	Pdha1	_MELK[Ac/Su]ADQLYK_	_MELK[+42/+100]ADQLYK_	MELKADQLYK
P35486	Pdha1	_MVNSNLASVEELK[Ac/Su]EIDVEVRK_	_MVNSNLASVEELK[+42/+100]EIDVEVRK_	MVNSNLASVEELKEIDVEVRK
P35486	Pdha1	_RMELK[Ac/Su]ADQLYK_	_RMELK[+42/+100]ADQLYK_	RMELKADQLYK
P35486	Pdha1	_SDPIMLLK[Ac/Su]DR_	_SDPIMLLK[+42/+100]DR_	SDPIMLLKDR
P35486	Pdha1	_SKSDPIMLLK[Ac/Su]DR_	_SKSDPIMLLK[+42/+100]DR_	SKSDPIMLLKDR
Q9D051	Pdhb	_DFLIPIGK[Ac/Su]AK_	_DFLIPIGK[+42/+100]AK_	DFLIPIGKAK
Q9D051	Pdhb	_DIIFAVK[Ac/Su]K_	_DIIFAVK[+42/+100]K_	DIIFAVKK
Q3UXD9;Q99MZ7	Pecr	_TGQSYLAAGLLK[Ac/Su]NQVAVVTGGGTGIGK_	_TGQSYLAAGLLK[+42/+100]NQVAVVTGGGTGIGK_	TGQSYLAAGLLKNQVAVVTGGGTGIGK
P67778	Phb	_FVVEK[Ac/Su]AEQQK_	_FVVEK[+42/+100]AEQQK_	FVVEKAEQQK
P67778	Phb	_FVVEK[Ac/Su]AEQQKK_	_FVVEK[+42/+100]AEQQKK_	FVVEKAEQQKK
O35129	Phb2	_AQFLVEK[Ac/Su]AK_	_AQFLVEK[+42/+100]AK_	AQFLVEKAK
O35129	Phb2	_MLGEALSK[Ac/Su]NPGYIK_	_MLGEALSK[+42/+100]NPGYIK_	MLGEALSKNPGYIK
Q8K411;Q8K411-2;Q8K411-3	Pitrm1	_IKK[Ac/Su]YLLNC[+57]DNMR_	_IKK[+42/+100]YLLNC[+57]DNMR_	IKKYLLNCDNMR
Q8K411;Q8K411-2;Q8K411-3	Pitrm1	_IK[Ac/Su]KYLLNC[+57]DNMR_	_IK[+42/+100]KYLLNC[+57]DNMR_	IKKYLLNCDNMR
Q8K411;Q8K411-2;Q8K411-3	Pitrm1	_LEQSTAVPAQPHWDK[Ac/Su]PR_	_LEQSTAVPAQPHWDK[+42/+100]PR_	LEQSTAVPAQPHWDKPR
Q8K1R3	Pnpt1	_IFTPSAEIVK[Ac/Su]YTK_	_IFTPSAEIVK[+42/+100]YTK_	IFTPSAEIVKYTK
D3Z636;Q91VM9	Ppa2	_K[Ac/Su]FKPGYLEATLNWFR_	_K[+42/+100]FKPGYLEATLNWFR_	KFKPGYLEATLNWFR
Q99KR7	Ppif	_ALC[+57]TGEK[Ac/Su]GFGYK_	_ALC[+57]TGEK[+42/+100]GFGYK_	ALCTGEKGFGYK
P20108	Prdx3	_ELSLDDFK[Ac/Su]GK_	_ELSLDDFK[+42/+100]GK_	ELSLDDFKGK
P20108	Prdx3	_GTAVVNGEFK[Ac/Su]ELSLDDFKGK_	_GTAVVNGEFK[+42/+100]ELSLDDFKGK_	GTAVVNGEFKELSLDDFKGK
P99029;P99029-2	Prdx5	_KVNLAELFK[Ac/Su]GK_	_KVNLAELFK[+42/+100]GK_	KVNLAELFKGK
P99029;P99029-2	Prdx5	_THLPGFVEQAGALK[Ac/Su]AK_	_THLPGFVEQAGALK[+42/+100]AK_	THLPGFVEQAGALKAK
P99029;P99029-2	Prdx5	_VGDAIPSVEVFEGEPGK[Ac/Su]K_	_VGDAIPSVEVFEGEPGK[+42/+100]K_	VGDAIPSVEVFEGEPGKK
P99029;P99029-2	Prdx5	_VGDAIPSVEVFEGEPGKK[Ac/Su]_	_VGDAIPSVEVFEGEPGKK[+42/+100]_	VGDAIPSVEVFEGEPGKK
P99029;P99029-2	Prdx5	_VNLAELFK[Ac/Su]GK_	_VNLAELFK[+42/+100]GK_	VNLAELFKGK
P99029;P99029-2	Prdx5	_VNLAELFK[Ac/Su]GKK_	_VNLAELFK[+42/+100]GKK_	VNLAELFKGKK
A0A0R4J1T9;Q9WU79	Prodh	_FTEEEEQQMK[Ac/Su]R_	_FTEEEEQQMK[+42/+100]R_	FTEEEEQQMKR
A0A1B0GRP7;A0A1B0GRR5;Q6P8V7;Q80ZV3;Q9Z2Y8	Prosc	_LADK[Ac/Su]VNSSWQK_	_LADK[+42/+100]VNSSWQK_	LADKVNSSWQK
A0A0G2JGJ1;D3YWR7;D3Z1A1;Q8BVI4	Qdpr	_SLFK[Ac/Su]NC[+57]DMMWK_	_SLFK[+42/+100]NC[+57]DMMWK_	SLFKNCDMMWK
Q8K2B3	Sdha	_AC[+57]ALSIAESC[+57]RPGDK[Ac/Su]VPSIK_	_AC[+57]ALSIAESC[+57]RPGDK[+42/+100]VPSIK_	ACALSIAESCRPGDKVPSIK
Q8K2B3	Sdha	_AFGGQSLK[Ac/Su]FGK_	_AFGGQSLK[+42/+100]FGK_	AFGGQSLKFGK
Q8K2B3	Sdha	_ANAGEESVMNLDK[Ac/Su]LR_	_ANAGEESVMNLDK[+42/+100]LR_	ANAGEESVMNLDKLR
Q8K2B3	Sdha	_GQVLK[Ac/Su]HVNGQDQIVPGLYAC[+57]GEAAC[+57]ASVHGANR_	_GQVLK[+42/+100]HVNGQDQIVPGLYAC[+57]GEAAC[+57]ASVHGANR_	GQVLKHVNGQDQIVPGLYACGEAACASVHGANR
Q8K2B3	Sdha	_HTLSYVDIK[Ac/Su]TGK_	_HTLSYVDIK[+42/+100]TGK_	HTLSYVDIKTGK
Q8K2B3	Sdha	_ISQLYGDLK[Ac/Su]HLK_	_ISQLYGDLK[+42/+100]HLK_	ISQLYGDLKHLK
Q8K2B3	Sdha	_KHTLSYVDIK[Ac/Su]TGK_	_KHTLSYVDIK[+42/+100]TGK_	KHTLSYVDIKTGK
Q8K2B3	Sdha	_LNMQK[Ac/Su]SMQNHAAVFR_	_LNMQK[+42/+100]SMQNHAAVFR_	LNMQKSMQNHAAVFR
Q8K2B3	Sdha	_VDEYDYSK[Ac/Su]PIQGQQK_	_VDEYDYSK[+42/+100]PIQGQQK_	VDEYDYSKPIQGQQK
Q8K2B3	Sdha	_VRVDEYDYSK[Ac/Su]PIQGQQK_	_VRVDEYDYSK[+42/+100]PIQGQQK_	VRVDEYDYSKPIQGQQK
Q8K2B3	Sdha	_VTLEYRPVIDK[Ac/Su]TLNEADC[+57]ATVPPAIR_	_VTLEYRPVIDK[+42/+100]TLNEADC[+57]ATVPPAIR_	VTLEYRPVIDKTLNEADCATVPPAIR
Q9CQA3	Sdhb	_WDPDKTGDK[Ac/Su]PR_	_WDPDKTGDK[+42/+100]PR_	WDPDKTGDKPR
Q8BH59	Slc25a12	_GLIPQLIGVAPEKAIK[Ac/Su]_	_GLIPQLIGVAPEKAIK[+42/+100]_	GLIPQLIGVAPEKAIK
Q8BH59	Slc25a12	_GLIPQLIGVAPEK[Ac/Su]AIK_	_GLIPQLIGVAPEK[+42/+100]AIK_	GLIPQLIGVAPEKAIK
Q9QXX4	Slc25a13	_AIK[Ac/Su]LTVNDFVR_	_AIK[+42/+100]LTVNDFVR_	AIKLTVNDFVR
Q9QXX4	Slc25a13	_DLGFFGIYK[Ac/Su]GAK_	_DLGFFGIYK[+42/+100]GAK_	DLGFFGIYKGAK
Q9QXX4	Slc25a13	_GLLPQLLGVAPEKAIK[Ac/Su]_	_GLLPQLLGVAPEKAIK[+42/+100]_	GLLPQLLGVAPEKAIK
Q9QXX4	Slc25a13	_GLLPQLLGVAPEK[Ac/Su]AIK_	_GLLPQLLGVAPEK[+42/+100]AIK_	GLLPQLLGVAPEKAIK
E9PV90;E9PY45;Q9D6M3	Slc25a22	_AIK[Ac/Su]LAANDFFR_	_AIK[+42/+100]LAANDFFR_	AIKLAANDFFR
E9PV90;E9PY45;Q9D6M3	Slc25a22	_GAAVNLTLVTPEK[Ac/Su]AIK_	_GAAVNLTLVTPEK[+42/+100]AIK_	GAAVNLTLVTPEKAIK
G5E902;Q8VEM8	Slc25a3	_EK[Ac/Su]GSTASQVLQR_	_EK[+42/+100]GSTASQVLQR_	EKGSTASQVLQR
G5E902;Q8VEM8	Slc25a3	_MYK[Ac/Su]EEGLNAFYK_	_MYK[+42/+100]EEGLNAFYK_	MYKEEGLNAFYK
P51881	Slc25a5	_AFFK[Ac/Su]GAWSNVLR_	_AFFK[+42/+100]GAWSNVLR_	AFFKGAWSNVLR
P51881	Slc25a5	_DFLAGGVAAAISK[Ac/Su]TAVAPIER_	_DFLAGGVAAAISK[+42/+100]TAVAPIER_	DFLAGGVAAAISKTAVAPIER
P51881	Slc25a5	_GLGDC[+57]LVK[Ac/Su]IYK_	_GLGDC[+57]LVK[+42/+100]IYK_	GLGDCLVKIYK
P51881	Slc25a5	_LAADVGK[Ac/Su]AGAER_	_LAADVGK[+42/+100]AGAER_	LAADVGKAGAER
P51881	Slc25a5	_QIFLGGVDK[Ac/Su]R_	_QIFLGGVDK[+42/+100]R_	QIFLGGVDKR
P51881	Slc25a5	_[-17]QIFLGGVDK[Ac/Su]R_	_[-17]QIFLGGVDK[+42/+100]R_	QIFLGGVDKR
P51881	Slc25a5	_VK[Ac/Su]LLLQVQHASK_	_VK[+42/+100]LLLQVQHASK_	VKLLLQVQHASK
P51881	Slc25a5	_YFPTQALNFAFK[Ac/Su]DK_	_YFPTQALNFAFK[+42/+100]DK_	YFPTQALNFAFKDK
P51881	Slc25a5	_YFPTQALNFAFK[Ac/Su]DKYK_	_YFPTQALNFAFK[+42/+100]DKYK_	YFPTQALNFAFKDKYK
P09671	Sod2	_DFGSFEK[Ac/Su]FK_	_DFGSFEK[+42/+100]FK_	DFGSFEKFK
P09671	Sod2	_DFGSFEK[Ac/Su]FKEK_	_DFGSFEK[+42/+100]FKEK_	DFGSFEKFKEK
P09671	Sod2	_GELLEAIK[Ac/Su]R_	_GELLEAIK[+42/+100]R_	GELLEAIKR
P09671	Sod2	_GGGEPKGELLEAIK[Ac/Su]R_	_GGGEPKGELLEAIK[+42/+100]R_	GGGEPKGELLEAIKR
P09671	Sod2	_HHAAYVNNLNATEEK[Ac/Su]YHEALAK_	_HHAAYVNNLNATEEK[+42/+100]YHEALAK_	HHAAYVNNLNATEEKYHEALAK
P09671	Sod2	_HHAAYVNNLN[+1]ATEEK[Ac/Su]YHEALAK_	_HHAAYVNNLN[+1]ATEEK[+42/+100]YHEALAK_	HHAAYVNNLNATEEKYHEALAK
P09671	Sod2	_HHAAYVN[+1]NLNATEEK[Ac/Su]YHEALAK_	_HHAAYVN[+1]NLNATEEK[+42/+100]YHEALAK_	HHAAYVNNLNATEEKYHEALAK
P09671	Sod2	_HHAAYVNN[+1]LNATEEK[Ac/Su]YHEALAK_	_HHAAYVNN[+1]LNATEEK[+42/+100]YHEALAK_	HHAAYVNNLNATEEKYHEALAK
P09671	Sod2	_YHEALAK[Ac/Su]GDVTTQVALQPALK_	_YHEALAK[+42/+100]GDVTTQVALQPALK_	YHEALAKGDVTTQVALQPALK
A2AG39;F6WI02;Q99JB2	Stoml2	_ESAINVAEGK[Ac/Su]K_	_ESAINVAEGK[+42/+100]K_	ESAINVAEGKK
A2AG39;F6WI02;Q99JB2	Stoml2	_LSLDK[Ac/Su]VFR_	_LSLDK[+42/+100]VFR_	LSLDKVFR
Q9Z2I9	Sucla2	_ILAC[+57]DDLDEAAK[Ac/Su]MVVK_	_ILAC[+57]DDLDEAAK[+42/+100]MVVK_	ILACDDLDEAAKMVVK
Q9Z2I9	Sucla2	_SSDEAYAIAK[Ac/Su]K_	_SSDEAYAIAK[+42/+100]K_	SSDEAYAIAKK
Q9WUM5	Suclg1	_HLGLPVFNTVK[Ac/Su]EAK_	_HLGLPVFNTVK[+42/+100]EAK_	HLGLPVFNTVKEAK
Q9WUM5	Suclg1	_IGIMPGHIHK[Ac/Su]K_	_IGIMPGHIHK[+42/+100]K_	IGIMPGHIHKK
Q9WUM5	Suclg1	_IIC[+57]QGFTGK[Ac/Su]QGTFHSQQALEYGTK_	_IIC[+57]QGFTGK[+42/+100]QGTFHSQQALEYGTK_	IICQGFTGKQGTFHSQQALEYGTK
Q9WUM5	Suclg1	_KHIYIDK[Ac/Su]NTKIIC[+57]QGFTGK_	_KHIYIDK[+42/+100]NTKIIC[+57]QGFTGK_	KHIYIDKNTKIICQGFTGK
Q9WUM5	Suclg1	_KHIYIDKNTK[Ac/Su]IIC[+57]QGFTGK_	_KHIYIDKNTK[+42/+100]IIC[+57]QGFTGK_	KHIYIDKNTKIICQGFTGK
Q9WUM5	Suclg1	_NTK[Ac/Su]IIC[+57]QGFTGK_	_NTK[+42/+100]IIC[+57]QGFTGK_	NTKIICQGFTGK
Q9WUM5	Suclg1	_QGTFHSQQALEYGTK[Ac/Su]LVGGTTPGK_	_QGTFHSQQALEYGTK[+42/+100]LVGGTTPGK_	QGTFHSQQALEYGTKLVGGTTPGK
Q9Z2I8	Suclg2	_EALEAAK[Ac/Su]R_	_EALEAAK[+42/+100]R_	EALEAAKR
Q7TNE1	Sugct	_YDEGAIEK[Ac/Su]LLC[+57]SGVIEQHETK_	_YDEGAIEK[+42/+100]LLC[+57]SGVIEQHETK_	YDEGAIEKLLCSGVIEQHETK
Q9CQN1	Trap1	_LIK[Ac/Su]FFIDQSK_	_LIK[+42/+100]FFIDQSK_	LIKFFIDQSK
Q9CQN1	Trap1	_YIAQAYDK[Ac/Su]PR_	_YIAQAYDK[+42/+100]PR_	YIAQAYDKPR
P52196	Tst	_ALVSTK[Ac/Su]WLAESIR_	_ALVSTK[+42/+100]WLAESIR_	ALVSTKWLAESIR
P52196	Tst	_ALVSTK[Ac/Su]W[+32]LAESIR_	_ALVSTK[+42/+100]W[+32]LAESIR_	ALVSTKWLAESIR
A0A0M3HEQ0;A0A0U1RPV8;A0A0U1RQA4;J3QMN4;J3QMQ8;Q9JLT4;Q9JLT4-2;Q9JLT4-4	Txnrd2	_GTK[Ac/Su]WGLGGTC[+57]VNVGC[+57]IPK_	_GTK[+42/+100]WGLGGTC[+57]VNVGC[+57]IPK_	GTKWGLGGTCVNVGCIPK
A0A0M3HEQ0;A0A0U1RPV8;A0A0U1RQA4;J3QMN4;J3QMQ8;Q9JLT4;Q9JLT4-2;Q9JLT4-4	Txnrd2	_TLNLEK[Ac/Su]AGISTNPK_	_TLNLEK[+42/+100]AGISTNPK_	TLNLEKAGISTNPK
A0A0M3HEQ0;A0A0U1RPV8;A0A0U1RQA4;J3QMN4;J3QMQ8;Q9JLT4;Q9JLT4-2;Q9JLT4-4	Txnrd2	_VK[Ac/Su]YFNIK_	_VK[+42/+100]YFNIK_	VKYFNIK
P25688	Uox	_AHVYVEEVPWK[Ac/Su]R_	_AHVYVEEVPWK[+42/+100]R_	AHVYVEEVPWKR
P25688	Uox	_DIVLQK[Ac/Su]FAGPYDKGEYSPSVQK_	_DIVLQK[+42/+100]FAGPYDKGEYSPSVQK_	DIVLQKFAGPYDKGEYSPSVQK
P25688	Uox	_FAGPYDK[Ac/Su]GEYSPSVQK_	_FAGPYDK[+42/+100]GEYSPSVQK_	FAGPYDKGEYSPSVQK
Q9CQB4;Q9D855	Uqcrb	_DQWTKYEEDK[Ac/Su]FYLEPYLK_	_DQWTKYEEDK[+42/+100]FYLEPYLK_	DQWTKYEEDKFYLEPYLK
Q9CQB4;Q9D855	Uqcrb	_K[Ac/Su]WYYNAAGFNK_	_K[+42/+100]WYYNAAGFNK_	KWYYNAAGFNK
Q9CQB4;Q9D855	Uqcrb	_SAVSASSK[Ac/Su]WLDGFRK_	_SAVSASSK[+42/+100]WLDGFRK_	SAVSASSKWLDGFRK
Q9CQB4;Q9D855	Uqcrb	_YEEDK[Ac/Su]FYLEPYLK_	_YEEDK[+42/+100]FYLEPYLK_	YEEDKFYLEPYLK
Q9CQB4;Q9D855	Uqcrb	_YEEDKFYLEPYLK[Ac/Su]EVIR_	_YEEDKFYLEPYLK[+42/+100]EVIR_	YEEDKFYLEPYLKEVIR
Q9CZ13	Uqcrc1	_MVLAAAGGVEHQQLLDLAQK[Ac/Su]HLSSVSR_	_MVLAAAGGVEHQQLLDLAQK[+42/+100]HLSSVSR_	MVLAAAGGVEHQQLLDLAQKHLSSVSR
Q9CZ13	Uqcrc1	_NRPGNALEK[Ac/Su]EVESIGAHLNAYSTR_	_NRPGNALEK[+42/+100]EVESIGAHLNAYSTR_	NRPGNALEKEVESIGAHLNAYSTR
Q9CZ13	Uqcrc1	_YETEK[Ac/Su]NNGAGYFLEHLAFK_	_YETEK[+42/+100]NNGAGYFLEHLAFK_	YETEKNNGAGYFLEHLAFK
Q9DB77	Uqcrc2	_GASSFK[Ac/Su]ITR_	_GASSFK[+42/+100]ITR_	GASSFKITR
Q9DB77	Uqcrc2	_IGLFVK[Ac/Su]AGSR_	_IGLFVK[+42/+100]AGSR_	IGLFVKAGSR
P99028	Uqcrh	_DHC[+57]VAHK[Ac/Su]LFK_	_DHC[+57]VAHK[+42/+100]LFK_	DHCVAHKLFK
P99028	Uqcrh	_EHC[+57]EQLEK[Ac/Su]C[+57]VK_	_EHC[+57]EQLEK[+42/+100]C[+57]VK_	EHCEQLEKCVK
Q8CC88	Vwa8	_EVTIK[Ac/Su]VPAGTR_	_EVTIK[+42/+100]VPAGTR_	EVTIKVPAGTR
Q8BYL4	Yars2	_LVHGQEGLDSAK[Ac/Su]R_	_LVHGQEGLDSAK[+42/+100]R_	LVHGQEGLDSAKR
Q3UNZ8		_LEK[Ac/Su]INDAFLHVMQR_	_LEK[+42/+100]INDAFLHVMQR_	LEKINDAFLHVMQR
		_AAISK[Ac/Su]TAVAPIER_	_AAISK[+42/+100]TAVAPIER_	AAISKTAVAPIER
		_AC[+57]AHNPTGVDPRPEQWK[Ac/Su]EIASVVK_	_AC[+57]AHNPTGVDPRPEQWK[+42/+100]EIASVVK_	ACAHNPTGVDPRPEQWKEIASVVK
		_AEQLHNEGFK[Ac/Su]_	_AEQLHNEGFK[+42/+100]_	AEQLHNEGFK
		_AHNPTGVDPRPEQWK[Ac/Su]EIASVVK_	_AHNPTGVDPRPEQWK[+42/+100]EIASVVK_	AHNPTGVDPRPEQWKEIASVVK
		_AKDVK[Ac/Su]FGADAR_	_AKDVK[+42/+100]FGADAR_	AKDVKFGADAR
		_ANEDQK[Ac/Su]IGIEIIK_	_ANEDQK[+42/+100]IGIEIIK_	ANEDQKIGIEIIK
		_ARPQTTLEQLQK[Ac/Su]LPSVFK_	_ARPQTTLEQLQK[+42/+100]LPSVFK_	ARPQTTLEQLQKLPSVFK
		_ARPQTTLEQLQK[Ac/Su]LPSVFKK_	_ARPQTTLEQLQK[+42/+100]LPSVFKK_	ARPQTTLEQLQKLPSVFKK
		_ASGANFQYIITEK[Ac/Su]K_	_ASGANFQYIITEK[+42/+100]K_	ASGANFQYIITEKK
		_ASGANFQYIITEKK[Ac/Su]_	_ASGANFQYIITEKK[+42/+100]_	ASGANFQYIITEKK
		_ASSAK[Ac/Su]MGLVETK_	_ASSAK[+42/+100]MGLVETK_	ASSAKMGLVETK
		_AVDAVIAELK[Ac/Su]K_	_AVDAVIAELK[+42/+100]K_	AVDAVIAELKK
		_AVDLEDAAK[Ac/Su]K_	_AVDLEDAAK[+42/+100]K_	AVDLEDAAKK
		_AYC[+57]VTEPSAGSDVAAIK[Ac/Su]TK_	_AYC[+57]VTEPSAGSDVAAIK[+42/+100]TK_	AYCVTEPSAGSDVAAIKTK
		_AYVNAIEK[Ac/Su]VFK_	_AYVNAIEK[+42/+100]VFK_	AYVNAIEKVFK
		_C[+57]VTEPSAGSDVAAIK[Ac/Su]TK_	_C[+57]VTEPSAGSDVAAIK[+42/+100]TK_	CVTEPSAGSDVAAIKTK
		_EK[Ac/Su]EKVDLLFLGK_	_EK[+42/+100]EKVDLLFLGK_	EKEKVDLLFLGK
		_EKEK[Ac/Su]VDLLFLGK_	_EKEK[+42/+100]VDLLFLGK_	EKEKVDLLFLGK
		_EK[Ac/Su]VIGMHYFSPVDK_	_EK[+42/+100]VIGMHYFSPVDK_	EKVIGMHYFSPVDK
		_EQLDITTSEYEKEK[Ac/Su]LNER_	_EQLDITTSEYEKEK[+42/+100]LNER_	EQLDITTSEYEKEKLNER
		_ETNILGK[Ac/Su]IGHGYK_	_ETNILGK[+42/+100]IGHGYK_	ETNILGKIGHGYK
		_FANDATFEIK[Ac/Su]K_	_FANDATFEIK[+42/+100]K_	FANDATFEIKK
		_FGAPLTK[Ac/Su]LQNIQFK_	_FGAPLTK[+42/+100]LQNIQFK_	FGAPLTKLQNIQFK
		_FLLSGTSYK[Ac/Su]DLMPHDLAR_	_FLLSGTSYK[+42/+100]DLMPHDLAR_	FLLSGTSYKDLMPHDLAR
		_FLLSGTSYK[Ac/Su]DLM[+16]PHDLAR_	_FLLSGTSYK[+42/+100]DLM[+16]PHDLAR_	FLLSGTSYKDLMPHDLAR
		_FNPVPMMK[Ac/Su]LVEVIK_	_FNPVPMMK[+42/+100]LVEVIK_	FNPVPMMKLVEVIK
		_GAQMLQMLEK[Ac/Su]SLR_	_GAQMLQMLEK[+42/+100]SLR_	GAQMLQMLEKSLR
		_GASEK[Ac/Su]DIVHSGLAYTMER_	_GASEK[+42/+100]DIVHSGLAYTMER_	GASEKDIVHSGLAYTMER
		_GC[+57]DPTIMGIGPVPAINGALK[Ac/Su]K_	_GC[+57]DPTIMGIGPVPAINGALK[+42/+100]K_	GCDPTIMGIGPVPAINGALKK
		_GC[+57]DPTIMGIGPVPAINGALKK[Ac/Su]_	_GC[+57]DPTIMGIGPVPAINGALKK[+42/+100]_	GCDPTIMGIGPVPAINGALKK
		_GGTLEPPVK[Ac/Su]TPAGK_	_GGTLEPPVK[+42/+100]TPAGK_	GGTLEPPVKTPAGK
		_GLHFFNPVPMMK[Ac/Su]_	_GLHFFNPVPMMK[+42/+100]_	GLHFFNPVPMMK
		_GLHFFNPVPMMK[Ac/Su]LVEVIK_	_GLHFFNPVPMMK[+42/+100]LVEVIK_	GLHFFNPVPMMKLVEVIK
		_GLHFFNPVPMM[+16]K[Ac/Su]LVEVIK_	_GLHFFNPVPMM[+16]K[+42/+100]LVEVIK_	GLHFFNPVPMMKLVEVIK
		_GSAMNVVFSEDEMK[Ac/Su]R_	_GSAMNVVFSEDEMK[+42/+100]R_	GSAMNVVFSEDEMKR
		_GTK[Ac/Su]FGLDLK_	_GTK[+42/+100]FGLDLK_	GTKFGLDLK
		_GTSYK[Ac/Su]DLMPHDLAR_	_GTSYK[+42/+100]DLMPHDLAR_	GTSYKDLMPHDLAR
		_GVAK[Ac/Su]VLVAQHDAYK_	_GVAK[+42/+100]VLVAQHDAYK_	GVAKVLVAQHDAYK
		_HGDQYK[Ac/Su]ATDFVVDR_	_HGDQYK[+42/+100]ATDFVVDR_	HGDQYKATDFVVDR
		_IGPVPAINGALK[Ac/Su]K_	_IGPVPAINGALK[+42/+100]K_	IGPVPAINGALKK
		_IGPVPAINGALKK[Ac/Su]_	_IGPVPAINGALKK[+42/+100]_	IGPVPAINGALKK
		_ISGASEK[Ac/Su]DIVH_	_ISGASEK[+42/+100]DIVH_	ISGASEKDIVH
		_ISGASEK[Ac/Su]DIVHSGLA_	_ISGASEK[+42/+100]DIVHSGLA_	ISGASEKDIVHSGLA
		_ISGASEK[Ac/Su]DIVHSGLAY_	_ISGASEK[+42/+100]DIVHSGLAY_	ISGASEKDIVHSGLAY
		_ISTGNIITGLAAGAK[Ac/Su]SYK_	_ISTGNIITGLAAGAK[+42/+100]SYK_	ISTGNIITGLAAGAKSYK
		_IVLEDGTK[Ac/Su]MK_	_IVLEDGTK[+42/+100]MK_	IVLEDGTKMK
		_KEEIFGPVQPLFK[Ac/Su]FK_	_KEEIFGPVQPLFK[+42/+100]FK_	KEEIFGPVQPLFKFK
		_K[Ac/Su]IAKAFAISGPF_	_K[+42/+100]IAKAFAISGPF_	KIAKAFAISGPF
		_KIAK[Ac/Su]AFAISGPF_	_KIAK[+42/+100]AFAISGPF_	KIAKAFAISGPF
		_KKETSNLYK[Ac/Su]IQFHNVKPEC[+57]LDAYNSLTEAVLPK_	_KKETSNLYK[+42/+100]IQFHNVKPEC[+57]LDAYNSLTEAVLPK_	KKETSNLYKIQFHNVKPECLDAYNSLTEAVLPK
		_KQTMQVDEHARPQTTLEQLQK[Ac/Su]LPSVFK_	_KQTMQVDEHARPQTTLEQLQK[+42/+100]LPSVFK_	KQTMQVDEHARPQTTLEQLQKLPSVFK
		_LEDLK[Ac/Su]SFVK_	_LEDLK[+42/+100]SFVK_	LEDLKSFVK
		_LFGISTGNIITGLAAGAK[Ac/Su]SYK_	_LFGISTGNIITGLAAGAK[+42/+100]SYK_	LFGISTGNIITGLAAGAKSYK
		_LGIPLPEIK[Ac/Su]NVVSGK_	_LGIPLPEIK[+42/+100]NVVSGK_	LGIPLPEIKNVVSGK
		_LGPILK[Ac/Su]FGSAQQK_	_LGPILK[+42/+100]FGSAQQK_	LGPILKFGSAQQK
		_LHELK[Ac/Su]TLTQC[+57]SWLLDGFPR_	_LHELK[+42/+100]TLTQC[+57]SWLLDGFPR_	LHELKTLTQCSWLLDGFPR
		_LRDEK[Ac/Su]GALFR_	_LRDEK[+42/+100]GALFR_	LRDEKGALFR
		_LSGTSYK[Ac/Su]DLMPHDLAR_	_LSGTSYK[+42/+100]DLMPHDLAR_	LSGTSYKDLMPHDLAR
		_LVAQLYK[Ac/Su]IVPN_	_LVAQLYK[+42/+100]IVPN_	LVAQLYKIVPN
		_LVSTK[Ac/Su]WLAESIR_	_LVSTK[+42/+100]WLAESIR_	LVSTKWLAESIR
		_MANPIIGNGGAPDTTARDELGLNK[Ac/Su]YMESDGIK_	_MANPIIGNGGAPDTTARDELGLNK[+42/+100]YMESDGIK_	MANPIIGNGGAPDTTARDELGLNKYMESDGIK
		_MGGQTALNC[+57]GVELFK[Ac/Su]R_	_MGGQTALNC[+57]GVELFK[+42/+100]R_	MGGQTALNCGVELFKR
		_MGMTAENLAAK[Ac/Su]YNISR_	_MGMTAENLAAK[+42/+100]YNISR_	MGMTAENLAAKYNISR
		_M[+16]GMTAENLAAK[Ac/Su]YNISR_	_M[+16]GMTAENLAAK[+42/+100]YNISR_	MGMTAENLAAKYNISR
		_MGM[+16]TAENLAAK[Ac/Su]YNISR_	_MGM[+16]TAENLAAK[+42/+100]YNISR_	MGMTAENLAAKYNISR
		_MGMTAE[+22]NLAAK[Ac/Su]YNISR_	_MGMTAE[+22]NLAAK[+42/+100]YNISR_	MGMTAENLAAKYNISR
		_[+57]MGMTAENLAAK[Ac/Su]YNISR_	_[+57]MGMTAENLAAK[+42/+100]YNISR_	MGMTAENLAAKYNISR
		_M[+16]GM[+16]TAENLAAK[Ac/Su]YNISR_	_M[+16]GM[+16]TAENLAAK[+42/+100]YNISR_	MGMTAENLAAKYNISR
		_M[-48]GMTAENLAAK[Ac/Su]YNISR_	_M[-48]GMTAENLAAK[+42/+100]YNISR_	MGMTAENLAAKYNISR
		_MGM[-48]TAENLAAK[Ac/Su]YNISR_	_MGM[-48]TAENLAAK[+42/+100]YNISR_	MGMTAENLAAKYNISR
		_MGMTAENLAAK[Ac/Su]YNISREDC[+57]DR_	_MGMTAENLAAK[+42/+100]YNISREDC[+57]DR_	MGMTAENLAAKYNISREDCDR
		_MK[Ac/Su]LVEVIK_	_MK[+42/+100]LVEVIK_	MKLVEVIK
		_MK[Ac/Su]YNLGLDLR_	_MK[+42/+100]YNLGLDLR_	MKYNLGLDLR
		_M[+16]K[Ac/Su]YNLGLDLR_	_M[+16]K[+42/+100]YNLGLDLR_	MKYNLGLDLR
		_MLQMLEK[Ac/Su]SLR_	_MLQMLEK[+42/+100]SLR_	MLQMLEKSLR
		_MNKEWPANLDLK[Ac/Su]K_	_MNKEWPANLDLK[+42/+100]K_	MNKEWPANLDLKK
		_M[+16]NKEWPANLDLK[Ac/Su]K_	_M[+16]NKEWPANLDLK[+42/+100]K_	MNKEWPANLDLKK
		_M[+16]NKEWPANLDLKK[Ac/Su]_	_M[+16]NKEWPANLDLKK[+42/+100]_	MNKEWPANLDLKK
		_MTAENLAAK[Ac/Su]YNISR_	_MTAENLAAK[+42/+100]YNISR_	MTAENLAAKYNISR
		_MTSQK[Ac/Su]TFESLVDFC[+57]K_	_MTSQK[+42/+100]TFESLVDFC[+57]K_	MTSQKTFESLVDFCK
		_NC[+57]GTHYK[Ac/Su]LVPHQM_	_NC[+57]GTHYK[+42/+100]LVPHQM_	NCGTHYKLVPHQM
		_NC[+57]GTHYK[Ac/Su]LVPHQMA_	_NC[+57]GTHYK[+42/+100]LVPHQMA_	NCGTHYKLVPHQMA
		_NKELDPVQK[Ac/Su]LFVDK_	_NKELDPVQK[+42/+100]LFVDK_	NKELDPVQKLFVDK
		_N[+1]KELDPVQK[Ac/Su]LFVDK_	_N[+1]KELDPVQK[+42/+100]LFVDK_	NKELDPVQKLFVDK
		_NKELDPVQK[Ac/Su]LFVDKIR_	_NKELDPVQK[+42/+100]LFVDKIR_	NKELDPVQKLFVDKIR
		_NKEWPANLDLK[Ac/Su]K_	_NKEWPANLDLK[+42/+100]K_	NKEWPANLDLKK
		_NLAVPLYK[Ac/Su]NGVK_	_NLAVPLYK[+42/+100]NGVK_	NLAVPLYKNGVK
		_NVVFSEDEMK[Ac/Su]R_	_NVVFSEDEMK[+42/+100]R_	NVVFSEDEMKR
		_QEEK[Ac/Su]VPAIYGVDTR_	_QEEK[+42/+100]VPAIYGVDTR_	QEEKVPAIYGVDTR
		_QFIEK[Ac/Su]AAASL_	_QFIEK[+42/+100]AAASL_	QFIEKAAASL
		_RTHSDQFLVSFK[Ac/Su]DVGR_	_RTHSDQFLVSFK[+42/+100]DVGR_	RTHSDQFLVSFKDVGR
		_RVVGYFVSGC[+57]DPTIMGIGPVPAINGALK[Ac/Su]K_	_RVVGYFVSGC[+57]DPTIMGIGPVPAINGALK[+42/+100]K_	RVVGYFVSGCDPTIMGIGPVPAINGALKK
		_RVVGYFVSGC[+57]DPTIMGIGPVPAINGALKK[Ac/Su]_	_RVVGYFVSGC[+57]DPTIMGIGPVPAINGALKK[+42/+100]_	RVVGYFVSGCDPTIMGIGPVPAINGALKK
		_SC[+57]FQYSIQK[Ac/Su]K_	_SC[+57]FQYSIQK[+42/+100]K_	SCFQYSIQKK
		_SDAPPLTLDGIK[Ac/Su]DR_	_SDAPPLTLDGIK[+42/+100]DR_	SDAPPLTLDGIKDR
		_SDEAYAIAK[Ac/Su]K_	_SDEAYAIAK[+42/+100]K_	SDEAYAIAKK
		_SEAAADREDDPNFFK[Ac/Su]M[+16]VEGFFDR_	_SEAAADREDDPNFFK[+42/+100]M[+16]VEGFFDR_	SEAAADREDDPNFFKMVEGFFDR
		_SGANFQYIITEKK[Ac/Su]_	_SGANFQYIITEKK[+42/+100]_	SGANFQYIITEKK
		_SGANFQYIITEK[Ac/Su]K_	_SGANFQYIITEK[+42/+100]K_	SGANFQYIITEKK
		_SGTSYK[Ac/Su]DLMPHDLAR_	_SGTSYK[+42/+100]DLMPHDLAR_	SGTSYKDLMPHDLAR
		_SIDK[Ac/Su]WFLYK_	_SIDK[+42/+100]WFLYK_	SIDKWFLYK
		_SIVEDK[Ac/Su]LVEDLK_	_SIVEDK[+42/+100]LVEDLK_	SIVEDKLVEDLK
		_SLSEK[Ac/Su]PPAIDWAYYR_	_SLSEK[+42/+100]PPAIDWAYYR_	SLSEKPPAIDWAYYR
		_SMGLGSK[Ac/Su]FK_	_SMGLGSK[+42/+100]FK_	SMGLGSKFK
		_SMVAAAVTYSK[Ac/Su]PR_	_SMVAAAVTYSK[+42/+100]PR_	SMVAAAVTYSKPR
		_SM[+16]VAAAVTYSK[Ac/Su]PR_	_SM[+16]VAAAVTYSK[+42/+100]PR_	SMVAAAVTYSKPR
		_SQPATK[Ac/Su]LGTAAIQGAIEK_	_SQPATK[+42/+100]LGTAAIQGAIEK_	SQPATKLGTAAIQGAIEK
		_SRDELFTDTK[Ac/Su]AR_	_SRDELFTDTK[+42/+100]AR_	SRDELFTDTKAR
		_SSSVPTVK[Ac/Su]LFIDGK_	_SSSVPTVK[+42/+100]LFIDGK_	SSSVPTVKLFIDGK
		_SVK[Ac/Su]AK[Ac/Su]TAHIVLEDGTK_	_SVK[+42/+100]AK[+42/+100]TAHIVLEDGTK_	SVKAKTAHIVLEDGTK
		_TAENLAAK[Ac/Su]YNISR_	_TAENLAAK[+42/+100]YNISR_	TAENLAAKYNISR
		_TSIDK[Ac/Su]WFLYK_	_TSIDK[+42/+100]WFLYK_	TSIDKWFLYK
		_VAEQLHNEGFK[Ac/Su]_	_VAEQLHNEGFK[+42/+100]_	VAEQLHNEGFK
		_VDAVIAELK[Ac/Su]K_	_VDAVIAELK[+42/+100]K_	VDAVIAELKK
		_VEK[Ac/Su]GIIDPTK_	_VEK[+42/+100]GIIDPTK_	VEKGIIDPTK
		_VIRPDVAK[Ac/Su]WELSVK_	_VIRPDVAK[+42/+100]WELSVK_	VIRPDVAKWELSVK
		_VNNLNATEEK[Ac/Su]YHEALAK_	_VNNLNATEEK[+42/+100]YHEALAK_	VNNLNATEEKYHEALAK

## Sheet: AcK-only sites
UniProtIds	Genes	IntModifiedPeptide	StrippedPeptide
A2AS89	Agmat	_SVDEGLLDSK[+42]R_	SVDEGLLDSKR
A2AS89	Agmat	_EHGPVGLVHVGAHTNTTDK[+42]PREEK_	EHGPVGLVHVGAHTNTTDKPREEK
A2AS89	Agmat	_RSVDEGLLDSK[+42]R_	RSVDEGLLDSKR
A2AS89	Agmat	_EHGPVGLVHVGAHTNTTDK[+42]PR_	EHGPVGLVHVGAHTNTTDKPR
A2AS89	Agmat	_EHGPVGLVHVGAHTNTTDKPREEK[+42]VYHR_	EHGPVGLVHVGAHTNTTDKPREEKVYHR
A2ATU0	Dhtkd1	_HFYALLK[+42]QR_	HFYALLKQR
A2ATU0	Dhtkd1	_NVK[+42]TLIFC[+57]SGK_	NVKTLIFCSGK
A2ATU0	Dhtkd1	_SVEVPEELQVHSHLLK[+42]MYVQSR_	SVEVPEELQVHSHLLKMYVQSR
B1AR13;B2RWE3;Z4YKM2	Cisd3	_TGLSPLK[+42]FK_	TGLSPLKFK
O08749	Dld	_IGK[+42]FPFAANSR_	IGKFPFAANSR
O08749	Dld	_[+57]IGK[+42]FPFAANSR_	IGKFPFAANSR
O08749	Dld	_ALTGGIAHLFK[+42]QNK_	ALTGGIAHLFKQNK
O08749	Dld	_HSAVK[+42]ALTGGIAHLFK_	HSAVKALTGGIAHLFK
O08749	Dld	_SEEQLK[+42]EEGIEFK_	SEEQLKEEGIEFK
O08749	Dld	_LNLEK[+42]MMEQK_	LNLEKMMEQK
O08749	Dld	_LNTK[+42]VTGATK_	LNTKVTGATK
O08749	Dld	_SAQLGFK[+42]TVC[+57]IEK_	SAQLGFKTVCIEK
O08749	Dld	_ALTGGIAHLFK[+42]_	ALTGGIAHLFK
O08756	Hsd17b10	_VVTIAPGLFATPLLTTLPEK[+42]VR_	VVTIAPGLFATPLLTTLPEKVR
O09111	Ndufb11	_AVIAPSGVEK[+42]K_	AVIAPSGVEKK
O09111	Ndufb11	_AVIAPSGVEKK[+42]_	AVIAPSGVEKK
O09111	Ndufb11	_AVIAPSGVEK[+42]KR_	AVIAPSGVEKKR
O09111	Ndufb11	_AVIAPSGVEKK[+42]R_	AVIAPSGVEKKR
O09174	Amacr	_SLALDLK[+42]R_	SLALDLKR
O09174	Amacr	_FADVFAK[+42]K_	FADVFAKK
O09174	Amacr	_C[+57]GVMEK[+42]LQLGPETLLQDNPK_	CGVMEKLQLGPETLLQDNPK
O35129	Phb2	_AQFLVEK[+42]AK_	AQFLVEKAK
O35129	Phb2	_MLGEALSK[+42]NPGYIK_	MLGEALSKNPGYIK
O35423;O35423-2	Agxt	_VLNAPPGISLISFNDK[+42]AK_	VLNAPPGISLISFNDKAK
O35423;O35423-2	Agxt	_VLNAPPGISLISFNDKAK[+42]_	VLNAPPGISLISFNDKAK
O35423;O35423-2	Agxt	_HLQEMGLK[+42]FFVK_	HLQEMGLKFFVK
O35459	Ech1	_HVLHVQLNRPEK[+42]R_	HVLHVQLNRPEKR
O35459	Ech1	_DLISK[+42]YQK_	DLISKYQK
O35459	Ech1	_ELVEC[+57]FQK[+42]ISK_	ELVECFQKISK
O35490	Bhmt	_WDIQK[+42]YAR_	WDIQKYAR
O35658	C1qbp	_AFVEFLTDEIKEEKK[+42]_	AFVEFLTDEIKEEKK
O35658	C1qbp	_AFVEFLTDEIKEEK[+42]K_	AFVEFLTDEIKEEKK
O35658	C1qbp	_AFVEFLTDEIK[+42]EEKK_	AFVEFLTDEIKEEKK
O35658	C1qbp	_AFVEFLTDEIK[+42]EEK_	AFVEFLTDEIKEEK
O35658	C1qbp	_AEEQEPER[-43]TSTPNFVVEVTKTDGK[+42]K_	AEEQEPERTSTPNFVVEVTKTDGKK
O35943	Fxn	_ALNTK[+42]LDLSSLAYSGK_	ALNTKLDLSSLAYSGK
A0A0U1RNL7;A0A0U1RPT4;A0A0U1RQ97;D3Z7R0;O55028	Bckdk	_YFLDK[+42]TLTSR_	YFLDKTLTSR
O55125	Nipsnap1	_TYK[+42]LKPGTMIEWGNNWAR_	TYKLKPGTMIEWGNNWAR
O55125	Nipsnap1	_TYK[+42]LK[+57]PGTMIEWGNNWAR_	TYKLKPGTMIEWGNNWAR
O55125	Nipsnap1	_TYK[+42]LKPGTM[+16]IEWGNNWAR_	TYKLKPGTMIEWGNNWAR
O55125	Nipsnap1	_TYK[+42]LKPGTMIEW[+32]GNNWAR_	TYKLKPGTMIEWGNNWAR
O55125	Nipsnap1	_IMIPLK[+42]ISPLQ_	IMIPLKISPLQ
O55125	Nipsnap1	_IM[+16]IPLK[+42]ISPLQ_	IMIPLKISPLQ
O55125	Nipsnap1	_FSGGYPALMDC[+57]MNK[+42]LK_	FSGGYPALMDCMNKLK
O55125	Nipsnap1	_FSGGYPALMDC[+57]MNKLK[+42]_	FSGGYPALMDCMNKLK
O55125	Nipsnap1	_K[+42]ETSNLYKIQFHNVKPEC[+57]LDAYNSLTEAVLPK_	KETSNLYKIQFHNVKPECLDAYNSLTEAVLPK
O88451	Rdh7	_LSHSIEK[+42]LWDQTSSEVK_	LSHSIEKLWDQTSSEVK
O88696	Clpp	_QLYNIYAK[+42]HTK_	QLYNIYAKHTK
O88844	Idh1	_C[+57]ATITPDEK[+42]R_	CATITPDEKR
O88844	Idh1	_QMWK[+42]SPNGTIR_	QMWKSPNGTIR
O88986	Gcat	_HLDMADLEAK[+42]LK_	HLDMADLEAKLK
O88986	Gcat	_HLDM[+16]ADLEAKLK[+42]_	HLDMADLEAKLK
O88986	Gcat	_HLDM[+16]ADLEAK[+42]LK_	HLDMADLEAKLK
O88986	Gcat	_YRHLDMADLEAK[+42]LK_	YRHLDMADLEAKLK
O88986	Gcat	_GAGTWK[+42]SER_	GAGTWKSER
O88986	Gcat	_LSSQMADDMLK[+42]K_	LSSQMADDMLKK
P01942;Q91VB8	Hba;Hba-a2	_AAWGK[+42]IGGHGAEYGAEALER_	AAWGKIGGHGAEYGAEALER
P02088	Hbb-b1	_GTFASLSELHC[+57]DK[+42]LHVDPENFR_	GTFASLSELHCDKLHVDPENFR
P03930	Mtatp8	_VKTPWELK[+42]WTK_	VKTPWELKWTK
P03930	Mtatp8	_TPWELK[+42]WTK_	TPWELKWTK
P05202	Got2	_RVESQLK[+42]ILIRPLYSN[+1]PPLNGAR_	RVESQLKILIRPLYSNPPLNGAR
P05202	Got2	_RVESQLK[+42]ILIRPLYSNPPLNGAR_	RVESQLKILIRPLYSNPPLNGAR
P05202	Got2	_RVESQLK[+42]ILIRPLYSNPPLN[+1]GAR_	RVESQLKILIRPLYSNPPLNGAR
P05202	Got2	_RVESQLK[+42]ILIR[+1]PLYSNPPLNGAR_	RVESQLKILIRPLYSNPPLNGAR
P05202	Got2	_RVESQLK[+42]ILIRPLYSNPPLN[-17]GAR_	RVESQLKILIRPLYSNPPLNGAR
P05202	Got2	_VESQLK[+42]ILIRPLYSNPPLNGAR_	VESQLKILIRPLYSNPPLNGAR
P05202	Got2	_VESQLK[+42]ILIRPLYSNPPLN[+1]GAR_	VESQLKILIRPLYSNPPLNGAR
P05202	Got2	_VESQLK[+42]ILIRPLYSN[+1]PPLNGAR_	VESQLKILIRPLYSNPPLNGAR
P05202	Got2	_TQLVSNLKK[+42]_	TQLVSNLKK
P05202	Got2	_TQLVSNLK[+42]K_	TQLVSNLKK
P05202	Got2	_FFK[+42]FSR_	FFKFSR
P05202	Got2	_VGAFTVVC[+57]KDAEEAK[+42]R_	VGAFTVVCKDAEEAKR
P05202	Got2	_VGAFTVVC[+57]K[+42]DAEEAKR_	VGAFTVVCKDAEEAKR
P05202	Got2	_ASAELALGENNEVLK[+42]SGR_	ASAELALGENNEVLKSGR
P05202	Got2	_EFSVYMTK[+42]DGR_	EFSVYMTKDGR
P05202	Got2	_IPEQSVLLLHAC[+57]AHNPTGVDPRPEQWK[+42]EIASVVK_	IPEQSVLLLHACAHNPTGVDPRPEQWKEIASVVK
P05202	Got2	_EGSSHNWQHITDQIGMFC[+57]FTGLK[+42]PEQVER_	EGSSHNWQHITDQIGMFCFTGLKPEQVER
P05202	Got2	_EGSSHNWQHITDQIGM[+16]FC[+57]FTGLK[+42]PEQVER_	EGSSHNWQHITDQIGMFCFTGLKPEQVER
P05202	Got2	_KQWLQEVK[+42]GMADR_	KQWLQEVKGMADR
P05202	Got2	_RVESQLK[+42]ILIR_	RVESQLKILIR
P05202	Got2	_QWLQEVK[+42]GMADR_	QWLQEVKGMADR
P05202	Got2	_DAEEAKRVESQLK[+42]ILIRPLYSNPPLNGAR_	DAEEAKRVESQLKILIRPLYSNPPLNGAR
P05202	Got2	_PEQWK[+42]EIASVVK_	PEQWKEIASVVK
P05202	Got2	_VESQLK[+42]ILIR_	VESQLKILIR
A0A0A0MQA3;P07758;Q00896;Q00898	Serpina1a;Serpina1a;Serpina1c;Serpina1e	_ELISK[+42]FLLNR_	ELISKFLLNR
P08249	Mdh2	_IQEAGTEVVK[+42]AK_	IQEAGTEVVKAK
P08249	Mdh2	_[+57]IQEAGTEVVKAK[+42]_	IQEAGTEVVKAK
P08249	Mdh2	_IQ[+1]EAGTEVVK[+42]AK_	IQEAGTEVVKAK
P08249	Mdh2	_IQ[+1]EAGTEVVKAK[+42]_	IQEAGTEVVKAK
P08249	Mdh2	_IQEAGTE[+22]VVK[+42]AK_	IQEAGTEVVKAK
P08249	Mdh2	_MIAEAIPELKASIK[+42]_	MIAEAIPELKASIK
P08249	Mdh2	_MIAEAIPELK[+42]ASIK_	MIAEAIPELKASIK
P08249	Mdh2	_M[+16]IAEAIPELK[+42]ASIK_	MIAEAIPELKASIK
P08249	Mdh2	_ETEC[+57]TYFSTPLLLGKK[+42]_	ETECTYFSTPLLLGKK
P08249	Mdh2	_ETEC[+57]TYFSTPLLLGK[+42]K_	ETECTYFSTPLLLGKK
P08249	Mdh2	_GLEK[+42]NLGIGK_	GLEKNLGIGK
P08249	Mdh2	_ANTFVAELK[+42]GLDPAR_	ANTFVAELKGLDPAR
P08249	Mdh2	_VNVPVIGGHAGK[+42]TIIPLISQC[+57]TPK_	VNVPVIGGHAGKTIIPLISQCTPK
P08249	Mdh2	_ASIK[+100]K[+42]GEDFVK_	ASIKKGEDFVK
P08249	Mdh2	_ASIK[+42]K[+100]GEDFVK_	ASIKKGEDFVK
P08249	Mdh2	_KGEDFVK[+42]NMK_	KGEDFVKNMK
P08249	Mdh2	_K[+42]GEDFVK[+42]NMK_	KGEDFVKNMK
P08249	Mdh2	_ITPFEEK[+42]MIAEAIPELK_	ITPFEEKMIAEAIPELK
P08249	Mdh2	_ITPFEEK[+42]M[+16]IAEAIPELK_	ITPFEEKMIAEAIPELK
P08249	Mdh2	_KGLEK[+42]NLGIGK_	KGLEKNLGIGK
P08249	Mdh2	_NLGIGK[+42]ITPFEEK_	NLGIGKITPFEEK
P08249	Mdh2	_GEDFVK[+42]NMK_	GEDFVKNMK
P09103	P4hb	_ALAPEYAK[+42]AAAK_	ALAPEYAKAAAK
P09671	Sod2	_HHAAYVNNLNATEEK[+42]YHEALAK_	HHAAYVNNLNATEEKYHEALAK
P09671	Sod2	_HHAAYVNNLNATEEK[+42]YHE[+57]ALAK_	HHAAYVNNLNATEEKYHEALAK
P09671	Sod2	_HHAAYVNNLN[+1]ATEEK[+42]YHEALAK_	HHAAYVNNLNATEEKYHEALAK
P09671	Sod2	_HHAAYVN[+1]NLNATEEK[+42]YHEALAK_	HHAAYVNNLNATEEKYHEALAK
P09671	Sod2	_HHAAYVNN[+1]LNATEEK[+42]YHEALAK_	HHAAYVNNLNATEEKYHEALAK
P09671	Sod2	_[+57]HHAAYVN[+1]N[+1]LNATEEK[+42]YHEALAK_	HHAAYVNNLNATEEKYHEALAK
P09671	Sod2	_[+57]HHAAYVNN[+1]LN[+1]ATEEK[+42]YHEALAK_	HHAAYVNNLNATEEKYHEALAK
P09671	Sod2	_[+57]HHAAYVN[+1]NLN[+1]ATEEK[+42]YHEALAK_	HHAAYVNNLNATEEKYHEALAK
P09671	Sod2	_GELLEAIK[+42]R_	GELLEAIKR
P09671	Sod2	_DFGSFEK[+42]FK_	DFGSFEKFK
P09671	Sod2	_DFGSFEKFK[+42]EK_	DFGSFEKFKEK
P09671	Sod2	_DFGSFEK[+42]FKEK_	DFGSFEKFKEK
P09671	Sod2	_GGGEPKGELLEAIK[+42]R_	GGGEPKGELLEAIKR
P09671	Sod2	_YHEALAK[+42]GDVTTQVALQPALK_	YHEALAKGDVTTQVALQPALK
P11352	Gpx1	_C[+57]EVNGEK[+42]AHPLFTFLR_	CEVNGEKAHPLFTFLR
P11352	Gpx1	_C[+57]EVN[+1]GEK[+42]AHPLFTFLR_	CEVNGEKAHPLFTFLR
P11352	Gpx1	_C[+57]EVN[-17]GEK[+42]AHPLFTFLR_	CEVNGEKAHPLFTFLR
P11352	Gpx1	_YVRPGGGFEPNFTLFEK[+42]C[+57]EVNGEK_	YVRPGGGFEPNFTLFEKCEVNGEK
P11352	Gpx1	_DYTEMNDLQK[+42]R_	DYTEMNDLQKR
P11725	Otc	_SLGMIFEK[+42]R_	SLGMIFEKR
P11725	Otc	_SLGM[+16]IFEK[+42]R_	SLGMIFEKR
P11725	Otc	_GYEPDPNIVK[+42]LAEQYAK_	GYEPDPNIVKLAEQYAK
P11725	Otc	_ENGTK[+42]LSMTNDPLEAAR_	ENGTKLSMTNDPLEAAR
P11725	Otc	_LQAFQGYQVTMK[+42]TAK_	LQAFQGYQVTMKTAK
P11725	Otc	_LQAFQGYQVTM[+16]K[+42]TAK_	LQAFQGYQVTMKTAK
P11725	Otc	_GGNVLITDTWISMGQEDEKKK[+42]_	GGNVLITDTWISMGQEDEKKK
P11725	Otc	_GGNVLITDTWISMGQEDEK[+42]KK_	GGNVLITDTWISMGQEDEKKK
P11725	Otc	_GGNVLITDTWISMGQEDEKK[+42]K_	GGNVLITDTWISMGQEDEKKK
P11725	Otc	_GGNVLITDTWISM[+16]GQEDEKK[+42]K_	GGNVLITDTWISMGQEDEKKK
P11725	Otc	_GGNVLITDTWISM[+16]GQEDEKKK[+42]_	GGNVLITDTWISMGQEDEKKK
P11725	Otc	_GGNVLITDTWISMGQEDEK[+42]KKR_	GGNVLITDTWISMGQEDEKKKR
P11725	Otc	_GGNVLITDTWISMGQEDEKK[+42]KR_	GGNVLITDTWISMGQEDEKKKR
P11725	Otc	_GGNVLITDTWISMGQEDEKKK[+42]R_	GGNVLITDTWISMGQEDEKKKR
P11725	Otc	_GGNVLITDTWISM[+16]GQEDEK[+42]KKR_	GGNVLITDTWISMGQEDEKKKR
P11725	Otc	_GGNVLITDTWISM[+16]GQEDEKK[+42]KR_	GGNVLITDTWISMGQEDEKKKR
P11725	Otc	_GGNVLITDTWIS[+57]MGQEDEK[+42]KKR_	GGNVLITDTWISMGQEDEKKKR
P11725	Otc	_VYK[+42]QSDLDTLAK_	VYKQSDLDTLAK
P11725	Otc	_LAEQYAK[+42]ENGTK_	LAEQYAKENGTK
P11725	Otc	_TAK[+42]VAASDWTFLHC[+57]LPR_	TAKVAASDWTFLHCLPR
P11725	Otc	_[+57]TAK[+42]VAASDWTFLHC[+57]LPR_	TAKVAASDWTFLHCLPR
P11725	Otc	_GGNVLITDTWISMGQEDEK[+42]K_	GGNVLITDTWISMGQEDEKK
P11725	Otc	_GGNVLITDTWISMGQEDEKK[+42]_	GGNVLITDTWISMGQEDEKK
P11725	Otc	_GGNVLITDTWISM[+16]GQEDEK[+42]K_	GGNVLITDTWISMGQEDEKK
P11725	Otc	_RLQAFQGYQVTMK[+42]TAK_	RLQAFQGYQVTMKTAK
P11983;P11983-2	Tcp1	_SLHDALC[+57]VVK[+42]R_	SLHDALCVVKR
P12710	Fabp1	_AVVK[+42]LEGDNK_	AVVKLEGDNK
A0A140T8L1;A0A140T8L3;F6VBB8;P12970;V9GX35	Rpl7a-ps3;Rpl7a-ps5;Gm4978;Rpl7a;Gm14214	_QTATQLLK[+42]LAHK_	QTATQLLKLAHK
P15105	Glul	_TC[+57]LLNETGDEPFQYK[+42]N[+1]_	TCLLNETGDEPFQYKN
P16332	Mut	_EITSAIK[+42]R_	EITSAIKR
P16332	Mut	_VNK[+42]FMER_	VNKFMER
P16332	Mut	_QY[+16]AGFSTVEESNK[+42]FYKDNIK_	QYAGFSTVEESNKFYKDNIK
P17717;Q8K169	Ugt2b17;Ugt2b5	_VYK[+42]WLPQNDLLGHPK_	VYKWLPQNDLLGHPK
P19536;Q9D881	Cox5b	_AASGTKEDPNLVPSISNK[+42]R_	AASGTKEDPNLVPSISNKR
P19783	Cox4i1	_DYPLPDVAHVTMLSASQKALK[+42]_	DYPLPDVAHVTMLSASQKALK
P19783	Cox4i1	_DYPLPDVAHVTMLSASQK[+42]ALK_	DYPLPDVAHVTMLSASQKALK
P19783	Cox4i1	_DEK[+42]VQLYR_	DEKVQLYR
P19783	Cox4i1	_ADWSSLSRDEK[+42]VQLYR_	ADWSSLSRDEKVQLYR
P20108	Prdx3	_ELSLDDFK[+42]GK_	ELSLDDFKGK
P20108	Prdx3	_EYFEK[+42]VHQ_	EYFEKVHQ
P20108	Prdx3	_GTAVVNGEFK[+42]ELSLDDFKGK_	GTAVVNGEFKELSLDDFKGK
P22315;Q544X6	Fech	_VMEK[+42]LGYPNPYR_	VMEKLGYPNPYR
P22315;Q544X6	Fech	_QGEGMVK[+42]LLDELSPATAPHK_	QGEGMVKLLDELSPATAPHK
P22315;Q544X6	Fech	_LVWQSK[+42]VGPVPWLGPQTDEAIK_	LVWQSKVGPVPWLGPQTDEAIK
P24270	Cat	_DAQLFIQK[+42]K_	DAQLFIQKK
P24270	Cat	_DAQLFIQKK[+42]_	DAQLFIQKK
P24270	Cat	_SALEHSVQC[+57]AVDVK[+42]R_	SALEHSVQCAVDVKR
P24270	Cat	_IQALLDK[+42]YNAEKPK_	IQALLDKYNAEKPK
P24270	Cat	_IQALLDKYNAEK[+42]PK_	IQALLDKYNAEKPK
P24270	Cat	_IQALLDK[+42]YN[+1]AEKPK_	IQALLDKYNAEKPK
P24270	Cat	_DAILFPSFIHSQK[+42]R_	DAILFPSFIHSQKR
P24270	Cat	_LVNADGEAVYC[+57]K[+42]FHYK_	LVNADGEAVYCKFHYK
P24270	Cat	_LC[+57]ENIAGHLKDAQLFIQK[+42]K_	LCENIAGHLKDAQLFIQKK
P25688	Uox	_AHVYVEEVPWK[+42]R_	AHVYVEEVPWKR
P25688	Uox	_FAGPYDK[+42]GEYSPSVQK_	FAGPYDKGEYSPSVQK
P25688	Uox	_DIVLQK[+42]FAGPYDKGEYSPSVQK_	DIVLQKFAGPYDKGEYSPSVQK
P25688	Uox	_DIVLQK[+42]FAGPYDKGEYSPSVQ[+1]K_	DIVLQKFAGPYDKGEYSPSVQK
P25688	Uox	_NTVHVLAK[+42]LR_	NTVHVLAKLR
P25688	Uox	_NGPPVIHSGIK[+42]DLK_	NGPPVIHSGIKDLK
P26443	Glud1	_ISGASEK[+42]DIVHSGLAYTMER_	ISGASEKDIVHSGLAYTMER
P26443	Glud1	_ISGASEK[+42]DIVHSGLAYTM[+16]ER_	ISGASEKDIVHSGLAYTMER
P26443	Glud1	_ISGAS[+80]EK[+42]DIVHSGLAYTMER_	ISGASEKDIVHSGLAYTMER
P26443	Glud1	_ISGASEK[+42]DIVH[+57]SGLAYTMER_	ISGASEKDIVHSGLAYTMER
P26443	Glud1	_ISGASE[+22]K[+42]DIVHSGLAYTMER_	ISGASEKDIVHSGLAYTMER
P26443	Glud1	_ISGASE[+38]K[+42]DIVHSGLAYTMER_	ISGASEKDIVHSGLAYTMER
P26443	Glud1	_ISGASEK[+42]DIVHSGLAYTM[-48]ER_	ISGASEKDIVHSGLAYTMER
P26443	Glud1	_GASIVEDK[+4]LVEDLK[+42]TR_	GASIVEDKLVEDLKTR
P26443	Glud1	_GASIVEDK[+42]LVEDLKTR_	GASIVEDKLVEDLKTR
P26443	Glud1	_GASIVEDKLVEDLK[+42]TR_	GASIVEDKLVEDLKTR
P26443	Glud1	_[+57]GASIVEDKLVEDLK[+42]TR_	GASIVEDKLVEDLKTR
P26443	Glud1	_GASIVEDK[+42]LVEDLK[+42]TR_	GASIVEDKLVEDLKTR
P26443	Glud1	_GASIVEDK[+42]LVEDLK_	GASIVEDKLVEDLK
P26443	Glud1	_[+57]GASIVEDK[+42]LVEDLK_	GASIVEDKLVEDLK
P26443	Glud1	_LTFK[+42]YER_	LTFKYER
P26443	Glud1	_TAM[+16]K[+42]YNLGLDLR_	TAMKYNLGLDLR
P26443	Glud1	_TAM[-48]K[+42]YNLGLDLR_	TAMKYNLGLDLR
P26443	Glud1	_TAMK[+42]YNLGLDLR_	TAMKYNLGLDLR
P26443	Glud1	_IIAEGANGPTTPEADK[+42]IFLER_	IIAEGANGPTTPEADKIFLER
P26443	Glud1	_INPK[+42]NYTDNELEK_	INPKNYTDNELEK
P26443	Glud1	_INPK[+42]N[+1]YTDNELEK_	INPKNYTDNELEK
P26443	Glud1	_TAAYVNAIEK[+42]VFK_	TAAYVNAIEKVFK
P26443	Glud1	_[-17]QLTK[+42]SNAPR_	QLTKSNAPR
P26443	Glud1	_FGK[+42]HGGTIPVVPTAEFQDR_	FGKHGGTIPVVPTAEFQDR
P26443	Glud1	_ELEDFK[+42]LQHGSILGFPK_	ELEDFKLQHGSILGFPK
P26443	Glud1	_K[+42]FGKHGGTIPVVPTAEFQDR_	KFGKHGGTIPVVPTAEFQDR
P26443	Glud1	_K[+42]FGK[+42]HGGTIPVVPTAEFQDR_	KFGKHGGTIPVVPTAEFQDR
P26443	Glud1	_YSTDVSVDEVK[+42]ALASLM[+16]TYK_	YSTDVSVDEVKALASLMTYK
P26443	Glud1	_NYTDNELEK[+42]ITR_	NYTDNELEKITR
P26443	Glud1	_VYEGSILEADC[+57]DILIPAASEK[+42]QLTK_	VYEGSILEADCDILIPAASEKQLTK
P29758	Oat	_ELMK[+42]LPSDVVTSVR_	ELMKLPSDVVTSVR
P30115	Gsta3	_AGK[+42]PVLHYFDGR_	AGKPVLHYFDGR
P31786	Dbi	_QATVGDVNTDRPGLLDLK[+42]GK_	QATVGDVNTDRPGLLDLKGK
P31786	Dbi	_QATVGDVNTDRPGLLDLKGK[+42]_	QATVGDVNTDRPGLLDLKGK
P31786	Dbi	_QATVGD[+44]VNTDRPGLLDLK[+42]GK_	QATVGDVNTDRPGLLDLKGK
P31786	Dbi	_[-17]QATVGDVNTDRPGLLDLK[+42]GK_	QATVGDVNTDRPGLLDLKGK
P31786	Dbi	_AKWDSWNK[+42]LK_	AKWDSWNKLK
P31786	Dbi	_AK[+42]WDSWNKLK_	AKWDSWNKLK
P31786	Dbi	_TYVEK[+42]VDELK_	TYVEKVDELK
P32020	Scp2	_GSVLPNSDK[+42]K_	GSVLPNSDKK
P32020	Scp2	_GSIGTK[+42]FSDR_	GSIGTKFSDR
P32020	Scp2	_KLEEEGEQFVK[+42]K_	KLEEEGEQFVKK
P32020	Scp2	_EATWVVDVK[+42]NGK_	EATWVVDVKNGK
P32020	Scp2	_IGGIFAFK[+42]VK_	IGGIFAFKVK
P32020	Scp2	_IGGIFAFKVK[+42]_	IGGIFAFKVK
P32020	Scp2	_PSVALK[+42]SPR_	PSVALKSPR
P32020	Scp2	_VEHFAK[+42]IGWK_	VEHFAKIGWK
P34914;P34914-2	Ephx2	_NMEK[+42]WIPFLK_	NMEKWIPFLK
P34914;P34914-2	Ephx2	_WIPFLK[+42]R_	WIPFLKR
P34914;P34914-2	Ephx2	_AKPNEVVFLDDFGSNLK[+42]PAR_	AKPNEVVFLDDFGSNLKPAR
P34914;P34914-2	Ephx2	_NWK[+42]WSC[+57]K_	NWKWSCK
P34914;P34914-2	Ephx2	_ELEK[+42]VTGTQFPEAPLPVPC[+57]NPNDVSHGYVTVKPGIR_	ELEKVTGTQFPEAPLPVPCNPNDVSHGYVTVKPGIR
P34914;P34914-2	Ephx2	_NMEK[+42]WIPFLKR_	NMEKWIPFLKR
P35486	Pdha1	_SKSDPIMLLK[+42]DR_	SKSDPIMLLKDR
P35486	Pdha1	_SDPIMLLK[+42]DR_	SDPIMLLKDR
P35486	Pdha1	_RMELK[+42]ADQLYK_	RMELKADQLYK
P35486	Pdha1	_EATK[+42]FAAAYC[+57]R_	EATKFAAAYCR
P35486	Pdha1	_GANQWIK[+42]FK_	GANQWIKFK
P35486	Pdha1	_MELK[+42]ADQLYK_	MELKADQLYK
P35486	Pdha1	_AAASTDYYK[+42]R_	AAASTDYYKR
P35486	Pdha1	_MVNSNLASVEELK[+42]EIDVEVRK_	MVNSNLASVEELKEIDVEVRK
P35486	Pdha1	_EDGLK[+42]YYR_	EDGLKYYR
P35486	Pdha1	_MELKADQLYK[+42]QK_	MELKADQLYKQK
P36552	Cpox	_GTK[+42]FGLFTPGSR_	GTKFGLFTPGSR
P38060	Hmgcl	_DGLQNE[+22]K[+42]SIVPTPVK_	DGLQNEKSIVPTPVK
P38060	Hmgcl	_[+57]DGLQNEK[+42]SIVPTPVK_	DGLQNEKSIVPTPVK
P38060	Hmgcl	_DGLQ[+1]N[+1]EK[+42]SIVPTPVK_	DGLQNEKSIVPTPVK
P38060	Hmgcl	_DGLQNEK[+42]SIVPTPVK_	DGLQNEKSIVPTPVK
P38060	Hmgcl	_D[-18]GLQNEK[+42]SIVPTPVK_	DGLQNEKSIVPTPVK
P38060	Hmgcl	_DGLQN[-17]EK[+42]SIVPTPVK_	DGLQNEKSIVPTPVK
P38060	Hmgcl	_DGLQN[+1]EK[+42]SIVPTPVK_	DGLQNEKSIVPTPVK
P38060	Hmgcl	_VAQATC[+57]K[+42]L_	VAQATCKL
P38060	Hmgcl	_WVPQMADHSDVLK[+42]GIQK_	WVPQMADHSDVLKGIQK
P38647	Hspa9	_AQ[+1]FEGIVTDLIK[+42]R_	AQFEGIVTDLIKR
P38647	Hspa9	_AQFEGIVTDLIK[+42]R_	AQFEGIVTDLIKR
P38647	Hspa9	_NVPFK[+42]IVR_	NVPFKIVR
P38647	Hspa9	_LFEMAYKK[+42]_	LFEMAYKK
P38647	Hspa9	_LFEMAYK[+42]K_	LFEMAYKK
P38647	Hspa9	_MEEFKDQLPADEC[+57]NK[+42]LKEEISK_	MEEFKDQLPADECNKLKEEISK
P38647	Hspa9	_MEEFKDQLPADEC[+57]NKLK[+42]EEISK_	MEEFKDQLPADECNKLKEEISK
P38647	Hspa9	_MEEFK[+42]DQLPADEC[+57]NK_	MEEFKDQLPADECNK
P38647	Hspa9	_NAEK[+42]YAEEDRR_	NAEKYAEEDRR
P38647	Hspa9	_NAEK[+42]YAEEDR_	NAEKYAEEDR
P38647	Hspa9	_HIVK[+42]EFK_	HIVKEFK
P38647	Hspa9	_YDDPEVQK[+42]DTK_	YDDPEVQKDTK
P38647	Hspa9	_QAASSLQQASLK[+42]LFEMAYKK_	QAASSLQQASLKLFEMAYKK
P38647	Hspa9	_LKEEISK[+42]MR_	LKEEISKMR
A0A0R4J1N9;D3Z0F3;P40630;P40630-2	Tfam	_FSTEQLPK[+42]FK_	FSTEQLPKFK
D3Z041;P41216	Acsl1	_WLPNGTLK[+42]IIDR_	WLPNGTLKIIDR
D3Z041;P41216	Acsl1	_IFGQANTSLK[+42]R_	IFGQANTSLKR
D3Z041;P41216	Acsl1	_GIAVHPELFSIDNGLLTPTLK[+42]AK_	GIAVHPELFSIDNGLLTPTLKAK
D3Z041;P41216	Acsl1	_GIAVHPELFSIDNGLLTPTLKAK[+42]_	GIAVHPELFSIDNGLLTPTLKAK
D3Z041;P41216	Acsl1	_GIAVHPELFSIDN[+1]GLLTPTLK[+42]AK_	GIAVHPELFSIDNGLLTPTLKAK
D3Z041;P41216	Acsl1	_GIAVHPELFSIDN[+1]GLLTPTLKAK[+42]_	GIAVHPELFSIDNGLLTPTLKAK
D3Z041;P41216	Acsl1	_LIFHK[+42]IQSSLGGK_	LIFHKIQSSLGGK
D3Z041;P41216	Acsl1	_TAEALDKDGWLHTGDIGK[+42]WLPNGTLK_	TAEALDKDGWLHTGDIGKWLPNGTLK
P42125	Eci1	_SVMTK[+42]WLAIPDHSR_	SVMTKWLAIPDHSR
P42125	Eci1	_[+57]SVMTK[+42]WLAIPDHSR_	SVMTKWLAIPDHSR
P42125	Eci1	_SVM[+16]TK[+42]WLAIPDHSR_	SVMTKWLAIPDHSR
P42125	Eci1	_SLHMYLEK[+42]LK_	SLHMYLEKLK
P42125	Eci1	_SLHM[+16]YLEK[+42]LK_	SLHMYLEKLK
P42125	Eci1	_[+57]SLHMYLEK[+42]LK_	SLHMYLEKLK
P42125	Eci1	_SLHM[-48]YLEK[+42]LK_	SLHMYLEKLK
P42125	Eci1	_VGVVDEVVPEDQVHSK[+42]AR_	VGVVDEVVPEDQVHSKAR
P42125	Eci1	_KATADNLIK[+42]QR_	KATADNLIKQR
P42125	Eci1	_ATADNLIK[+42]QR_	ATADNLIKQR
P42125	Eci1	_DSIQK[+42]SLHMYLEK_	DSIQKSLHMYLEK
P42125	Eci1	_VLVETEGPAGVAVMK[+42]LR_	VLVETEGPAGVAVMKLR
P42125	Eci1	_LENDK[+42]SIR_	LENDKSIR
P45952	Acadm	_SGEYPFPLIK[+42]R_	SGEYPFPLIKR
P45952	Acadm	_AEK[+42]KGDEYVINGQK_	AEKKGDEYVINGQK
P45952	Acadm	_AEK[+42]KGDEYVIN[+1]GQK_	AEKKGDEYVINGQK
P45952	Acadm	_MTEQPMMC[+57]AYC[+57]VTEPSAGSDVAAIK[+42]TK_	MTEQPMMCAYCVTEPSAGSDVAAIKTK
P45952	Acadm	_MTEQPMMC[+57]AYC[+57]VTEPSAGSDVAAIKTK[+42]_	MTEQPMMCAYCVTEPSAGSDVAAIKTK
P45952	Acadm	_TKAEK[+42]KGDEYVINGQK_	TKAEKKGDEYVINGQK
P45952	Acadm	_ALDEATK[+42]YALDRK_	ALDEATKYALDRK
P45952	Acadm	_SNPDPK[+42]VPASK_	SNPDPKVPASK
P45952	Acadm	_EEIIPVAPEYDKSGEYPFPLIK[+42]R_	EEIIPVAPEYDKSGEYPFPLIKR
P45952	Acadm	_ALDEATK[+42]YALDR_	ALDEATKYALDR
P45952	Acadm	_ENVLIGEGAGFK[+42]IAM[+16]GAFDR_	ENVLIGEGAGFKIAMGAFDR
P47738	Aldh2	_TEQGPQVDETQFK[+42]K_	TEQGPQVDETQFKK
P47738	Aldh2	_SGQQEGAK[+42]LLC[+57]GGGAAADR_	SGQQEGAKLLCGGGAAADR
P47738	Aldh2	_KTFPTVNPSTGEVIC[+57]QVAEGNKEDVDKAVK[+42]AAR_	KTFPTVNPSTGEVICQVAEGNKEDVDKAVKAAR
P47738	Aldh2	_TVTVK[+42]VPQK_	TVTVKVPQK
P47738	Aldh2	_ANDSK[+42]YGLAAAVFTK_	ANDSKYGLAAAVFTK
P47738	Aldh2	_TFPTVNPSTGEVIC[+57]QVAEGNKEDVDKAVK[+42]AAR_	TFPTVNPSTGEVICQVAEGNKEDVDKAVKAAR
P47738	Aldh2	_TFPTVNPSTGEVIC[+57]QVAEGNKEDVDK[+42]AVK_	TFPTVNPSTGEVICQVAEGNKEDVDKAVK
P47738	Aldh2	_TFPTVNPSTGEVIC[+57]QVAEGNKEDVDKAVK[+42]_	TFPTVNPSTGEVICQVAEGNKEDVDKAVK
P47738	Aldh2	_KTFPTVNPSTGEVIC[+57]QVAEGNKEDVDK[+42]AVK_	KTFPTVNPSTGEVICQVAEGNKEDVDKAVK
P47738	Aldh2	_ILGYIK[+42]SGQQEGAK_	ILGYIKSGQQEGAK
B1ATI0;B1AV77;P47740	Aldh3a2	_LQSLLK[+42]GQK_	LQSLLKGQK
P47791;P47791-2	Gsr	_AAVVESHK[+42]LGGTC[+57]VNVGC[+57]VPK_	AAVVESHKLGGTCVNVGCVPK
P47791;P47791-2	Gsr	_AAVVES[+42]HKLGGTC[+57]VNVGC[+57]VPK_	AAVVESHKLGGTCVNVGCVPK
H7BX88;P47934	Crat	_NHVAGQMLHGGGSK[+42]FNSGNR_	NHVAGQMLHGGGSKFNSGNR
H7BX88;P47934	Crat	_NTWAK[+42]AYNNLIK_	NTWAKAYNNLIK
H7BX88;P47934	Crat	_MAHYLEK[+42]ALLDMR_	MAHYLEKALLDMR
P48771	Cox7a2	_QK[+42]LFQEDNGMPVHLK_	QKLFQEDNGMPVHLK
P48771	Cox7a2	_[-17]QK[+42]LFQEDNGMPVHLK_	QKLFQEDNGMPVHLK
P50136;Q3U3J1	Bckdha	_VDGNDVFAVYNATK[+42]EAR_	VDGNDVFAVYNATKEAR
P50136;Q3U3J1	Bckdha	_SVDEVNYWDK[+42]QDHPISR_	SVDEVNYWDKQDHPISR
P50136;Q3U3J1	Bckdha	_QYLLNQGWWDEEQEK[+42]AWRK_	QYLLNQGWWDEEQEKAWRK
P50171;P50171-2	Hsd17b8	_C[+57]NSVLPGFIATPMTQK[+42]MPEK_	CNSVLPGFIATPMTQKMPEK
G3UYY1;G3UZ26;P50431	Shmt1	_YSEGYPGQR[+42]_	YSEGYPGQR
B1AR28;P50544	Acadvl	_SFGGVTHGLPEKK[+42]_	SFGGVTHGLPEKK
B1AR28;P50544	Acadvl	_SFGGVTHGLPEK[+42]K_	SFGGVTHGLPEKK
B1AR28;P50544	Acadvl	_SSAIPSPC[+57]GK[+42]YYTLNGSK_	SSAIPSPCGKYYTLNGSK
B1AR28;P50544	Acadvl	_EK[+42]ITAFVVER_	EKITAFVVER
B1AR28;P50544	Acadvl	_GILLYGTK[+42]AQR_	GILLYGTKAQR
B1AR28;P50544	Acadvl	_TQFGDK[+42]IHNFGVIQEK_	TQFGDKIHNFGVIQEK
A0A0R4J083;P51174	Acadl	_FFQEEVIPHHTEWEK[+42]AGEVSR_	FFQEEVIPHHTEWEKAGEVSR
A0A0R4J083;P51174	Acadl	_[+57]FFQEEVIPHHTEWEK[+42]AGEVSR_	FFQEEVIPHHTEWEKAGEVSR
A0A0R4J083;P51174	Acadl	_KFFQEEVIPHHTEWEK[+42]AGEVSR_	KFFQEEVIPHHTEWEKAGEVSR
A0A0R4J083;P51174	Acadl	_EQIEK[+42]FIPQMTAGK_	EQIEKFIPQMTAGK
A0A0R4J083;P51174	Acadl	_M[+16]GMK[+42]AQDTAELFFEDVR_	MGMKAQDTAELFFEDVR
A0A0R4J083;P51174	Acadl	_MGM[+16]K[+42]AQDTAELFFEDVR_	MGMKAQDTAELFFEDVR
A0A0R4J083;P51174	Acadl	_K[+42]FFQEEVIPHHTEWEK_	KFFQEEVIPHHTEWEK
A0A0R4J083;P51174	Acadl	_AFVDSC[+57]LQLHETK[+42]R_	AFVDSCLQLHETKR
P51660	Hsd17b4	_AVANYDSVEAGEK[+42]LVK_	AVANYDSVEAGEKLVK
P51660	Hsd17b4	_AVAN[+1]YDSVEAGEK[+42]LVK_	AVANYDSVEAGEKLVK
P51660	Hsd17b4	_GSSAADK[+42]VVAEIR_	GSSAADKVVAEIR
P51660	Hsd17b4	_GALVIVNDLGGDFK[+42]GIGK_	GALVIVNDLGGDFKGIGK
P51660	Hsd17b4	_FAKPVYPGQTLQTEMWK[+42]EGNR_	FAKPVYPGQTLQTEMWKEGNR
P51881	Slc25a5	_DFLAGGVAAAISK[+42]TAVAPIER_	DFLAGGVAAAISKTAVAPIER
P51881	Slc25a5	_DFLAGGVAAAIS[+80]K[+42]TAVAPIER_	DFLAGGVAAAISKTAVAPIER
P51881	Slc25a5	_QIFLGGVDK[+42]R_	QIFLGGVDKR
P51881	Slc25a5	_[-17]QIFLGGVDK[+42]R_	QIFLGGVDKR
P51881	Slc25a5	_QIFLGGVD[+44]K[+42]R_	QIFLGGVDKR
P51881	Slc25a5	_YFPTQALNFAFK[+42]DKYK_	YFPTQALNFAFKDKYK
P51881	Slc25a5	_YFPTQALNFAFKDK[+42]YK_	YFPTQALNFAFKDKYK
P51881	Slc25a5	_GLGDC[+57]LVK[+42]IYK_	GLGDCLVKIYK
P51881	Slc25a5	_YFPTQALNFAFK[+42]DK_	YFPTQALNFAFKDK
P51881	Slc25a5	_[+57]YFPTQALNFAFK[+42]DK_	YFPTQALNFAFKDK
P51881	Slc25a5	_AFFK[+42]GAWSNVLR_	AFFKGAWSNVLR
P51881	Slc25a5	_LAADVGK[+42]AGAER_	LAADVGKAGAER
P51881	Slc25a5	_VK[+42]LLLQVQHASK_	VKLLLQVQHASK
P51881	Slc25a5	_QITADK[+42]QYK[+42]GIIDC[+57]VVR_	QITADKQYKGIIDCVVR
P51881	Slc25a5	_YKQIFLGGVDK[+42]R_	YKQIFLGGVDKR
P52196	Tst	_ALVSTK[+42]WLAESIR_	ALVSTKWLAESIR
P52196	Tst	_ALVSTK[+42]W[+32]LAESIR_	ALVSTKWLAESIR
P52196	Tst	_DGFEK[+42]SPEELR_	DGFEKSPEELR
P52196	Tst	_TYEQVLENLQSK[+42]R_	TYEQVLENLQSKR
P52196	Tst	_AIFQDK[+42]K_	AIFQDKK
P52503	Ndufs6	_ITHTGQVYDEK[+42]DYRR_	ITHTGQVYDEKDYRR
P52503	Ndufs6	_TGTC[+57]GYC[+57]GLQFK[+42]QHHH_	TGTCGYCGLQFKQHHH
P52503	Ndufs6	_ITHTGQVYDEK[+42]DYR_	ITHTGQVYDEKDYR
P52760	Hrsp12	_VISTTK[+42]APAAIGPYSQAVQVDR_	VISTTKAPAAIGPYSQAVQVDR
P52760	Hrsp12	_KVISTTK[+42]APAAIGPYSQAVQVDR_	KVISTTKAPAAIGPYSQAVQVDR
P52760	Hrsp12	_K[+42]VISTTKAPAAIGPYSQAVQVDR_	KVISTTKAPAAIGPYSQAVQVDR
P52760	Hrsp12	_QALK[+42]NLGEILK_	QALKNLGEILK
P52760	Hrsp12	_VEIEAIAVQGPFIK[+42]A_	VEIEAIAVQGPFIKA
P52825	Cpt2	_LSSALK[+42]AGVTAAK_	LSSALKAGVTAAK
P52825	Cpt2	_QK[+42]LIHGGNEETLR_	QKLIHGGNEETLR
P52825	Cpt2	_[-17]QK[+42]LIHGGNEETLR_	QKLIHGGNEETLR
P52825	Cpt2	_DELFTDTK[+42]AR_	DELFTDTKAR
P52825	Cpt2	_YLSAQK[+42]PLLNDSQFR_	YLSAQKPLLNDSQFR
P52825	Cpt2	_LSFK[+42]LSSALK_	LSFKLSSALK
P52825	Cpt2	_TETIRPASIFTK[+42]R_	TETIRPASIFTKR
P52825	Cpt2	_HSVGELQHMMAEC[+57]SK[+42]YHGQLTK_	HSVGELQHMMAECSKYHGQLTK
P52825	Cpt2	_ELHAHLLAQDK[+42]QNK_	ELHAHLLAQDKQNK
P52825	Cpt2	_ELHAHLLAQDKQNK[+42]_	ELHAHLLAQDKQNK
P52825	Cpt2	_EKFDATMK[+42]TLTIDAIQFQR_	EKFDATMKTLTIDAIQFQR
P53026;Q5XJF6	Rpl10a	_AVDIPHMDIEALK[+42]K_	AVDIPHMDIEALKK
P53026;Q5XJF6	Rpl10a	_AVDIPHMDIEALKK[+42]_	AVDIPHMDIEALKK
P53395	Dbt	_GDVYK[+42]AQIMNVSWSADHR_	GDVYKAQIMNVSWSADHR
P53395	Dbt	_GDVYK[+42]AQIM[+16]NVSWSADHR_	GDVYKAQIMNVSWSADHR
P53395	Dbt	_DRTEPVTGFQK[+42]AMVK_	DRTEPVTGFQKAMVK
P53395	Dbt	_FDQKGDVYK[+42]AQIMNVSWSADHR_	FDQKGDVYKAQIMNVSWSADHR
P53395	Dbt	_TEPVTGFQK[+42]AMVK_	TEPVTGFQKAMVK
P53395	Dbt	_GIK[+42]LSFMPFFLK_	GIKLSFMPFFLK
P53395	Dbt	_GIK[+42]LSFM[+16]PFFLK_	GIKLSFMPFFLK
P53395	Dbt	_TFPTPIAK[+42]PPVFTGK_	TFPTPIAKPPVFTGK
P53395	Dbt	_DRTFPTPIAK[+42]PPVFTGK_	DRTFPTPIAKPPVFTGK
P53395	Dbt	_EVTIK[+42]EWYVK_	EVTIKEWYVK
P54071	Idh2	_IK[+42]VEKPVVEMDGDEMTR_	IKVEKPVVEMDGDEMTR
P54071	Idh2	_IKVEK[+42]PVVEMDGDEMTR_	IKVEKPVVEMDGDEMTR
P54071	Idh2	_IK[+42]VEKPVVEMDGDEM[+16]TR_	IKVEKPVVEMDGDEMTR
P54071	Idh2	_IKVEK[+42]PVVEM[+16]DGDEMTR_	IKVEKPVVEMDGDEMTR
P54071	Idh2	_IKVEK[+42]PVVEMDGDEM[+16]TR_	IKVEKPVVEMDGDEMTR
P54071	Idh2	_IK[+42]VEKPVVEM[+16]DGDEMTR_	IKVEKPVVEMDGDEMTR
P54071	Idh2	_HAHGDQYK[+42]ATDFVVDR_	HAHGDQYKATDFVVDR
P54071	Idh2	_MWK[+42]SPNGTIR_	MWKSPNGTIR
P54071	Idh2	_GK[+42]LDGNQDLIR_	GKLDGNQDLIR
P54071	Idh2	_NILGGTVFREPIIC[+57]K[+42]NIPR_	NILGGTVFREPIICKNIPR
P54071	Idh2	_FKDIFQEIFDK[+42]HYK_	FKDIFQEIFDKHYK
P54071	Idh2	_NTILK[+42]AYDGR_	NTILKAYDGR
P54071	Idh2	_FAQTLEK[+42]VC[+57]VQTVESGAMTK_	FAQTLEKVCVQTVESGAMTK
P54071	Idh2	_FAQTLEK[+42]VC[+57]VQTVESGAM[+16]TK_	FAQTLEKVCVQTVESGAMTK
P54071	Idh2	_AGTFK[+42]LVFTPK_	AGTFKLVFTPK
P54071	Idh2	_DQTNDQVTIDSALATQK[+42]YSVAVK_	DQTNDQVTIDSALATQKYSVAVK
P54071	Idh2	_VEK[+42]PVVEMDGDEMTR_	VEKPVVEMDGDEMTR
P54071	Idh2	_DIFQEIFDK[+42]HYK_	DIFQEIFDKHYK
P54071	Idh2	_EHQK[+42]GRPTSTNPIASIFAWTR_	EHQKGRPTSTNPIASIFAWTR
P54071	Idh2	_LILPHVDVQLK[+42]YFDLGLPNR_	LILPHVDVQLKYFDLGLPNR
P54071	Idh2	_EKLILPHVDVQLK[+42]YFDLGLPNR_	EKLILPHVDVQLKYFDLGLPNR
P54071	Idh2	_FKDIFQEIFDKHYK[+42]TDFDKNK_	FKDIFQEIFDKHYKTDFDKNK
P54869	Hmgcs2	_FNNVEAGK[+42]YTVGLGQTR_	FNNVEAGKYTVGLGQTR
P54869	Hmgcs2	_FN[+1]NVEAGK[+42]YTVGLGQTR_	FNNVEAGKYTVGLGQTR
P54869	Hmgcs2	_FNN[+1]VEAGK[+42]YTVGLGQTR_	FNNVEAGKYTVGLGQTR
P54869	Hmgcs2	_FNNVE[+22]AGK[+42]YTVGLGQTR_	FNNVEAGKYTVGLGQTR
P54869	Hmgcs2	_FNNVEAGK[+42]Y[-2]TVGLGQTR_	FNNVEAGKYTVGLGQTR
P54869	Hmgcs2	_[+57]FNNVEAGK[+42]YTVGLGQTR_	FNNVEAGKYTVGLGQTR
P54869	Hmgcs2	_M[+16]VQK[+42]SLAR_	MVQKSLAR
P54869	Hmgcs2	_MVQK[+42]SLAR_	MVQKSLAR
P54869	Hmgcs2	_LEETYTNKDVDK[+42]ALLK_	LEETYTNKDVDKALLK
P54869	Hmgcs2	_LEETYTNK[+42]DVDK[+42]ALLK_	LEETYTNKDVDKALLK
P54869	Hmgcs2	_ALLK[+42]ASLDMFNQK_	ALLKASLDMFNQK
P54869	Hmgcs2	_ALLK[+42]ASLDM[+16]FNQK_	ALLKASLDMFNQK
P54869	Hmgcs2	_DVDK[+42]ALLK_	DVDKALLK
P54869	Hmgcs2	_DASPGSPLEK[+42]LVSSVSDLPK_	DASPGSPLEKLVSSVSDLPK
P54869	Hmgcs2	_GLKLEETYTNKDVDK[+42]ALLK_	GLKLEETYTNKDVDKALLK
P54869	Hmgcs2	_LVSSVSDLPK[+42]R_	LVSSVSDLPKR
P54869	Hmgcs2	_TK[+42]LPWDAVGR_	TKLPWDAVGR
P54869	Hmgcs2	_DASPGSPLEK[+42]LVSSVSDLPKR_	DASPGSPLEKLVSSVSDLPKR
P54869	Hmgcs2	_GLK[+42]LEETYTNKDVDK_	GLKLEETYTNKDVDK
P54869	Hmgcs2	_LMFNDFLSSSSDK[+42]QNNLYK_	LMFNDFLSSSSDKQNNLYK
P54869	Hmgcs2	_LM[+16]FNDFLSSSSDK[+42]QNNLYK_	LMFNDFLSSSSDKQNNLYK
P54869	Hmgcs2	_QNNLYK[+42]GLEAFR_	QNNLYKGLEAFR
P54869	Hmgcs2	_VSKDASPGSPLEK[+42]LVSSVSDLPK_	VSKDASPGSPLEKLVSSVSDLPK
P54869	Hmgcs2	_LEVGTETIIDKSK[+42]_	LEVGTETIIDKSK
P54869	Hmgcs2	_LEVGTETIIDK[+42]SK_	LEVGTETIIDKSK
P54869	Hmgcs2	_GLK[+42]LEETYTNK_	GLKLEETYTNK
P54869	Hmgcs2	_ASLDMFNQKTK[+42]_	ASLDMFNQKTK
P54869	Hmgcs2	_ASLDMFNQK[+42]TK_	ASLDMFNQKTK
P54869	Hmgcs2	_DVDKALLK[+42]ASLDMFNQK_	DVDKALLKASLDMFNQK
P54869	Hmgcs2	_DVDKALLK[+42]ASLDM[+16]FNQK_	DVDKALLKASLDMFNQK
P54869	Hmgcs2	_LEETYTNKDVDKALLK[+42]ASLDMFNQK_	LEETYTNKDVDKALLKASLDMFNQK
P54869	Hmgcs2	_LEETYTNKDVDKALLK[+42]ASLDM[+16]FNQK_	LEETYTNKDVDKALLKASLDMFNQK
P54869	Hmgcs2	_LM[+16]FNDFLSSSSDKQNNLYK[+42]GLEAFR_	LMFNDFLSSSSDKQNNLYKGLEAFR
P54869	Hmgcs2	_VSKDASPGSPLEK[+42]LVSSVSDLPKR_	VSKDASPGSPLEKLVSSVSDLPKR
P54869	Hmgcs2	_GTHMENAYDFYK[+42]PNLASEYPLVDGK_	GTHMENAYDFYKPNLASEYPLVDGK
P54869	Hmgcs2	_EQFYHK[+42]VNFSPPGDTSNLFPGTWYLER_	EQFYHKVNFSPPGDTSNLFPGTWYLER
P55096	Abcd3	_DQVIYPDGKEDQK[+42]K_	DQVIYPDGKEDQKK
P55096	Abcd3	_DQVIYPDGKEDQKK[+42]_	DQVIYPDGKEDQKK
P55096	Abcd3	_MTIMEQK[+42]YEGEYR_	MTIMEQKYEGEYR
P56135	Atp5j2	_LMEVK[+42]LGELPSWIM[+16]M[+16]R_	LMEVKLGELPSWIMMR
P56135	Atp5j2	_LM[+16]EVK[+42]LGELPSWIM[+16]MR_	LMEVKLGELPSWIMMR
P56135	Atp5j2	_LM[+16]EVK[+42]LGELPSWIMM[+16]R_	LMEVKLGELPSWIMMR
P56135	Atp5j2	_LM[+16]EVK[+42]LGELPSWIM[+16]M[+16]R_	LMEVKLGELPSWIMMR
P56135	Atp5j2	_YYNK[+42]YINVR_	YYNKYINVR
P56382	Atp5e	_FSQIC[+57]AK[+42]AVR_	FSQICAKAVR
P56382	Atp5e	_DALK[+42]TEFK_	DALKTEFK
P56382	Atp5e	_TSGSSIK[+42]IVK_	TSGSSIKIVK
P56391	Cox6b1	_NYK[+42]TAPFDSR_	NYKTAPFDSR
G5E850;P56395	Cyb5a	_YYTLEEIQK[+42]HK_	YYTLEEIQKHK
G5E850;P56395	Cyb5a	_VYDLTK[+42]FLEEHPGGEEVLR_	VYDLTKFLEEHPGGEEVLR
P56480	Atp5b	_VLDSGAPIK[+42]IPVGPETLGR_	VLDSGAPIKIPVGPETLGR
P56480	Atp5b	_[+57]VLDSGAPIK[+42]IPVGPETLGR_	VLDSGAPIKIPVGPETLGR
P56480	Atp5b	_VLDS[+80]GAPIK[+42]IPVGPETLGR_	VLDSGAPIKIPVGPETLGR
P56480	Atp5b	_GQK[+42]VLDSGAPIK[+100]IPVGPETLGR_	GQKVLDSGAPIKIPVGPETLGR
P56480	Atp5b	_GQK[+42]VLDSGAPIKIPVGPETLGR_	GQKVLDSGAPIKIPVGPETLGR
P56480	Atp5b	_GQK[+42]VLDSGAPIK[+42]IPVGPETLGR_	GQKVLDSGAPIKIPVGPETLGR
P56480	Atp5b	_IMNVIGEPIDERGPIK[+42]TK_	IMNVIGEPIDERGPIKTK
P56480	Atp5b	_IM[+16]NVIGEPIDERGPIK[+42]TK_	IMNVIGEPIDERGPIKTK
P56480	Atp5b	_IM[+16]NVIGEPIDERGPIKTK[+42]_	IMNVIGEPIDERGPIKTK
P56480	Atp5b	_IMNVIGEPIDERGPIKTK[+42]_	IMNVIGEPIDERGPIKTK
P56480	Atp5b	_[+57]IMNVIGEPIDERGPIK[+42]TK_	IMNVIGEPIDERGPIKTK
P56480	Atp5b	_GQK[+42]VLDSGAPIK_	GQKVLDSGAPIK
P56480	Atp5b	_VVDLLAPYAK[+42]GGK_	VVDLLAPYAKGGK
P56480	Atp5b	_TREGNDLYHEMIESGVINLK[+42]DATSK_	TREGNDLYHEMIESGVINLKDATSK
P56480	Atp5b	_TREGNDLYHEMIE[+57]SGVINLK[+42]DATSK_	TREGNDLYHEMIESGVINLKDATSK
P56480	Atp5b	_TREGNDLYHEM[+16]IESGVINLK[+42]DATSK_	TREGNDLYHEMIESGVINLKDATSK
P56480	Atp5b	_EGNDLYHEMIESGVINLK[+42]DATSK_	EGNDLYHEMIESGVINLKDATSK
P56480	Atp5b	_EGNDLYHEM[+16]IESGVINLK[+42]DATSK_	EGNDLYHEMIESGVINLKDATSK
P56480	Atp5b	_GVQK[+42]ILQDYK_	GVQKILQDYK
P56480	Atp5b	_FLSQPFQVAEVFTGHMGK[+42]LVPLKETIK_	FLSQPFQVAEVFTGHMGKLVPLKETIK
P61922	Abat	_NLLLAEVINIIK[+42]R_	NLLLAEVINIIKR
P61922	Abat	_NKGVVLGGC[+57]GDK[+42]SIR_	NKGVVLGGCGDKSIR
F6SVV1;P62082	Gm9493;Rps7	_SFQK[+42]IQVR_	SFQKIQVR
P62806	Hist1h4a	_GK[+42]GGK[+42]GLGK[+42]GGAK[+42]_	GKGGKGLGKGGAK
P62806	Hist1h4a	_GK[+42]GGKGLGK[+42]GGAK[+42]_	GKGGKGLGKGGAK
P62806	Hist1h4a	_GK[+42]GGKGLGK[+42]GGAK[+42]R_	GKGGKGLGKGGAKR
P62806	Hist1h4a	_GK[+42]GGK[+42]GLGK[+42]GGAK[+42]R_	GKGGKGLGKGGAKR
P62806	Hist1h4a	_GGK[+42]GLGK[+42]GGAK[+42]R_	GGKGLGKGGAKR
P62897	Cycs	_MIFAGIK[+42]K_	MIFAGIKK
P62897	Cycs	_ADLIAYLK[+42]K_	ADLIAYLKK
P63038	Hspd1	_ALK[+42]IPAMTIAK_	ALKIPAMTIAK
P63038	Hspd1	_ALK[+42]IPAM[+16]TIAK_	ALKIPAMTIAK
P63038	Hspd1	_C[+57]EFQDAYVLLSEKK[+42]_	CEFQDAYVLLSEKK
P63038	Hspd1	_C[+57]EFQDAYVLLSEK[+42]K_	CEFQDAYVLLSEKK
P63038	Hspd1	_C[+57]E[-18]FQ[+1]DAYVLLSEKK[+42]_	CEFQDAYVLLSEKK
P63038	Hspd1	_C[+57]E[-18]FQ[+1]DAYVLLSEK[+42]K_	CEFQDAYVLLSEKK
P63038	Hspd1	_VGEVIVTKDDAMLLK[+42]GK_	VGEVIVTKDDAMLLKGK
P63038	Hspd1	_VGEVIVTKDDAMLLKGK[+42]_	VGEVIVTKDDAMLLKGK
P63038	Hspd1	_IQEITEQLDITTSEYEKEK[+42]LNER_	IQEITEQLDITTSEYEKEKLNER
P63038	Hspd1	_GYISPYFINTSK[+42]GQK_	GYISPYFINTSKGQK
P63038	Hspd1	_GYISPYFINTSKGQK[+42]_	GYISPYFINTSKGQK
P63038	Hspd1	_GVITVK[+42]DGK_	GVITVKDGK
P63038	Hspd1	_VGLQVVAVK[+42]APGFGDNRK_	VGLQVVAVKAPGFGDNRK
P63038	Hspd1	_QSKPVTTPEEIAQVATISANGDKDIGNIISDAMK[+42]K_	QSKPVTTPEEIAQVATISANGDKDIGNIISDAMKK
P63038	Hspd1	_QSKPVTTPEEIAQVATISANGDKDIGNIISDAMKK[+42]_	QSKPVTTPEEIAQVATISANGDKDIGNIISDAMKK
P63038	Hspd1	_QSKPVTTPEEIAQVATISANGDKDIGNIISDAM[+16]K[+42]K_	QSKPVTTPEEIAQVATISANGDKDIGNIISDAMKK
P63038	Hspd1	_DDAMLLK[+42]GK_	DDAMLLKGK
P63038	Hspd1	_RIQEITEQLDITTSEYEK[+42]EKLNER_	RIQEITEQLDITTSEYEKEKLNER
P63038	Hspd1	_RIQEITEQLDITTSEYEKEK[+42]LNER_	RIQEITEQLDITTSEYEKEKLNER
P63038	Hspd1	_VGLQVVAVK[+42]APGFGDNR_	VGLQVVAVKAPGFGDNR
P63038	Hspd1	_VGEVIVTKDDAMLLK[+42]GKGDK_	VGEVIVTKDDAMLLKGKGDK
P63038	Hspd1	_GVMLAVDAVIAELK[+42]K_	GVMLAVDAVIAELKK
P63038	Hspd1	_GVMLAVDAVIAELKK[+42]_	GVMLAVDAVIAELKK
P63276	Rps17	_VIIEK[+42]YYTR_	VIIEKYYTR
P67778	Phb	_FVVEK[+42]AEQQKK_	FVVEKAEQQKK
P67778	Phb	_FVVEK[+42]AEQQK_	FVVEKAEQQK
P70404	Idh3g	_ANIMK[+42]LGDGLFLQC[+57]C[+57]R_	ANIMKLGDGLFLQCCR
P85094	Isoc2a	_DASHPQFK[+42]EIQK_	DASHPQFKEIQK
P85094	Isoc2a	_TC[+57]FSMVPALQK[+42]ELDGR_	TCFSMVPALQKELDGR
P97450	Atp5j	_FDDPK[+42]FEVIDKPQS_	FDDPKFEVIDKPQS
P97450	Atp5j	_FDDPKFEVIDK[+42]PQS_	FDDPKFEVIDKPQS
P97450	Atp5j	_[+57]GEMDTFPTFK[+42]FDDPKFEVIDKPQS_	GEMDTFPTFKFDDPKFEVIDKPQS
P97450	Atp5j	_GEM[+16]DTFPTFK[+42]FDDPKFEVIDKPQS_	GEMDTFPTFKFDDPKFEVIDKPQS
P97450	Atp5j	_GEMDTFPTFK[+42]FDDPKFEVIDKPQS_	GEMDTFPTFKFDDPKFEVIDKPQS
P97450	Atp5j	_ELDPVQK[+42]LFVDK_	ELDPVQKLFVDK
P97450	Atp5j	_FEVIDK[+42]PQS_	FEVIDKPQS
P97450	Atp5j	_GEMDTFPTFK[+42]FDDPK_	GEMDTFPTFKFDDPK
P97450	Atp5j	_QASGGPVDIGPEYQQDLDRELYKLK[+42]_	QASGGPVDIGPEYQQDLDRELYKLK
P97450	Atp5j	_QASGGPVDIGPEYQQDLDRELYK[+42]LK_	QASGGPVDIGPEYQQDLDRELYKLK
P97450	Atp5j	_ELDPVQK[+42]LFVDKIR_	ELDPVQKLFVDKIR
G3UZY2;P97493	Txn2	_FVGIKDEDQLEAFLK[+42]K_	FVGIKDEDQLEAFLKK
G3UZY2;P97493	Txn2	_NGDVVDKFVGIK[+42]DEDQLEAFLKK_	NGDVVDKFVGIKDEDQLEAFLKK
P97807;P97807-2	Fh	_STMNFK[+42]IGGATER_	STMNFKIGGATER
P97807;P97807-2	Fh	_STM[+16]NFK[+42]IGGATER_	STMNFKIGGATER
P97807;P97807-2	Fh	_IGFAEK[+42]VAAK_	IGFAEKVAAK
P97807;P97807-2	Fh	_IASAIMK[+42]AADEVAEGK_	IASAIMKAADEVAEGK
P97807;P97807-2	Fh	_KPVHPNDHVNK[+42]SQSSNDTFPTAMHIAAAVEVHK_	KPVHPNDHVNKSQSSNDTFPTAMHIAAAVEVHK
P97807;P97807-2	Fh	_VLLPGLQK[+42]LHDALSAK_	VLLPGLQKLHDALSAK
P97807;P97807-2	Fh	_LMNESLMLVTALNPHIGYDK[+42]AAK_	LMNESLMLVTALNPHIGYDKAAK
P97807;P97807-2	Fh	_LMNESLMLVTALNPHIGYDKAAK[+42]_	LMNESLMLVTALNPHIGYDKAAK
P97807;P97807-2	Fh	_LMNESLMLVTALN[+1]PHIGYDK[+42]AAK_	LMNESLMLVTALNPHIGYDKAAK
P97807;P97807-2	Fh	_VEFDTFGELKVPTDK[+42]YYGAQTVR_	VEFDTFGELKVPTDKYYGAQTVR
P97807;P97807-2	Fh	_VEFDTFGELK[+42]VPTDKYYGAQTVR_	VEFDTFGELKVPTDKYYGAQTVR
P97807;P97807-2	Fh	_VPTDK[+42]YYGAQTVR_	VPTDKYYGAQTVR
P97807;P97807-2	Fh	_VEFDTFGELK[+42]VPTDK_	VEFDTFGELKVPTDK
D3Z111;P97823	Lypla1	_HFIDK[+42]LLPPID_	HFIDKLLPPID
P99028	Uqcrh	_DHC[+57]VAHK[+42]LFK_	DHCVAHKLFK
P99028	Uqcrh	_EHC[+57]EQLEK[+42]C[+57]VK_	EHCEQLEKCVK
P99029;P99029-2	Prdx5	_VGDAIPSVEVFEGEPGK[+42]K_	VGDAIPSVEVFEGEPGKK
P99029;P99029-2	Prdx5	_VGDAIPSVEVFEGEPGKK[+42]_	VGDAIPSVEVFEGEPGKK
P99029;P99029-2	Prdx5	_THLPGFVEQAGALKAK[+42]_	THLPGFVEQAGALKAK
P99029;P99029-2	Prdx5	_THLPGFVEQAGALK[+42]AK_	THLPGFVEQAGALKAK
P99029;P99029-2	Prdx5	_VNLAELFK[+42]GK_	VNLAELFKGK
P99029;P99029-2	Prdx5	_VNLAELFKGK[+42]_	VNLAELFKGK
P99029;P99029-2	Prdx5	_VNLAELFKGK[+42]K_	VNLAELFKGKK
P99029;P99029-2	Prdx5	_VNLAELFKGKK[+42]_	VNLAELFKGKK
P99029;P99029-2	Prdx5	_VNLAELFK[+42]GKK_	VNLAELFKGKK
P99029;P99029-2	Prdx5	_KVNLAELFK[+42]GK_	KVNLAELFKGK
Q03265	Atp5a1	_STVAQLVK[+42]R_	STVAQLVKR
Q03265	Atp5a1	_[+57]STVAQLVK[+42]R_	STVAQLVKR
Q03265	Atp5a1	_VVDALGNAIDGK[+42]GPIGSK_	VVDALGNAIDGKGPIGSK
Q03265	Atp5a1	_AMK[+42]QVAGTMK_	AMKQVAGTMK
Q03265	Atp5a1	_GYLDK[+42]LEPSK_	GYLDKLEPSK
Q03265	Atp5a1	_ISEQSDAK[+42]LK_	ISEQSDAKLK
Q03265	Atp5a1	_ITK[+42]FENAFLSHVISQHQSLLGNIR_	ITKFENAFLSHVISQHQSLLGNIR
Q03265	Atp5a1	_LIKEGDVVK[+42]R_	LIKEGDVVKR
Q03265	Atp5a1	_TSIAIDTIINQK[+42]R_	TSIAIDTIINQKR
Q03265	Atp5a1	_GYLDKLEPSK[+42]ITK_	GYLDKLEPSKITK
Q03265	Atp5a1	_GYLDK[+42]LEPSKITK_	GYLDKLEPSKITK
Q03265	Atp5a1	_SDGK[+42]ISEQSDAK[+42]LK_	SDGKISEQSDAKLK
Q03265	Atp5a1	_SDGKISEQSDAK[+42]LK_	SDGKISEQSDAKLK
Q03265	Atp5a1	_QVAGTMK[+42]LELAQYR_	QVAGTMKLELAQYR
Q03265	Atp5a1	_RSTVAQ[+1]LVK[+42]R_	RSTVAQLVKR
E9QPD7;G5E8R3;Q05920	Pcx;Pcx;Pc	_SILVK[+42]DTQAMK_	SILVKDTQAMK
E9QPD7;G5E8R3;Q05920	Pcx;Pcx;Pc	_ELEK[+42]DLIDR_	ELEKDLIDR
E9QPD7;G5E8R3;Q05920	Pcx;Pcx;Pc	_LTSDSVK[+42]LAK_	LTSDSVKLAK
E9QPD7;G5E8R3;Q05920	Pcx;Pcx;Pc	_QVGYENAGTVEFLVDK[+42]HGK_	QVGYENAGTVEFLVDKHGK
E9QPD7;G5E8R3;Q05920	Pcx;Pcx;Pc	_TLHIK[+42]ALAVSDLNR_	TLHIKALAVSDLNR
E9QPD7;G5E8R3;Q05920	Pcx;Pcx;Pc	_GLAPVQAYLHIPDIIK[+42]VAK_	GLAPVQAYLHIPDIIKVAK
E9QPD7;G5E8R3;Q05920	Pcx;Pcx;Pc	_GLAPVQAYLHIPDIIKVAK[+42]_	GLAPVQAYLHIPDIIKVAK
E9QPD7;G5E8R3;Q05920	Pcx;Pcx;Pc	_DHPTAATK[+42]MSR_	DHPTAATKMSR
E9QPD7;G5E8R3;Q05920	Pcx;Pcx;Pc	_VIAHGKDHPTAATK[+42]MSR_	VIAHGKDHPTAATKMSR
E9QPD7;G5E8R3;Q05920	Pcx;Pcx;Pc	_SGNSDVYENEIPGGQYTNLHFQAHSMGLGSK[+42]FK_	SGNSDVYENEIPGGQYTNLHFQAHSMGLGSKFK
E9QPD7;G5E8R3;Q05920	Pcx;Pcx;Pc	_DTQAMK[+42]EMHFHPK_	DTQAMKEMHFHPK
E9QPD7;G5E8R3;Q05920	Pcx;Pcx;Pc	_GANAVGYTNYPDNVVFK[+42]FC[+57]EVAK_	GANAVGYTNYPDNVVFKFCEVAK
Q06185	Atp5i	_YSYLK[+42]PR_	YSYLKPR
Q06185	Atp5i	_VPPVQVSPLIK[+42]FGR_	VPPVQVSPLIKFGR
Q07417	Acads	_NAFGAPLTK[+42]LQNIQFK_	NAFGAPLTKLQNIQFK
Q07417	Acads	_AC[+57]ASTGVIMS[+57]VNNSLYLGPILK[+42]FGSAQQK_	ACASTGVIMSVNNSLYLGPILKFGSAQQK
Q07417	Acads	_AC[+57]ASTGVIMSVNNS[+57]LYLGPILK[+42]FGSAQQK_	ACASTGVIMSVNNSLYLGPILKFGSAQQK
Q07417	Acads	_AC[+57]ASTGVIMSVNNSLY[+57]LGPILK[+42]FGSAQQK_	ACASTGVIMSVNNSLYLGPILKFGSAQQK
Q07417	Acads	_DFAEK[+42]ELVPIAAQLDR_	DFAEKELVPIAAQLDR
Q07417	Acads	_DFAEK[+42]ELVPIAAQ[+1]LDR_	DFAEKELVPIAAQLDR
Q07417	Acads	_Q[+1]N[+4]K[+42]GISAFLVPM[-48]PTPGLTLGK_	QNKGISAFLVPMPTPGLTLGK
Q07417	Acads	_ENLLGEPGM[+16]GFK[+42]IAM[+16]QTLDM[+16]GR_	ENLLGEPGMGFKIAMQTLDMGR
Q07417	Acads	_ENLLGEPGM[+16]GFK[+42]IAMQTLDM[+16]GR_	ENLLGEPGMGFKIAMQTLDMGR
Q07417	Acads	_ELVPIAAQLDREHLFPTAQVK[+42]K_	ELVPIAAQLDREHLFPTAQVKK
Q07417	Acads	_ELVPIAAQLDREHLFPTAQVKK[+42]_	ELVPIAAQLDREHLFPTAQVKK
Q07417	Acads	_DFAEK[+42]ELVPIAAQLDREHLFPTAQVK_	DFAEKELVPIAAQLDREHLFPTAQVK
Q14DH7	Acss3	_NQEAFK[+42]HLYFEK_	NQEAFKHLYFEK
Q14DH7	Acss3	_AAEQISWYK[+42]PWTK_	AAEQISWYKPWTK
Q14DH7	Acss3	_C[+57]VPGYNVMILDDNMQK[+42]LK_	CVPGYNVMILDDNMQKLK
Q2TPA8	Hsdl2	_LEK[+42]LMTQMNSR_	LEKLMTQMNSR
A0A0R4J094;Q3TC72	Fahd2a;Fahd2	_DTIADPHNLK[+42]IC[+57]C[+57]R_	DTIADPHNLKICCR
A0A0R4J094;Q3TC72	Fahd2a;Fahd2	_NGK[+42]QWLLGK_	NGKQWLLGK
Q3U186	Rars2	_SVLANGMK[+42]LLGITPVC[+57]R_	SVLANGMKLLGITPVCR
Q3UEG6	Agxt2	_VLAIHK[+42]QHLSPVDTAYFR_	VLAIHKQHLSPVDTAYFR
Q3UEG6	Agxt2	_[+57]GIGNGFPMAAVVTTPEIAK[+42]SLAK_	GIGNGFPMAAVVTTPEIAKSLAK
Q3UEG6	Agxt2	_GIGNGFPMAAVVTTPEIAK[+42]SLAK_	GIGNGFPMAAVVTTPEIAKSLAK
Q3UEG6	Agxt2	_HSMPPC[+57]DFSPEK[+42]YQSLAYSR_	HSMPPCDFSPEKYQSLAYSR
Q3UEG6	Agxt2	_FAK[+42]LRDEFDIVGDVR_	FAKLRDEFDIVGDVR
Q3UEG6	Agxt2	_NSQEVGTYMLLK[+42]FAK_	NSQEVGTYMLLKFAK
Q3ULD5	Mccc2	_MVAAVAC[+57]AK[+42]VPK_	MVAAVACAKVPK
Q3UMR5;Q3UMR5-2	Mcu	_QQLAPLEK[+42]VR_	QQLAPLEKVR
Q3UNX5;Q3UNX5-2	Acsm3	_MLVQN[+1]DMSSYK[+42]FNSLK_	MLVQNDMSSYKFNSLK
Q3UNX5;Q3UNX5-2	Acsm3	_MLVQNDMSSYK[+42]FNSLK_	MLVQNDMSSYKFNSLK
Q3UNZ8		_AALC[+57]TELK[+42]QPLTIQEVAPRPVGPQEVR_	AALCTELKQPLTIQEVAPRPVGPQEVR
Q3UNZ8		_LEK[+42]INDAFLHVMQR_	LEKINDAFLHVMQR
Q3UNZ8		_AALC[+57]TELK[+42]QPLTIQEVAPR_	AALCTELKQPLTIQEVAPR
A0A1D5RMC8;Q3URE1	Acsf3	_LGVPLLPLTPAVYHGATEK[+42]PTEQPVEESGWR_	LGVPLLPLTPAVYHGATEKPTEQPVEESGWR
A0A1D5RMC8;Q3URE1	Acsf3	_TGDTAVFK[+42]DAR_	TGDTAVFKDAR
Q3URS9;Q3URS9-2	Ccdc51	_EGLEAQQTK[+42]LK_	EGLEAQQTKLK
Q3UUI3	Them4	_KEEQMSK[+42]AQQFTR_	KEEQMSKAQQFTR
Q3UUI3	Them4	_DYALPNPSWTK[+42]DLR_	DYALPNPSWTKDLR
Q3UUI3	Them4	_LLFDQFMK[+42]K_	LLFDQFMKK
Q3UUI3	Them4	_LLFDQ[+1]FMK[+42]K_	LLFDQFMKK
Q3UUI3	Them4	_EEQMSK[+42]AQQFTR_	EEQMSKAQQFTR
Q571F8	Gls2	_K[+42]KFVIPDFEEFTGHVDR_	KKFVIPDFEEFTGHVDR
Q571F8	Gls2	_KK[+42]FVIPDFEEFTGHVDR_	KKFVIPDFEEFTGHVDR
Q571F8	Gls2	_NYAIGYYLK[+42]EK_	NYAIGYYLKEK
Q571F8	Gls2	_LQDC[+57]MSK[+42]MQR_	LQDCMSKMQR
Q571F8	Gls2	_YNK[+42]LSLNEEGIPHNPM[+16]VNAGAIVVSSLIK_	YNKLSLNEEGIPHNPMVNAGAIVVSSLIK
Q5FW57	Gm4952	_ALVDK[+42]WPDFNTVVVRPR_	ALVDKWPDFNTVVVRPR
Q5FW57	Gm4952	_VYGTVFHMNQGNPFK[+42]LK_	VYGTVFHMNQGNPFKLK
Q5FW57	Gm4952	_VYGTVFHM[+16]NQGNPFK[+42]LK_	VYGTVFHMNQGNPFKLK
Q5FW57	Gm4952	_AQGLISHIIYAQTLAMDK[+42]R_	AQGLISHIIYAQTLAMDKR
Q5FW57	Gm4952	_AQGLISHIIYAQTLAM[+16]DK[+42]R_	AQGLISHIIYAQTLAMDKR
Q5FW57	Gm4952	_LVPSLLEDK[+42]EYLDHQSGRPR_	LVPSLLEDKEYLDHQSGRPR
Q5FW57	Gm4952	_TQC[+57]ILYMMPETAK[+42]K_	TQCILYMMPETAKK
Q5FW57	Gm4952	_TQC[+57]ILYMMPETAKK[+42]_	TQCILYMMPETAKK
Q5FW57	Gm4952	_LSTLDVTHAPLVDK[+42]FWQFGGNER_	LSTLDVTHAPLVDKFWQFGGNER
Q5FW57	Gm4952	_EQEMGDDLDQHTNTYQIYSK[+42]DPK_	EQEMGDDLDQHTNTYQIYSKDPK
Q5FW57	Gm4952	_GYPVYNHTEQTNK[+42]VIQK_	GYPVYNHTEQTNKVIQK
Q5FW57	Gm4952	_AIDQEMFK[+42]LSTLDVTHAPLVDK_	AIDQEMFKLSTLDVTHAPLVDK
Q5RKZ7;Q5RKZ7-3	Mocs1	_LVQQNQLK[+42]K_	LVQQNQLKK
A0A140LJ04;E9Q5W5;Q5SSH7;Q5SSH7-2	Zzef1	_GLYK[+42]TLK_	GLYKTLK
A0A0A0MQ68;Q60759	Gcdh	_GFILEK[+42]GMR_	GFILEKGMR
A0A0A0MQ68;Q60759	Gcdh	_GFILEK[+42]GM[+16]R_	GFILEKGMR
A0A0A0MQ68;Q60759	Gcdh	_LKDQDK[+42]ATPEMVSMLK_	LKDQDKATPEMVSMLK
G3UX26;Q60930	Vdac2	_YK[+42]WC[+57]EYGLTFTEK_	YKWCEYGLTFTEK
G3UX26;Q60930	Vdac2	_GFGFGLVK[+42]LDVK_	GFGFGLVKLDVK
A0A140T8V3;J3QMG3;Q60931	Vdac3-ps1;Vdac3;Vdac3	_C[+57]NT[+42]PTYC[+57]DLGK[+42]AAK_	CNTPTYCDLGKAAK
A0A140T8V3;J3QMG3;Q60931	Vdac3-ps1;Vdac3;Vdac3	_SK[+42]LSQNNFALGYK_	SKLSQNNFALGYK
A0A140T8V3;J3QMG3;Q60931	Vdac3-ps1;Vdac3;Vdac3	_FGIAAK[+42]YK_	FGIAAKYK
Q60932-2	Vdac1	_FGIAAK[+42]YQVDPDAC[+57]FSAK_	FGIAAKYQVDPDACFSAK
Q60932-2	Vdac1	_GYGFGLIK[+42]LDLK_	GYGFGLIKLDLK
Q60932-2	Vdac1	_GLK[+42]LTFDSSFSPNTGKK_	GLKLTFDSSFSPNTGKK
Q60932-2	Vdac1	_VNGSLETK[+42]YR_	VNGSLETKYR
Q60936	Coq8a	_IVSTLC[+57]K[+42]VR_	IVSTLCKVR
Q61102	Abcb7	_YFNNEK[+42]YEAQR_	YFNNEKYEAQR
Q61176	Arg1	_GGVEK[+42]GPAALR_	GGVEKGPAALR
Q61176	Arg1	_GGVEK[+42]GPAALRK_	GGVEKGPAALRK
Q61425	Hadh	_LVEVIK[+42]TPMTSQK_	LVEVIKTPMTSQK
Q61425	Hadh	_LVEVIK[+42]TPM[+16]TSQK_	LVEVIKTPMTSQK
Q61425	Hadh	_FAGLHFFNPVPM[+16]M[+16]K[+42]LVEVIK_	FAGLHFFNPVPMMKLVEVIK
Q61425	Hadh	_FAGLHFFNPVPMM[+16]K[+42]LVEVIK_	FAGLHFFNPVPMMKLVEVIK
Q61425	Hadh	_FAGLHFFNPVPM[+16]MK[+42]LVEVIK_	FAGLHFFNPVPMMKLVEVIK
Q61425	Hadh	_FAGLHFFNPVPMMK[+42]LVEVIK_	FAGLHFFNPVPMMKLVEVIK
Q61425	Hadh	_TPMTSQK[+42]TFESLVDFC[+57]K_	TPMTSQKTFESLVDFCK
Q61425	Hadh	_LDK[+42]FAAEHTIFASNTSSLQITNIANATTR_	LDKFAAEHTIFASNTSSLQITNIANATTR
Q61425	Hadh	_TFESLVDFC[+57]K[+42]TLGK_	TFESLVDFCKTLGK
Q61425	Hadh	_K[+42]KFTENPKAGDEFVEK_	KKFTENPKAGDEFVEK
Q61425	Hadh	_KK[+42]FTENPKAGDEFVEK_	KKFTENPKAGDEFVEK
Q61425	Hadh	_K[+42]KFTENPK[+42]AGDEFVEK_	KKFTENPKAGDEFVEK
Q61425	Hadh	_KK[+42]FTENPK[+42]AGDEFVEK_	KKFTENPKAGDEFVEK
Q61425	Hadh	_[+57]KK[+42]FTENPKAGDEFVEK_	KKFTENPKAGDEFVEK
Q61425	Hadh	_K[+42]K[+42]FTENPKAGDEFVEK_	KKFTENPKAGDEFVEK
Q61425	Hadh	_FAGLHFFNPVPMMK[+42]_	FAGLHFFNPVPMMK
Q61425	Hadh	_FAGLHFFNPVPMM[+16]K[+42]_	FAGLHFFNPVPMMK
Q61425	Hadh	_KTGEGFYK[+42]YK_	KTGEGFYKYK
Q61425	Hadh	_K[+42]K[+42]FTENPK_	KKFTENPK
Q61425	Hadh	_FILDGWHE[+57]MEPENPLFQPSPSMNNLVAQK[+42]K_	FILDGWHEMEPENPLFQPSPSMNNLVAQKK
Q61425	Hadh	_FILDGWHEMEPENPLFQPS[+57]PSMNNLVAQK[+42]K_	FILDGWHEMEPENPLFQPSPSMNNLVAQKK
Q61425	Hadh	_FILDGWHEMEPENPLFQPS[+57]PSMNNLVAQKK[+42]_	FILDGWHEMEPENPLFQPSPSMNNLVAQKK
Q61425	Hadh	_FILDGWHEM[+16]EPENPLFQPSPSMNNLVAQKK[+42]_	FILDGWHEMEPENPLFQPSPSMNNLVAQKK
Q61425	Hadh	_FILDGWHEMEPENPLFQPSPSM[+16]NNLVAQK[+42]K_	FILDGWHEMEPENPLFQPSPSMNNLVAQKK
Q61425	Hadh	_FILDGWHEMEPENPLFQPSPSM[+16]NNLVAQKK[+42]_	FILDGWHEMEPENPLFQPSPSMNNLVAQKK
Q61425	Hadh	_FILDGWHEM[+16]EPENPLFQPSPSMNNLVAQK[+42]K_	FILDGWHEMEPENPLFQPSPSMNNLVAQKK
Q61425	Hadh	_TFESLVDFC[+57]K[+42]TLGKHPVSC[+57]K_	TFESLVDFCKTLGKHPVSCK
Q61425	Hadh	_KGIEESLK[+42]R_	KGIEESLKR
Q61425	Hadh	_K[+42]FTENPKAGDEFVEK_	KFTENPKAGDEFVEK
Q61425	Hadh	_HVTVIGGGLM[+16]GAGIAQVAAATGHTVVLVDQTEDILAK[+42]SKK_	HVTVIGGGLMGAGIAQVAAATGHTVVLVDQTEDILAKSKK
Q61425	Hadh	_HVTVIGGGLMGAGIAQVAAAT[+57]GHTVVLVDQTEDILAK[+42]SKK_	HVTVIGGGLMGAGIAQVAAATGHTVVLVDQTEDILAKSKK
Q61425	Hadh	_HVTVIGGGLMGAGIAQVAAATGH[+57]TVVLVDQTEDILAK[+42]SKK_	HVTVIGGGLMGAGIAQVAAATGHTVVLVDQTEDILAKSKK
Q61425	Hadh	_HVTVIGGGLMGAGIAQVAAATGHT[+57]VVLVDQTEDILAK[+42]SKK_	HVTVIGGGLMGAGIAQVAAATGHTVVLVDQTEDILAKSKK
Q61578	Fdxr	_TATEK[+42]PGVEEAAR_	TATEKPGVEEAAR
Q61578	Fdxr	_RGPLQVAFTIK[+42]ELR_	RGPLQVAFTIKELR
Q64433	Hspe1	_VGDK[+42]VLLPEYGGTK_	VGDKVLLPEYGGTK
Q64433	Hspe1	_SGEIEPVSVK[+42]VGDK_	SGEIEPVSVKVGDK
Q64433	Hspe1	_K[+42]FLPLFDR_	KFLPLFDR
Q64433	Hspe1	_VVLDDK[+42]DYFLFR_	VVLDDKDYFLFR
Q64433	Hspe1	_GGIMLPEK[+42]SQGK_	GGIMLPEKSQGK
Q64433	Hspe1	_SGEIEPVSVK[+42]VGDKVLLPEYGGTK_	SGEIEPVSVKVGDKVLLPEYGGTK
Q64433	Hspe1	_GKSGEIEPVSVK[+42]VGDK_	GKSGEIEPVSVKVGDK
Q64433	Hspe1	_SAAETVTK[+42]GGIMLPEK_	SAAETVTKGGIMLPEK
Q62452	Ugt1a9	_NTILVK[+42]WLPQNDLLGHPK_	NTILVKWLPQNDLLGHPK
A2AQR0;Q64521	Gpd2	_FHK[+42]FDEDEKGFITIVDVQR_	FHKFDEDEKGFITIVDVQR
Q66GT5	Ptpmt1	_FLC[+57]NTSK[+42]EWK_	FLCNTSKEWK
Q69ZP3;Q69ZP3-3;Q69ZP3-4	Pnkd	_AVQASIEK[+42]ER_	AVQASIEKER
Q3UE92;Q6P1B1;S4R1I3	Xpnpep1	_VGVDPLIIPTDYWK[+42]K_	VGVDPLIIPTDYWKK
Q3UE92;Q6P1B1;S4R1I3	Xpnpep1	_VGVDPLIIPTDYWKK[+42]_	VGVDPLIIPTDYWKK
Q6P3A8;Q6P3A8-2	Bckdhb	_TIVPWDVDTVC[+57]K[+42]SVIK_	TIVPWDVDTVCKSVIK
Q6PB66	Lrpprc	_SAGEDVTEK[+42]TLLSNC[+57]K_	SAGEDVTEKTLLSNCK
Q6PB66	Lrpprc	_LVEK[+42]GETDLIQK_	LVEKGETDLIQK
Q6ZPV2;Q6ZPV2-2;Z4YL66	Ino80	_N[+1]LFLTNSRK[+42]_	NLFLTNSRK
A0A0R4J275;Q7TMF3	Ndufa12	_IHEWVPPSTPYK[+42]_	IHEWVPPSTPYK
Q7TNE1	Sugct	_YDEGAIEK[+42]LLC[+57]SGVIEQHETK_	YDEGAIEKLLCSGVIEQHETK
Q7TNE1	Sugct	_ELVK[+42]ILSAR_	ELVKILSAR
Q7TNE1	Sugct	_FK[+42]MSEAKPPPLLGQHTR_	FKMSEAKPPPLLGQHTR
A0A0R4J0I6;Q80XL6	Acad11	_YGTGVGYC[+57]K[+42]R_	YGTGVGYCKR
A0A0R4J0I6;Q80XL6	Acad11	_LDK[+42]YGTGVGYC[+57]K_	LDKYGTGVGYCK
Q80XN0	Bdh1	_ELDSLK[+42]SDR_	ELDSLKSDR
Q80XN0	Bdh1	_YFDEK[+42]IAK_	YFDEKIAK
Q80XN0	Bdh1	_DKGDAGVKELDSLK[+42]SDR_	DKGDAGVKELDSLKSDR
Q80XN0	Bdh1	_DKGDAGVK[+42]ELDSLK_	DKGDAGVKELDSLK
Q80Y14	Glrx5	_SALVDEK[+42]DQDSK_	SALVDEKDQDSK
Q80ZS3	Mrps26	_EQEVLK[+42]LQEEAK_	EQEVLKLQEEAK
Q8BFR5;Q8BFR5-2	Tufm	_ILAEGGGAK[+42]FK_	ILAEGGGAKFK
Q8BFR5;Q8BFR5-2	Tufm	_FK[+42]KYEEIDNAPEER_	FKKYEEIDNAPEER
Q8BFR5;Q8BFR5-2	Tufm	_FKK[+42]YEEIDNAPEER_	FKKYEEIDNAPEER
Q8BGA8	Acsm5	_TGVVMIPGVSQLTAK[+42]DLK_	TGVVMIPGVSQLTAKDLK
Q8BGA8	Acsm5	_TGVVMIPGVSQLTAKDLK[+42]_	TGVVMIPGVSQLTAKDLK
Q8BGA8	Acsm5	_WTFEELGK[+42]QSR_	WTFEELGKQSR
Q8BGA8	Acsm5	_TVTAPYK[+42]YPR_	TVTAPYKYPR
Q8BGA8	Acsm5	_VDAK[+42]TILNTLC[+57]R_	VDAKTILNTLCR
Q8BGC4	Zadh2	_TMQK[+42]LVVTR_	TMQKLVVTR
Q8BGC4	Zadh2	_TM[+16]QK[+42]LVVTR_	TMQKLVVTR
Q8BGC4	Zadh2	_AGVLPTK[+42]LLK_	AGVLPTKLLK
Q8BGT5	Gpt2	_EKEFVLGNLAK[+42]K_	EKEFVLGNLAKK
Q8BH59	Slc25a12	_GLIPQLIGVAPEKAIK[+42]_	GLIPQLIGVAPEKAIK
Q8BH59	Slc25a12	_GLIPQLIGVAPEK[+42]AIK_	GLIPQLIGVAPEKAIK
Q8BH59	Slc25a12	_VGGINLLTAGALAGVPAASLVTPADVIK[+42]TR_	VGGINLLTAGALAGVPAASLVTPADVIKTR
E9QMK9;Q8BH86;Q8BH86-2	9030617O03Rik;;	_TIC[+57]PQLQK[+42]YK_	TICPQLQKYK
E9QMK9;Q8BH86;Q8BH86-2	9030617O03Rik;;	_YK[+42]FGTC[+57]TGILTSLEEHSEQLK_	YKFGTCTGILTSLEEHSEQLK
E9QMK9;Q8BH86;Q8BH86-2	9030617O03Rik;;	_QGVLK[+42]TPIPILTYQGR_	QGVLKTPIPILTYQGR
Q8BH95	Echs1	_EGMTAFVEK[+42]R_	EGMTAFVEKR
Q8BH95	Echs1	_AFAAGADIK[+42]EMQNR_	AFAAGADIKEMQNR
Q8BH95	Echs1	_LVEEAIQC[+57]AEK[+42]IASNSK_	LVEEAIQCAEKIASNSK
Q8BH95	Echs1	_GK[+42]N[+1]SSVGLIQLNRPK_	GKNSSVGLIQLNRPK
Q8BH95	Echs1	_TFQDC[+57]YSSK[+42]FLSHWDHITR_	TFQDCYSSKFLSHWDHITR
Q8BIJ6	Iars2	_YRDTVLLPQTSFPMK[+42]LLGR_	YRDTVLLPQTSFPMKLLGR
Q8BIJ6	Iars2	_DDISK[+42]LR_	DDISKLR
Q8BIJ6	Iars2	_TVMVHGFTLGEK[+42]GEK_	TVMVHGFTLGEKGEK
Q8BIJ6	Iars2	_ITDSYK[+42]QYDFGK_	ITDSYKQYDFGK
Q8BIJ6	Iars2	_SFAQAAIEK[+42]QK_	SFAQAAIEKQK
Q8BIJ6	Iars2	_DTVLLPQTSFPMK[+42]LLGR_	DTVLLPQTSFPMKLLGR
Q8BJ64	Chdh	_GKELQPGSHVQSDK[+42]EIDAFVR_	GKELQPGSHVQSDKEIDAFVR
Q8BJ64	Chdh	_ATSVGWLK[+42]LR_	ATSVGWLKLR
Q8BJ64	Chdh	_ELQPGSHVQSDK[+42]EIDAFVR_	ELQPGSHVQSDKEIDAFVR
Q8BJ64	Chdh	_GHPALEDK[+42]NVPVYKPQTLDTQR_	GHPALEDKNVPVYKPQTLDTQR
Q8BJ64	Chdh	_GHPALEDKNVPVYK[+42]PQTLDTQR_	GHPALEDKNVPVYKPQTLDTQR
Q8BJ64	Chdh	_NVPVYK[+42]PQTLDTQR_	NVPVYKPQTLDTQR
Q8BK72	Mrps27	_EK[+42]LPAC[+57]EAEDLATYEQK_	EKLPACEAEDLATYEQK
Q8BKZ9	Pdhx	_NILEK[+42]HSLDASQGTATGPR_	NILEKHSLDASQGTATGPR
Q8BKZ9	Pdhx	_EDALK[+42]LVELK_	EDALKLVELK
Q8BKZ9	Pdhx	_LVELK[+42]QMGK_	LVELKQMGK
Q8BMF4	Dlat	_GK[+42]ISVNDFIIK_	GKISVNDFIIK
Q8BMF4	Dlat	_KLAAEK[+42]GIDLTQVK_	KLAAEKGIDLTQVK
Q8BMF4	Dlat	_LAAEK[+42]GIDLTQVK_	LAAEKGIDLTQVK
Q8BMS1	Hadha	_GQQQVFK[+42]GLNDK_	GQQQVFKGLNDK
Q8BMS1	Hadha	_[+57]GQQQVFK[+42]GLNDK_	GQQQVFKGLNDK
Q8BMS1	Hadha	_GQQQVFK[+42]GLN[-17]DK_	GQQQVFKGLNDK
Q8BMS1	Hadha	_ALMGLYNGQVLC[+57]K[+42]K_	ALMGLYNGQVLCKK
Q8BMS1	Hadha	_ALMGLYNGQVLC[+57]KK[+42]_	ALMGLYNGQVLCKK
Q8BMS1	Hadha	_ALM[+16]GLYNGQVLC[+57]K[+42]K_	ALMGLYNGQVLCKK
Q8BMS1	Hadha	_ALMGLYN[+1]GQVLC[+57]KK[+42]_	ALMGLYNGQVLCKK
Q8BMS1	Hadha	_ALMGLYN[+1]GQVLC[+57]K[+42]K_	ALMGLYNGQVLCKK
Q8BMS1	Hadha	_[+57]ALMGLYNGQVLC[+57]KK[+42]_	ALMGLYNGQVLCKK
Q8BMS1	Hadha	_ALMGLYN[-17]GQVLC[+57]K[+42]K_	ALMGLYNGQVLCKK
Q8BMS1	Hadha	_ALM[+16]GLYNGQVLC[+57]KK[+42]_	ALMGLYNGQVLCKK
Q8BMS1	Hadha	_[+57]ALMGLYNGQVLC[+57]K[+42]K_	ALMGLYNGQVLCKK
Q8BMS1	Hadha	_[+57]ALMGLYN[+1]GQVLC[+57]K[+42]K_	ALMGLYNGQVLCKK
Q8BMS1	Hadha	_[+57]ALMGLYN[+1]GQVLC[+57]KK[+42]_	ALMGLYNGQVLCKK
Q8BMS1	Hadha	_INSPNSK[+42]VNTLNK_	INSPNSKVNTLNK
Q8BMS1	Hadha	_[+57]INSPNSK[+42]VNTLNK_	INSPNSKVNTLNK
Q8BMS1	Hadha	_FVDLYGAQK[+42]VVDR_	FVDLYGAQKVVDR
Q8BMS1	Hadha	_GQQQVFK[+42]GLNDKVK_	GQQQVFKGLNDKVK
Q8BMS1	Hadha	_GQQQVFK[+42]GLNDK[+42]VK_	GQQQVFKGLNDKVK
Q8BMS1	Hadha	_GQQQVFK[+42]GLNDKVK[+42]_	GQQQVFKGLNDKVK
Q8BMS1	Hadha	_[+57]GQQQVFK[+42]GLNDKVK_	GQQQVFKGLNDKVK
Q8BMS1	Hadha	_MFEK[+42]LEK_	MFEKLEK
Q8BMS1	Hadha	_AGLEQGSDAGYLAESQK[+42]FGELALTK_	AGLEQGSDAGYLAESQKFGELALTK
Q8BMS1	Hadha	_FGELALTK[+42]ESK_	FGELALTKESK
Q8BMS1	Hadha	_ILQEGVDPK[+42]K_	ILQEGVDPKK
Q8BMS1	Hadha	_KYESAYGTQFTPC[+57]QLLLDHANNSSK[+42]K_	KYESAYGTQFTPCQLLLDHANNSSKK
Q8BMS1	Hadha	_KYESAYGTQFTPC[+57]QLLLDHANNSSKK[+42]_	KYESAYGTQFTPCQLLLDHANNSSKK
Q8BMS1	Hadha	_NK[+42]FGAPQK_	NKFGAPQK
Q8BMS1	Hadha	_GLYPAPLK[+42]IIDAVK_	GLYPAPLKIIDAVK
Q8BMS1	Hadha	_VIGM[+16]HYFSPVDK[+42]M[+16]QLLEIITTDK_	VIGMHYFSPVDKMQLLEIITTDK
Q8BMS1	Hadha	_VIGM[+16]HYFSPVDK[+42]MQLLEIITTDK_	VIGMHYFSPVDKMQLLEIITTDK
Q8BMS1	Hadha	_VIGMHYFSPVDK[+42]M[+16]QLLEIITTDK_	VIGMHYFSPVDKMQLLEIITTDK
Q8BMS1	Hadha	_AK[+42]K[+42]MGLVDQLVEPLGPGIK_	AKKMGLVDQLVEPLGPGIK
Q8BMS1	Hadha	_AK[+42]K[+42]MGLVD[+16]Q[+1]LVEPLGPGIK_	AKKMGLVDQLVEPLGPGIK
Q8BMS1	Hadha	_AK[+42]KMGLVDQLVEPLGPGIK_	AKKMGLVDQLVEPLGPGIK
Q8BMS1	Hadha	_AKK[+42]MGLVDQLVEPLGPGIK_	AKKMGLVDQLVEPLGPGIK
Q8BMS1	Hadha	_VIIVVK[+42]DGPGFYTTR_	VIIVVKDGPGFYTTR
Q8BMS1	Hadha	_GFYIYQEGSK[+42]NK_	GFYIYQEGSKNK
Q8BMS1	Hadha	_MQLLEIITTDK[+42]TSK_	MQLLEIITTDKTSK
Q8BMS1	Hadha	_MQLLEIITTDKTSK[+42]_	MQLLEIITTDKTSK
Q8BMS1	Hadha	_FGGGSVELLK[+42]QMVSK_	FGGGSVELLKQMVSK
Q8BMS1	Hadha	_DRK[+42]TVLGVPEVLLGILPGAGGTQR_	DRKTVLGVPEVLLGILPGAGGTQR
Q8BMS1	Hadha	_VIGM[+16]HYFSPVDK[+42]MQLLEIITTDKTSK_	VIGMHYFSPVDKMQLLEIITTDKTSK
Q8BMS1	Hadha	_VIGMHYFSPVDK[+42]MQLLEIITTDKTSK_	VIGMHYFSPVDKMQLLEIITTDKTSK
Q8BMS1	Hadha	_VIGMHYFSPVDK[+42]M[+16]QLLEIITTDKTSK_	VIGMHYFSPVDKMQLLEIITTDKTSK
Q8BMS1	Hadha	_ALMGLYNGQVLC[+57]K[+42]K[+42]NK_	ALMGLYNGQVLCKKNK
Q8BMS1	Hadha	_ALMGLYNGQVLC[+57]K[+42]KNK[+42]_	ALMGLYNGQVLCKKNK
Q8BMS1	Hadha	_GLNDK[+42]VK[+42]K_	GLNDKVKK
Q8BMS1	Hadha	_QQVYK[+42]TVEEK_	QQVYKTVEEK
Q8BMS1	Hadha	_GQQQVFK[+42]GLNDK[+42]VKK_	GQQQVFKGLNDKVKK
Q8BMS1	Hadha	_IIDAVK[+42]AGLEQGSDAGYLAESQK_	IIDAVKAGLEQGSDAGYLAESQK
Q8BMS1	Hadha	_MGLVDQLVEPLGPGIK[+42]SPEER_	MGLVDQLVEPLGPGIKSPEER
Q8BMS4	Coq3	_TSASHHPGK[+42]PLSGMKILDVGC[+57]GGGLLTEPLGR_	TSASHHPGKPLSGMKILDVGCGGGLLTEPLGR
Q8BMS4	Coq3	_TSASHHPGKPLSGMK[+42]ILDVGC[+57]GGGLLTEPLGR_	TSASHHPGKPLSGMKILDVGCGGGLLTEPLGR
Q8BMS4	Coq3	_SFDPVLDK[+42]R_	SFDPVLDKR
Q8BP40	Acp6	_TVDPTTAPSK[+42]TR_	TVDPTTAPSKTR
A0A0G2JGJ1;D3YWR7;D3Z1A1;Q8BVI4	Qdpr	_SLFK[+42]NC[+57]DMMWK_	SLFKNCDMMWK
A0A0G2JGJ1;D3YWR7;D3Z1A1;Q8BVI4	Qdpr	_QSMWTSTISSHLATK[+42]HLK_	QSMWTSTISSHLATKHLK
Q8BW75	Maob	_NVK[+42]YVDLGGSYVGPTQNR_	NVKYVDLGGSYVGPTQNR
Q8BW75	Maob	_NK[+42]NVKYVDLGGSYVGPTQNR_	NKNVKYVDLGGSYVGPTQNR
Q8BW75	Maob	_NKNVK[+42]YVDLGGSYVGPTQNR_	NKNVKYVDLGGSYVGPTQNR
Q8BW75	Maob	_LERPVIHIDQTGENVIVK[+42]TLNHEIYEAK_	LERPVIHIDQTGENVIVKTLNHEIYEAK
Q8BW75	Maob	_VKLERPVIHIDQTGENVIVK[+42]TLNHEIYEAK_	VKLERPVIHIDQTGENVIVKTLNHEIYEAK
Q8BW75	Maob	_LRK[+42]LC[+57]ELYAK_	LRKLCELYAK
Q8BWF0	Aldh5a1	_IYGDIIYTSAK[+42]DKR_	IYGDIIYTSAKDKR
Q8BWF0	Aldh5a1	_GIHDSFVTK[+42]FAEAMKK_	GIHDSFVTKFAEAMKK
Q8BWF0	Aldh5a1	_VGNGFEEGTTQGPLINEK[+42]AVEK_	VGNGFEEGTTQGPLINEKAVEK
Q8BWF0	Aldh5a1	_GIHDSFVTK[+42]FAEAMK_	GIHDSFVTKFAEAMK
Q8BWF0	Aldh5a1	_AVEKVEK[+42]QVNDAVAK_	AVEKVEKQVNDAVAK
Q8BWF0	Aldh5a1	_VEK[+42]QVNDAVAK_	VEKQVNDAVAK
Q8BWF0	Aldh5a1	_VGNGFEEGTTQGPLINEK[+42]AVEKVEK_	VGNGFEEGTTQGPLINEKAVEKVEK
Q8BWT1	Acaa2	_GVFIVAAK[+42]R_	GVFIVAAKR
Q8BWT1	Acaa2	_[+57]GVFIVAAK[+42]R_	GVFIVAAKR
Q8BWT1	Acaa2	_AANEAGYFNEEMAPIEVKTK[+42]_	AANEAGYFNEEMAPIEVKTK
Q8BWT1	Acaa2	_AANEAGYFNEE[+38]MAPIEVK[+42]TK_	AANEAGYFNEEMAPIEVKTK
Q8BWT1	Acaa2	_AANE[+38]AGYFNEEMAPIEVK[+42]TK_	AANEAGYFNEEMAPIEVKTK
Q8BWT1	Acaa2	_AANEAGYFNE[+38]EMAPIEVK[+42]TK_	AANEAGYFNEEMAPIEVKTK
Q8BWT1	Acaa2	_AANEAGYFNEE[+22]MAPIEVK[+42]TK_	AANEAGYFNEEMAPIEVKTK
Q8BWT1	Acaa2	_AANEAGYFNEEM[+16]APIEVKTK[+42]_	AANEAGYFNEEMAPIEVKTK
Q8BWT1	Acaa2	_AANEAGYFNE[+22]EMAPIEVK[+42]TK_	AANEAGYFNEEMAPIEVKTK
Q8BWT1	Acaa2	_AANEAGYFNEEM[+16]APIEVK[+42]TK_	AANEAGYFNEEMAPIEVKTK
Q8BWT1	Acaa2	_[+128]AANEAGYFNEEMAPIEVK[+42]TK_	AANEAGYFNEEMAPIEVKTK
Q8BWT1	Acaa2	_[+128]AANEAGYFNEEMAPIEVKTK[+42]_	AANEAGYFNEEMAPIEVKTK
Q8BWT1	Acaa2	_AANEAGYF[+16]N[+1]EEM[+16]APIEVK[+42]TK_	AANEAGYFNEEMAPIEVKTK
Q8BWT1	Acaa2	_AANEAGYFNEEM[-48]APIEVK[+42]TK_	AANEAGYFNEEMAPIEVKTK
Q8BWT1	Acaa2	_AANEAGYFNEEMAPIEVK[+42]TKK_	AANEAGYFNEEMAPIEVKTKK
Q8BWT1	Acaa2	_AANEAGYFNE[+22]EMAPIEVK[+42]TKK_	AANEAGYFNEEMAPIEVKTKK
Q8BWT1	Acaa2	_AANEAGYFNE[+57]EMAPIEVK[+42]TKK_	AANEAGYFNEEMAPIEVKTKK
Q8BWT1	Acaa2	_AANEAGYFNEE[+57]MAPIEVK[+42]TKK_	AANEAGYFNEEMAPIEVKTKK
Q8BWT1	Acaa2	_AANEAGYFNEEM[+16]APIEVK[+42]TKK_	AANEAGYFNEEMAPIEVKTKK
Q8BWT1	Acaa2	_AANEAGYFNEEMAPIEVK[+42]TK[+42]K_	AANEAGYFNEEMAPIEVKTKK
Q8BWT1	Acaa2	_[+57]AANEAGYFNEEMAPIEVK[+42]TKK_	AANEAGYFNEEMAPIEVKTKK
Q8BWT1	Acaa2	_[+57]AAN[+1]EAGYFNEEMAPIEVK[+42]TKK_	AANEAGYFNEEMAPIEVKTKK
Q8BWT1	Acaa2	_AANEAGYFNEEM[+16]APIEVKTK[+42]K_	AANEAGYFNEEMAPIEVKTKK
Q8BWT1	Acaa2	_AANEAGYFNE[+57]EMAPIEVK[+42]TK[+42]K_	AANEAGYFNEEMAPIEVKTKK
Q8BWT1	Acaa2	_AANEAGYFNE[+57]EMAPIEVK[+42]TKK[+42]_	AANEAGYFNEEMAPIEVKTKK
Q8BWT1	Acaa2	_AANEAGYFNEE[+57]MAPIEVK[+42]TK[+42]K_	AANEAGYFNEEMAPIEVKTKK
Q8BWT1	Acaa2	_AANEAGYFNEE[+57]MAPIEVK[+42]TKK[+42]_	AANEAGYFNEEMAPIEVKTKK
Q8BWT1	Acaa2	_QTMQVDEHARPQTTLEQLQK[+42]LPSVFKK_	QTMQVDEHARPQTTLEQLQKLPSVFKK
Q8BWT1	Acaa2	_[-17]QTMQVDEHARPQTTLEQLQK[+42]LPSVFKK_	QTMQVDEHARPQTTLEQLQKLPSVFKK
Q8BWT1	Acaa2	_QTM[+16]QVDEHARPQTTLEQLQK[+42]LPSVFKK_	QTMQVDEHARPQTTLEQLQKLPSVFKK
Q8BWT1	Acaa2	_[-17]QTM[+16]QVDEHARPQTTLEQLQK[+42]LPSVFKK_	QTMQVDEHARPQTTLEQLQKLPSVFKK
Q8BWT1	Acaa2	_VVGYFVSGC[+57]D[+57]PTIMGIGPVPAINGALKK[+42]_	VVGYFVSGCDPTIMGIGPVPAINGALKK
Q8BWT1	Acaa2	_VVGYFVSGC[+57]DPT[+57]IMGIGPVPAINGALK[+42]K_	VVGYFVSGCDPTIMGIGPVPAINGALKK
Q8BWT1	Acaa2	_VVGYFVSGC[+57]DPT[+57]IMGIGPVPAINGALKK[+42]_	VVGYFVSGCDPTIMGIGPVPAINGALKK
Q8BWT1	Acaa2	_VVGYFVSGC[+57]DPTIMGIGPVPAINGALK[+42]K_	VVGYFVSGCDPTIMGIGPVPAINGALKK
Q8BWT1	Acaa2	_VVGYFVSGC[+57]DPTIMGIGPVPAINGALKK[+42]_	VVGYFVSGCDPTIMGIGPVPAINGALKK
Q8BWT1	Acaa2	_VVGYFVSGC[+57]DPTIM[+16]GIGPVPAINGALK[+42]K_	VVGYFVSGCDPTIMGIGPVPAINGALKK
Q8BWT1	Acaa2	_VVGYFVSGC[+57]DPTIM[+16]GIGPVPAINGALKK[+42]_	VVGYFVSGCDPTIMGIGPVPAINGALKK
Q8BWT1	Acaa2	_VVGYFVSGC[+57]D[+57]PTIMGIGPVPAINGALK[+42]K_	VVGYFVSGCDPTIMGIGPVPAINGALKK
Q8BWT1	Acaa2	_VVGYFVSGC[+57]DPTIMGIGP[+16]VPAIN[+1]GALK[+42]K_	VVGYFVSGCDPTIMGIGPVPAINGALKK
Q8BWT1	Acaa2	_VVGYFVSGC[+57]DPTIMGIGP[+16]VPAIN[+1]GALKK[+42]_	VVGYFVSGCDPTIMGIGPVPAINGALKK
Q8BWT1	Acaa2	_QTMQVDEHARPQTTLEQLQK[+42]LPSVFK_	QTMQVDEHARPQTTLEQLQKLPSVFK
Q8BWT1	Acaa2	_[-17]QTMQVDEHARPQTTLEQLQK[+42]LPSVFK_	QTMQVDEHARPQTTLEQLQKLPSVFK
Q8BWT1	Acaa2	_DGTVTAGNASGVSDGAGAVIIASEDAVK[+42]K_	DGTVTAGNASGVSDGAGAVIIASEDAVKK
Q8BWT1	Acaa2	_DGTVTAGNASGVSDGAGAVIIASEDAVKK[+42]_	DGTVTAGNASGVSDGAGAVIIASEDAVKK
Q8BWT1	Acaa2	_LPMGMTAENLAAK[+42]YNISR_	LPMGMTAENLAAKYNISR
Q8BWT1	Acaa2	_LPM[+16]GMTAENLAAK[+42]YNISR_	LPMGMTAENLAAKYNISR
Q8BWT1	Acaa2	_LPMGM[+16]TAENLAAK[+42]YNISR_	LPMGMTAENLAAKYNISR
Q8BWT1	Acaa2	_LPM[+16]GM[+16]TAENLAAK[+42]YNISR_	LPMGMTAENLAAKYNISR
Q8BWT1	Acaa2	_GKQTMQVDEHARPQTTLEQLQK[+42]LPSVFKK_	GKQTMQVDEHARPQTTLEQLQKLPSVFKK
Q8BWT1	Acaa2	_WKAANEAGYFNEEMAPIEVKTK[+42]_	WKAANEAGYFNEEMAPIEVKTK
Q8BWT1	Acaa2	_WKAANEAGYFNEEMAPIEVK[+42]TK_	WKAANEAGYFNEEMAPIEVKTK
Q8BWT1	Acaa2	_[+57]WKAANEAGYFNEEMAPIEVK[+42]TK_	WKAANEAGYFNEEMAPIEVKTK
Q8BWT1	Acaa2	_WKAANEAGYFNEEM[+16]APIEVK[+42]TK_	WKAANEAGYFNEEMAPIEVKTK
Q8BWT1	Acaa2	_[+57]FGTK[+42]FGLDLK_	FGTKFGLDLK
Q8BWT1	Acaa2	_FGTK[+42]FGLD[-18]LK_	FGTKFGLDLK
Q8BWT1	Acaa2	_[+26]FGTK[+42]FGLDLK_	FGTKFGLDLK
Q8BWT1	Acaa2	_PQTTLEQLQK[+42]LPSVFKK_	PQTTLEQLQKLPSVFKK
Q8BWT1	Acaa2	_LEDTLWAGLTDQHVK[+42]LPM[+16]GMTAENLAAK_	LEDTLWAGLTDQHVKLPMGMTAENLAAK
Q8BWT1	Acaa2	_LEDTLWAGLTDQHVK[+42]LPMGM[+16]TAENLAAK_	LEDTLWAGLTDQHVKLPMGMTAENLAAK
Q8BWT1	Acaa2	_LEDTLWAGLTDQHVK[+42]LPMGMTAENLAAK_	LEDTLWAGLTDQHVKLPMGMTAENLAAK
Q8BWT1	Acaa2	_LEDTLWAGLTDQHVK[+42]LPM[+16]GM[+16]TAENLAAK_	LEDTLWAGLTDQHVKLPMGMTAENLAAK
Q8BWT1	Acaa2	_LEDTLW[+32]AGLTDQHVK[+42]LPM[+16]GMTAENLAAK_	LEDTLWAGLTDQHVKLPMGMTAENLAAK
Q8BWT1	Acaa2	_LEDTLW[+32]AGLTDQHVK[+42]LPM[+16]GM[+16]TAENLAAK_	LEDTLWAGLTDQHVKLPMGMTAENLAAK
Q8BWT1	Acaa2	_GKQTMQVDEHARPQTTLEQLQK[+42]LPSVFK_	GKQTMQVDEHARPQTTLEQLQKLPSVFK
Q8BWT1	Acaa2	_ALDLDPSK[+42]TNVSGGAIALGHPLGGSGSR_	ALDLDPSKTNVSGGAIALGHPLGGSGSR
Q8BWT1	Acaa2	_PQTTLEQLQK[+42]LPSVFK_	PQTTLEQLQKLPSVFK
Q8BWT1	Acaa2	_LPMGMTAENLAAK[+42]YNISREDC[+57]DR_	LPMGMTAENLAAKYNISREDCDR
Q8BWT1	Acaa2	_WKAANEAGYFNEEMAPIEVK[+42]TKK_	WKAANEAGYFNEEMAPIEVKTKK
Q8BWT1	Acaa2	_W[+161]KAAN[+1]EAGYFNEEMAPIEVK[+42]TKK_	WKAANEAGYFNEEMAPIEVKTKK
Q8BWT1	Acaa2	_W[+161]KAAN[+1]EAGYFNEEMAPIEVKTK[+42]K_	WKAANEAGYFNEEMAPIEVKTKK
Q8BWT1	Acaa2	_W[+161]KAAN[+1]EAGYFNEEMAPIEVKTKK[+42]_	WKAANEAGYFNEEMAPIEVKTKK
Q8BWT1	Acaa2	_[+57]WKAANEAGYFNEEMAPIEVKTKK[+42]_	WKAANEAGYFNEEMAPIEVKTKK
Q8BWT1	Acaa2	_[+57]WKAANEAGYFNEEMAPIEVK[+42]TKK_	WKAANEAGYFNEEMAPIEVKTKK
Q8BWT1	Acaa2	_[+57]WKAANEAGYFNEEMAPIEVKTK[+42]K_	WKAANEAGYFNEEMAPIEVKTKK
Q8BYL4	Yars2	_LVHGQEGLDSAK[+42]R_	LVHGQEGLDSAKR
B6CI26;Q8BZ09	Slc25a21	_AVK[+42]FSTFELYK_	AVKFSTFELYK
Q8C196	Cps1	_GTTITS[+80]VLPK[+42]PALVASR_	GTTITSVLPKPALVASR
Q8C196	Cps1	_TAHIVLEDGTK[+42]MK_	TAHIVLEDGTKMK
Q8C196	Cps1	_TAHIVLEDGTK[+42]M[+16]K_	TAHIVLEDGTKMK
Q8C196	Cps1	_TAHIVLEDGTKM[+16]K[+42]_	TAHIVLEDGTKMK
Q8C196	Cps1	_EW[+4]PANLDLK[+42]K_	EWPANLDLKK
Q8C196	Cps1	_[-18]EWPANLDLK[+42]K_	EWPANLDLKK
Q8C196	Cps1	_EWPANLDLK[+42]K_	EWPANLDLKK
Q8C196	Cps1	_VSQEHPVVLTK[+42]FVEGAR_	VSQEHPVVLTKFVEGAR
Q8C196	Cps1	_EVEMDAVGK[+42]EGR_	EVEMDAVGKEGR
Q8C196	Cps1	_EVEM[+16]DAVGK[+42]EGR_	EVEMDAVGKEGR
Q8C196	Cps1	_SLGQWLQE[+22]EK[+42]VPAIYGVDTR_	SLGQWLQEEKVPAIYGVDTR
Q8C196	Cps1	_SLGQWLQEE[+22]K[+42]VPAIYGVDTR_	SLGQWLQEEKVPAIYGVDTR
Q8C196	Cps1	_[+57]SLGQWLQEEK[+42]VPAIYGVDTR_	SLGQWLQEEKVPAIYGVDTR
Q8C196	Cps1	_SLGQWLQEEK[+42]VPAIYGVDTR_	SLGQWLQEEKVPAIYGVDTR
Q8C196	Cps1	_SLGQWLQEEK[+42]VPAIYGVDT[+42]R[-42]_	SLGQWLQEEKVPAIYGVDTR
Q8C196	Cps1	_SLGQW[+32]LQEEK[+42]VPAIYGVDTR_	SLGQWLQEEKVPAIYGVDTR
Q8C196	Cps1	_MRDILNMDK[+42]TLK_	MRDILNMDKTLK
Q8C196	Cps1	_M[+16]RDILNMDKTLK[+42]_	MRDILNMDKTLK
Q8C196	Cps1	_M[+16]RDILNMDK[+42]TLK_	MRDILNMDKTLK
Q8C196	Cps1	_[+57]MRDILNMDK[+42]TLK_	MRDILNMDKTLK
Q8C196	Cps1	_MRDILNM[+16]DK[+42]TLK_	MRDILNMDKTLK
Q8C196	Cps1	_AERPDGLILGMGGQT[+57]ALNC[+57]GVELFK[+42]R_	AERPDGLILGMGGQTALNCGVELFKR
Q8C196	Cps1	_AERPDGLILGM[+16]GGQTALNC[+57]GVELFK[+42]R_	AERPDGLILGMGGQTALNCGVELFKR
Q8C196	Cps1	_AERPDGLILGMGGQTALNC[+57]GVELFK[+42]R_	AERPDGLILGMGGQTALNCGVELFKR
Q8C196	Cps1	_EWPANLDLKK[+42]ELSEPSSTR_	EWPANLDLKKELSEPSSTR
Q8C196	Cps1	_IGSSMK[+42]SVGEVMAIGR_	IGSSMKSVGEVMAIGR
Q8C196	Cps1	_VMIGESIDEK[+42]R_	VMIGESIDEKR
Q8C196	Cps1	_VM[+16]IGESIDEK[+42]R_	VMIGESIDEKR
Q8C196	Cps1	_VM[-48]IGESIDEK[+42]R_	VMIGESIDEKR
Q8C196	Cps1	_[+57]VMIGESIDEK[+42]R_	VMIGESIDEKR
Q8C196	Cps1	_QISK[+42]C[+57]LGLTEAQTR_	QISKCLGLTEAQTR
Q8C196	Cps1	_[-17]QISK[+42]C[+57]LGLTEAQTR_	QISKCLGLTEAQTR
Q8C196	Cps1	_IYAIAK[+42]ALENNMSLDEIVR_	IYAIAKALENNMSLDEIVR
Q8C196	Cps1	_IYAIAK[+42]ALE[+57]NNMSLDEIVR_	IYAIAKALENNMSLDEIVR
Q8C196	Cps1	_IYAIAK[+42]ALENNM[+16]SLDEIVR_	IYAIAKALENNMSLDEIVR
Q8C196	Cps1	_DELGLNK[+42]YMESDGIK_	DELGLNKYMESDGIK
Q8C196	Cps1	_DELGLNK[+42]YM[+16]ESDGIK_	DELGLNKYMESDGIK
Q8C196	Cps1	_DILNMDK[+42]TLK_	DILNMDKTLK
Q8C196	Cps1	_DILNM[+16]DK[+42]TLK_	DILNMDKTLK
Q8C196	Cps1	_QLFSDK[+42]LNEINEK_	QLFSDKLNEINEK
Q8C196	Cps1	_[-17]QLFSDK[+42]LNEINEK_	QLFSDKLNEINEK
Q8C196	Cps1	_AMKEENVK[+42]TVLMNPNIASVQTNEVGLK_	AMKEENVKTVLMNPNIASVQTNEVGLK
Q8C196	Cps1	_AM[+16]KEENVK[+42]TVLMNPNIASVQTNEVGLK_	AMKEENVKTVLMNPNIASVQTNEVGLK
Q8C196	Cps1	_ILESDRK[+42]EPLFGISTGN[+1]IITGLAAGAK_	ILESDRKEPLFGISTGNIITGLAAGAK
Q8C196	Cps1	_ILESDRK[+42]EPLFGISTGNIITGLAAGAK_	ILESDRKEPLFGISTGNIITGLAAGAK
Q8C196	Cps1	_IALGIPLPEIK[+42]NVVSGK_	IALGIPLPEIKNVVSGK
Q8C196	Cps1	_KILESDRK[+42]EPLFGISTGNIITGLAAGAK_	KILESDRKEPLFGISTGNIITGLAAGAK
Q8C196	Cps1	_GVLK[+42]EYGVK_	GVLKEYGVK
Q8C196	Cps1	_LFAEAVQK[+42]SR_	LFAEAVQKSR
Q8C196	Cps1	_EIGFSDK[+42]QISK_	EIGFSDKQISK
Q8C196	Cps1	_ILDIYHQEAC[+57]NGC[+57]IISVGGQIPNNLAVPLYK[+42]NGVK_	ILDIYHQEACNGCIISVGGQIPNNLAVPLYKNGVK
Q8C196	Cps1	_LTSIDK[+42]W[+32]FLYK_	LTSIDKWFLYK
Q8C196	Cps1	_LTSIDK[+42]WFLYK_	LTSIDKWFLYK
Q8C196	Cps1	_AMLSTGFK[+42]IPQK_	AMLSTGFKIPQK
Q8C196	Cps1	_GQILT[+57]MANPIIGNGGAPDTTARDELGLNK[+42]YMESDGIK_	GQILTMANPIIGNGGAPDTTARDELGLNKYMESDGIK
Q8C196	Cps1	_GQILTM[+16]AN[+1]PIIGNGGAPDTTARDELGLNK[+42]YMESDGIK_	GQILTMANPIIGNGGAPDTTARDELGLNKYMESDGIK
Q8C196	Cps1	_GQILTM[+16]ANPIIGN[+1]GGAPDTTARDELGLNK[+42]YMESDGIK_	GQILTMANPIIGNGGAPDTTARDELGLNKYMESDGIK
Q8C196	Cps1	_GQILTM[+16]ANPIIGNGGAPDTTARDELGLNK[+42]YMESDGIK_	GQILTMANPIIGNGGAPDTTARDELGLNKYMESDGIK
Q8C196	Cps1	_GQILTM[+16]ANPIIGNGGAPDTTARDELGLNK[+42]YM[+16]ESDGIK_	GQILTMANPIIGNGGAPDTTARDELGLNKYMESDGIK
Q8C196	Cps1	_GQILTMANPIIGNGGAPDTTARDELGLNK[+42]YM[+16]ESDGIK_	GQILTMANPIIGNGGAPDTTARDELGLNKYMESDGIK
Q8C196	Cps1	_LPMNKEWPANLDLKK[+42]_	LPMNKEWPANLDLKK
Q8C196	Cps1	_LPMNKEWPANLDLK[+42]K_	LPMNKEWPANLDLKK
Q8C196	Cps1	_EPLFGISTGNIITGLAAGAK[+42]SYK_	EPLFGISTGNIITGLAAGAKSYK
Q8C196	Cps1	_AK[+42]TAHIVLEDGTK[+42]MK_	AKTAHIVLEDGTKMK
Q8C196	Cps1	_AK[+42]TAHIVLEDGTK[+100]MK_	AKTAHIVLEDGTKMK
Q8C196	Cps1	_AK[+100]TAHIVLEDGTK[+42]MK_	AKTAHIVLEDGTKMK
Q8C196	Cps1	_AKTAHIVLEDGTKMK[+42]_	AKTAHIVLEDGTKMK
Q8C196	Cps1	_AKTAHIVLEDGTK[+42]MK_	AKTAHIVLEDGTKMK
Q8C196	Cps1	_IAPSFAVESME[+57]DALK[+42]AADTIGYPVMIR_	IAPSFAVESMEDALKAADTIGYPVMIR
Q8C196	Cps1	_IAPSFAVE[+57]SMEDALK[+42]AADTIGYPVMIR_	IAPSFAVESMEDALKAADTIGYPVMIR
Q8C196	Cps1	_QNLIAEVSTK[+42]DVK_	QNLIAEVSTKDVK
Q8C196	Cps1	_TVDSK[+42]SLFHYR_	TVDSKSLFHYR
Q8C196	Cps1	_AKEIGFSDK[+42]QISK_	AKEIGFSDKQISK
Q8C196	Cps1	_TFEESFQK[+42]ALR_	TFEESFQKALR
Q8C196	Cps1	_TFEESFQ[+1]K[+42]ALR_	TFEESFQKALR
Q8C196	Cps1	_K[+42]IAKAFAISGPFNVQFLVK_	KIAKAFAISGPFNVQFLVK
Q8C196	Cps1	_KIAK[+42]AFAISGPFNVQFLVK_	KIAKAFAISGPFNVQFLVK
Q8C196	Cps1	_VISHAISEHVEDAGVHSGDATLMLPTQTISQGAIEK[+42]VK_	VISHAISEHVEDAGVHSGDATLMLPTQTISQGAIEKVK
Q8C196	Cps1	_VISHAISEHVEDAGVHSGD[+57]ATLMLPTQTISQGAIEK[+42]VK_	VISHAISEHVEDAGVHSGDATLMLPTQTISQGAIEKVK
Q8C196	Cps1	_SYK[+42]MSMANR_	SYKMSMANR
Q8C196	Cps1	_KEPLFGISTGNIITGLAAGAK[+42]SYK_	KEPLFGISTGNIITGLAAGAKSYK
Q8C196	Cps1	_VVAVDC[+57]GIK[+42]NNVIR_	VVAVDCGIKNNVIR
Q8C196	Cps1	_GAEVHLVPWNHDFTQME[+57]YDGLLIAGGPGNPALAQPLIQNVKK[+42]_	GAEVHLVPWNHDFTQMEYDGLLIAGGPGNPALAQPLIQNVKK
Q8C196	Cps1	_GAEVHLVPWNHDFTQME[+57]YDGLLIAGGPGNPALAQPLIQNVK[+42]K_	GAEVHLVPWNHDFTQMEYDGLLIAGGPGNPALAQPLIQNVKK
Q8C196	Cps1	_ILESDRKEPLFGISTGNIITGLAAGAK[+42]SYK_	ILESDRKEPLFGISTGNIITGLAAGAKSYK
Q8C196	Cps1	_IEFEGQSVDFVDPNKQNLIAEVSTK[+42]DVK_	IEFEGQSVDFVDPNKQNLIAEVSTKDVK
Q8C196	Cps1	_VM[+16]IGESIDEK[+42]RLPTLEQPIIPSDYVAIK_	VMIGESIDEKRLPTLEQPIIPSDYVAIK
Q8C196	Cps1	_VMIGESIDEK[+42]RLPTLEQPIIPSDYVAIK_	VMIGESIDEKRLPTLEQPIIPSDYVAIK
Q8C196	Cps1	_RGAEVHLVPWNHDFTQM[+16]EYDGLLIAGGPGNPALAQPLIQNVK[+42]K_	RGAEVHLVPWNHDFTQMEYDGLLIAGGPGNPALAQPLIQNVKK
Q8C196	Cps1	_RGAEVHLVPWNHDFTQM[+16]EYDGLLIAGGPGNPALAQPLIQNVKK[+42]_	RGAEVHLVPWNHDFTQMEYDGLLIAGGPGNPALAQPLIQNVKK
Q8C196	Cps1	_RGAEVHLVPWNHDFTQME[+57]YDGLLIAGGPGNPALAQPLIQNVK[+42]K_	RGAEVHLVPWNHDFTQMEYDGLLIAGGPGNPALAQPLIQNVKK
Q8C196	Cps1	_RGAEVHLVPWNHDFTQME[+57]YDGLLIAGGPGNPALAQPLIQNVKK[+42]_	RGAEVHLVPWNHDFTQMEYDGLLIAGGPGNPALAQPLIQNVKK
Q8C196	Cps1	_KILESDRKEPLFGISTGNIITGLAAGAK[+42]SYK_	KILESDRKEPLFGISTGNIITGLAAGAKSYK
Q8C196	Cps1	_IIRDK[+42]GTMLGK_	IIRDKGTMLGK
Q8C196	Cps1	_LNEINEK[+42]IAPSFAVESMEDALK_	LNEINEKIAPSFAVESMEDALK
Q8C196	Cps1	_WFLYK[+42]MR_	WFLYKMR
Q8C196	Cps1	_SIFSAVLDELK[+42]VAQAPWK_	SIFSAVLDELKVAQAPWK
Q8C5H8;Q8C5H8-3;Q8C5H8-4;Z4YK42	Nadk2	_VVVVAK[+42]TTR_	VVVVAKTTR
Q8C5H8;Q8C5H8-3;Q8C5H8-4;Z4YK42	Nadk2	_C[+57]FSSK[+42]VC[+57]VR_	CFSSKVCVR
Q8C7H1	Mmaa	_AADLLLK[+42]AFK_	AADLLLKAFK
Q8CAK1	Iba57	_GQLGDLQDYHK[+42]YR_	GQLGDLQDYHKYR
E9Q800;Q8CAQ8;Q8CAQ8-2;Q8CAQ8-3;Q8CAQ8-5	Immt	_ATEK[+42]QHIELALEK_	ATEKQHIELALEK
Q8CC88	Vwa8	_EVTIK[+42]VPAGTR_	EVTIKVPAGTR
E9PX89;E9Q705;Q8CEI1	Bola3	_IESEEFK[+42]EKR_	IESEEFKEKR
E9PX89;E9Q705;Q8CEI1	Bola3	_IESEEFK[+42]EK_	IESEEFKEK
Q8CFA2	Amt	_NVAMGYVPFK[+42]YSR_	NVAMGYVPFKYSR
Q8CFA2	Amt	_AHSPILNTEGTVIGTVTSGC[+57]PSPSLK[+42]K_	AHSPILNTEGTVIGTVTSGCPSPSLKK
Q8CFA2	Amt	_AHSPILNTEGTVIGTVTSGC[+57]PSPSLKK[+42]_	AHSPILNTEGTVIGTVTSGCPSPSLKK
Q8CGK3	Lonp1	_QLEVEPEGLEPEAEK[+42]QK_	QLEVEPEGLEPEAEKQK
Q8CGK3	Lonp1	_QLEVEPEGLEPEAEKQK[+42]_	QLEVEPEGLEPEAEKQK
Q8CHT0	Aldh4a1	_VAK[+42]FC[+57]YADK_	VAKFCYADK
Q8CHT0	Aldh4a1	_SLWPQIK[+42]GR_	SLWPQIKGR
Q8CHT0	Aldh4a1	_FC[+57]YADK[+42]ALLNR_	FCYADKALLNR
Q8CHT0	Aldh4a1	_[+57]FC[+57]YADK[+42]ALLNR_	FCYADKALLNR
Q8CHT0	Aldh4a1	_AQVFLK[+42]AADMLSGPR_	AQVFLKAADMLSGPR
Q8CHT0	Aldh4a1	_KEWDLK[+42]PMADR_	KEWDLKPMADR
Q8CHT0	Aldh4a1	_DALQK[+42]ALK_	DALQKALK
Q8CHT0	Aldh4a1	_NAAGNFYINDK[+42]STGSVVGQQPFGGAR_	NAAGNFYINDKSTGSVVGQQPFGGAR
Q8CHT0	Aldh4a1	_IKK[+42]WLEHAR_	IKKWLEHAR
Q8CHT0	Aldh4a1	_VTNEPILAFSQGSPERDALQK[+42]ALK_	VTNEPILAFSQGSPERDALQKALK
Q8CHT0	Aldh4a1	_HTSSLK[+42]VTNEPILAFSQGSPER_	HTSSLKVTNEPILAFSQGSPER
Q8CHT0	Aldh4a1	_ASGTNDK[+42]PGGPHYILR_	ASGTNDKPGGPHYILR
Q8JZN5	Acad9	_ATLSEDKK[+42]YFILNGSK_	ATLSEDKKYFILNGSK
H3BKJ1;Q8JZN7	Gm20683;Rhot2	_TFVHC[+57]ATIYK[+42]R_	TFVHCATIYKR
Q8JZU2	Slc25a1	_NTLDC[+57]GLK[+42]ILK_	NTLDCGLKILK
Q8JZU2	Slc25a1	_GTYQGLTATVLK[+42]QGSNQAIR_	GTYQGLTATVLKQGSNQAIR
Q8JZU2	Slc25a1	_FIHDQTSSNPK[+42]YR_	FIHDQTSSNPKYR
Q8JZU2	Slc25a1	_VK[+42]FIHDQTSSNPK_	VKFIHDQTSSNPK
Q8K0D5	Gfm1	_ETIVAPVPFDFTHK[+42]K_	ETIVAPVPFDFTHKK
Q8K0D5	Gfm1	_ETIVAPVPFDFTHKK[+42]_	ETIVAPVPFDFTHKK
Q8K0Z7	Taco1	_STIESALK[+42]TEK_	STIESALKTEK
Q8K0Z7	Taco1	_C[+57]HLDIK[+42]YILNK_	CHLDIKYILNK
Q8K1C0;Q8K1C0-2;Q8K1C0-3	Angel2	_KENTAQGPGAEVALVGGLK[+42]LLAR_	KENTAQGPGAEVALVGGLKLLAR
Q8K1R3	Pnpt1	_IFTPSAEIVK[+42]YTK_	IFTPSAEIVKYTK
Q8K1R3	Pnpt1	_TNPEK[+42]GEIEDYR_	TNPEKGEIEDYR
Q8K1R3	Pnpt1	_VGVK[+42]YTQQIIQGIQQLVK_	VGVKYTQQIIQGIQQLVK
F6SFF5;Q8K1Z0	Coq9	_LVQLGQAEK[+42]R_	LVQLGQAEKR
Q8K2B3	Sdha	_AFGGQSLK[+42]FGK_	AFGGQSLKFGK
Q8K2B3	Sdha	_[+57]AFGGQSLK[+42]FGK_	AFGGQSLKFGK
Q8K2B3	Sdha	_ISQLYGDLK[+42]HLK_	ISQLYGDLKHLK
Q8K2B3	Sdha	_ISQLYGDLK[+42]HLK[+57]_	ISQLYGDLKHLK
Q8K2B3	Sdha	_HTLSYVDIK[+42]TGK_	HTLSYVDIKTGK
Q8K2B3	Sdha	_AC[+57]ALSIAESC[+57]RPGDK[+42]VPSIK_	ACALSIAESCRPGDKVPSIK
Q8K2B3	Sdha	_ANAGEESVMNLDK[+42]LR_	ANAGEESVMNLDKLR
Q8K2B3	Sdha	_VRVDEYDYSK[+42]PIQGQQK_	VRVDEYDYSKPIQGQQK
Q8K2B3	Sdha	_VTLEYRPVIDK[+42]TLNEADC[+57]ATVPPAIR_	VTLEYRPVIDKTLNEADCATVPPAIR
Q8K2B3	Sdha	_VTLEYRPVIDK[+42]TLN[+1]EADC[+57]ATVPPAIR_	VTLEYRPVIDKTLNEADCATVPPAIR
Q8K2B3	Sdha	_LNMQK[+42]SMQNHAAVFR_	LNMQKSMQNHAAVFR
Q8K2B3	Sdha	_KHTLSYVDIK[+42]TGK_	KHTLSYVDIKTGK
Q8K2B3	Sdha	_VDEYDYSK[+42]PIQGQQK_	VDEYDYSKPIQGQQK
Q8K2B3	Sdha	_GQVLK[+42]HVNGQDQIVPGLYAC[+57]GEAAC[+57]ASVHGANR_	GQVLKHVNGQDQIVPGLYACGEAACASVHGANR
Q8K2B3	Sdha	_YAPVAK[+42]DLASR_	YAPVAKDLASR
Q8K370	Acad10	_FADGPDEVHQLTVAK[+42]MELK_	FADGPDEVHQLTVAKMELK
Q8K370	Acad10	_QVQTWTK[+42]QYR_	QVQTWTKQYR
Q8K370	Acad10	_WSPSPLIEDLKEK[+42]AK_	WSPSPLIEDLKEKAK
Q8K370	Acad10	_WSPSPLIEDLKEKAK[+42]_	WSPSPLIEDLKEKAK
Q8K3J1	Ndufs8	_EQESEVDMK[+42]SATDNAAR_	EQESEVDMKSATDNAAR
Q8K411;Q8K411-2;Q8K411-3	Pitrm1	_TVPYADPDHASLK[+42]ILAR_	TVPYADPDHASLKILAR
Q8K411;Q8K411-2;Q8K411-3	Pitrm1	_IKK[+42]YLLNC[+57]DNMR_	IKKYLLNCDNMR
Q8K411;Q8K411-2;Q8K411-3	Pitrm1	_IK[+42]KYLLNC[+57]DNMR_	IKKYLLNCDNMR
Q8K411;Q8K411-2;Q8K411-3	Pitrm1	_SGK[+42]FTQQDIDEAK_	SGKFTQQDIDEAK
Q8K411;Q8K411-2;Q8K411-3	Pitrm1	_LEQSTAVPAQPHWDK[+42]PR_	LEQSTAVPAQPHWDKPR
Q8K411;Q8K411-2;Q8K411-3	Pitrm1	_GGAYGGGAK[+42]LTHSGIFTLYSYR_	GGAYGGGAKLTHSGIFTLYSYR
Q8K411;Q8K411-2;Q8K411-3	Pitrm1	_STHGLAILGPENSK[+42]IAK_	STHGLAILGPENSKIAK
Q8K4F5	Abhd11	_TNFNSLAK[+42]AMVQR_	TNFNSLAKAMVQR
Q8K4F5	Abhd11	_AVEIPEK[+42]VPHSQAR_	AVEIPEKVPHSQAR
Q8K4F5	Abhd11	_KLADK[+42]QLSSVVK_	KLADKQLSSVVK
Q8K4F5	Abhd11	_LADK[+42]QLSSVVK_	LADKQLSSVVK
Q8QZS1	Hibch	_AVLIDK[+42]DQTPK_	AVLIDKDQTPK
Q8QZS1	Hibch	_AVLIDK[+42]DQ[+1]TPK_	AVLIDKDQTPK
Q8QZS1	Hibch	_VINK[+42]MSPTSLK_	VINKMSPTSLK
Q8QZS1	Hibch	_VINK[+42]M[+16]SPTSLK_	VINKMSPTSLK
Q8QZS1	Hibch	_AGIATHFVDSEK[+42]LR_	AGIATHFVDSEKLR
Q8QZS1	Hibch	_GC[+57]GGVITLNRPK[+42]FLNALSLNMIR_	GCGGVITLNRPKFLNALSLNMIR
Q8QZS1	Hibch	_GC[+57]GGVITLNRPK[+42]FLNALSLNM[+16]IR_	GCGGVITLNRPKFLNALSLNMIR
Q8QZS1	Hibch	_QDGSPFAIEQMK[+42]VINK_	QDGSPFAIEQMKVINK
Q8QZS1	Hibch	_AVLIDKDQTPK[+42]WKPANLK_	AVLIDKDQTPKWKPANLK
Q8QZS1	Hibch	_AVLIDKDQTPK[+42]WKPANLKDVTDEDLNSYFK_	AVLIDKDQTPKWKPANLKDVTDEDLNSYFK
Q8QZS1	Hibch	_AVLIDKDQTPKWK[+42]PANLKDVTDEDLNSYFK_	AVLIDKDQTPKWKPANLKDVTDEDLNSYFK
Q8QZS1	Hibch	_AFC[+57]AGGDIK[+42]ALSEAK_	AFCAGGDIKALSEAK
Q8QZS1	Hibch	_RGC[+57]GGVITLNRPK[+42]FLNALSLNMIR_	RGCGGVITLNRPKFLNALSLNMIR
Q8QZS1	Hibch	_SLGSSDLK[+42]F_	SLGSSDLKF
Q8QZT1	Acat1	_GATPYGGVK[+42]LEDLIVK_	GATPYGGVKLEDLIVK
Q8QZT1	Acat1	_[+57]GATPYGGVK[+42]LEDLIVK_	GATPYGGVKLEDLIVK
Q8QZT1	Acat1	_VLK[+42]YAGLK_	VLKYAGLK
Q8QZT1	Acat1	_GKPDVVVKEDEEYK[+42]R_	GKPDVVVKEDEEYKR
Q8QZT1	Acat1	_SKEAWDAGK[+42]FASEITPITISVK_	SKEAWDAGKFASEITPITISVK
Q8QZT1	Acat1	_[+57]SKEAWDAGK[+42]FASEITPITISVK_	SKEAWDAGKFASEITPITISVK
Q8QZT1	Acat1	_SKEAW[+32]DAGK[+42]FASEITPITISVK_	SKEAWDAGKFASEITPITISVK
Q8QZT1	Acat1	_VDFSK[+42]VPK_	VDFSKVPK
Q8QZT1	Acat1	_DGLTDVYNK[+42]IHMGNC[+57]AENTAK_	DGLTDVYNKIHMGNCAENTAK
Q8QZT1	Acat1	_DGLTDVYNK[+42]IHM[+16]GNC[+57]AENTAK_	DGLTDVYNKIHMGNCAENTAK
Q8QZT1	Acat1	_GATPYGGVK[+42]LEDLIVKDGLTDVYNK_	GATPYGGVKLEDLIVKDGLTDVYNK
Q8QZT1	Acat1	_GATPYGGVKLEDLIVK[+42]DGLTDVYNK_	GATPYGGVKLEDLIVKDGLTDVYNK
Q8QZT1	Acat1	_LNVK[+42]PLAR_	LNVKPLAR
Q8QZT1	Acat1	_LGTAAIQGAIEK[+42]AGIPKEEVK_	LGTAAIQGAIEKAGIPKEEVK
Q8QZT1	Acat1	_IHMGNC[+57]AENTAK[+42]K_	IHMGNCAENTAKK
Q8QZT1	Acat1	_DGLTDVYNK[+42]IHMGNC[+57]AENTAKK_	DGLTDVYNKIHMGNCAENTAKK
Q8QZT1	Acat1	_VDFSKVPK[+42]LK_	VDFSKVPKLK
Q8QZT1	Acat1	_VDFSK[+42]VPK[+42]LK_	VDFSKVPKLK
Q8QZT1	Acat1	_RVDFSK[+42]VPK_	RVDFSKVPK
Q8QZT1	Acat1	_LEDLIVKDGLTDVYNK[+42]IHMGNC[+57]AENTAK_	LEDLIVKDGLTDVYNKIHMGNCAENTAK
Q8QZT1	Acat1	_LEDLIVKDGLTDVYN[+1]K[+42]IHMGNC[+57]AENTAK_	LEDLIVKDGLTDVYNKIHMGNCAENTAK
Q8QZT1	Acat1	_LEDLIVKDGLTDVYNK[+42]IHM[+16]GNC[+57]AENTAK_	LEDLIVKDGLTDVYNKIHMGNCAENTAK
Q8QZT1	Acat1	_FASEITPITISVK[+42]GKPDVVVKEDEEYKR_	FASEITPITISVKGKPDVVVKEDEEYKR
Q8QZT1	Acat1	_LGTAAIQGAIEK[+42]AGIPK_	LGTAAIQGAIEKAGIPK
Q8QZT1	Acat1	_EAWDAGK[+42]FASEITPITISVK_	EAWDAGKFASEITPITISVK
Q8QZT1	Acat1	_EAW[+32]DAGK[+42]FASEITPITISVK_	EAWDAGKFASEITPITISVK
Q8QZT1	Acat1	_LGTAAIQGAIEKAGIPKEEVK[+42]EVYMGNVIQGGEGQAPTR_	LGTAAIQGAIEKAGIPKEEVKEVYMGNVIQGGEGQAPTR
Q8QZT1	Acat1	_LGTAAIQGAIEK[+42]AGIPKEEVKEVYMGNVIQGGEGQAPTR_	LGTAAIQGAIEKAGIPKEEVKEVYMGNVIQGGEGQAPTR
Q8QZT1	Acat1	_LGTAAIQGAIEKAGIPK[+42]EEVKEVYMGNVIQGGEGQAPTR_	LGTAAIQGAIEKAGIPKEEVKEVYMGNVIQGGEGQAPTR
Q8QZT1	Acat1	_FASEITPITISVK[+42]GKPDVVVK_	FASEITPITISVKGKPDVVVK
Q8QZT1	Acat1	_LEDLIVK[+42]DGLTDVYNK_	LEDLIVKDGLTDVYNK
Q8QZT1	Acat1	_FASEITPITISVK[+42]GKPDVVVKEDEEYK_	FASEITPITISVKGKPDVVVKEDEEYK
Q8QZT1	Acat1	_FASEITPITISVK[+42]GKPDVVVKEDEEYKRVDFSK_	FASEITPITISVKGKPDVVVKEDEEYKRVDFSK
Q8QZT1	Acat1	_TPIGSFLGSLASQPATK[+42]LGTAAIQGAIEK_	TPIGSFLGSLASQPATKLGTAAIQGAIEK
A0A0R4J1H2;Q8QZY2	Glyctk	_QMLTK[+42]LLAAR_	QMLTKLLAAR
A0A0R4J1H2;Q8QZY2	Glyctk	_[-17]QMLTK[+42]LLAAR_	QMLTKLLAAR
A0A0R4J1H2;Q8QZY2	Glyctk	_SVK[+42]TVLSR_	SVKTVLSR
Q8R164	Bphl	_HLLPLVQC[+57]PTLIVHGEK[+42]DPLVPR_	HLLPLVQCPTLIVHGEKDPLVPR
Q8R164	Bphl	_DVSK[+42]WSEK_	DVSKWSEK
Q8R164	Bphl	_DAVDLMK[+42]ALQFK_	DAVDLMKALQFK
Q8R164	Bphl	_TDFAPQLQSLNKK[+42]_	TDFAPQLQSLNKK
Q8R164	Bphl	_TDFAPQLQSLNK[+42]K_	TDFAPQLQSLNKK
Q8R164	Bphl	_LHLMPEGK[+42]HNLHLR_	LHLMPEGKHNLHLR
Q8R164	Bphl	_DAKDAVDLMK[+42]ALQFK_	DAKDAVDLMKALQFK
Q8R164	Bphl	_FHADFLLQHVK[+42]GSR_	FHADFLLQHVKGSR
Q8R1S0	Coq6	_LLIGADGHK[+42]SGVR_	LLIGADGHKSGVR
Q8R1S0	Coq6	_ALEK[+42]LSETYSNR_	ALEKLSETYSNR
E9Q4B5;F8WJI3;Q8R3Q6	Ccdc58	_NC[+57]IAQTSAVVK[+42]SLR_	NCIAQTSAVVKSLR
Q8R4N0	Clybl	_AVLYVPGNDEK[+42]K_	AVLYVPGNDEKK
Q8R4N0	Clybl	_AVLYVPGNDEKK[+42]_	AVLYVPGNDEKK
Q8R4N0	Clybl	_RAVLYVPGNDEKK[+42]_	RAVLYVPGNDEKK
Q8R4N0	Clybl	_RAVLYVPGNDEK[+42]K_	RAVLYVPGNDEKK
Q8R4N0	Clybl	_VDC[+57]AVLDC[+57]EDGVAENK[+42]K_	VDCAVLDCEDGVAENKK
Q8R4N0	Clybl	_AVLYVPGNDEK[+42]KIR_	AVLYVPGNDEKKIR
Q8VCH0	Acaa1b	_GC[+57]FHAEIVPVTTTVLNDKGDK[+42]K_	GCFHAEIVPVTTTVLNDKGDKK
Q8VCH0	Acaa1b	_GC[+57]FHAEIVPVTTTVLNDKGDKK[+42]_	GCFHAEIVPVTTTVLNDKGDKK
Q8VCW8	Acsf2	_QFK[+42]TQQYYDILK_	QFKTQQYYDILK
Q8VCW8	Acsf2	_[-17]QFK[+42]TQQYYDILK_	QFKTQQYYDILK
Q8VCW8	Acsf2	_GIVFPK[+42]QFK_	GIVFPKQFK
Q8VCW8	Acsf2	_AIINK[+42]MNMK_	AIINKMNMK
Q8VCW8	Acsf2	_QVC[+57]PELEK[+42]AQPGALK_	QVCPELEKAQPGALK
Q8VCW8	Acsf2	_AQPGALK[+42]SER_	AQPGALKSER
Q8VCW8	Acsf2	_SGETTTAEEIK[+42]AFC[+57]K_	SGETTTAEEIKAFCK
Q8VCW8	Acsf2	_LREQMEQHLK[+42]L_	LREQMEQHLKL
Q8VCW8	Acsf2	_ISHFK[+42]IPR_	ISHFKIPR
Q8VCW8	Acsf2	_HPQVQEAQVVGVK[+42]DER_	HPQVQEAQVVGVKDER
Q8VCW8	Acsf2	_QVC[+57]PELEK[+42]AQPGALKSER_	QVCPELEKAQPGALKSER
Q8VCW8	Acsf2	_EQMEQHLK[+42]L_	EQMEQHLKL
Q8VCW8	Acsf2	_GGENIYPAELEDFFLK[+42]HPQVQEAQVVGVKDER_	GGENIYPAELEDFFLKHPQVQEAQVVGVKDER
Q8VCW8	Acsf2	_LKSGETTTAEEIK[+42]AFC[+57]K_	LKSGETTTAEEIKAFCK
F7CED2;Q8VCZ9	Prodh2	_GAYLDK[+42]ER_	GAYLDKER
Q8VDC0	Lars2	_WWHQQIK[+42]EQASR_	WWHQQIKEQASR
Q8VDC0	Lars2	_NLHPESWTQSNIK[+42]HMR_	NLHPESWTQSNIKHMR
D3YY53;Q8VDK1;Q8VDK1-2	Nit1	_ESNYTKPGGTLEPPVK[+42]TPAGK_	ESNYTKPGGTLEPPVKTPAGK
A7M7Q8;Q3TI14;Q5SXC9;Q8VE22	Mrps23	_EK[+42]PLWYDIYK_	EKPLWYDIYK
A7M7Q8;Q3TI14;Q5SXC9;Q8VE22	Mrps23	_AK[+42]FFATYGSGQK_	AKFFATYGSGQK
E9PZL5;E9Q2B7;E9Q690;E9Q8U8;Q8VE38;Q8VE38-2	Oxnad1	_VC[+57]EITHESPSVK[+42]SLR_	VCEITHESPSVKSLR
G5E902;Q8VEM8	Slc25a3	_MYK[+42]EEGLNAFYK_	MYKEEGLNAFYK
G5E902;Q8VEM8	Slc25a3	_MQVDPQK[+42]YK_	MQVDPQKYK
G5E902;Q8VEM8	Slc25a3	_TVEALYK[+42]FVVPKPR_	TVEALYKFVVPKPR
G5E902;Q8VEM8	Slc25a3	_EK[+42]GSTASQVLQR_	EKGSTASQVLQR
Q91VA0	Acsm1	_ELQHHVK[+42]SVTAPYKYPR_	ELQHHVKSVTAPYKYPR
Q91VA0	Acsm1	_SVTAPYK[+42]YPR_	SVTAPYKYPR
Q91VA0	Acsm1	_FPTLEHC[+57]TTGGESLLPEEYEQWK[+42]QR_	FPTLEHCTTGGESLLPEEYEQWKQR
Q91VA0	Acsm1	_LVVSDHSHEGWLDFC[+57]SLIK[+42]SASPDHTC[+57]IK_	LVVSDHSHEGWLDFCSLIKSASPDHTCIK
Q91VA0	Acsm1	_TGIIFMPGTTQLK[+42]AK_	TGIIFMPGTTQLKAK
Q91VA0	Acsm1	_ELQHHVK[+42]SVTAPYK_	ELQHHVKSVTAPYK
Q91VA0	Acsm1	_MVLQQK[+42]TSNLR_	MVLQQKTSNLR
Q91VA0	Acsm1	_AFIVLNPEFLSHDQEQLIK[+42]ELQHHVK_	AFIVLNPEFLSHDQEQLIKELQHHVK
Q91VA0	Acsm1	_IGPVEVENALAEHPAVAESAVVSSPDK[+42]DRGEVVK_	IGPVEVENALAEHPAVAESAVVSSPDKDRGEVVK
Q91VA0	Acsm1	_SK[+42]MKDPMAIFFTSGTTGYPK_	SKMKDPMAIFFTSGTTGYPK
Q91VA0	Acsm1	_AIVTTASLVPEVESVASEC[+57]PDLK[+42]TK_	AIVTTASLVPEVESVASECPDLKTK
Q91VD9	Ndufs1	_MC[+57]LVEIEK[+42]APK_	MCLVEIEKAPK
Q91VD9	Ndufs1	_HSFC[+57]EVLK[+42]DAK_	HSFCEVLKDAK
Q91VD9	Ndufs1	_NEK[+42]GLLTYTSWEDALSR_	NEKGLLTYTSWEDALSR
D3Z636;Q91VM9	Ppa2	_MEIATEEPLNPIKQDIK[+42]NGK_	MEIATEEPLNPIKQDIKNGK
D3Z636;Q91VM9	Ppa2	_K[+42]FKPGYLEATLNWFR_	KFKPGYLEATLNWFR
D3Z636;Q91VM9	Ppa2	_IIAINVNDPEAEK[+42]FHDIDDVKK_	IIAINVNDPEAEKFHDIDDVKK
A2AKU9;Q8C2Q8;Q91VR2	Atp5c1	_THSDQFLVSFK[+42]DVGR_	THSDQFLVSFKDVGR
A2AKU9;Q8C2Q8;Q91VR2	Atp5c1	_MVAAAK[+42]YAR_	MVAAAKYAR
A2AKU9;Q8C2Q8;Q91VR2	Atp5c1	_SMK[+42]MVAAAK_	SMKMVAAAK
E9QJW0;Q91VS7	Mgst1	_FVRTDEK[+42]VER_	FVRTDEKVER
Q91W43	Gldc	_GLLGSSFK[+42]R_	GLLGSSFKR
Q91W43	Gldc	_SAHGTNPASAHMAGMK[+42]IQPVEVDR_	SAHGTNPASAHMAGMKIQPVEVDR
Q91W43	Gldc	_GYVAHEFILDTRPFK[+42]K_	GYVAHEFILDTRPFKK
D3YXT0;Q91WD5	Ndufs2	_ETAHWKPPPWNDVDILK[+42]EK_	ETAHWKPPPWNDVDILKEK
D3YXT0;Q91WD5	Ndufs2	_ETAHWK[+42]PPPWNDVDILK_	ETAHWKPPPWNDVDILK
Q91WK1	Spryd4	_WHSMLANEK[+42]APIK_	WHSMLANEKAPIK
Q91WS0	Cisd1	_HNEETGDNVGPLIIK[+42]K_	HNEETGDNVGPLIIKK
Q91WS0	Cisd1	_HNEETGDNVGPLIIKK[+42]_	HNEETGDNVGPLIIKK
Q91WS0	Cisd1	_VVHAFDMEDLGDK[+42]AVYC[+57]R_	VVHAFDMEDLGDKAVYCR
Q91WS0	Cisd1	_HNEETGDNVGPLIIK[+42]KK_	HNEETGDNVGPLIIKKK
Q91X34	Baat	_WYVAPGVK[+42]R_	WYVAPGVKR
Q91X34	Baat	_DEK[+42]GNLFSSQAFYR_	DEKGNLFSSQAFYR
Q91XE0	Glyat	_GYPVYSHTEK[+42]SNIAMQK_	GYPVYSHTEKSNIAMQK
Q91XE0	Glyat	_GYPVYSHTEK[+42]SNIAM[+16]QK_	GYPVYSHTEKSNIAMQK
Q91XE0	Glyat	_IVPLQGAQMLQMLEK[+42]SLRK_	IVPLQGAQMLQMLEKSLRK
Q91XE0	Glyat	_IVPLQGAQMLQMLEKSLRK[+42]_	IVPLQGAQMLQMLEKSLRK
Q91XE0	Glyat	_IVPLQGAQMLQM[+16]LEK[+42]SLRK_	IVPLQGAQMLQMLEKSLRK
Q91XE0	Glyat	_HSENILYVSSETIK[+42]K_	HSENILYVSSETIKK
Q91XE0	Glyat	_AIDQDK[+42]FK_	AIDQDKFK
Q91XE0	Glyat	_LQGLVSFVVHSQDQIMTK[+42]R_	LQGLVSFVVHSQDQIMTKR
Q91XE0	Glyat	_TIQNLASIQSFQIK[+42]HSENILYVSSETIKK_	TIQNLASIQSFQIKHSENILYVSSETIKK
Q91XE0	Glyat	_IVPLQGAQM[+16]LQMLEK[+42]SLR_	IVPLQGAQMLQMLEKSLR
Q91XE0	Glyat	_[+128]IVPLQGAQMLQMLEK[+42]SLR_	IVPLQGAQMLQMLEKSLR
Q91XE0	Glyat	_IVPLQGAQMLQMLEK[+42]SLR_	IVPLQGAQMLQMLEKSLR
Q91XE0	Glyat	_IVPLQGAQM[+16]LQM[+16]LEK[+42]SLR_	IVPLQGAQMLQMLEKSLR
Q91XE0	Glyat	_[+128]IVPLQGAQMLQM[+16]LEK[+42]SLR_	IVPLQGAQMLQMLEKSLR
Q91XE0	Glyat	_RGYPVYSHTEK[+42]SNIAMQK_	RGYPVYSHTEKSNIAMQK
Q91XE0	Glyat	_AIDQDK[+42]FKLSSLDVVHAALVNK_	AIDQDKFKLSSLDVVHAALVNK
Q91XE0	Glyat	_AIDQDKFK[+42]LSSLDVVHAALVNK_	AIDQDKFKLSSLDVVHAALVNK
Q91XE0	Glyat	_LSSLDVVHAALVNK[+42]FWLFGGNER_	LSSLDVVHAALVNKFWLFGGNER
Q91YP0	L2hgdh	_DLALHQTGHNSGVIHSGIYYK[+42]PESLK_	DLALHQTGHNSGVIHSGIYYKPESLK
D3YUM1;Q91YT0	Ndufv1	_GPDWILGEMK[+42]TSGLR_	GPDWILGEMKTSGLR
D3YUM1;Q91YT0	Ndufv1	_STDIVK[+42]AIAR_	STDIVKAIAR
D3YUM1;Q91YT0	Ndufv1	_TSFGSLK[+42]DEDR_	TSFGSLKDEDR
Q91ZA3	Pcca	_AQAVHPGYGFLSENKEFAK[+42]R_	AQAVHPGYGFLSENKEFAKR
Q91ZA3	Pcca	_TFDK[+42]ILIANR_	TFDKILIANR
Q91ZA3	Pcca	_FMLEK[+42]VPK_	FMLEKVPK
Q91ZA3	Pcca	_AVK[+42]YSSAGTVEFLVDSQK_	AVKYSSAGTVEFLVDSQK
Q91ZA3	Pcca	_VYAEDPYK[+42]SFGLPSIGR_	VYAEDPYKSFGLPSIGR
Q91ZA3	Pcca	_LAAELNK[+42]FMLEK_	LAAELNKFMLEK
Q91ZA3	Pcca	_LLIEK[+42]FIDNPR_	LLIEKFIDNPR
A0A0G2JDJ5;A0A0G2JEA5;A0A0G2JEB3;Q920E5	Fdps;Gm43738;Fdps;Fdps	_LKEVLEYNALGGK[+42]YNR_	LKEVLEYNALGGKYNR
A0A0G2JDJ5;A0A0G2JEA5;A0A0G2JEB3;Q920E5	Fdps;Gm43738;Fdps;Fdps	_VLTEK[+42]ELGHPEIGDAIAR_	VLTEKELGHPEIGDAIAR
Q6PF96;Q921G7	Etfdh	_ELWIIDEK[+42]K_	ELWIIDEKK
Q6PF96;Q921G7	Etfdh	_ELFPDWK[+42]EK_	ELFPDWKEK
Q6PF96;Q921G7	Etfdh	_HHPSIQPTLEGGK[+42]R_	HHPSIQPTLEGGKR
Q6PF96;Q921G7	Etfdh	_SGSLAAESIFK[+42]QLTSENLQSK_	SGSLAAESIFKQLTSENLQSK
Q6PF96;Q921G7	Etfdh	_QSWVWK[+42]ELHAVR_	QSWVWKELHAVR
Q6PF96;Q921G7	Etfdh	_EK[+42]GAPLNTPVTEDR_	EKGAPLNTPVTEDR
Q6PF96;Q921G7	Etfdh	_AAQIGAHTLSGAC[+57]LDPAAFK[+42]ELFPDWKEK_	AAQIGAHTLSGACLDPAAFKELFPDWKEK
Q921H8	Acaa1a	_TITVSQDEGVRPSTTMQGLAK[+42]LKPAFK_	TITVSQDEGVRPSTTMQGLAKLKPAFK
Q921H8	Acaa1a	_TITVSQ[+1]DEGVRPSTTMQGLAK[+42]LKPAFK_	TITVSQDEGVRPSTTMQGLAKLKPAFK
Q921H8	Acaa1a	_QVVTLLNELK[+42]R_	QVVTLLNELKR
Q921H8	Acaa1a	_[-17]QVVTLLNELK[+42]R_	QVVTLLNELKR
Q921H8	Acaa1a	_AEIVPVTTTVLDDKGDK[+42]K_	AEIVPVTTTVLDDKGDKK
Q922B1	Macrod1	_VDLSTSTDWK[+42]EAK_	VDLSTSTDWKEAK
Q922Q1	2018-03-02	_VWIYPIK[+42]SC[+57]K_	VWIYPIKSCK
A0A0R4J0S3;Q924D0	Rtn4ip1	_SGYGATALNMK[+42]R_	SGYGATALNMKR
Q925I1	Atad3	_MYFDK[+42]YVLKPATEGK_	MYFDKYVLKPATEGK
Q925I1	Atad3	_ATEK[+42]ISEDLR_	ATEKISEDLR
Q99J39;Q99J39-2	Mlycd	_GFLSSGEWVK[+42]SEK_	GFLSSGEWVKSEK
Q99J39;Q99J39-2	Mlycd	_ADLLEAQALK[+42]LVEGPHVR_	ADLLEAQALKLVEGPHVR
Q3UW66;Q99J99	Mpst	_LLDASWYLPK[+42]LGR_	LLDASWYLPKLGR
Q3UW66;Q99J99	Mpst	_ALVSAQWVAEALK[+42]APR_	ALVSAQWVAEALKAPR
Q3UW66;Q99J99	Mpst	_DGIEPGHIPGSVNIPFTEFLTNEGLEKSPEEIK[+42]R_	DGIEPGHIPGSVNIPFTEFLTNEGLEKSPEEIKR
A2AG39;F6WI02;Q99JB2	Stoml2	_LSLDK[+42]VFR_	LSLDKVFR
A2AG39;F6WI02;Q99JB2	Stoml2	_ESAINVAEGK[+42]K_	ESAINVAEGKK
Q99JT1	Gatb	_AINK[+42]LIGLVR_	AINKLIGLVR
Q99JY0	Hadhb	_LSLLSK[+42]FR_	LSLLSKFR
Q99JY0	Hadhb	_[+57]LSLLSK[+42]FR_	LSLLSKFR
Q99JY0	Hadhb	_KAQDEGHLSDIVPFK[+42]VPGKDTVTK_	KAQDEGHLSDIVPFKVPGKDTVTK
Q99JY0	Hadhb	_MMLDLNK[+42]AK_	MMLDLNKAK
Q99JY0	Hadhb	_MM[+16]LDLNK[+42]AK_	MMLDLNKAK
Q99JY0	Hadhb	_M[+16]MLDLNK[+42]AK_	MMLDLNKAK
Q99JY0	Hadhb	_ALAMGYK[+42]PK_	ALAMGYKPK
Q99JY0	Hadhb	_KMMLDLNK[+42]AK_	KMMLDLNKAK
Q99JY0	Hadhb	_IPFLLSGTSYK[+42]DLMPHDLAR_	IPFLLSGTSYKDLMPHDLAR
Q99JY0	Hadhb	_LRK[+42]DGGQYALVAAC[+57]AAGGQGHAMIVEAYPK_	LRKDGGQYALVAACAAGGQGHAMIVEAYPK
Q99JY0	Hadhb	_AQDEGHLSDIVPFK[+42]VPGK_	AQDEGHLSDIVPFKVPGK
Q99JY0	Hadhb	_DVVDYIIFGTVIQEVK[+42]TSNVAR_	DVVDYIIFGTVIQEVKTSNVAR
Q99JY0	Hadhb	_LKPAFIK[+42]PY[+4]GTVTAAN[+1]SSFLTDGASAMLIM[-48]SEDR_	LKPAFIKPYGTVTAANSSFLTDGASAMLIMSEDR
Q99JY0	Hadhb	_TNIPKDVVDYIIFGTVIQEVK[+42]TSNVAR_	TNIPKDVVDYIIFGTVIQEVKTSNVAR
Q99K67	Aass	_GITK[+42]LGYK_	GITKLGYK
Q99K67	Aass	_DSIK[+42]YAEIYGISSAHTLLR_	DSIKYAEIYGISSAHTLLR
Q99K67	Aass	_DSIK[+42]YAEIYGISSAH[+57]TLLR_	DSIKYAEIYGISSAHTLLR
Q99K67	Aass	_DSIK[+42]YAEIYGISSAHT[+57]LLR_	DSIKYAEIYGISSAHTLLR
Q99K67	Aass	_KTDGVYDPVEYEK[+42]YPER_	KTDGVYDPVEYEKYPER
Q99K67	Aass	_LIDYEK[+42]MVDHR_	LIDYEKMVDHR
Q99K67	Aass	_ALNGFVK[+42]LGLINR_	ALNGFVKLGLINR
Q99K67	Aass	_DAVITSNGLLTDK[+42]YK_	DAVITSNGLLTDKYK
Q99K67	Aass	_LGYK[+42]VLIQPSNR_	LGYKVLIQPSNR
Q99K67	Aass	_KYNINPVSLTVGK[+42]QEAK_	KYNINPVSLTVGKQEAK
Q99K67	Aass	_YNINPVSLTVGK[+42]QEAK_	YNINPVSLTVGKQEAK
Q99K67	Aass	_RPPEEK[+42]LMSK_	RPPEEKLMSK
Q99K67	Aass	_DAVITSNGLLTDKYK[+42]YIQK_	DAVITSNGLLTDKYKYIQK
Q99K67	Aass	_VNMVTASYITPAMK[+42]ELEK_	VNMVTASYITPAMKELEK
A0A0R4J052;G5E8T9;Q99KB8;Q99KB8-2	Hagh	_LVK[+42]LEPGLK_	LVKLEPGLK
A0A0R4J052;G5E8T9;Q99KB8;Q99KB8-2	Hagh	_VYC[+57]GHEYTVNNLK[+42]FAR_	VYCGHEYTVNNLKFAR
A0A0R4J052;G5E8T9;Q99KB8;Q99KB8-2	Hagh	_VKEK[+42]TVQQHAGETDPVTTMR_	VKEKTVQQHAGETDPVTTMR
Q99KI0	Aco2	_C[+57]TTDHISAAGPWLK[+42]FR_	CTTDHISAAGPWLKFR
Q99KI0	Aco2	_C[+57]TTD[+57]HISAAGPWLK[+42]FR_	CTTDHISAAGPWLKFR
Q99KI0	Aco2	_YDLLEK[+42]NINIVR_	YDLLEKNINIVR
Q99KI0	Aco2	_DFAPGKPLK[+42]C[+57]VIK_	DFAPGKPLKCVIK
Q99KI0	Aco2	_FNPETDFLTGKDGK[+42]K_	FNPETDFLTGKDGKK
Q99KI0	Aco2	_K[+42]FKLEAPDADELPR_	KFKLEAPDADELPR
Q99KI0	Aco2	_KFK[+42]LEAPDADELPR_	KFKLEAPDADELPR
Q99KI0	Aco2	_K[+42]GEKN[+1]TIVTSYNR_	KGEKNTIVTSYNR
Q99KI0	Aco2	_K[+42]GEKNTIVTSYNR_	KGEKNTIVTSYNR
Q99KI0	Aco2	_KGEK[+42]N[+1]TIVTSYNR_	KGEKNTIVTSYNR
Q99KI0	Aco2	_KGEK[+42]NTIVTSYNR_	KGEKNTIVTSYNR
Q99KI0	Aco2	_VAVPSTIHC[+57]DHLIEAQVGGEK[+42]DLR_	VAVPSTIHCDHLIEAQVGGEKDLR
Q99KI0	Aco2	_VAVPSTIH[+156]C[+57]DHLIEAQVGGEK[+42]DLR_	VAVPSTIHCDHLIEAQVGGEKDLR
Q99KI0	Aco2	_VAVPSTIHC[+57]DH[+156]LIEAQVGGEK[+42]DLR_	VAVPSTIHCDHLIEAQVGGEKDLR
Q99KI0	Aco2	_VAVPSTIHC[+57]DHLIEA[+156]QVGGEK[+42]DLR_	VAVPSTIHCDHLIEAQVGGEKDLR
Q99KI0	Aco2	_AIITK[+42]SFAR_	AIITKSFAR
Q99KI0	Aco2	_LTIQGLK[+42]DFAPGKPLK_	LTIQGLKDFAPGKPLK
Q99KI0	Aco2	_VAVPSTIHC[+57]DHLIEAQVGGEK[+42]DLRR_	VAVPSTIHCDHLIEAQVGGEKDLRR
Q99KI0	Aco2	_FK[+42]LEAPDADELPR_	FKLEAPDADELPR
Q99KI0	Aco2	_IHPVDK[+42]LTIQGLK_	IHPVDKLTIQGLK
Q99KI0	Aco2	_LTIQGLKDFAPGKPLK[+42]C[+57]VIK_	LTIQGLKDFAPGKPLKCVIK
Q99KI0	Aco2	_VIGVK[+42]LTGSLSGWTSPK_	VIGVKLTGSLSGWTSPK
Q99KI0	Aco2	_C[+57]VIK[+42]HPNGTQETILLNHTFNETQIEWFR_	CVIKHPNGTQETILLNHTFNETQIEWFR
Q99KI0	Aco2	_[-17]QALAHGLK[+42]C[+57]K_	QALAHGLKCK
Q99KR3	Lactb2	_IFYTTTPVKK[+42]_	IFYTTTPVKK
Q99KR3	Lactb2	_IFYTTTPVK[+42]K_	IFYTTTPVKK
Q99KR3	Lactb2	_DVPENLHK[+42]MAEHNLLLHLR_	DVPENLHKMAEHNLLLHLR
Q99KR3	Lactb2	_NINNDTTYC[+57]IK[+42]K_	NINNDTTYCIKK
Q99KR3	Lactb2	_NINNDTTYC[+57]IKK[+42]_	NINNDTTYCIKK
Q99KR7	Ppif	_ALC[+57]TGEK[+42]GFGYK_	ALCTGEKGFGYK
Q99KR7	Ppif	_EGMDVVK[+42]K_	EGMDVVKK
Q99KR7	Ppif	_VVLELK[+42]ADVVPK_	VVLELKADVVPK
Q99L13	Hibadh	_LLAK[+42]ILNMSSGR_	LLAKILNMSSGR
Q99L13	Hibadh	_EAGEQVASSPAEVAEK[+42]ADR_	EAGEQVASSPAEVAEKADR
Q99L13	Hibadh	_EVEK[+42]MGAVFMDAPVSGGVGAAR_	EVEKMGAVFMDAPVSGGVGAAR
Q99L13	Hibadh	_IITMLPSSMNAVEVYSGANGILK[+42]K_	IITMLPSSMNAVEVYSGANGILKK
Q99L13	Hibadh	_IITMLPSSMNAVEVYSGANGILKK[+42]_	IITMLPSSMNAVEVYSGANGILKK
Q99L13	Hibadh	_IITM[+16]LPSSMNAVEVYSGANGILK[+42]K_	IITMLPSSMNAVEVYSGANGILKK
Q99L13	Hibadh	_IITM[+16]LPSSMNAVEVYSGANGILKK[+42]_	IITMLPSSMNAVEVYSGANGILKK
Q99L13	Hibadh	_DLGLAQDSATSTK[+42]TPILLGSLAHQIYR_	DLGLAQDSATSTKTPILLGSLAHQIYR
Q99L13	Hibadh	_HGYPLILYDVFPDVC[+57]K[+42]EFK_	HGYPLILYDVFPDVCKEFK
Q99L13	Hibadh	_EFK[+42]EAGEQVASSPAEVAEK_	EFKEAGEQVASSPAEVAEK
Q99L13	Hibadh	_EFKEAGEQVASSPAEVAEK[+42]ADR_	EFKEAGEQVASSPAEVAEKADR
Q99LB2	Dhrs4	_LITTALK[+42]R_	LITTALKR
Q99LB2	Dhrs4	_VNC[+57]LAPGLIK[+42]TR_	VNCLAPGLIKTR
Q99LB2	Dhrs4	_FSSVLWEEK[+42]AR_	FSSVLWEEKAR
Q99LB2	Dhrs4	_EK[+42]LITTALK_	EKLITTALK
Q99LB2	Dhrs4	_EK[+42]LITTALKR_	EKLITTALKR
Q99LB7	Sardh	_VPVLEK[+42]TGIK_	VPVLEKTGIK
Q99LB7	Sardh	_AIDSLSIEK[+42]GYR_	AIDSLSIEKGYR
Q99LC3	Ndufa10	_VTSAYLQDIENAYK[+42]K_	VTSAYLQDIENAYKK
Q99LC5	Etfa	_LGGEVSC[+57]LVAGTK[+42]C[+57]DK_	LGGEVSCLVAGTKCDK
Q99LC5	Etfa	_VVQDLC[+57]K[+42]VAGVAK_	VVQDLCKVAGVAK
Q99LC5	Etfa	_LNVAPVSDIIEIK[+42]SPDTFVR_	LNVAPVSDIIEIKSPDTFVR
Q99LC5	Etfa	_VVPEMTEILK[+42]K_	VVPEMTEILKK
Q99LC5	Etfa	_VVPEMTEILKK[+42]_	VVPEMTEILKK
Q99LC5	Etfa	_[+128]VVPEMTEILK[+42]K_	VVPEMTEILKK
Q99LC5	Etfa	_[+128]VVPEMTEILKK[+42]_	VVPEMTEILKK
Q99LC5	Etfa	_C[+57]DK[+42]VVQDLC[+57]K_	CDKVVQDLCK
Q99LC5	Etfa	_VLVAQHDAYK[+42]GLLPEELTPLILETQK_	VLVAQHDAYKGLLPEELTPLILETQK
Q99LC5	Etfa	_VAAK[+42]LNVAPVSDIIEIK_	VAAKLNVAPVSDIIEIK
Q99LC5	Etfa	_VAGVAK[+42]VLVAQHDAYK_	VAGVAKVLVAQHDAYK
Q99LC5	Etfa	_TIYAGNALC[+57]TVK[+42]C[+57]DEK_	TIYAGNALCTVKCDEK
Q99LC5	Etfa	_VVPEMTEILK[+42]KK_	VVPEMTEILKKK
Q99LC5	Etfa	_APSSSSVGISEWLDQK[+42]LTK_	APSSSSVGISEWLDQKLTK
Q99LF4	Rtcb	_AIK[+42]LRPIAVIK_	AIKLRPIAVIK
Q99LP6	Grpel1	_TDPPSADK[+42]TLLEEK_	TDPPSADKTLLEEK
Q99LP6	Grpel1	_SQK[+42]LVEEAK_	SQKLVEEAK
E9Q1J7;Q99MN9	Pccb	_C[+57]ADFGMAADK[+42]NKFPGDSVVTGR_	CADFGMAADKNKFPGDSVVTGR
E9Q1J7;Q99MN9	Pccb	_GAVEIIFK[+42]GHQDVEAAQAEYVEK_	GAVEIIFKGHQDVEAAQAEYVEK
E9Q1J7;Q99MN9	Pccb	_C[+57]ADFGMAADK[+42]NK_	CADFGMAADKNK
E9Q1J7;Q99MN9	Pccb	_GHQDVEAAQAEYVEK[+42]FANPFPAAVR_	GHQDVEAAQAEYVEKFANPFPAAVR
E9Q1J7;Q99MN9	Pccb	_GHQDVEAAQAEYVEK[+42]FAN[+1]PFPAAVR_	GHQDVEAAQAEYVEKFANPFPAAVR
Q99MR8	Mccc1	_IAAGEK[+42]IPLSQEEIPLQGHAFEAR_	IAAGEKIPLSQEEIPLQGHAFEAR
Q99MR8	Mccc1	_DGSYDMQIDNK[+42]SFR_	DGSYDMQIDNKSFR
Q3UXD9;Q99MZ7	Pecr	_TGQSYLAAGLLK[+42]NQVAVVTGGGTGIGK_	TGQSYLAAGLLKNQVAVVTGGGTGIGK
G3UX79;G3UYQ9;G3UYX8;Q99N84	Mrps18b	_DHK[+42]LHVDFR_	DHKLHVDFR
Q99N96	Mrpl1	_K[+42]FQVLDFTNPK_	KFQVLDFTNPK
Q99P30;Q99P30-2;Q99P30-3;Q99P30-5	Nudt7	_YSHLSSN[+1]K[+42]FSVLVPLLAR_	YSHLSSNKFSVLVPLLAR
Q9CPP6	Ndufa5	_TLDILK[+42]HFPK_	TLDILKHFPK
Q9CPP6	Ndufa5	_MLK[+42]WKPWEPLVEEPPANQWK_	MLKWKPWEPLVEEPPANQWK
Q9CPQ1	Cox6c	_NYDSMK[+42]DFEEMRK_	NYDSMKDFEEMRK
Q9CPQ8	Atp5l	_VELVPPTPAEIPTAIQSVK[+42]K_	VELVPPTPAEIPTAIQSVKK
Q9CPQ8	Atp5l	_VELVPPTPAEIPTAIQSVKK[+42]_	VELVPPTPAEIPTAIQSVKK
Q9CPQ8	Atp5l	_VELVPPTPAEIPTAIQ[+1]SVKK[+42]_	VELVPPTPAEIPTAIQSVKK
Q9CPQ8	Atp5l	_VELVPPTPAEIPTAIQ[+1]SVK[+42]K_	VELVPPTPAEIPTAIQSVKK
Q9CPQ8	Atp5l	_IIQSAK[+42]TGSFK_	IIQSAKTGSFK
Q9CPQ8	Atp5l	_NFAEK[+42]APSMVAAAVTYSKPR_	NFAEKAPSMVAAAVTYSKPR
Q9CPQ8	Atp5l	_TGSFK[+42]HLTVK_	TGSFKHLTVK
Q9CPQ8	Atp5l	_KIIQSAK[+42]TGSFK_	KIIQSAKTGSFK
Q9CPQ8	Atp5l	_LATFWHYAK[+42]VELVPPTPAEIPTAIQSVK_	LATFWHYAKVELVPPTPAEIPTAIQSVK
Q9CPQ8	Atp5l	_LATFWHYAK[+42]VELVPPTPAEIPTAIQSVKK_	LATFWHYAKVELVPPTPAEIPTAIQSVKK
Q9CPY7;Q9CPY7-2	Lap3	_FAEIIEK[+42]NLK_	FAEIIEKNLK
Q9CPY7;Q9CPY7-2	Lap3	_QVIDC[+57]QLADVNNLGK[+42]YR_	QVIDCQLADVNNLGKYR
Q9CPY7;Q9CPY7-2	Lap3	_TFYGLHQDFPSVVVVGLGK[+42]R_	TFYGLHQDFPSVVVVGLGKR
Q9CQ62	Decr1	_FNIIQPGPIK[+42]TK_	FNIIQPGPIKTK
Q9CQ62	Decr1	_FNIIQPGPIKTK[+42]_	FNIIQPGPIKTK
Q9CQ62	Decr1	_FEK[+42]EMIDR_	FEKEMIDR
Q9CQ62	Decr1	_[+57]FEK[+42]EMIDR_	FEKEMIDR
Q9CQ62	Decr1	_FEK[+42]EM[+16]IDR_	FEKEMIDR
Q9CQ62	Decr1	_FEK[+42]EMIDRIPC[+57]GR_	FEKEMIDRIPCGR
Q9CQ62	Decr1	_FFQPVLK[+42]PMLPPDAFQGK_	FFQPVLKPMLPPDAFQGK
Q9CQ62	Decr1	_DAPQSK[+42]FFQPVLKPMLPPDAFQGK_	DAPQSKFFQPVLKPMLPPDAFQGK
Q9CQ62	Decr1	_DAPQSK[+42]FFQPVLKP[+16]MLPPDAFQGK_	DAPQSKFFQPVLKPMLPPDAFQGK
Q9CQ62	Decr1	_NIDVLK[+42]ATAEEISSK_	NIDVLKATAEEISSK
Q9CQ62	Decr1	_ATAEEISSK[+42]TGNK_	ATAEEISSKTGNK
Q9CQ75	Ndufa2	_AVGAK[+42]LGLR_	AVGAKLGLR
Q9CQ75	Ndufa2	_AMQNVLSGK[+42]A_	AMQNVLSGKA
Q9CQ75	Ndufa2	_AMQN[+1]VLSGK[+42]A_	AMQNVLSGKA
Q9CQ75	Ndufa2	_YAFGQEK[+42]TVSLNNLSADEVTR_	YAFGQEKTVSLNNLSADEVTR
Q9CQA3	Sdhb	_K[+42]FAIYR_	KFAIYR
Q9CQA3	Sdhb	_WDPDKTGDK[+42]PR_	WDPDKTGDKPR
Q9CQA3	Sdhb	_SIEPYLK[+42]K_	SIEPYLKK
Q9CQC7	Ndufb4	_EYLLQYNDPK[+42]R_	EYLLQYNDPKR
Q9CQE1	Nipsnap3b	_TYFLK[+42]PSK_	TYFLKPSK
Q9CQE1	Nipsnap3b	_TYFLKPSK[+42]TNEFLENFK_	TYFLKPSKTNEFLENFK
Q9CQE1	Nipsnap3b	_PGGPALWGNAFK[+42]R_	PGGPALWGNAFKR
Q9CQE1	Nipsnap3b	_TNEFLENFK[+42]NSVHLR_	TNEFLENFKNSVHLR
Q9CQE1	Nipsnap3b	_IGTPPKEGVYELATFQMKPGGPALWGNAFK[+42]R_	IGTPPKEGVYELATFQMKPGGPALWGNAFKR
Q9CQE1	Nipsnap3b	_VFHIWK[+42]YDNFAHR_	VFHIWKYDNFAHR
Q9CQJ8	Ndufb9	_AMYPDYFSK[+42]R_	AMYPDYFSKR
Q9CQN1	Trap1	_AADILPK[+42]WLR_	AADILPKWLR
Q9CQN1	Trap1	_LIK[+42]FFIDQSK_	LIKFFIDQSK
Q9CQN1	Trap1	_LIK[+42]FFIDQSKK_	LIKFFIDQSKK
Q9CQN1	Trap1	_YIAQAYDK[+42]PR_	YIAQAYDKPR
Q9CQQ7	Atp5f1	_HVVK[+42]SISVQQEK_	HVVKSISVQQEK
Q9CQQ7	Atp5f1	_AQQALVQK[+42]R_	AQQALVQKR
Q9CQQ7	Atp5f1	_SISVQQEK[+42]ETIAK_	SISVQQEKETIAK
Q9CQQ7	Atp5f1	_HVVK[+42]SISVQQEKETIAK_	HVVKSISVQQEKETIAK
Q9CQQ7	Atp5f1	_HVVK[+42]SISVQQEK[+42]ETIAK_	HVVKSISVQQEKETIAK
Q9CQQ7	Atp5f1	_C[+57]IEDLK[+42]LLAK_	CIEDLKLLAK
Q9CQQ7	Atp5f1	_LNEEK[+42]IAQLEEVK_	LNEEKIAQLEEVK
Q9CQQ7	Atp5f1	_IAQLEEVK[+42]QSSMK_	IAQLEEVKQSSMK
Q9CQQ7	Atp5f1	_RKEEEHMIDWVEK[+42]HVVK_	RKEEEHMIDWVEKHVVK
Q9CQQ7	Atp5f1	_QIQDAIDMEK[+42]AQQALVQK_	QIQDAIDMEKAQQALVQK
Q9CQQ7	Atp5f1	_ETIAK[+42]C[+57]IEDLK_	ETIAKCIEDLK
Q9CQQ7	Atp5f1	_QIQDAIDMEK[+42]AQQALVQKR_	QIQDAIDMEKAQQALVQKR
Q9CQQ7	Atp5f1	_SISVQQEKETIAK[+42]C[+57]IEDLK_	SISVQQEKETIAKCIEDLK
Q9CQR4	Acot13	_TTGK[+42]LIAQGR_	TTGKLIAQGR
Q9CQR4	Acot13	_VTLVSAAPEK[+42]LIC[+57]EMK_	VTLVSAAPEKLICEMK
Q9CQR4	Acot13	_VTLVSAAPEK[+42]LIC[+57]EM[+16]K_	VTLVSAAPEKLICEMK
Q9CQR4	Acot13	_[+57]VTLVSAAPEK[+42]LIC[+57]EMK_	VTLVSAAPEKLICEMK
Q9CQR4	Acot13	_VMFK[+42]VPGFDR_	VMFKVPGFDR
Q9CQR4	Acot13	_VM[+16]FK[+42]VPGFDR_	VMFKVPGFDR
Q9CQR4	Acot13	_VLEK[+42]VTLVSAAPEK_	VLEKVTLVSAAPEK
Q9CQR4	Acot13	_LIC[+57]EMK[+42]VEEQHTNK_	LICEMKVEEQHTNK
Q9CQR4	Acot13	_EVMK[+42]VMFK_	EVMKVMFK
Q9CQR4	Acot13	_IGEEIVITAHILK[+42]QGK_	IGEEIVITAHILKQGK
Q9CQR4	Acot13	_VTLVSAAPEK[+42]LIC[+57]EMKVEEQHTNK_	VTLVSAAPEKLICEMKVEEQHTNK
Q9CQZ6	Ndufb3	_IEGTPLETVQK[+42]K_	IEGTPLETVQKK
Q9CQZ6	Ndufb3	_[+57]IEGTPLETVQK[+42]K_	IEGTPLETVQKK
Q9CQZ6	Ndufb3	_[+57]IEGTPLETVQKK[+42]_	IEGTPLETVQKK
Q9CQZ6	Ndufb3	_QWK[+42]IEGTPLETVQKK_	QWKIEGTPLETVQKK
F6ZFT1;F8WJ64;Q9CR21	Ndufab1	_VLYVLK[+42]LYDKIDPEK_	VLYVLKLYDKIDPEK
F6ZFT1;F8WJ64;Q9CR21	Ndufab1	_VLYVLK[+42]LYDK_	VLYVLKLYDK
F6ZFT1;F8WJ64;Q9CR21	Ndufab1	_LYDKIDPEK[+42]LSVNSHFMK_	LYDKIDPEKLSVNSHFMK
A0A0R4J081;A2AQ17;Q9CWX2	Ndufaf1	_SEIFLK[+42]MSK_	SEIFLKMSK
E9QPX3;Q9CXZ1	Ndufs4	_SYGANFSWNK[+42]R_	SYGANFSWNKR
E9QPX3;Q9CXZ1	Ndufs4	_NGWSYDVEEK[+42]KVPKPK_	NGWSYDVEEKKVPKPK
Q9CYW4	Hdhd3	_LLTWDVK[+42]DTLIK_	LLTWDVKDTLIK
Q9CYW4	Hdhd3	_LLTWDVKDTLIK[+42]LR_	LLTWDVKDTLIKLR
Q9CZ13	Uqcrc1	_NRPGNALEK[+42]EVESIGAHLNAYSTR_	NRPGNALEKEVESIGAHLNAYSTR
Q9CZ13	Uqcrc1	_YETEK[+42]NNGAGYFLEHLAFK_	YETEKNNGAGYFLEHLAFK
Q9CZ13	Uqcrc1	_MVLAAAGGVEHQQLLDLAQK[+42]HLSSVSR_	MVLAAAGGVEHQQLLDLAQKHLSSVSR
Q9CZ13	Uqcrc1	_VVELLADIVQNSSLEDSQIEK[+42]ER_	VVELLADIVQNSSLEDSQIEKER
J3QMM7;J3QN06;J3QPU6;K3W4M4;Q9CZ42;Q9CZ42-2;Q9CZ42-3	Naxd	_NIVPALTSK[+42]K_	NIVPALTSKK
J3QMM7;J3QN06;J3QPU6;K3W4M4;Q9CZ42;Q9CZ42-2;Q9CZ42-3	Naxd	_NIVPALTSKK[+42]_	NIVPALTSKK
A0A0R4J1R7	Pcbd2	_DVK[+42]LAQFIEK_	DVKLAQFIEK
A0A0R4J1R7	Pcbd2	_VQITLTSHDC[+57]GGLTK[+42]R_	VQITLTSHDCGGLTKR
A0A0R4J1R7	Pcbd2	_VALQAEK[+42]MNHHPEWFNVYNK_	VALQAEKMNHHPEWFNVYNK
Q9CX33;Q9CZR8	Tsfm	_TGYSFVNC[+57]K[+42]K_	TGYSFVNCKK
Q9CZS1	Aldh1b1	_IAKEEIFGPVQPLFK[+42]FK_	IAKEEIFGPVQPLFKFK
Q9CZS1	Aldh1b1	_EGAK[+42]LLC[+57]GGER_	EGAKLLCGGER
Q9CZS1	Aldh1b1	_EEIFGPVQPLFK[+42]FK_	EEIFGPVQPLFKFK
Q9CZS1	Aldh1b1	_KVGNPFELDTQQGPQVDK[+42]EQFER_	KVGNPFELDTQQGPQVDKEQFER
Q9CZS1	Aldh1b1	_VGNPFELDTQQGPQVDK[+42]EQFER_	VGNPFELDTQQGPQVDKEQFER
Q9CZU6	Cs	_GYSIPEC[+57]QK[+42]MLPK_	GYSIPECQKMLPK
Q9CZU6	Cs	_SMSTDGLMK[+42]FVDSK_	SMSTDGLMKFVDSK
Q9CZU6	Cs	_SM[+16]STDGLMK[+42]FVDSK_	SMSTDGLMKFVDSK
Q9CZU6	Cs	_IVPNILLEQGK[+42]AK_	IVPNILLEQGKAK
Q9CZU6	Cs	_IVPNILLEQGKAK[+42]_	IVPNILLEQGKAK
Q9CZU6	Cs	_LVAQLYK[+42]IVPNILLEQGK_	LVAQLYKIVPNILLEQGK
Q9CZU6	Cs	_HLPKDPMFK[+42]LVAQLYK_	HLPKDPMFKLVAQLYK
Q9CZU6	Cs	_EVGKDVSDEK[+42]LR_	EVGKDVSDEKLR
Q9CZU6	Cs	_IK[+42]TFK[+42]QQHGK_	IKTFKQQHGK
Q9CZW5	Tomm70	_LRPK[+42]FALAQAQK_	LRPKFALAQAQK
D3YUG3;D3YUT3;D3Z5R8;D3Z722;Q9CZX8;S4R223	Rps19	_ALAAFLK[+42]K_	ALAAFLKK
Q9D023	Mpc2	_LMDK[+42]VELLLPK_	LMDKVELLLPK
Q9D051	Pdhb	_DIIFAVK[+42]K_	DIIFAVKK
Q9D051	Pdhb	_DFLIPIGK[+42]AK_	DFLIPIGKAK
Q9D051	Pdhb	_DFLIPIGKAK[+42]_	DFLIPIGKAK
Q9D051	Pdhb	_VFLLGEEVAQYDGAYK[+42]VSR_	VFLLGEEVAQYDGAYKVSR
Q9D051	Pdhb	_VFLLGEEVAQ[+1]YDGAYK[+42]VSR_	VFLLGEEVAQYDGAYKVSR
Q9D0S9	Hint2	_ISQAEEDDQQLLGHLLLVAK[+42]K_	ISQAEEDDQQLLGHLLLVAKK
Q9D0S9	Hint2	_ISQAEEDDQQLLGHLLLVAKK[+42]_	ISQAEEDDQQLLGHLLLVAKK
Q9D0S9	Hint2	_ISQAEEDDQ[+1]QLLGHLLLVAK[+42]K_	ISQAEEDDQQLLGHLLLVAKK
Q9D0S9	Hint2	_ISQAEEDDQQ[+1]LLGHLLLVAK[+42]K_	ISQAEEDDQQLLGHLLLVAKK
Q9D0S9	Hint2	_LVVNDGK[+42]MGAQSVYHLHIHVLGGR_	LVVNDGKMGAQSVYHLHIHVLGGR
Q9D0S9	Hint2	_AQK[+42]AAPGGASPTIFSR_	AQKAAPGGASPTIFSR
Q9D172	D10Jhu81e	_GVEVTVGHEQEEGGK[+42]WPYAGTAEAIK_	GVEVTVGHEQEEGGKWPYAGTAEAIK
Q9D172	D10Jhu81e	_NLSTFAVDGK[+42]DC[+57]K_	NLSTFAVDGKDCK
Q9D172	D10Jhu81e	_NLSTFAVDGKDC[+57]K[+42]VNK_	NLSTFAVDGKDCKVNK
Q9D1I5	Mcee	_SLSDEAK[+42]IGAHGKPVIFLHPK_	SLSDEAKIGAHGKPVIFLHPK
Q9D1I5	Mcee	_SLSDEAK[+42]IGAHGK_	SLSDEAKIGAHGK
Q9D1I5	Mcee	_LNHVAVAVPDLEK[+42]ASSFYR_	LNHVAVAVPDLEKASSFYR
Q9D1I5	Mcee	_MELLHPLGSDSPITGFLQK[+42]NK_	MELLHPLGSDSPITGFLQKNK
Q9D2G2	Dlst	_HNLK[+42]LGFMSAFVK_	HNLKLGFMSAFVK
Q9D2G2	Dlst	_HNLK[+42]LGFM[+16]SAFVK_	HNLKLGFMSAFVK
Q9D2G2	Dlst	_[+57]HNLK[+42]LGFMSAFVK_	HNLKLGFMSAFVK
Q9D2G2	Dlst	_K[+42]HNLKLGFMSAFVK_	KHNLKLGFMSAFVK
Q9D2G2	Dlst	_KHNLK[+42]LGFMSAFVK_	KHNLKLGFMSAFVK
Q9D2G2	Dlst	_K[+42]HN[+1]LK[+42]LGFMSAFVK_	KHNLKLGFMSAFVK
Q9D2G2	Dlst	_TINELGEK[+42]AR_	TINELGEKAR
Q9D2G2	Dlst	_TGAAPAK[+42]AKPAETPAPAHK_	TGAAPAKAKPAETPAPAHK
Q9D338	Mrpl19	_IQEIQVVK[+42]LEK_	IQEIQVVKLEK
Q9D3D9	Atp5d	_ANLEK[+42]AQSELSGAADEAAR_	ANLEKAQSELSGAADEAAR
Q9D3D9	Atp5d	_IEANEALVK[+42]ALE_	IEANEALVKALE
Q9D404	Oxsm	_GYNK[+42]VSPFFVPK_	GYNKVSPFFVPK
Q9D404	Oxsm	_GPHEGQFNEENFVSK[+42]SDAK_	GPHEGQFNEENFVSKSDAK
Q9D6J6	Ndufv2	_DTPENNPDTPFDFTPENYK[+42]R_	DTPENNPDTPFDFTPENYKR
E9PV90;E9PY45;Q9D6M3	Slc25a22	_AIK[+42]LAANDFFR_	AIKLAANDFFR
E9PV90;E9PY45;Q9D6M3	Slc25a22	_GAAVNLTLVTPEK[+42]AIK_	GAAVNLTLVTPEKAIK
E9PV90;E9PY45;Q9D6M3	Slc25a22	_GAAVNLTLVTPEKAIK[+42]_	GAAVNLTLVTPEKAIK
Q9D6R2;Q9D6R2-2	Idh3a	_IEAAC[+57]FATIK[+42]DGK_	IEAACFATIKDGK
Q9D6R2;Q9D6R2-2	Idh3a	_MGLKGPLK[+42]TPIAAGHPSMNLLLR_	MGLKGPLKTPIAAGHPSMNLLLR
Q9D6R2;Q9D6R2-2	Idh3a	_MGLK[+42]GPLKTPIAAGHPSMNLLLR_	MGLKGPLKTPIAAGHPSMNLLLR
Q9D6R2;Q9D6R2-2	Idh3a	_GPLK[+42]TPIAAGHPSMNLLLR_	GPLKTPIAAGHPSMNLLLR
Q9D6R2;Q9D6R2-2	Idh3a	_LITEEASK[+42]R_	LITEEASKR
Q9D6Y7;Q9D6Y7-2	Msra	_VLSK[+42]HNFGPITTDIR_	VLSKHNFGPITTDIR
Q9D6Y7;Q9D6Y7-2	Msra	_TEPIPVTAK[+42]HHVSGNR_	TEPIPVTAKHHVSGNR
Q9D6Y7;Q9D6Y7-2	Msra	_EVC[+57]SEK[+42]TGHAEVVR_	EVCSEKTGHAEVVR
Q9D6Y7;Q9D6Y7-2	Msra	_SKEEYQK[+42]VLSK_	SKEEYQKVLSK
Q9D6Y7;Q9D6Y7-2	Msra	_NPTYK[+42]EVC[+57]SEK_	NPTYKEVCSEK
Q9D7J9	Echdc3	_ATFYK[+42]QLPQDLR_	ATFYKQLPQDLR
Q9D7J9	Echdc3	_ATFYK[+42]QLPQ[+1]DLR_	ATFYKQLPQDLR
Q9D7J9	Echdc3	_NALSLAMLK[+42]SLR_	NALSLAMLKSLR
Q9D826	Pipox	_[-17]QGIDHEYLSSVDLK[+42]QR_	QGIDHEYLSSVDLKQR
Q9CQB4;Q9D855	Uqcrb	_YEEDK[+42]FYLEPYLK_	YEEDKFYLEPYLK
Q9CQB4;Q9D855	Uqcrb	_K[+42]WYYNAAGFNK_	KWYYNAAGFNK
Q9CQB4;Q9D855	Uqcrb	_YEEDKFYLEPYLK[+42]EVIR_	YEEDKFYLEPYLKEVIR
Q9CQB4;Q9D855	Uqcrb	_SAVSASSK[+42]WLDGFRK_	SAVSASSKWLDGFRK
Q9CQB4;Q9D855	Uqcrb	_SAVSASSK[+42]WLDGFR_	SAVSASSKWLDGFR
Q9CQB4;Q9D855	Uqcrb	_DQWTKYEEDK[+42]FYLEPYLK_	DQWTKYEEDKFYLEPYLK
A0A0J9YU56;A0A0J9YUI7;Q9D8W7	Ociad2	_GEIAK[+42]IIR_	GEIAKIIR
Q9D9V3;Q9D9V3-2	Echdc1	_VLSGTLK[+42]LDSK_	VLSGTLKLDSK
Q9DAT5	Trmu	_HIK[+42]FSC[+57]FYHYAVDNLGADAVATGHYAR_	HIKFSCFYHYAVDNLGADAVATGHYAR
Q9DB15	Mrpl12	_NYVQGINLVQAK[+42]K_	NYVQGINLVQAKK
Q9DB15	Mrpl12	_NYVQGINLVQAKK[+42]_	NYVQGINLVQAKK
Q9DB20	Atp5o	_TVLK[+42]SFLSPNQILK_	TVLKSFLSPNQILK
Q9DB20	Atp5o	_KLDQVEK[+42]ELLR_	KLDQVEKELLR
Q9DB20	Atp5o	_K[+42]LDQVEK[+42]ELLR_	KLDQVEKELLR
Q9DB20	Atp5o	_SLNDITK[+42]R_	SLNDITKR
Q9DB20	Atp5o	_VGQLLK[+42]DPK_	VGQLLKDPK
Q9DB20	Atp5o	_EK[+42]FSPLTANLM[+16]NLLAENGR_	EKFSPLTANLMNLLAENGR
Q9DB20	Atp5o	_EK[+42]FSPLTAN[+1]LMNLLAENGR_	EKFSPLTANLMNLLAENGR
Q9DB20	Atp5o	_EK[+42]FSPLTANLMNLLAENGR_	EKFSPLTANLMNLLAENGR
Q9DB20	Atp5o	_EK[+42]FSPLT[+57]ANLMNLLAENGR_	EKFSPLTANLMNLLAENGR
Q9DB20	Atp5o	_LDQVEK[+42]ELLR_	LDQVEKELLR
Q9DB20	Atp5o	_IGEK[+42]YVDMSAK_	IGEKYVDMSAK
Q9DB20	Atp5o	_IGEK[+42]YVDM[+16]SAK_	IGEKYVDMSAK
Q9DB20	Atp5o	_VSLAVLNPYIK[+42]R_	VSLAVLNPYIKR
Q9DB20	Atp5o	_YVDMSAK[+42]SK_	YVDMSAKSK
Q9DB20	Atp5o	_SFLSPNQILK[+42]LEIK_	SFLSPNQILKLEIK
Q9DB20	Atp5o	_EKKLDQVEK[+42]ELLR_	EKKLDQVEKELLR
Q9DB20	Atp5o	_EK[+42]KLDQVEK[+42]ELLR_	EKKLDQVEKELLR
Q9DB20	Atp5o	_EKK[+42]LDQVEKELLR_	EKKLDQVEKELLR
Q9DB20	Atp5o	_GEVPC[+57]TVTTASPLDDAVLSELK[+42]TVLK_	GEVPCTVTTASPLDDAVLSELKTVLK
Q9DB20	Atp5o	_VK[+42]SLNDITK[+42]R_	VKSLNDITKR
Q9DB77	Uqcrc2	_GASSFK[+42]ITR_	GASSFKITR
Q9DB77	Uqcrc2	_IGLFVK[+42]AGSR_	IGLFVKAGSR
Q9DBF1-2	Aldh7a1	_QASLKDYEETIGK[+42]AK_	QASLKDYEETIGKAK
Q9DBF1-2	Aldh7a1	_[-17]QASLKDYEETIGK[+42]AK_	QASLKDYEETIGKAK
Q9DBF1-2	Aldh7a1	_DYEETIGK[+42]AK_	DYEETIGKAK
Q9DBG1	Cyp27a1	_IVLVPSK[+42]K_	IVLVPSKK
Q9DBG1	Cyp27a1	_IVLVPSKK[+42]_	IVLVPSKK
Q9DBG1	Cyp27a1	_LIDEK[+42]VQELK_	LIDEKVQELK
Q9DBG1	Cyp27a1	_VQELK[+42]AQLQETGPDGVR_	VQELKAQLQETGPDGVR
E9Q5L3;Q9DBL1	Acadsb	_IGHGYK[+42]YAIGSLNEGR_	IGHGYKYAIGSLNEGR
E9Q5L3;Q9DBL1	Acadsb	_[+57]IGHGYK[+42]YAIGSLNEGR_	IGHGYKYAIGSLNEGR
E9Q5L3;Q9DBL1	Acadsb	_ASSTC[+57]QLTFENVKVPETNILGK[+42]IGHGYK_	ASSTCQLTFENVKVPETNILGKIGHGYK
E9Q5L3;Q9DBL1	Acadsb	_FAQEHVAPLVSSMDENSK[+42]MEK_	FAQEHVAPLVSSMDENSKMEK
Q9DBM2	Ehhadh	_GWYQYDK[+42]PLGR_	GWYQYDKPLGR
Q9DBM2	Ehhadh	_IITSTLEK[+42]EASK_	IITSTLEKEASK
Q9DBM2	Ehhadh	_[+57]IITSTLEK[+42]EASK_	IITSTLEKEASK
Q9DBM2	Ehhadh	_SANK[+42]WSTPSGASWK_	SANKWSTPSGASWK
Q9DBM2	Ehhadh	_ALQYAFFAEK[+42]SANK_	ALQYAFFAEKSANK
Q9DBM2	Ehhadh	_KIITSTLEK[+42]EASK_	KIITSTLEKEASK
Q9DBM2	Ehhadh	_LQK[+42]YYR_	LQKYYR
Q9DBM2	Ehhadh	_HPYEVAIK[+42]EEAK_	HPYEVAIKEEAK
Q9DBM2	Ehhadh	_ILNKPVPSLPNMDSVFAEAIAK[+42]VR_	ILNKPVPSLPNMDSVFAEAIAKVR
Q9DBM2	Ehhadh	_VSDLAGLDVGWK[+42]VR_	VSDLAGLDVGWKVR
Q9DBM2	Ehhadh	_HISTDEALK[+42]LGILDVVVK_	HISTDEALKLGILDVVVK
Q9DBM2	Ehhadh	_RILNKPVPSLPNMDSVFAEAIAK[+42]VR_	RILNKPVPSLPNMDSVFAEAIAKVR
Q9DBT9	Dmgdh	_VSGLYK[+42]TLK_	VSGLYKTLK
Q9DBT9	Dmgdh	_YGK[+42]WTTTQYTEAK_	YGKWTTTQYTEAK
Q9DBT9	Dmgdh	_IHYDSIK[+42]LYER_	IHYDSIKLYER
Q9DBT9	Dmgdh	_ISDHLEAAMEMIPVLKK[+42]_	ISDHLEAAMEMIPVLKK
Q9DBT9	Dmgdh	_ISDHLEAAMEMIPVLK[+42]K_	ISDHLEAAMEMIPVLKK
Q9DBT9	Dmgdh	_TNWFEPVGSEYK[+42]QVMQR_	TNWFEPVGSEYKQVMQR
Q9DBT9	Dmgdh	_MIGLDHPLIPVQHQYVVTSTIPEVKALK[+42]_	MIGLDHPLIPVQHQYVVTSTIPEVKALK
Q9DBT9	Dmgdh	_MIGLDHPLIPVQHQYVVTSTIPEVK[+42]ALK_	MIGLDHPLIPVQHQYVVTSTIPEVKALK
Q9DBT9	Dmgdh	_M[+16]IGLDHPLIPVQHQYVVTSTIPEVK[+42]ALK_	MIGLDHPLIPVQHQYVVTSTIPEVKALK
Q9DBT9	Dmgdh	_K[+42]YGALLKYPAPVTSLKPRPDGTWDVETPQGSVR_	KYGALLKYPAPVTSLKPRPDGTWDVETPQGSVR
Q9DBT9	Dmgdh	_KYGALLK[+42]YPAPVTSLKPRPDGTWDVETPQGSVR_	KYGALLKYPAPVTSLKPRPDGTWDVETPQGSVR
Q9DBT9	Dmgdh	_KIHYDSIK[+42]LYER_	KIHYDSIKLYER
Q9DBT9	Dmgdh	_DGLLFGPYESQEK[+42]MK_	DGLLFGPYESQEKMK
Q9DBT9	Dmgdh	_LATTPVRVDEFK[+42]YQMTR_	LATTPVRVDEFKYQMTR
Q9DBT9	Dmgdh	_MK[+42]LQASWVTHGVPPGFGK_	MKLQASWVTHGVPPGFGK
Q9DBT9	Dmgdh	_TNWHATEQYIIEPEK[+42]IHELFPLLNM[+16]NK_	TNWHATEQYIIEPEKIHELFPLLNMNK
A0A0R3P9C8;Q9DC69	Ndufa9	_FIHVSHLNASMK[+42]SSSK_	FIHVSHLNASMKSSSK
A0A0R3P9C8;Q9DC69	Ndufa9	_WLSSEIEETK[+42]PAK_	WLSSEIEETKPAK
Q9DCC7	Isoc2b	_DAAHPQFK[+42]EIQK_	DAAHPQFKEIQK
Q9DCJ5	Ndufa8	_ARPEPNPVIEGDLK[+42]PAK_	ARPEPNPVIEGDLKPAK
Q9DCJ5	Ndufa8	_QQQAK[+42]FDQC[+57]VLDK_	QQQAKFDQCVLDK
Q9DCM0	Ethe1	_TDFQQGC[+57]AK[+42]TLYHSVHEK_	TDFQQGCAKTLYHSVHEK
Q9DCM0	Ethe1	_DAQLIK[+42]ELGLK_	DAQLIKELGLK
Q9DCM2	Gstk1	_DFFGETVK[+42]K_	DFFGETVKK
Q9DCM2	Gstk1	_AGMSTAQAQHFLEK[+42]ISTQQVK_	AGMSTAQAQHFLEKISTQQVK
Q9DCM2	Gstk1	_AGM[+16]STAQAQHFLEK[+42]ISTQQVK_	AGMSTAQAQHFLEKISTQQVK
Q9DCM2	Gstk1	_KGQYIFK[+42]EIPLLK_	KGQYIFKEIPLLK
Q9DCM2	Gstk1	_LIENTDAAC[+57]K[+42]YGAFGLPTTVAHVDGK_	LIENTDAACKYGAFGLPTTVAHVDGK
Q9DCM2	Gstk1	_NK[+42]LIENTDAAC[+57]K_	NKLIENTDAACK
Q9DCM2	Gstk1	_EIPLLK[+42]QFFQVPLNIPK_	EIPLLKQFFQVPLNIPK
Q9DCM2	Gstk1	_FLTTVSMEQPEMLEK[+42]VSR_	FLTTVSMEQPEMLEKVSR
Q9DCM2	Gstk1	_QFFQVPLNIPKDFFGETVK[+42]K_	QFFQVPLNIPKDFFGETVKK
Q9DCM2	Gstk1	_QFFQVPLNIPKDFFGETVKK[+42]_	QFFQVPLNIPKDFFGETVKK
F2Z456;Q9DCN2;Q9DCN2-2	Cyb5r3	_STPAITLENPDIK[+42]YPLR_	STPAITLENPDIKYPLR
Q9DCS3	Mecr	_TIFK[+42]DLPLPR_	TIFKDLPLPR
Q9DCW4	Etfb	_VLAK[+42]LAEK_	VLAKLAEK
Q9DCW4	Etfb	_VETTEDLVAK[+42]LK_	VETTEDLVAKLK
Q9DCW4	Etfb	_VETTEDLVAKLK[+42]_	VETTEDLVAKLK
Q9DCW4	Etfb	_LAEK[+42]EKVDLLFLGK_	LAEKEKVDLLFLGK
Q9DCW4	Etfb	_YATLPNIMK[+42]AK_	YATLPNIMKAK
Q9DCW4	Etfb	_VKPDK[+42]SGVVTDGVK_	VKPDKSGVVTDGVK
Q9DCW4	Etfb	_EK[+42]VDLLFLGK_	EKVDLLFLGK
Q9DCW4	Etfb	_VIDFAVK[+42]IR_	VIDFAVKIR
Q9DCX2	Atp5h	_ANVAKPGLVDDFEK[+42]K_	ANVAKPGLVDDFEKK
Q9DCX2	Atp5h	_ANVAKPGLVDDFEKK[+42]_	ANVAKPGLVDDFEKK
Q9DCX2	Atp5h	_AN[+1]VAKPGLVDDFEK[+42]K_	ANVAKPGLVDDFEKK
Q9DCX2	Atp5h	_AN[+1]VAKPGLVDDFEKK[+42]_	ANVAKPGLVDDFEKK
Q9DCX2	Atp5h	_IPVPEDKYTALVDQEEK[+42]EDVKSC[+57]AEFVSGSQLR_	IPVPEDKYTALVDQEEKEDVKSCAEFVSGSQLR
Q9DCX2	Atp5h	_IPVPEDKYTALVDQEEKEDVK[+42]SC[+57]AEFVSGSQLR_	IPVPEDKYTALVDQEEKEDVKSCAEFVSGSQLR
Q9DCX2	Atp5h	_IQEYEK[+42]QLEK_	IQEYEKQLEK
Q9DCX2	Atp5h	_[+57]IQEYEK[+42]QLEK_	IQEYEKQLEK
Q9DCX2	Atp5h	_K[+42]KYPYWPHQPIENL_	KKYPYWPHQPIENL
Q9DCX2	Atp5h	_KK[+42]YPYWPHQPIENL_	KKYPYWPHQPIENL
Q9DCX2	Atp5h	_YNALK[+42]IPVPEDK_	YNALKIPVPEDK
Q9DCX2	Atp5h	_[+57]YNALK[+42]IPVPEDK_	YNALKIPVPEDK
Q9DCX2	Atp5h	_IPVPEDKYTALVDQEEK[+42]EDVK_	IPVPEDKYTALVDQEEKEDVK
Q9DCX2	Atp5h	_IPVPEDK[+42]YTALVDQEEKEDVK_	IPVPEDKYTALVDQEEKEDVK
Q9DCX2	Atp5h	_YNALK[+42]IPVPEDKYTALVDQEEKEDVK_	YNALKIPVPEDKYTALVDQEEKEDVK
Q9DCX2	Atp5h	_LASLSEK[+42]PPAIDWAYYR_	LASLSEKPPAIDWAYYR
Q9DCX2	Atp5h	_KYNALK[+42]IPVPEDK_	KYNALKIPVPEDK
Q9DCX2	Atp5h	_AIGNALK[+42]SWNETFHAR_	AIGNALKSWNETFHAR
Q9DCX2	Atp5h	_YTALVDQEEK[+42]EDVK_	YTALVDQEEKEDVK
Q9DCX2	Atp5h	_KYNALK[+42]IPVPEDKYTALVDQEEKEDVK_	KYNALKIPVPEDKYTALVDQEEKEDVK
Q9DCX2	Atp5h	_YTALVDQEEKEDVK[+42]SC[+57]AEFVSGSQLR_	YTALVDQEEKEDVKSCAEFVSGSQLR
Q9DCX2	Atp5h	_PGLVDDFEK[+42]K_	PGLVDDFEKK
Q9DCX2	Atp5h	_YNALK[+42]IPVPEDKYTALVDQEEKEDVKSC[+57]AEFVSGSQLR_	YNALKIPVPEDKYTALVDQEEKEDVKSCAEFVSGSQLR
Q9DCY0	Keg1	_MGGTLPK[+42]YR_	MGGTLPKYR
Q9DCY0	Keg1	_M[+16]GGTLPK[+42]YR_	MGGTLPKYR
Q9DCY0	Keg1	_NK[+42]LTPLDQQLFK_	NKLTPLDQQLFK
Q9DCY0	Keg1	_VIESLGATNLGK[+42]VK_	VIESLGATNLGKVK
Q9DCY0	Keg1	_QC[+57]FLYMVC[+57]QTAK[+42]K_	QCFLYMVCQTAKK
Q9DCY0	Keg1	_QC[+57]FLYMVC[+57]QTAKK[+42]_	QCFLYMVCQTAKK
Q9DCY0	Keg1	_HKQC[+57]FLYMVC[+57]QTAK[+42]K_	HKQCFLYMVCQTAKK
Q9DCY0	Keg1	_HKQC[+57]FLYMVC[+57]QTAKK[+42]_	HKQCFLYMVCQTAKK
Q9DCY0	Keg1	_VYGTVFHINQGNPFK[+42]LK_	VYGTVFHINQGNPFKLK
Q9DCY0	Keg1	_FASLDVTHAALVNSLWHFGGNEK[+42]SQK_	FASLDVTHAALVNSLWHFGGNEKSQK
Q9EP89	Lactb	_FYVYNK[+42]K_	FYVYNKK
Q9EP89	Lactb	_ASGYK[+42]YLDYMQK_	ASGYKYLDYMQK
Q9EP89	Lactb	_K[+42]KN[+1]DFE[+44]QGELYLK_	KKNDFEQGELYLK
Q9EP89	Lactb	_KK[+42]N[+1]DFE[+44]QGELYLK_	KKNDFEQGELYLK
Q9EQ20	Aldh6a1	_SDK[+42]WIDIHNPATNEVVGR_	SDKWIDIHNPATNEVVGR
Q9EQ20	Aldh6a1	_LFIDGK[+42]FVESK_	LFIDGKFVESK
Q9EQ20	Aldh6a1	_YQQLIKENLK[+42]EIAR_	YQQLIKENLKEIAR
Q9EQ20	Aldh6a1	_AEMDAAVESC[+57]K[+42]R_	AEMDAAVESCKR
Q9EQ20	Aldh6a1	_C[+57]MALSTAILVGEAK[+42]K_	CMALSTAILVGEAKK
Q9EQ20	Aldh6a1	_C[+57]MALSTAILVGEAKK[+42]_	CMALSTAILVGEAKK
Q9EQI8	Mrpl46	_ALLLTGDFVQAGK[+42]K_	ALLLTGDFVQAGKK
Q9EQI8	Mrpl46	_ALLLTGDFVQAGKK[+42]_	ALLLTGDFVQAGKK
Q9JHI5	Ivd	_HTISK[+42]FLQENLAPK_	HTISKFLQENLAPK
Q9JHI5	Ivd	_[+57]HTISK[+42]FLQENLAPK_	HTISKFLQENLAPK
Q9JHI5	Ivd	_GSNTC[+57]ELVFEDC[+57]K[+42]VPAANVLSQESK_	GSNTCELVFEDCKVPAANVLSQESK
Q9JHI5	Ivd	_AQEIDQTNDFK[+42]NLR_	AQEIDQTNDFKNLR
Q9JHI5	Ivd	_GITAFIVEK[+42]GMPGFSTSK_	GITAFIVEKGMPGFSTSK
Q9JHW2	Nit2	_IPGESTQK[+42]LSEVAK_	IPGESTQKLSEVAK
Q9JHW2	Nit2	_QQIPILK[+42]QK_	QQIPILKQK
A0A140LIM8;Q9JJL8	Sars2	_SLEAEK[+42]EAVAEAVR_	SLEAEKEAVAEAVR
A0A140LIM8;Q9JJL8	Sars2	_EGYSELPYLDMESVC[+57]AC[+57]PEK[+42]AAR_	EGYSELPYLDMESVCACPEKAAR
Q9JLC3	Msrb1	_NRPEALK[+42]VSC[+57]GK_	NRPEALKVSCGK
Q9JLJ2	Aldh9a1	_VEPVDASGTEK[+42]AFEPATGR_	VEPVDASGTEKAFEPATGR
Q9JLJ2	Aldh9a1	_EIADK[+42]FINEVVK_	EIADKFINEVVK
Q9JLJ2	Aldh9a1	_VLGFVK[+42]LAK_	VLGFVKLAK
Q9JLJ2	Aldh9a1	_EIADKFINEVVK[+42]QTQK_	EIADKFINEVVKQTQK
Q9JLJ2	Aldh9a1	_FINEVVK[+42]QTQK_	FINEVVKQTQK
Q9JLJ2	Aldh9a1	_AAFK[+42]LWSK_	AAFKLWSK
A0A0M3HEQ0;A0A0U1RPV8;A0A0U1RQA4;J3QMN4;J3QMQ8;Q9JLT4;Q9JLT4-2;Q9JLT4-4	Txnrd2	_VK[+42]YFNIK_	VKYFNIK
A0A0M3HEQ0;A0A0U1RPV8;A0A0U1RQA4;J3QMN4;J3QMQ8;Q9JLT4;Q9JLT4-2;Q9JLT4-4	Txnrd2	_TLNLEK[+42]AGISTNPK_	TLNLEKAGISTNPK
A0A0M3HEQ0;A0A0U1RPV8;A0A0U1RQA4;J3QMN4;J3QMQ8;Q9JLT4;Q9JLT4-2;Q9JLT4-4	Txnrd2	_GTK[+42]WGLGGTC[+57]VNVGC[+57]IPK_	GTKWGLGGTCVNVGCIPK
A0A0M3HEQ0;A0A0U1RPV8;A0A0U1RQA4;J3QMN4;J3QMQ8;Q9JLT4;Q9JLT4-2;Q9JLT4-4	Txnrd2	_KVK[+42]YFNIK_	KVKYFNIK
A0A0R4J023;Q9JLZ3	Auh	_VAASSAK[+42]MGLVETK_	VAASSAKMGLVETK
A0A0R4J023;Q9JLZ3	Auh	_MGLVETK[+42]LAIIPGGGGTQR_	MGLVETKLAIIPGGGGTQR
A0A0R4J023;Q9JLZ3	Auh	_DRLEGLLAFK[+42]EK_	DRLEGLLAFKEK
A0A0R4J023;Q9JLZ3	Auh	_DRLEGLLAFKEK[+42]_	DRLEGLLAFKEK
A0A0R4J023;Q9JLZ3	Auh	_NLLK[+42]MLSK_	NLLKMLSK
A0A0R4J023;Q9JLZ3	Auh	_SEVPGIFC[+57]AGADLK[+42]ER_	SEVPGIFCAGADLKER
A0A0R4J023;Q9JLZ3	Auh	_MHSSEVGPFVSK[+42]IR_	MHSSEVGPFVSKIR
A0A0R4J023;Q9JLZ3	Auh	_LEGLLAFK[+42]EK_	LEGLLAFKEK
A0A0R4J023;Q9JLZ3	Auh	_LEGLLAFKEK[+42]_	LEGLLAFKEK
A0A0R4J023;Q9JLZ3	Auh	_VAASSAK[+42]MGLVETK[+42]LAIIPGGGGTQR_	VAASSAKMGLVETKLAIIPGGGGTQR
Q9QXX4	Slc25a13	_GLLPQLLGVAPEKAIK[+42]_	GLLPQLLGVAPEKAIK
Q9QXX4	Slc25a13	_GLLPQLLGVAPEK[+42]AIK_	GLLPQLLGVAPEKAIK
Q9QXX4	Slc25a13	_AIK[+42]LTVNDFVR_	AIKLTVNDFVR
Q9QXX4	Slc25a13	_DLGFFGIYK[+42]GAK_	DLGFFGIYKGAK
Q9QXX4	Slc25a13	_ASFANEDGQVSPGSLLLAGAIAGMPAAS[+57]LVTPADVIK[+42]TR_	ASFANEDGQVSPGSLLLAGAIAGMPAASLVTPADVIKTR
Q9QXX4	Slc25a13	_STGSFVGELMYK[+42]NSFDC[+57]FKK_	STGSFVGELMYKNSFDCFKK
Q9QXX4	Slc25a13	_FGLGSIAGAVGATAVYPIDLVK[+42]TR_	FGLGSIAGAVGATAVYPIDLVKTR
Q9QYR9	Acot2	_SALRDEK[+42]GALFR_	SALRDEKGALFR
Q9QYR9	Acot2	_DEK[+42]GALFR_	DEKGALFR
Q9QYR9	Acot2	_SEFYADEISK[+42]R_	SEFYADEISKR
Q9QZM2	Polg2	_GSK[+42]LYYSFPWGK_	GSKLYYSFPWGK
A2A848;Q9R0H0;Q9R0H0-2	Acox1	_VFADK[+42]LPK_	VFADKLPK
A2A848;Q9R0H0;Q9R0H0-2	Acox1	_YAQVKPDGTYVKPLSNK[+42]LTYGTMVFVR_	YAQVKPDGTYVKPLSNKLTYGTMVFVR
A2A848;Q9R0H0;Q9R0H0-2	Acox1	_FLMK[+42]IYDQVQSGK_	FLMKIYDQVQSGK
Q9WTP6;Q9WTP6-2	Ak2	_GTQAPK[+42]LAENFC[+57]VC[+57]HLATGDMLR_	GTQAPKLAENFCVCHLATGDMLR
Q9WTP6;Q9WTP6-2	Ak2	_SYHEEFNPPKEPMK[+42]DDITGEPLIR_	SYHEEFNPPKEPMKDDITGEPLIR
Q9WTP6;Q9WTP6-2	Ak2	_AMVASGSELGK[+42]K_	AMVASGSELGKK
Q9WTP6;Q9WTP6-2	Ak2	_AVLLGPPGAGK[+42]GTQAPK_	AVLLGPPGAGKGTQAPK
Q9WTP7	Ak3	_HFELK[+42]HLSSGDLLR_	HFELKHLSSGDLLR
Q9WTP7	Ak3	_EDDKPETVIK[+42]R_	EDDKPETVIKR
Q9WTP7	Ak3	_AYEAQTEPVLQYYQKK[+42]_	AYEAQTEPVLQYYQKK
Q9WTP7	Ak3	_AYEAQTEPVLQYYQK[+42]K_	AYEAQTEPVLQYYQKK
Q9WTP7	Ak3	_TVGIDDLTGEPLIQREDDKPETVIK[+42]R_	TVGIDDLTGEPLIQREDDKPETVIKR
Q9WTP7	Ak3	_TVGIDDLTGEPLIQREDDK[+42]PETVIKR_	TVGIDDLTGEPLIQREDDKPETVIKR
Q9WTP7	Ak3	_ITK[+42]HFELK[+42]HLSSGDLLR_	ITKHFELKHLSSGDLLR
Q9WTP7	Ak3	_ITK[+42]HFELK_	ITKHFELK
Q9WTP7	Ak3	_LKAYEAQTEPVLQYYQK[+42]K_	LKAYEAQTEPVLQYYQKK
Q9WTP7	Ak3	_LKAYEAQTEPVLQYYQKK[+42]_	LKAYEAQTEPVLQYYQKK
A0A0R4J1T9;Q9WU79	Prodh	_MDVLAK[+42]K_	MDVLAKK
A0A0R4J1T9;Q9WU79	Prodh	_FTEEEEQQMK[+42]R_	FTEEEEQQMKR
A0A0R4J1T9;Q9WU79	Prodh	_C[+57]LNYVLEELK[+42]HSTK_	CLNYVLEELKHSTK
A0A0R4J1T9;Q9WU79	Prodh	_C[+57]LNYVLEELKHSTK[+42]_	CLNYVLEELKHSTK
Q9WUM5	Suclg1	_HLGLPVFNTVK[+42]EAK_	HLGLPVFNTVKEAK
Q9WUM5	Suclg1	_HLGLPVFN[+1]TVK[+42]EAK_	HLGLPVFNTVKEAK
Q9WUM5	Suclg1	_HLGLPVFN[+1]TVKEAK[+42]_	HLGLPVFNTVKEAK
Q9WUM5	Suclg1	_HLGLPVFNTVKEAK[+42]_	HLGLPVFNTVKEAK
Q9WUM5	Suclg1	_[+57]HLGLPVFNTVK[+42]EAK_	HLGLPVFNTVKEAK
Q9WUM5	Suclg1	_NTK[+42]IIC[+57]QGFTGK_	NTKIICQGFTGK
Q9WUM5	Suclg1	_GGQK[+42]HLGLPVFNTVK_	GGQKHLGLPVFNTVK
Q9WUM5	Suclg1	_IGIMPGHIHK[+42]K_	IGIMPGHIHKK
Q9WUM5	Suclg1	_QGTFHSQQALEYGTK[+42]LVGGTTPGK_	QGTFHSQQALEYGTKLVGGTTPGK
Q9WUM5	Suclg1	_[-17]QGTFHSQQALEYGTK[+42]LVGGTTPGK_	QGTFHSQQALEYGTKLVGGTTPGK
Q9WUM5	Suclg1	_KHIYIDK[+42]NTKIIC[+57]QGFTGK_	KHIYIDKNTKIICQGFTGK
Q9WUM5	Suclg1	_KHIYIDKNTK[+42]IIC[+57]QGFTGK_	KHIYIDKNTKIICQGFTGK
Q9WUM5	Suclg1	_IIC[+57]QGFTGK[+42]QGTFHSQQALEYGTK_	IICQGFTGKQGTFHSQQALEYGTK
Q3TCD4;Q9WUR2;Q9WUR2-2	Eci2	_AK[+42]WDAWNALGSLPK_	AKWDAWNALGSLPK
Q3TCD4;Q9WUR2;Q9WUR2-2	Eci2	_AK[+42]WDAW[+32]NALGSLPK_	AKWDAWNALGSLPK
Q3TCD4;Q9WUR2;Q9WUR2-2	Eci2	_ASQQDFENALNQVK[+42]LLK_	ASQQDFENALNQVKLLK
Q3TCD4;Q9WUR2;Q9WUR2-2	Eci2	_KDPGNEVK[+42]LR_	KDPGNEVKLR
Q3TCD4;Q9WUR2;Q9WUR2-2	Eci2	_K[+42]DPGNEVK[+42]LR_	KDPGNEVKLR
Q3TCD4;Q9WUR2;Q9WUR2-2	Eci2	_DPGNEVK[+42]LR_	DPGNEVKLR
Q3TCD4;Q9WUR2;Q9WUR2-2	Eci2	_DPGN[+1]EVK[+42]LR_	DPGNEVKLR
Q3TCD4;Q9WUR2;Q9WUR2-2	Eci2	_QNYVDLVSSLSSSSEAPSQGK[+42]R_	QNYVDLVSSLSSSSEAPSQGKR
Q3TCD4;Q9WUR2;Q9WUR2-2	Eci2	_TYAK[+42]LPPNAMR_	TYAKLPPNAMR
Q3TCD4;Q9WUR2;Q9WUR2-2	Eci2	_LYALYK[+42]QATEGPC[+57]NMPK_	LYALYKQATEGPCNMPK
Q3TCD4;Q9WUR2;Q9WUR2-2	Eci2	_PGMLDFVNK[+42]AK_	PGMLDFVNKAK
Q3TCD4;Q9WUR2;Q9WUR2-2	Eci2	_LLK[+42]KDPGNEVK[+42]LR_	LLKKDPGNEVKLR
Q3TCD4;Q9WUR2;Q9WUR2-2	Eci2	_QATEGPC[+57]N[+1]MPKPGMLDFVNK[+42]AK_	QATEGPCNMPKPGMLDFVNKAK
Q9WUR9	Ak4	_YKDAAKPVIELYK[+42]SR_	YKDAAKPVIELYKSR
Q9WUR9	Ak4	_QYLEK[+42]GLLVPDHVITR_	QYLEKGLLVPDHVITR
Q9WUR9	Ak4	_DAAKPVIELYK[+42]SR_	DAAKPVIELYKSR
Q9WVD5	Slc25a15	_VK[+42]MQTFPDLYR_	VKMQTFPDLYR
Q9WVM8	Aadat	_ADTFSK[+42]TVSSGLR_	ADTFSKTVSSGLR
Q9WVM8	Aadat	_TTADILSK[+42]APK_	TTADILSKAPK
Q9WVM8	Aadat	_LAQLIK[+42]ESL_	LAQLIKESL
Q9WVM8	Aadat	_ILSQWK[+42]PEDSKDPTK_	ILSQWKPEDSKDPTK
Q9WVM8	Aadat	_QLIEEK[+42]AIER_	QLIEEKAIER
B1AU25;Q9Z0X1	Aifm1	_GNMVK[+42]LNDGSQITFEK_	GNMVKLNDGSQITFEK
B1AU25;Q9Z0X1	Aifm1	_[+57]GNMVK[+42]LNDGSQITFEK_	GNMVKLNDGSQITFEK
B1AU25;Q9Z0X1	Aifm1	_KSQASGIEVIQLFPEK[+42]GNMGK_	KSQASGIEVIQLFPEKGNMGK
B1AU25;Q9Z0X1	Aifm1	_SQASGIEVIQLFPEK[+42]GNMGK_	SQASGIEVIQLFPEKGNMGK
Q9Z2I0	Letm1	_VAEVEGEK[+42]VDNK_	VAEVEGEKVDNK
Q9Z2I0	Letm1	_TGEEK[+42]YIEESAASKR_	TGEEKYIEESAASKR
Q9Z2I0	Letm1	_TGEEK[+42]YIEESAASK_	TGEEKYIEESAASK
Q9Z2I8	Suclg2	_SSGLPITSAVDLEDAAKK[+42]_	SSGLPITSAVDLEDAAKK
Q9Z2I8	Suclg2	_SSGLPITSAVDLEDAAK[+42]K_	SSGLPITSAVDLEDAAKK
Q9Z2I8	Suclg2	_EALEAAK[+42]R_	EALEAAKR
Q9Z2I8	Suclg2	_NQAADQITK[+42]LYHLFLK_	NQAADQITKLYHLFLK
Q9Z2I8	Suclg2	_QKDIFAMDDK[+42]SENEPIENEAAR_	QKDIFAMDDKSENEPIENEAAR
Q9Z2I8	Suclg2	_ELELK[+42]VPLVVR_	ELELKVPLVVR
Q9Z2I9	Sucla2	_SSDEAYAIAK[+42]K_	SSDEAYAIAKK
Q9Z2I9	Sucla2	_ILAC[+57]DDLDEAAK[+42]MVVK_	ILACDDLDEAAKMVVK
Q9Z2I9	Sucla2	_AVSSQMIGQK[+42]LITK_	AVSSQMIGQKLITK
A0A1B0GRP7;A0A1B0GRR5;Q6P8V7;Q80ZV3;Q9Z2Y8	Prosc	_LADK[+42]VNSSWQK_	LADKVNSSWQK
A0A1B0GRP7;A0A1B0GRR5;Q6P8V7;Q80ZV3;Q9Z2Y8	Prosc	_LVAVSK[+42]TKPADMVIEAYGHGQR_	LVAVSKTKPADMVIEAYGHGQR
A0A1B0GRP7;A0A1B0GRR5;Q6P8V7;Q80ZV3;Q9Z2Y8	Prosc	_LVAVSKTK[+42]PADMVIEAYGHGQR_	LVAVSKTKPADMVIEAYGHGQR
Q9Z2Z6	Slc25a20	_FQTAPPGK[+42]YPNGFR_	FQTAPPGKYPNGFR
		_IGK[+42]FPFAAN_	IGKFPFAAN
		_GGIAHLFK[+42]QNK_	GGIAHLFKQNK
		_KSEEQLK[+42]EEGIEFK_	KSEEQLKEEGIEFK
		_ATPLLTTLPEK[+42]VR_	ATPLLTTLPEKVR
		_VIAPSGVEK[+42]K_	VIAPSGVEKK
		_LHTEGDK[+42]AFVEFLTDEIKEEK_	LHTEGDKAFVEFLTDEIKEEK
		_LHTEGDKAFVEFLTDEIK[+42]EEK_	LHTEGDKAFVEFLTDEIKEEK
		_LHTEGDKAFVEFLTDEIKEEK[+42]_	LHTEGDKAFVEFLTDEIKEEK
		_LHTEGDKAFVEFLTDEIKEEK[+42]K_	LHTEGDKAFVEFLTDEIKEEKK
		_LHTEGDKAFVEFLTDEIKEEKK[+42]_	LHTEGDKAFVEFLTDEIKEEKK
		_LHTEGDK[+42]AFVEFLTDEIKEEKK_	LHTEGDKAFVEFLTDEIKEEKK
		_LEDLK[+42]SFVK_	LEDLKSFVK
		_KKETSNLYK[+42]IQFHNVKPEC[+57]LDAYNSLTEAVLPK_	KKETSNLYKIQFHNVKPECLDAYNSLTEAVLPK
		_SSWWTHVE[+57]MGPPDPILGVTEAFK[+42]R_	SSWWTHVEMGPPDPILGVTEAFKR
		_SSWWTHVEM[+16]GPPDPILGVTEAFK[+42]R_	SSWWTHVEMGPPDPILGVTEAFKR
		_SSW[+32]WTHVEM[+16]GPPDPILGVTEAFK[+42]R_	SSWWTHVEMGPPDPILGVTEAFKR
		_SSWW[+32]THVEM[+16]GPPDPILGVTEAFK[+42]R_	SSWWTHVEMGPPDPILGVTEAFKR
		_S[+80]SWWTHVEMGPPDPILGVTEAFK[+42]R_	SSWWTHVEMGPPDPILGVTEAFKR
		_SS[+80]WWTHVEMGPPDPILGVTEAFK[+42]R_	SSWWTHVEMGPPDPILGVTEAFKR
		_SSW[+32]W[+32]THVEMGPPDPILGVTEAFK[+42]R_	SSWWTHVEMGPPDPILGVTEAFKR
		_SSWWTHVEMGPPDPILGVTEAFK[+42]R_	SSWWTHVEMGPPDPILGVTEAFKR
		_AC[+57]AHNPTGVDPRPEQWK[+42]EIASVVK_	ACAHNPTGVDPRPEQWKEIASVVK
		_PILGVTEAFK[+42]R_	PILGVTEAFKR
		_AHNPTGVDPRPEQWK[+42]EIASVVK_	AHNPTGVDPRPEQWKEIASVVK
		_GPPDPILGVTEAFK[+42]R_	GPPDPILGVTEAFKR
		_PRPEQWK[+42]EIASVVK_	PRPEQWKEIASVVK
		_VNNLNATEEK[+42]YHEALAK_	VNNLNATEEKYHEALAK
		_RGGNVLITDTWISMGQEDEKK[+42]K_	RGGNVLITDTWISMGQEDEKKK
		_RGGNVLITDTWISMGQEDEK[+42]KK_	RGGNVLITDTWISMGQEDEKKK
		_RGGNVLITDTWISMGQEDEKKK[+42]_	RGGNVLITDTWISMGQEDEKKK
		_AFQGYQVTMK[+42]TAK_	AFQGYQVTMKTAK
		_ISTPEELGLDK[+42]V_	ISTPEELGLDKV
		_LHQQQPLHPEWAVLAK[+42]K_	LHQQQPLHPEWAVLAKK
		_LHQQQPLHPEWAVLAKK[+42]_	LHQQQPLHPEWAVLAKK
		_NC[+57]GTHYK[+42]LVPHQM_	NCGTHYKLVPHQM
		_NC[+57]GTHYK[+42]LVPHQM[-48]_	NCGTHYKLVPHQM
		_NC[+57]GTHYK[+42]LVPHQMA_	NCGTHYKLVPHQMA
		_NC[+57]GTHYK[+42]LVPHQMAH_	NCGTHYKLVPHQMAH
		_GPYDK[+42]GEYSPSVQK_	GPYDKGEYSPSVQK
		_YDK[+42]GEYSPSVQK_	YDKGEYSPSVQK
		_MK[+42]YNLGLDLR_	MKYNLGLDLR
		_M[+16]K[+42]YNLGLDLR_	MKYNLGLDLR
		_GASEK[+42]DIVHSGLAYTMER_	GASEKDIVHSGLAYTMER
		_[+57]RGASIVEDKLVEDLK[+42]TR_	RGASIVEDKLVEDLKTR
		_DR[-43]GASIVEDKLVEDLK[+42]TR_	DRGASIVEDKLVEDLKTR
		_SIVEDK[+42]LVEDLK_	SIVEDKLVEDLK
		_ISGASEK[+42]DIVHSGLAY_	ISGASEKDIVHSGLAY
		_ISGASEK[+42]DIVHSGLA_	ISGASEKDIVHSGLA
		_SIVEDK[+42]LVEDLKTR_	SIVEDKLVEDLKTR
		_SIVEDKLVEDLK[+42]TR_	SIVEDKLVEDLKTR
		_SEAAADREDDPNFFK[+42]M[+16]VEGFFDR_	SEAAADREDDPNFFKMVEGFFDR
		_ISGASEK[+42]DIVH_	ISGASEKDIVH
		_AYVNAIEK[+42]VFK_	AYVNAIEKVFK
		_VEDK[+42]LVEDLK_	VEDKLVEDLK
		_EAAADREDDPNFFK[+42]M[+16]VEGFFDR_	EAAADREDDPNFFKMVEGFFDR
		_FEWLK[+42]NLNHVSYGR_	FEWLKNLNHVSYGR
		_AAADREDDPNFFK[+42]M[+16]VEGFFDR_	AAADREDDPNFFKMVEGFFDR
		_RIS[+4]GASEK[+42]DIVHSGLAYTMER_	RISGASEKDIVHSGLAYTMER
		_TVGDVNTDRPGLLDLK[+42]GK_	TVGDVNTDRPGLLDLKGK
		_FANDATFEIK[+42]K_	FANDATFEIKK
		_FANDATFEIKK[+42]_	FANDATFEIKK
		_NDATFEIK[+42]K_	NDATFEIKK
		_NDATFEIKK[+42]_	NDATFEIKK
		_NEK[+42]SIVPTPVK_	NEKSIVPTPVK
		_STSSMGTLPK[+57]Q[+1]VK[+42]_	STSSMGTLPKQVK
		_VSPK[+42]WVPQMADHSDVLK_	VSPKWVPQMADHSDVLK
		_ASSLQQASLK[+42]LFEMAYKK_	ASSLQQASLKLFEMAYKK
		_SLHMYLEK[+42]LKQ_	SLHMYLEKLKQ
		_SLHM[+16]YLEK[+42]LKQ_	SLHMYLEKLKQ
		_TADNLIK[+42]QR_	TADNLIKQR
		_DSIQK[+42]SLH_	DSIQKSLH
		_AYC[+57]VTEPSAGSDVAAIKTK[+42]_	AYCVTEPSAGSDVAAIKTK
		_AYC[+57]VTEPSAGSDVAAIK[+42]TK_	AYCVTEPSAGSDVAAIKTK
		_C[+57]VTEPSAGSDVAAIK[+42]TK_	CVTEPSAGSDVAAIKTK
		_AAISK[+42]TAVAPIER_	AAISKTAVAPIER
		_LLLQVQHASK[+42]Q_	LLLQVQHASKQ
		_LVSTK[+42]WLAESIR_	LVSTKWLAESIR
		_STK[+42]WLAESIR_	STKWLAESIR
		_SRDELFTDTK[+42]AR_	SRDELFTDTKAR
		_SALK[+42]AGVTAAK_	SALKAGVTAAK
		_MMAEC[+57]SK[+42]YHGQLTK_	MMAECSKYHGQLTK
		_SEITPPPPQPK[+42]D_	SEITPPPPQPKD
		_GQVVQFK[+42]LSDIGEGIR_	GQVVQFKLSDIGEGIR
		_HGDQYK[+42]ATDFVVDR_	HGDQYKATDFVVDR
		_SC[+57]FQYSIQK[+42]K_	SCFQYSIQKK
		_GK[+42]LSIQC[+57]YLR_	GKLSIQCYLR
		_VDGK[+42]LSIQC[+57]YLR_	VDGKLSIQCYLR
		_NNVEAGK[+42]YTVGLGQTR_	NNVEAGKYTVGLGQTR
		_FNNVEAGK[+42]YT_	FNNVEAGKYT
		_SKDASPGSPLEK[+42]L_	SKDASPGSPLEKL
		_AGK[+42]YTVGLGQTR_	AGKYTVGLGQTR
		_FNNVEAGK[+42]Y_	FNNVEAGKY
		_LEETYTNKDVDK[+42]ALL_	LEETYTNKDVDKALL
		_LEETYTNKDVDK[+42]AL_	LEETYTNKDVDKAL
		_TNKDVDK[+42]ALLK_	TNKDVDKALLK
		_GK[+42]GGK[+42]GLGK[+42]GGA_	GKGGKGLGKGGA
		_VDAVIAELKK[+42]_	VDAVIAELKK
		_VDAVIAELK[+42]K_	VDAVIAELKK
		_AVDAVIAELK[+42]K_	AVDAVIAELKK
		_VEK[+42]GIIDPTK_	VEKGIIDPTK
		_EQLDITTSEYEKEK[+42]LNER_	EQLDITTSEYEKEKLNER
		_ANEDQK[+42]IGIEIIK_	ANEDQKIGIEIIK
		_AKDVK[+42]FGADAR_	AKDVKFGADAR
		_LAVDAVIAELK[+42]K_	LAVDAVIAELKK
		_NKELDPVQK[+42]LFVDK_	NKELDPVQKLFVDK
		_N[+1]KELDPVQK[+42]LFVDK_	NKELDPVQKLFVDK
		_NKELDPVQK[+42]LFVDKIR_	NKELDPVQKLFVDKIR
		_N[+1]KELDPVQK[+42]LFVDKIR_	NKELDPVQKLFVDKIR
		_KELDPVQK[+42]LFVDK_	KELDPVQKLFVDK
		_TDK[+42]YYGAQTVR_	TDKYYGAQTVR
		_LVTALNPHIGYDK[+42]AAK_	LVTALNPHIGYDKAAK
		_LVTALNPHIGYDKAAK[+42]_	LVTALNPHIGYDKAAK
		_PIK[+42]VGDAIPSVEVFEGEPGKK_	PIKVGDAIPSVEVFEGEPGKK
		_PIK[+42]VGDAIPSVEVFEGEPGK_	PIKVGDAIPSVEVFEGEPGK
		_ITK[+42]FENAFLSH_	ITKFENAFLSH
		_SMGLGSK[+42]FK_	SMGLGSKFK
		_AQK[+42]LLHYLG_	AQKLLHYLG
		_LGPILK[+42]FGSAQQK_	LGPILKFGSAQQK
		_FGAPLTK[+42]LQNIQFK_	FGAPLTKLQNIQFK
		_LPPGAFSGLWK[+42]NQEAFK_	LPPGAFSGLWKNQEAFK
		_MK[+42]LVEVIK_	MKLVEVIK
		_[+57]MK[+42]LVEVIK_	MKLVEVIK
		_GLHFFNPVPMMK[+42]LVEVIK_	GLHFFNPVPMMKLVEVIK
		_GLHFFNPVPMM[+16]K[+42]LVEVIK_	GLHFFNPVPMMKLVEVIK
		_MTSQK[+42]TFESLVDFC[+57]K_	MTSQKTFESLVDFCK
		_GLHFFNPVPMMK[+42]_	GLHFFNPVPMMK
		_FNPVPMMK[+42]LVEVIK_	FNPVPMMKLVEVIK
		_AGIAQVAAATGHTVVLVDQTEDILAK[+42]SK_	AGIAQVAAATGHTVVLVDQTEDILAKSK
		_GLHFFNPVPMMK[+42]L_	GLHFFNPVPMMKL
		_AGIAQVAAATGHTVVLVDQTEDILAK[+42]SKK_	AGIAQVAAATGHTVVLVDQTEDILAKSKK
		_AGIAQVAAATGHTVVLVDQTEDILAKSK[+42]K_	AGIAQVAAATGHTVVLVDQTEDILAKSKK
		_GAGIAQVAAATGHTVVLVDQTEDILAK[+42]SK_	GAGIAQVAAATGHTVVLVDQTEDILAKSK
		_GAGIAQVAAATGHTVVLVDQTEDILAKSK[+42]_	GAGIAQVAAATGHTVVLVDQTEDILAKSK
		_MMK[+42]LVEVIK_	MMKLVEVIK
		_GAGIAQVAAATGHTVVLVDQTEDILAKSK[+42]K_	GAGIAQVAAATGHTVVLVDQTEDILAKSKK
		_GAGIAQVAAATGHTVVLVDQTEDILAKSKK[+42]_	GAGIAQVAAATGHTVVLVDQTEDILAKSKK
		_GAGIAQVAAATGHTVVLVDQTEDILAK[+42]SKK_	GAGIAQVAAATGHTVVLVDQTEDILAKSKK
		_TVVLVDQTEDILAK[+42]SK_	TVVLVDQTEDILAKSK
		_SGANFQYIITEKK[+42]_	SGANFQYIITEKK
		_SGANFQYIITEK[+42]K_	SGANFQYIITEKK
		_ASGANFQYIITEK[+42]K_	ASGANFQYIITEKK
		_ASGANFQYIITEKK[+42]_	ASGANFQYIITEKK
		_AFAAGADIK[+42]E_	AFAAGADIKE
		_SLPPHQK[+42]VPLPSLSPTMQAGTIAR_	SLPPHQKVPLPSLSPTMQAGTIAR
		_AEK[+42]GIDLTQVK_	AEKGIDLTQVK
		_GLYNGQVLC[+57]K[+42]K_	GLYNGQVLCKK
		_GLYNGQVLC[+57]KK[+42]_	GLYNGQVLCKK
		_AGIAQVSVDK[+42]GLK_	AGIAQVSVDKGLK
		_GAGIAQVSVDK[+42]GLK_	GAGIAQVSVDKGLK
		_GAGIAQVSVDKGLK[+42]_	GAGIAQVSVDKGLK
		_EK[+42]VIGMHYFSPVDK_	EKVIGMHYFSPVDK
		_M[+16]HYFSPVDK[+42]MQLLEIITTDK_	MHYFSPVDKMQLLEIITTDK
		_VIGMHYFSPVDK[+42]MQL_	VIGMHYFSPVDKMQL
		_MGMTAENLAAK[+42]YNISR_	MGMTAENLAAKYNISR
		_M[+16]GMTAEN[+1]LAAK[+42]YNISR_	MGMTAENLAAKYNISR
		_MGM[+16]TAEN[+1]LAAK[+42]YNISR_	MGMTAENLAAKYNISR
		_MGMTAEN[+1]LAAK[+42]YN[+1]ISR_	MGMTAENLAAKYNISR
		_M[+16]GMTAENLAAK[+42]YNISR_	MGMTAENLAAKYNISR
		_[+57]MGMTAEN[+1]LAAK[+42]YNISR_	MGMTAENLAAKYNISR
		_MGM[+16]TAENLAAK[+42]YNISR_	MGMTAENLAAKYNISR
		_MGMTAE[+22]NLAAK[+42]YNISR_	MGMTAENLAAKYNISR
		_[+57]MGMTAENLAAK[+42]YNISR_	MGMTAENLAAKYNISR
		_M[+16]GM[+16]TAENLAAK[+42]YNISR_	MGMTAENLAAKYNISR
		_M[+16]GMT[-18]AENLAAK[+42]YNISR_	MGMTAENLAAKYNISR
		_MGM[+16]T[-18]AENLAAK[+42]YNISR_	MGMTAENLAAKYNISR
		_M[-48]GMTAENLAAK[+42]YNISR_	MGMTAENLAAKYNISR
		_MGM[-48]TAENLAAK[+42]YNISR_	MGMTAENLAAKYNISR
		_M[+16]GMTAE[+22]NLAAK[+42]YNISR_	MGMTAENLAAKYNISR
		_[+57]MGM[+16]TAENLAAK[+42]YNISR_	MGMTAENLAAKYNISR
		_MTAENLAAK[+42]YNISR_	MTAENLAAKYNISR
		_M[+16]TAENLAAK[+42]YNISR_	MTAENLAAKYNISR
		_GC[+57]DPTIMGIGPVPAINGALK[+42]K_	GCDPTIMGIGPVPAINGALKK
		_GC[+57]DPTIMGIGPVPAINGALKK[+42]_	GCDPTIMGIGPVPAINGALKK
		_GC[+57]DPTIM[+16]GIGPVPAINGALK[+42]K_	GCDPTIMGIGPVPAINGALKK
		_GC[+57]DPTIM[+16]GIGPVPAINGALKK[+42]_	GCDPTIMGIGPVPAINGALKK
		_IGPVPAINGALK[+42]K_	IGPVPAINGALKK
		_IGPVPAINGALKK[+42]_	IGPVPAINGALKK
		_NEAGYFNEEMAPIEVK[+42]TKK_	NEAGYFNEEMAPIEVKTKK
		_NEAGYFNEEMAPIEVKTK[+42]K_	NEAGYFNEEMAPIEVKTKK
		_NEAGYFNEEMAPIEVKTKK[+42]_	NEAGYFNEEMAPIEVKTKK
		_KAANEAGYFNEEMAPIEVK[+42]TK_	KAANEAGYFNEEMAPIEVKTK
		_KQTMQVDEHARPQTTLEQLQK[+42]LPSVFK_	KQTMQVDEHARPQTTLEQLQKLPSVFK
		_NEAGYFNEEMAPIEVKTK[+42]_	NEAGYFNEEMAPIEVKTK
		_NEAGYFNEEMAPIEVK[+42]TK_	NEAGYFNEEMAPIEVKTK
		_TAENLAAK[+42]YNISR_	TAENLAAKYNISR
[truncated: 182 more rows]

## Sheet: SuK-only sites
UniProtIds	Genes	IntModifiedPeptide	StrippedPeptide
A2AS89	Agmat	_SVDEGLLDSK[+100]R_	SVDEGLLDSKR
A2AS89	Agmat	_EHGPVGLVHVGAHTNTTDK[+100]PREEK_	EHGPVGLVHVGAHTNTTDKPREEK
A2AS89	Agmat	_RSVDEGLLDSK[+100]R_	RSVDEGLLDSKR
A2AS89	Agmat	_EHGPVGLVHVGAHTNTTDK[+100]PR_	EHGPVGLVHVGAHTNTTDKPR
A2ASZ8;A2ASZ8-2;A2ASZ8-3;A2ASZ8-4;A2ASZ8-5	Slc25a25	_ILAK[+100]EGVAAFYK_	ILAKEGVAAFYK
A2ATU0	Dhtkd1	_HFYALLK[+100]QR_	HFYALLKQR
A2ATU0	Dhtkd1	_YPAAVSTLEEMAPGTAFKPVIGDSSVDPK[+100]NVK_	YPAAVSTLEEMAPGTAFKPVIGDSSVDPKNVK
O08749	Dld	_IGK[+100]FPFAANSR_	IGKFPFAANSR
O08749	Dld	_ALTGGIAHLFK[+100]QNK_	ALTGGIAHLFKQNK
O08749	Dld	_HSAVK[+100]ALTGGIAHLFK_	HSAVKALTGGIAHLFK
O08749	Dld	_SEEQLK[+100]EEGIEFK_	SEEQLKEEGIEFK
O08749	Dld	_LNLEK[+100]MMEQK_	LNLEKMMEQK
O08749	Dld	_RPFTQNLGLEELGIELDPK[+100]GR_	RPFTQNLGLEELGIELDPKGR
O08749	Dld	_QNK[+100]VVHVNGFGK_	QNKVVHVNGFGK
O08749	Dld	_[-17]QNK[+100]VVHVNGFGK_	QNKVVHVNGFGK
O08749	Dld	_QNK[+100]VVHVN[+1]GFGK_	QNKVVHVNGFGK
O08749	Dld	_LNTK[+100]VTGATK_	LNTKVTGATK
O08749	Dld	_ITGK[+100]NQVTATK_	ITGKNQVTATK
O08749	Dld	_SAQLGFK[+100]TVC[+57]IEK_	SAQLGFKTVCIEK
O08749	Dld	_ALLNNSHYYHMAHGK[+100]DFASR_	ALLNNSHYYHMAHGKDFASR
O08749	Dld	_FKLNTK[+100]VTGATK_	FKLNTKVTGATK
O08749	Dld	_NQVTATK[+100]ADGSTQVIDTK_	NQVTATKADGSTQVIDTK
O08749	Dld	_RPFTQNLGLEELGIELDPK[+100]GRIPVNNR_	RPFTQNLGLEELGIELDPKGRIPVNNR
O08749	Dld	_VVHVNGFGK[+100]ITGK_	VVHVNGFGKITGK
O08749	Dld	_K[+100]SDGKIDVSVEAASGGK_	KSDGKIDVSVEAASGGK
O08749	Dld	_KSDGK[+100]IDVSVEAASGGK_	KSDGKIDVSVEAASGGK
O08756	Hsd17b10	_K[+100]LGESC[+57]IFAPANVTSEK_	KLGESCIFAPANVTSEK
O08756	Hsd17b10	_K[+100]NKIHTLEDFQR_	KNKIHTLEDFQR
O08756	Hsd17b10	_KNK[+100]IHTLEDFQR_	KNKIHTLEDFQR
O08756	Hsd17b10	_NK[+100]IHTLEDFQR_	NKIHTLEDFQR
O08756	Hsd17b10	_KLGESC[+57]IFAPANVTSEK[+100]EIQAALTLAK_	KLGESCIFAPANVTSEKEIQAALTLAK
O09174	Amacr	_SLALDLK[+100]R_	SLALDLKR
O35129	Phb2	_AQFLVEK[+100]AK_	AQFLVEKAK
O35129	Phb2	_AAQNISK[+100]TIATSQNR_	AAQNISKTIATSQNR
O35129	Phb2	_MLGEALSK[+100]NPGYIK_	MLGEALSKNPGYIK
O35129	Phb2	_EYTAAVEAK[+100]QVAQQEAQR_	EYTAAVEAKQVAQQEAQR
O35129	Phb2	_KISSPTGSK[+100]DLQMVNISLR_	KISSPTGSKDLQMVNISLR
O35129	Phb2	_K[+100]ISSPTGSKDLQMVNISLR_	KISSPTGSKDLQMVNISLR
O35423;O35423-2	Agxt	_FFVK[+100]DPEIR_	FFVKDPEIR
O35423;O35423-2	Agxt	_HLQEMGLK[+100]FFVKDPEIR_	HLQEMGLKFFVKDPEIR
O35459	Ech1	_K[+100]MMADEALDSGLVSR_	KMMADEALDSGLVSR
O35459	Ech1	_K[+100]M[+16]MADEALDSGLVSR_	KMMADEALDSGLVSR
O35459	Ech1	_K[+100]MM[+16]ADEALDSGLVSR_	KMMADEALDSGLVSR
O35459	Ech1	_YQK[+100]TFTVIEK_	YQKTFTVIEK
O35658	C1qbp	_AEEQEPER[-43]TSTPNFVVEVTKTDGK[+100]K_	AEEQEPERTSTPNFVVEVTKTDGKK
O35658	C1qbp	_AEEQEPER[-43]TSTPNFVVEVTKTDGKK[+100]_	AEEQEPERTSTPNFVVEVTKTDGKK
O55125	Nipsnap1	_TYK[+100]LKPGTMIEWGNNWAR_	TYKLKPGTMIEWGNNWAR
O55125	Nipsnap1	_TYK[+100]LKPGTM[+16]IEWGNNWAR_	TYKLKPGTMIEWGNNWAR
O55125	Nipsnap1	_IMIPLK[+100]ISPLQ_	IMIPLKISPLQ
O55125	Nipsnap1	_LK[+100]PGTMIEWGNNWAR_	LKPGTMIEWGNNWAR
O55125	Nipsnap1	_LK[+100]PGTM[+16]IEWGNNWAR_	LKPGTMIEWGNNWAR
O55125	Nipsnap1	_LKNNK[+100]EYLEFR_	LKNNKEYLEFR
O55125	Nipsnap1	_LK[+100]NNKEYLEFR_	LKNNKEYLEFR
O55125	Nipsnap1	_NNK[+100]EYLEFR_	NNKEYLEFR
O55125	Nipsnap1	_ETSNLYK[+100]IQFHNVKPEC[+57]LDAYNSLTEAVLPK_	ETSNLYKIQFHNVKPECLDAYNSLTEAVLPK
O55125	Nipsnap1	_IQFHNVK[+100]PEC[+57]LDAYNSLTEAVLPK_	IQFHNVKPECLDAYNSLTEAVLPK
O55125	Nipsnap1	_NNK[+100]EYLEFRK_	NNKEYLEFRK
O55126;Q7TMG8	Gbas	_IMIPLK[+100]TSPLQ_	IMIPLKTSPLQ
O88696	Clpp	_LK[+100]KQLYNIYAK_	LKKQLYNIYAK
O88696	Clpp	_LKK[+100]QLYNIYAK_	LKKQLYNIYAK
O88696	Clpp	_K[+100]QLYNIYAK_	KQLYNIYAK
O88986	Gcat	_HLDMADLEAK[+100]LK_	HLDMADLEAKLK
O88986	Gcat	_YRHLDMADLEAK[+100]LK_	YRHLDMADLEAKLK
O88986	Gcat	_GIFVIGFSYPVVPKGK[+100]_	GIFVIGFSYPVVPKGK
O88986	Gcat	_GIFVIGFSYPVVPK[+100]GK_	GIFVIGFSYPVVPKGK
O88986	Gcat	_LSSQMADDMLK[+100]K_	LSSQMADDMLKK
O88986	Gcat	_KGIFVIGFSYPVVPKGK[+100]_	KGIFVIGFSYPVVPKGK
O88986	Gcat	_KGIFVIGFSYPVVPK[+100]GK_	KGIFVIGFSYPVVPKGK
O88986	Gcat	_HLDMADLEAK[+100]LKEAQK_	HLDMADLEAKLKEAQK
E9PVU9;E9PZ91;E9Q3M6;F6SV10;O89106	Fhit	_FGQHLIK[+100]PSVVFLK_	FGQHLIKPSVVFLK
P02088	Hbb-b1	_K[+100]VITAFNDGLNHLDSLK_	KVITAFNDGLNHLDSLK
P03930	Mtatp8	_VKTPWELK[+100]WTK_	VKTPWELKWTK
P03930	Mtatp8	_WTK[+100]IYLPHSLPQQ_	WTKIYLPHSLPQQ
P05202	Got2	_RVESQLK[+100]ILIRPLYSN[+1]PPLNGAR_	RVESQLKILIRPLYSNPPLNGAR
P05202	Got2	_RVESQLK[+100]ILIRPLYSNPPLNGAR_	RVESQLKILIRPLYSNPPLNGAR
P05202	Got2	_RVESQLK[+100]ILIRPLYSNPPLN[+1]GAR_	RVESQLKILIRPLYSNPPLNGAR
P05202	Got2	_RVESQLK[+100]ILIRPLYSNPPLN[-17]GAR_	RVESQLKILIRPLYSNPPLNGAR
P05202	Got2	_[+57]RVESQLK[+100]ILIRPLYSNPPLNGAR_	RVESQLKILIRPLYSNPPLNGAR
P05202	Got2	_DDNGK[+100]PYVLPSVR_	DDNGKPYVLPSVR
P05202	Got2	_DDN[+1]GK[+100]PYVLPSVR_	DDNGKPYVLPSVR
P05202	Got2	_DDN[-17]GK[+100]PYVLPSVR_	DDNGKPYVLPSVR
P05202	Got2	_VESQ[+1]LK[+100]ILIRPLYSNPPLNGAR_	VESQLKILIRPLYSNPPLNGAR
P05202	Got2	_VESQLK[+100]ILIR[+1]PLYSNPPLNGAR_	VESQLKILIRPLYSNPPLNGAR
P05202	Got2	_VESQLK[+100]ILIRPLYSNPPLN[+1]GAR_	VESQLKILIRPLYSNPPLNGAR
P05202	Got2	_VESQLK[+100]ILIRPLYSNPPLNGAR_	VESQLKILIRPLYSNPPLNGAR
P05202	Got2	_VESQLK[+100]ILIRPLYSN[+1]PPLNGAR_	VESQLKILIRPLYSNPPLNGAR
P05202	Got2	_VESQLK[+100]ILIRPLYSNPPLN[-17]GAR_	VESQLKILIRPLYSNPPLNGAR
P05202	Got2	_DDNGK[+100]PYVLPSVRK_	DDNGKPYVLPSVRK
P05202	Got2	_MNLGVGAYRDDN[+1]GK[+100]PYVLPSVR_	MNLGVGAYRDDNGKPYVLPSVR
P05202	Got2	_MNLGVGAYRDDNGK[+100]PYVLPSVR_	MNLGVGAYRDDNGKPYVLPSVR
P05202	Got2	_M[+16]NLGVGAYRDDNGK[+100]PYVLPSVR_	MNLGVGAYRDDNGKPYVLPSVR
P05202	Got2	_MNLGVGAYRDDN[-17]GK[+100]PYVLPSVR_	MNLGVGAYRDDNGKPYVLPSVR
P05202	Got2	_[+57]MNLGVGAYRDDNGK[+100]PYVLPSVR_	MNLGVGAYRDDNGKPYVLPSVR
P05202	Got2	_DVFLPK[+100]PSWGNHTPIFR_	DVFLPKPSWGNHTPIFR
P05202	Got2	_DVFLPK[+100]PSWGN[+1]HTPIFR_	DVFLPKPSWGNHTPIFR
P05202	Got2	_DVFLPK[+100]PSW[+32]GNHTPIFR_	DVFLPKPSWGNHTPIFR
P05202	Got2	_DVFLPK[+100]P[+16]SWGNHTPIFR_	DVFLPKPSWGNHTPIFR
P05202	Got2	_DVFLPK[+100]PSWGNH[+57]TPIFR_	DVFLPKPSWGNHTPIFR
P05202	Got2	_DVFLPK[+100]PSW[+4]GNHTPIFR_	DVFLPKPSWGNHTPIFR
P05202	Got2	_TQLVSNLKK[+100]_	TQLVSNLKK
P05202	Got2	_TQLVSNLK[+100]K_	TQLVSNLKK
P05202	Got2	_VGAFTVVC[+57]K[+100]DAEEAKR_	VGAFTVVCKDAEEAKR
P05202	Got2	_VGAFTVVC[+57]KDAEEAK[+100]R_	VGAFTVVCKDAEEAKR
P05202	Got2	_[+57]VGAFTVVC[+57]K[+100]DAEEAKR_	VGAFTVVCKDAEEAKR
P05202	Got2	_K[+100]QWLQEVK_	KQWLQEVK
P05202	Got2	_K[+100]QW[+32]LQEVK_	KQWLQEVK
P05202	Got2	_ASAELALGENNEVLK[+100]SGR_	ASAELALGENNEVLKSGR
P05202	Got2	_KAEAQIAAK[+100]NLDKEYLPIGGLAEFC[+57]K_	KAEAQIAAKNLDKEYLPIGGLAEFCK
P05202	Got2	_KAEAQIAAKNLDK[+100]EYLPIGGLAEFC[+57]K_	KAEAQIAAKNLDKEYLPIGGLAEFCK
P05202	Got2	_[+57]KAEAQIAAKNLDK[+100]EYLPIGGLAEFC[+57]K_	KAEAQIAAKNLDKEYLPIGGLAEFCK
P05202	Got2	_[+57]KAEAQIAAK[+100]NLDKEYLPIGGLAEFC[+57]K_	KAEAQIAAKNLDKEYLPIGGLAEFCK
P67778	Phb	_[+42]AAK[+100]VFESIGK_	AAKVFESIGK
P05202	Got2	_VGAFTVVC[+57]K[+100]DAEEAK_	VGAFTVVCKDAEEAK
P05202	Got2	_EFSVYMTK[+100]DGR_	EFSVYMTKDGR
P05202	Got2	_EFSVYM[+16]TK[+100]DGR_	EFSVYMTKDGR
P05202	Got2	_KMNLGVGAYRDDNGK[+100]PYVLPSVR_	KMNLGVGAYRDDNGKPYVLPSVR
P05202	Got2	_K[+100]MNLGVGAYRDDNGKPYVLPSVR_	KMNLGVGAYRDDNGKPYVLPSVR
P05202	Got2	_IPEQSVLLLHAC[+57]AHNPTGVDPRPEQWK[+100]EIASVVK_	IPEQSVLLLHACAHNPTGVDPRPEQWKEIASVVK
P05202	Got2	_LTK[+100]EFSVYMTK_	LTKEFSVYMTK
P05202	Got2	_LTK[+100]EFSVYM[+16]TK_	LTKEFSVYMTK
P05202	Got2	_DAEEAK[+100]RVESQLK_	DAEEAKRVESQLK
P05202	Got2	_EGSSHNWQHITDQIGM[+16]FC[+57]FTGLK[+100]PEQVER_	EGSSHNWQHITDQIGMFCFTGLKPEQVER
P05202	Got2	_EGSSHNWQHITDQIGMFC[+57]FTGLK[+100]PEQVER_	EGSSHNWQHITDQIGMFCFTGLKPEQVER
P05202	Got2	_EGSSHNWQHITD[+57]QIGMFC[+57]FTGLK[+100]PEQVER_	EGSSHNWQHITDQIGMFCFTGLKPEQVER
P05202	Got2	_KQWLQEVK[+100]GMADR_	KQWLQEVKGMADR
P05202	Got2	_KAEAQIAAK[+100]NLDK_	KAEAQIAAKNLDK
P05202	Got2	_K[+100]EGSSHNWQHITDQIGMFC[+57]FTGLKPEQVER_	KEGSSHNWQHITDQIGMFCFTGLKPEQVER
P05202	Got2	_ISVAGVTSGNVGYLAHAIHQVTK[+100]_	ISVAGVTSGNVGYLAHAIHQVTK
P05202	Got2	_K[+100]MNLGVGAYR_	KMNLGVGAYR
P05202	Got2	_VGAFTVVC[+57]KDAEEAK[+100]RVESQLK_	VGAFTVVCKDAEEAKRVESQLK
P05202	Got2	_VGAFTVVC[+57]K[+100]DAEEAKRVESQLK_	VGAFTVVCKDAEEAKRVESQLK
P05202	Got2	_MNLGVGAYRDDNGK[+100]PYVLPSVRK_	MNLGVGAYRDDNGKPYVLPSVRK
P05202	Got2	_QWLQEVK[+100]GMADR_	QWLQEVKGMADR
P05202	Got2	_DAEEAKRVESQLK[+100]ILIRPLYSNPPLNGAR_	DAEEAKRVESQLKILIRPLYSNPPLNGAR
P05202	Got2	_AEAQIAAK[+100]NLDKEYLPIGGLAEFC[+57]K_	AEAQIAAKNLDKEYLPIGGLAEFCK
P05202	Got2	_AEAQIAAKNLDK[+100]EYLPIGGLAEFC[+57]K_	AEAQIAAKNLDKEYLPIGGLAEFCK
P05202	Got2	_PEQWK[+100]EIASVVK_	PEQWKEIASVVK
P05202	Got2	_VESQLK[+100]ILIR_	VESQLKILIR
P05202	Got2	_AEAQIAAK[+100]NLDK_	AEAQIAAKNLDK
P05202	Got2	_YYDPK[+100]TC[+57]GFDFSGALEDISK_	YYDPKTCGFDFSGALEDISK
P05202	Got2	_LTKEFSVYMTK[+100]DGR_	LTKEFSVYMTKDGR
P08249	Mdh2	_MIAEAIPELK[+100]ASIK_	MIAEAIPELKASIK
P08249	Mdh2	_M[+16]IAEAIPELK[+100]ASIK_	MIAEAIPELKASIK
P08249	Mdh2	_ETEC[+57]TYFSTPLLLGK[+100]K_	ETECTYFSTPLLLGKK
P08249	Mdh2	_ETEC[+57]TYFSTPLLLGKK[+100]_	ETECTYFSTPLLLGKK
P08249	Mdh2	_ANVK[+100]GYLGPEQLPDC[+57]LK_	ANVKGYLGPEQLPDCLK
P08249	Mdh2	_ANVK[+100]GYLGPE[+22]QLPDC[+57]LK_	ANVKGYLGPEQLPDCLK
P08249	Mdh2	_GLEK[+100]NLGIGK_	GLEKNLGIGK
P08249	Mdh2	_[+57]GLEK[+100]NLGIGK_	GLEKNLGIGK
P08249	Mdh2	_ANTFVAELK[+100]GLDPAR_	ANTFVAELKGLDPAR
P08249	Mdh2	_ANTFVAE[+22]LK[+100]GLDPAR_	ANTFVAELKGLDPAR
P08249	Mdh2	_VNVPVIGGHAGK[+100]TIIPLISQC[+57]TPK_	VNVPVIGGHAGKTIIPLISQCTPK
P08249	Mdh2	_K[+100]GEDFVK_	KGEDFVK
P08249	Mdh2	_ASIK[+100]KGEDFVK_	ASIKKGEDFVK
P25688	Uox	_[+42]AHYHDNYGK[+100]NDEVEFVR_	AHYHDNYGKNDEVEFVR
P08249	Mdh2	_ASIKK[+100]GEDFVK_	ASIKKGEDFVK
P08249	Mdh2	_ITPFEEK[+100]MIAEAIPELK_	ITPFEEKMIAEAIPELK
P08249	Mdh2	_ITPFEEK[+100]M[+16]IAEAIPELK_	ITPFEEKMIAEAIPELK
P08249	Mdh2	_KGLEK[+100]NLGIGK_	KGLEKNLGIGK
P08249	Mdh2	_HGVYNPNK[+100]IFGVTTLDIVR_	HGVYNPNKIFGVTTLDIVR
P08249	Mdh2	_GYLGPEQLPDC[+57]LK[+100]GC[+57]DVVVIPAGVPR_	GYLGPEQLPDCLKGCDVVVIPAGVPR
P08249	Mdh2	_NLGIGK[+100]ITPFEEK_	NLGIGKITPFEEK
P08249	Mdh2	_MIAEAIPELK[+100]ASIKK_	MIAEAIPELKASIKK
P08249	Mdh2	_ANVK[+100]GYLGPEQLPDC[+57]LKGC[+57]DVVVIPAGVPR_	ANVKGYLGPEQLPDCLKGCDVVVIPAGVPR
P09103	P4hb	_NNFEGEITK[+100]EK_	NNFEGEITKEK
P09671	Sod2	_HHAAYVNN[+1]LNATEEK[+100]YHEALAK_	HHAAYVNNLNATEEKYHEALAK
P09671	Sod2	_HHAAYVNNLNATEEK[+100]YHEALAK_	HHAAYVNNLNATEEKYHEALAK
P09671	Sod2	_HHAAYVN[+1]NLNATEEK[+100]YHEALAK_	HHAAYVNNLNATEEKYHEALAK
P09671	Sod2	_HHAAYVNNLN[+1]ATEEK[+100]YHEALAK_	HHAAYVNNLNATEEKYHEALAK
P09671	Sod2	_[+57]HHAAYVNNLNATEEK[+100]YHEALAK_	HHAAYVNNLNATEEKYHEALAK
P09671	Sod2	_GELLEAIK[+100]R_	GELLEAIKR
P09671	Sod2	_[+57]GELLEAIK[+100]R_	GELLEAIKR
P09671	Sod2	_DFGSFEK[+100]FK_	DFGSFEKFK
P09671	Sod2	_DFGSFEK[+100]FKEK_	DFGSFEKFKEK
P09671	Sod2	_GGGEPK[+100]GELLEAIKR_	GGGEPKGELLEAIKR
P09671	Sod2	_GGGEPKGELLEAIK[+100]R_	GGGEPKGELLEAIKR
P09671	Sod2	_FNGGGHINHTIFWTNLSPK[+100]GGGEPK_	FNGGGHINHTIFWTNLSPKGGGEPK
P09671	Sod2	_FN[-17]GGGHINHTIFWTNLSPK[+100]GGGEPK_	FNGGGHINHTIFWTNLSPKGGGEPK
P09671	Sod2	_YHEALAK[+100]GDVTTQVALQPALK_	YHEALAKGDVTTQVALQPALK
P09671	Sod2	_GGGEPK[+100]GELLEAIK_	GGGEPKGELLEAIK
P09671	Sod2	_NVRPDYLK[+100]_	NVRPDYLK
P11352	Gpx1	_C[+57]EVN[-17]GEK[+100]AHPLFTFLR_	CEVNGEKAHPLFTFLR
P11352	Gpx1	_YVRPGGGFEPNFTLFEK[+100]C[+57]EVNGEK_	YVRPGGGFEPNFTLFEKCEVNGEK
P11352	Gpx1	_GLVVLGFPC[+57]NQFGHQENGK[+100]NEEILNSLK_	GLVVLGFPCNQFGHQENGKNEEILNSLK
P11352	Gpx1	_GLVVLGFPC[+57]NQFGHQEN[-17]GK[+100]NEEILNSLK_	GLVVLGFPCNQFGHQENGKNEEILNSLK
P11352	Gpx1	_GLVVLGFPC[+57]NQFGHQENGK[+100]N[-17]EEILNSLK_	GLVVLGFPCNQFGHQENGKNEEILNSLK
P11352	Gpx1	_DYTEMNDLQK[+100]R_	DYTEMNDLQKR
P11725	Otc	_SLGMIFEK[+100]R_	SLGMIFEKR
P11725	Otc	_SLGM[+16]IFEK[+100]R_	SLGMIFEKR
P11725	Otc	_GYEPDPNIVK[+100]LAEQYAK_	GYEPDPNIVKLAEQYAK
P11725	Otc	_GYEPDPNIVK[+100]LAEQ[+1]YAK_	GYEPDPNIVKLAEQYAK
P11725	Otc	_ENGTK[+100]LSMTNDPLEAAR_	ENGTKLSMTNDPLEAAR
P11725	Otc	_ENGTK[+100]LSM[+16]TNDPLEAAR_	ENGTKLSMTNDPLEAAR
P11725	Otc	_VYK[+100]QSDLDTLAK_	VYKQSDLDTLAK
P11725	Otc	_[+57]VYK[+100]QSDLDTLAK_	VYKQSDLDTLAK
P11725	Otc	_K[+100]PEEVDDEVFYSPR_	KPEEVDDEVFYSPR
P11725	Otc	_LAEQYAK[+100]ENGTK_	LAEQYAKENGTK
P11725	Otc	_LAEQYAK[+100]EN[-17]GTK_	LAEQYAKENGTK
P11725	Otc	_LAEQYAK[+100]EN[+1]GTK_	LAEQYAKENGTK
P11725	Otc	_[+57]LAEQYAK[+100]ENGTK_	LAEQYAKENGTK
P11725	Otc	_IKQK[+100]GEYLPLLQGK_	IKQKGEYLPLLQGK
P11725	Otc	_TAK[+100]VAASDWTFLHC[+57]LPR_	TAKVAASDWTFLHCLPR
P11725	Otc	_QK[+100]GEYLPLLQGK_	QKGEYLPLLQGK
P11725	Otc	_[-17]QK[+100]GEYLPLLQGK_	QKGEYLPLLQGK
P11725	Otc	_FGMHLQAATPK[+100]GYEPDPNIVK_	FGMHLQAATPKGYEPDPNIVK
P12787	Cox5a	_K[+100]GMNTLVGYDLVPEPK_	KGMNTLVGYDLVPEPK
P12787	Cox5a	_GM[+16]NTLVGYDLVPEPK[+100]IIDAALR_	GMNTLVGYDLVPEPKIIDAALR
P16332	Mut	_NSK[+100]SLLLR_	NSKSLLLR
P16332	Mut	_ADTLDLPEELPGVK[+100]PFTR_	ADTLDLPEELPGVKPFTR
P16332	Mut	_EK[+100]LTGTIQNDILK_	EKLTGTIQNDILK
P17665	Cox7c	_SHYEEGPGK[+100]NLPFSVENK_	SHYEEGPGKNLPFSVENK
P19536;Q9D881	Cox5b	_AASGTKEDPNLVPSISNK[+100]R_	AASGTKEDPNLVPSISNKR
P19536;Q9D881	Cox5b	_AASGTK[+100]EDPNLVPSISNKR_	AASGTKEDPNLVPSISNKR
P19783	Cox4i1	_DYPLPDVAHVTMLSASQK[+100]ALK_	DYPLPDVAHVTMLSASQKALK
P19783	Cox4i1	_DYPLPDVAHVTMLSASQKALK[+100]_	DYPLPDVAHVTMLSASQKALK
P19783	Cox4i1	_EK[+100]ADWSSLSR_	EKADWSSLSR
P19783	Cox4i1	_DYPLPDVAHVTMLSASQK[+100]ALKEK_	DYPLPDVAHVTMLSASQKALKEK
P19783	Cox4i1	_EKEK[+100]ADWSSLSR_	EKEKADWSSLSR
P19783	Cox4i1	_EK[+100]EKADWSSLSR_	EKEKADWSSLSR
P19783	Cox4i1	_DEK[+100]VQLYR_	DEKVQLYR
P20108	Prdx3	_ELSLDDFK[+100]GK_	ELSLDDFKGK
P20108	Prdx3	_GTAVVNGEFK[+100]ELSLDDFKGK_	GTAVVNGEFKELSLDDFKGK
P22315;Q544X6	Fech	_VMEK[+100]LGYPNPYR_	VMEKLGYPNPYR
P22315;Q544X6	Fech	_K[+100]TKSFFTSQQL_	KTKSFFTSQQL
P22315;Q544X6	Fech	_KTK[+100]SFFTSQQL_	KTKSFFTSQQL
P22315;Q544X6	Fech	_GDPYPQEVGATVHK[+100]VMEK_	GDPYPQEVGATVHKVMEK
P22315;Q544X6	Fech	_QGEGMVK[+100]LLDELSPATAPHK_	QGEGMVKLLDELSPATAPHK
P22315;Q544X6	Fech	_YYNEVGQK[+100]PTMK_	YYNEVGQKPTMK
P22315;Q544X6	Fech	_TK[+100]SFFTSQQL_	TKSFFTSQQL
P24270	Cat	_DAQLFIQK[+100]K_	DAQLFIQKK
P24270	Cat	_SALEHSVQC[+57]AVDVK[+100]R_	SALEHSVQCAVDVKR
P24270	Cat	_IQALLDKYNAEK[+100]PK_	IQALLDKYNAEKPK
P24270	Cat	_DAILFPSFIHSQK[+100]R_	DAILFPSFIHSQKR
P24270	Cat	_TFYTK[+100]VLNEEER_	TFYTKVLNEEER
P24270	Cat	_AVK[+100]NFTDVHPDYGAR_	AVKNFTDVHPDYGAR
P25688	Uox	_AHVYVEEVPWK[+100]R_	AHVYVEEVPWKR
P25688	Uox	_FAGPYDK[+100]GEYSPSVQK_	FAGPYDKGEYSPSVQK
P25688	Uox	_DIVLQK[+100]FAGPYDKGEYSPSVQK_	DIVLQKFAGPYDKGEYSPSVQK
P25688	Uox	_SK[+100]KDYLHGDNSDIIPTDTIK_	SKKDYLHGDNSDIIPTDTIK
P25688	Uox	_SKK[+100]DYLHGDNSDIIPTDTIK_	SKKDYLHGDNSDIIPTDTIK
P25688	Uox	_TGYGK[+100]DMVK_	TGYGKDMVK
P25688	Uox	_DYLHGDNSDIIPTDTIK[+100]NTVHVLAK_	DYLHGDNSDIIPTDTIKNTVHVLAK
P25688	Uox	_MGLINK[+100]EEVLLPLDNPYGK_	MGLINKEEVLLPLDNPYGK
P26443	Glud1	_ISGASEK[+100]DIVHSGLAYTMER_	ISGASEKDIVHSGLAYTMER
P26443	Glud1	_[+57]ISGASEK[+100]DIVHSGLAYTMER_	ISGASEKDIVHSGLAYTMER
P26443	Glud1	_ISGASEK[+100]DIVHSGLAYTM[+16]ER_	ISGASEKDIVHSGLAYTMER
P26443	Glud1	_ISGASE[+22]K[+100]DIVHSGLAYTMER_	ISGASEKDIVHSGLAYTMER
P26443	Glud1	_ISGASEK[+100]DIVH[+57]SGLAYTMER_	ISGASEKDIVHSGLAYTMER
P26443	Glud1	_ISGASE[+38]K[+100]D[+16]IVHSGLAYTMER_	ISGASEKDIVHSGLAYTMER
P26443	Glud1	_ISGASEK[+100]DIVHSGLAYTM[-48]ER_	ISGASEKDIVHSGLAYTMER
P26443	Glud1	_GASIVEDK[+100]LVEDLKTR_	GASIVEDKLVEDLKTR
P26443	Glud1	_GASIVEDKLVEDLK[+100]TR_	GASIVEDKLVEDLKTR
P26443	Glud1	_[+57]GASIVEDK[+100]LVEDLKTR_	GASIVEDKLVEDLKTR
P26443	Glud1	_GASIVEDK[+100]LVEDLK_	GASIVEDKLVEDLK
P26443	Glud1	_[+57]GASIVEDK[+100]LVEDLK_	GASIVEDKLVEDLK
P26443	Glud1	_LTFK[+100]YER_	LTFKYER
P26443	Glud1	_TAMK[+100]YNLGLDLR_	TAMKYNLGLDLR
P26443	Glud1	_TAM[+16]K[+100]YNLGLDLR_	TAMKYNLGLDLR
P26443	Glud1	_IIAEGANGPTTPEADK[+100]IFLER_	IIAEGANGPTTPEADKIFLER
P26443	Glud1	_IIAEGAN[+1]GP[+16]TTPEADK[+100]IFLER_	IIAEGANGPTTPEADKIFLER
P26443	Glud1	_IIAEGANGPTTPE[+22]ADK[+100]IFLER_	IIAEGANGPTTPEADKIFLER
P26443	Glud1	_IIAE[+22]GANGPTTPEADK[+100]IFLER_	IIAEGANGPTTPEADKIFLER
P26443	Glud1	_[+57]IIAEGANGPTTPEADK[+100]IFLER_	IIAEGANGPTTPEADKIFLER
P26443	Glud1	_IIK[+100]PC[+57]NHVLSLSFPIR_	IIKPCNHVLSLSFPIR
P26443	Glud1	_IIK[+100]PC[+57]NHVLSLSFPIRR_	IIKPCNHVLSLSFPIRR
P26443	Glud1	_INPK[+100]NYTDNELEK_	INPKNYTDNELEK
P26443	Glud1	_TAAYVNAIEK[+100]VFK_	TAAYVNAIEKVFK
P26443	Glud1	_QLTK[+100]SNAPR_	QLTKSNAPR
P26443	Glud1	_[-17]QLTK[+100]SNAPR_	QLTKSNAPR
P26443	Glud1	_FGK[+100]HGGTIPVVPTAEFQDR_	FGKHGGTIPVVPTAEFQDR
P26443	Glud1	_ELEDFK[+100]LQHGSILGFPK_	ELEDFKLQHGSILGFPK
P26443	Glud1	_ELEDFKLQHGSILGFPK[+100]AK_	ELEDFKLQHGSILGFPKAK
P26443	Glud1	_ELEDFKLQHGSILGFPKAK[+100]_	ELEDFKLQHGSILGFPKAK
P26443	Glud1	_LVEDLK[+100]TR_	LVEDLKTR
P26443	Glud1	_C[+57]AVVDVPFGGAK[+100]AGVK_	CAVVDVPFGGAKAGVK
P26443	Glud1	_RFTMELAK[+100]K_	RFTMELAKK
P26443	Glud1	_YSTDVSVDEVK[+100]ALASLM[+16]TYK_	YSTDVSVDEVKALASLMTYK
P26443	Glud1	_YSTDVSVDEVK[+100]ALASLMTYK_	YSTDVSVDEVKALASLMTYK
P26443	Glud1	_FGAK[+100]C[+57]VGVGESDGSIWNPDGIDPK_	FGAKCVGVGESDGSIWNPDGIDPK
P26443	Glud1	_FTMELAK[+100]K_	FTMELAKK
P26443	Glud1	_AK[+100]IIAEGANGPTTPEADKIFLER_	AKIIAEGANGPTTPEADKIFLER
P26443	Glud1	_NYTDNELEK[+100]ITR_	NYTDNELEKITR
P26443	Glud1	_AK[+100]VYEGSILEADC[+57]DILIPAASEK_	AKVYEGSILEADCDILIPAASEK
P26443	Glud1	_LQHGSILGFPK[+100]AK_	LQHGSILGFPKAK
P26443	Glud1	_AGVK[+100]INPK_	AGVKINPK
P26443	Glud1	_C[+57]VGVGESDGSIWNPDGIDPK[+100]ELEDFK_	CVGVGESDGSIWNPDGIDPKELEDFK
P26443	Glud1	_AK[+100]IIAEGANGPTTPEADK_	AKIIAEGANGPTTPEADK
P26443	Glud1	_C[+57]VGVGESDGSIWNPDGIDPK[+100]ELEDFKLQHGSILGFPK_	CVGVGESDGSIWNPDGIDPKELEDFKLQHGSILGFPK
P26443	Glud1	_C[+57]VGVGESDGSIWNPDGIDPKELEDFK[+100]LQHGSILGFPK_	CVGVGESDGSIWNPDGIDPKELEDFKLQHGSILGFPK
P29758	Oat	_LRDNGLLAK[+100]PTHGDIIR_	LRDNGLLAKPTHGDIIR
P29758	Oat	_DNGLLAK[+100]PTHGDIIR_	DNGLLAKPTHGDIIR
P29758	Oat	_DN[-17]GLLAK[+100]PTHGDIIR_	DNGLLAKPTHGDIIR
P29758	Oat	_ELMK[+100]LPSDVVTSVR_	ELMKLPSDVVTSVR
P29758	Oat	_ETK[+100]DC[+57]DAWK_	ETKDCDAWK
P29758	Oat	_GK[+100]GLLNAIVIR_	GKGLLNAIVIR
P29758	Oat	_SQVDK[+100]LTLTSR_	SQVDKLTLTSR
P32020	Scp2	_KLEEEGEQFVKK[+100]_	KLEEEGEQFVKK
P34914;P34914-2	Ephx2	_AKPNEVVFLDDFGSNLK[+100]PAR_	AKPNEVVFLDDFGSNLKPAR
P34914;P34914-2	Ephx2	_AK[+100]PNEVVFLDDFGSNLKPAR_	AKPNEVVFLDDFGSNLKPAR
P34914;P34914-2	Ephx2	_ELEK[+100]VTGTQFPEAPLPVPC[+57]NPNDVSHGYVTVKPGIR_	ELEKVTGTQFPEAPLPVPCNPNDVSHGYVTVKPGIR
P35486	Pdha1	_SKSDPIMLLK[+100]DR_	SKSDPIMLLKDR
P35486	Pdha1	_SDPIMLLK[+100]DR_	SDPIMLLKDR
P35486	Pdha1	_RMELK[+100]ADQLYK_	RMELKADQLYK
P35486	Pdha1	_RM[+16]ELK[+100]ADQLYK_	RMELKADQLYK
P35486	Pdha1	_EATK[+100]FAAAYC[+57]R_	EATKFAAAYCR
P35486	Pdha1	_SGK[+100]GPILMELQTYR_	SGKGPILMELQTYR
P35486	Pdha1	_MELK[+100]ADQLYK_	MELKADQLYK
P35486	Pdha1	_AAASTDYYK[+100]R_	AAASTDYYKR
P35486	Pdha1	_MVNSNLASVEELK[+100]EIDVEVRK_	MVNSNLASVEELKEIDVEVRK
P36552	Cpox	_GTK[+100]FGLFTPGSR_	GTKFGLFTPGSR
P36552	Cpox	_TC[+57]AEAVVPSYVPIVK[+100]K_	TCAEAVVPSYVPIVKK
P38060	Hmgcl	_VSPAK[+100]VAEVAK_	VSPAKVAEVAK
P38060	Hmgcl	_K[+100]NANC[+57]SIEESFQR_	KNANCSIEESFQR
P38647	Hspa9	_AQFEGIVTDLIK[+100]R_	AQFEGIVTDLIKR
P38647	Hspa9	_AQFEGIVTDLIK[+100]R[+1]_	AQFEGIVTDLIKR
P38647	Hspa9	_ETGVDLTK[+100]DNMALQR_	ETGVDLTKDNMALQR
P38647	Hspa9	_ETGVDLTK[+100]DNM[+16]ALQR_	ETGVDLTKDNMALQR
P38647	Hspa9	_MKETAENYLGHTAK[+100]NAVITVPAYFNDSQR_	MKETAENYLGHTAKNAVITVPAYFNDSQR
P38647	Hspa9	_QATK[+100]DAGQISGLNVLR_	QATKDAGQISGLNVLR
P38647	Hspa9	_[-17]QATK[+100]DAGQISGLNVLR_	QATKDAGQISGLNVLR
P38647	Hspa9	_TIAPC[+57]QK[+100]AMQDAEVSK_	TIAPCQKAMQDAEVSK
P38647	Hspa9	_HIVK[+100]EFK_	HIVKEFK
P38647	Hspa9	_RYDDPEVQK[+100]DTK_	RYDDPEVQKDTK
P38647	Hspa9	_RYDDPEVQKDTK[+100]NVPFK_	RYDDPEVQKDTKNVPFK
P38647	Hspa9	_ETAENYLGHTAK[+100]NAVITVPAYFNDSQR_	ETAENYLGHTAKNAVITVPAYFNDSQR
P38647	Hspa9	_MK[+100]ETAENYLGHTAK_	MKETAENYLGHTAK
P38647	Hspa9	_QAK[+100]VLENAEGAR_	QAKVLENAEGAR
D3Z041;P41216	Acsl1	_WLPNGTLK[+100]IIDR_	WLPNGTLKIIDR
D3Z041;P41216	Acsl1	_AK[+100]LLLEGVENK_	AKLLLEGVENK
D3Z041;P41216	Acsl1	_GEGEVC[+57]VK[+100]GANVFK_	GEGEVCVKGANVFK
P42125	Eci1	_SVMTK[+100]WLAIPDHSR_	SVMTKWLAIPDHSR
P42125	Eci1	_[+57]SVMTK[+100]WLAIPDHSR_	SVMTKWLAIPDHSR
P42125	Eci1	_SVM[+16]TK[+100]WLAIPDHSR_	SVMTKWLAIPDHSR
P42125	Eci1	_VGVVDEVVPEDQVHSK[+100]AR_	VGVVDEVVPEDQVHSKAR
P42125	Eci1	_[+57]VGVVDEVVPEDQVHSK[+100]AR_	VGVVDEVVPEDQVHSKAR
P42125	Eci1	_VGVVDEVVPEDQVH[+57]SK[+100]AR_	VGVVDEVVPEDQVHSKAR
P42125	Eci1	_ATADNLIK[+100]QR_	ATADNLIKQR
P42125	Eci1	_K[+100]ATADNLIK_	KATADNLIK
P45952	Acadm	_SGEYPFPLIK[+100]R_	SGEYPFPLIKR
P45952	Acadm	_AEK[+100]KGDEYVINGQK_	AEKKGDEYVINGQK
P45952	Acadm	_VPASK[+100]AFTGFIVEADTPGIHIGKK_	VPASKAFTGFIVEADTPGIHIGKK
P45952	Acadm	_MTEQPMMC[+57]AYC[+57]VTEPSAGSDVAAIKTK[+100]_	MTEQPMMCAYCVTEPSAGSDVAAIKTK
P45952	Acadm	_MTEQPMMC[+57]AYC[+57]VTEPSAGSDVAAIK[+100]TK_	MTEQPMMCAYCVTEPSAGSDVAAIKTK
P45952	Acadm	_TKAEK[+100]KGDEYVINGQK_	TKAEKKGDEYVINGQK
P45952	Acadm	_VPASK[+100]AFTGFIVEADTPGIHIGK_	VPASKAFTGFIVEADTPGIHIGK
P45952	Acadm	_K[+100]GDEYVINGQK_	KGDEYVINGQK
P45952	Acadm	_ALDEATK[+100]YALDRK_	ALDEATKYALDRK
P45952	Acadm	_VPK[+100]ENVLIGEGAGFK_	VPKENVLIGEGAGFK
P45952	Acadm	_SNPDPK[+100]VPASK_	SNPDPKVPASK
P45952	Acadm	_GIAFEDVRVPK[+100]ENVLIGEGAGFK_	GIAFEDVRVPKENVLIGEGAGFK
P45952	Acadm	_ENVLIGEGAGFK[+100]IAM[+16]GAFDR_	ENVLIGEGAGFKIAMGAFDR
P46656	Fdx1	_SSSEDK[+100]ITVHFK_	SSSEDKITVHFK
P46656	Fdx1	_DGETLTTK[+100]GK_	DGETLTTKGK
P47738	Aldh2	_FK[+100]TIEEVVGR_	FKTIEEVVGR
P47738	Aldh2	_[+57]FK[+100]TIEEVVGR_	FKTIEEVVGR
P47738	Aldh2	_TEQGPQVDETQFK[+100]K_	TEQGPQVDETQFKK
P47738	Aldh2	_SGQQEGAK[+100]LLC[+57]GGGAAADR_	SGQQEGAKLLCGGGAAADR
P47738	Aldh2	_KTFPTVNPSTGEVIC[+57]QVAEGNKEDVDKAVK[+100]AAR_	KTFPTVNPSTGEVICQVAEGNKEDVDKAVKAAR
P47738	Aldh2	_K[+100]TFPTVNPSTGEVIC[+57]QVAEGNKEDVDK_	KTFPTVNPSTGEVICQVAEGNKEDVDK
P47738	Aldh2	_KTFPTVNPSTGEVIC[+57]QVAEGNK[+100]EDVDK_	KTFPTVNPSTGEVICQVAEGNKEDVDK
P47738	Aldh2	_TVTVK[+100]VPQK_	TVTVKVPQK
P47738	Aldh2	_ANDSK[+100]YGLAAAVFTK_	ANDSKYGLAAAVFTK
P47738	Aldh2	_TFPTVNPSTGEVIC[+57]QVAEGNKEDVDKAVK[+100]AAR_	TFPTVNPSTGEVICQVAEGNKEDVDKAVKAAR
P47738	Aldh2	_TFPTVNPSTGEVIC[+57]QVAEGNKEDVDK[+100]AVK_	TFPTVNPSTGEVICQVAEGNKEDVDKAVK
P47738	Aldh2	_TFPTVNPSTGEVIC[+57]QVAEGNK[+100]EDVDKAVK_	TFPTVNPSTGEVICQVAEGNKEDVDKAVK
P47738	Aldh2	_TFPTVNPSTGEVIC[+57]QVAEGNK[+100]EDVDK_	TFPTVNPSTGEVICQVAEGNKEDVDK
P47738	Aldh2	_KTFPTVNPSTGEVIC[+57]QVAEGNKEDVDK[+100]AVK_	KTFPTVNPSTGEVICQVAEGNKEDVDKAVK
P47738	Aldh2	_K[+100]TFPTVNPSTGEVIC[+57]QVAEGNKEDVDKAVK_	KTFPTVNPSTGEVICQVAEGNKEDVDKAVK
P47738	Aldh2	_ILGYIK[+100]SGQQEGAK_	ILGYIKSGQQEGAK
P47738	Aldh2	_KILGYIK[+100]SGQQEGAK_	KILGYIKSGQQEGAK
P47738	Aldh2	_GYFIQPTVFGDVK[+100]DGMTIAK_	GYFIQPTVFGDVKDGMTIAK
H7BX88;P47934	Crat	_NHVAGQMLHGGGSK[+100]FNSGNR_	NHVAGQMLHGGGSKFNSGNR
H7BX88;P47934	Crat	_NTWAK[+100]AYNNLIK_	NTWAKAYNNLIK
H7BX88;P47934	Crat	_AYNNLIK[+100]DKVNR_	AYNNLIKDKVNR
H7BX88;P47934	Crat	_AYNNLIK[+100]DK_	AYNNLIKDK
P48771	Cox7a2	_QK[+100]LFQEDNGMPVHLK_	QKLFQEDNGMPVHLK
P50136;Q3U3J1	Bckdha	_KK[+100]VMEAFEQAER_	KKVMEAFEQAER
P50136;Q3U3J1	Bckdha	_K[+100]KVMEAFEQAER_	KKVMEAFEQAER
P50136;Q3U3J1	Bckdha	_K[+100]KVMEAFEQAERK_	KKVMEAFEQAERK
P50136;Q3U3J1	Bckdha	_K[+100]VMEAFEQAER_	KVMEAFEQAER
P50136;Q3U3J1	Bckdha	_QYLLNQGWWDEEQEK[+100]AWRK_	QYLLNQGWWDEEQEKAWRK
P50136;Q3U3J1	Bckdha	_K[+100]VMEAFEQAERK_	KVMEAFEQAERK
P50171;P50171-2	Hsd17b8	_VGNIGQTNYASSK[+100]AGVIGLTQTAAR_	VGNIGQTNYASSKAGVIGLTQTAAR
P50171;P50171-2	Hsd17b8	_GK[+100]HAAFQADVSQGPAAR_	GKHAAFQADVSQGPAAR
B1AR28;P50544	Acadvl	_SSAIPSPC[+57]GK[+100]YYTLNGSK_	SSAIPSPCGKYYTLNGSK
B1AR28;P50544	Acadvl	_EK[+100]ITAFVVER_	EKITAFVVER
B1AR28;P50544	Acadvl	_TPIKDAATGAVK[+100]EK_	TPIKDAATGAVKEK
B1AR28;P50544	Acadvl	_GILLYGTK[+100]AQR_	GILLYGTKAQR
B1AR28;P50544	Acadvl	_TPIKDAATGAVKEK[+100]ITAFVVER_	TPIKDAATGAVKEKITAFVVER
B1AR28;P50544	Acadvl	_K[+100]GIVNEQFLLQR_	KGIVNEQFLLQR
A0A0R4J083;P51174	Acadl	_FFQEEVIPHHTEWEK[+100]AGEVSR_	FFQEEVIPHHTEWEKAGEVSR
A0A0R4J083;P51174	Acadl	_KFFQEEVIPHHTEWEK[+100]AGEVSR_	KFFQEEVIPHHTEWEKAGEVSR
A0A0R4J083;P51174	Acadl	_AGK[+100]QGLLGINIAEK_	AGKQGLLGINIAEK
A0A0R4J083;P51174	Acadl	_EQIEK[+100]FIPQMTAGK_	EQIEKFIPQMTAGK
A0A0R4J083;P51174	Acadl	_M[+16]GMK[+100]AQDTAELFFEDVR_	MGMKAQDTAELFFEDVR
A0A0R4J083;P51174	Acadl	_MGM[+16]K[+100]AQDTAELFFEDVR_	MGMKAQDTAELFFEDVR
A0A0R4J083;P51174	Acadl	_K[+100]FFQEEVIPHHTEWEK_	KFFQEEVIPHHTEWEK
A0A0R4J083;P51174	Acadl	_FIPQMTAGK[+100]C[+57]IGAIAMTEPGAGSDLQGVR_	FIPQMTAGKCIGAIAMTEPGAGSDLQGVR
P51660	Hsd17b4	_K[+100]NNIHC[+57]NTIAPNAGSR_	KNNIHCNTIAPNAGSR
P51881	Slc25a5	_DFLAGGVAAAISK[+100]TAVAPIER_	DFLAGGVAAAISKTAVAPIER
P51881	Slc25a5	_QIFLGGVDK[+100]R_	QIFLGGVDKR
P51881	Slc25a5	_[-17]QIFLGGVDK[+100]R_	QIFLGGVDKR
P51881	Slc25a5	_YFPTQALNFAFK[+100]DKYK_	YFPTQALNFAFKDKYK
P51881	Slc25a5	_GLGDC[+57]LVK[+100]IYK_	GLGDCLVKIYK
P51881	Slc25a5	_YFPTQALNFAFK[+100]DK_	YFPTQALNFAFKDK
P51881	Slc25a5	_AFFK[+100]GAWSNVLR_	AFFKGAWSNVLR
P51881	Slc25a5	_LAADVGK[+100]AGAER_	LAADVGKAGAER
P51881	Slc25a5	_VK[+100]LLLQVQHASK_	VKLLLQVQHASK
P51881	Slc25a5	_DKYK[+100]QIFLGGVDKR_	DKYKQIFLGGVDKR
P51881	Slc25a5	_EFK[+100]GLGDC[+57]LVK_	EFKGLGDCLVK
P51881	Slc25a5	_IYK[+100]SDGIK_	IYKSDGIK
P51881	Slc25a5	_YK[+100]QIFLGGVDKR_	YKQIFLGGVDKR
P52196	Tst	_ALVSTK[+100]WLAESIR_	ALVSTKWLAESIR
P52196	Tst	_ALVSTK[+100]W[+32]LAESIR_	ALVSTKWLAESIR
P52196	Tst	_ALVSTK[+100]W[+4]LAESIR_	ALVSTKWLAESIR
P52196	Tst	_NWLK[+100]EGHPVTSEPSRPEPAVFK_	NWLKEGHPVTSEPSRPEPAVFK
P52196	Tst	_K[+100]VDLSQPLIATC[+57]R_	KVDLSQPLIATCR
P52503	Ndufs6	_VYINLDK[+100]ETK_	VYINLDKETK
P52825	Cpt2	_LSSALK[+100]AGVTAAK_	LSSALKAGVTAAK
P52825	Cpt2	_QK[+100]LIHGGNEETLR_	QKLIHGGNEETLR
P52825	Cpt2	_[-17]QK[+100]LIHGGNEETLR_	QKLIHGGNEETLR
P52825	Cpt2	_DELFTDTK[+100]AR_	DELFTDTKAR
P52825	Cpt2	_YLSAQK[+100]PLLNDSQFR_	YLSAQKPLLNDSQFR
P52825	Cpt2	_LSFK[+100]LSSALK_	LSFKLSSALK
P52825	Cpt2	_YHGQLTK[+100]EAAMGQGFDR_	YHGQLTKEAAMGQGFDR
P52825	Cpt2	_IPKPSRDELFTDTK[+100]AR_	IPKPSRDELFTDTKAR
P53395	Dbt	_LREELK[+100]PVALAR_	LREELKPVALAR
P53395	Dbt	_GDVYK[+100]AQIMNVSWSADHR_	GDVYKAQIMNVSWSADHR
P53395	Dbt	_GDVYK[+100]AQ[+1]IMNVSWSADHR_	GDVYKAQIMNVSWSADHR
P53395	Dbt	_FDQKGDVYK[+100]AQIMNVSWSADHR_	FDQKGDVYKAQIMNVSWSADHR
P53395	Dbt	_GIK[+100]LSFMPFFLK_	GIKLSFMPFFLK
P53395	Dbt	_FDQK[+100]GDVYK_	FDQKGDVYK
P54071	Idh2	_IK[+100]VEKPVVEMDGDEMTR_	IKVEKPVVEMDGDEMTR
P54071	Idh2	_IKVEK[+100]PVVEMDGDEMTR_	IKVEKPVVEMDGDEMTR
P54071	Idh2	_IK[+100]VEKPVVEMDGDEM[+16]TR_	IKVEKPVVEMDGDEMTR
P54071	Idh2	_IK[+100]VEKPVVEM[+16]DGDEMTR_	IKVEKPVVEMDGDEMTR
P54071	Idh2	_IKVEK[+100]PVVEM[+16]DGDEMTR_	IKVEKPVVEMDGDEMTR
P54071	Idh2	_HAHGDQYK[+100]ATDFVVDR_	HAHGDQYKATDFVVDR
P54071	Idh2	_LVPGWTK[+100]PITIGR_	LVPGWTKPITIGR
P54071	Idh2	_LVFTPK[+100]DGSSAK_	LVFTPKDGSSAK
P54071	Idh2	_MWK[+100]SPNGTIR_	MWKSPNGTIR
P54071	Idh2	_MWK[+100]SPN[+1]GTIR_	MWKSPNGTIR
P54071	Idh2	_GK[+100]LDGNQDLIR_	GKLDGNQDLIR
P54071	Idh2	_TDFDKNK[+100]IWYEHR_	TDFDKNKIWYEHR
P54071	Idh2	_TDFDK[+100]NKIWYEHR_	TDFDKNKIWYEHR
P54071	Idh2	_NILGGTVFREPIIC[+57]K[+100]NIPR_	NILGGTVFREPIICKNIPR
P54071	Idh2	_K[+100]WPLYLSTK_	KWPLYLSTK
P54071	Idh2	_FKDIFQEIFDK[+100]HYK_	FKDIFQEIFDKHYK
P54071	Idh2	_FK[+100]DIFQ[+1]EIFDKHYK_	FKDIFQEIFDKHYK
P54071	Idh2	_NTILK[+100]AYDGR_	NTILKAYDGR
P54071	Idh2	_FAQTLEK[+100]VC[+57]VQTVESGAMTK_	FAQTLEKVCVQTVESGAMTK
P54071	Idh2	_AGTFK[+100]LVFTPK_	AGTFKLVFTPK
P54071	Idh2	_EPIIC[+57]K[+100]NIPR_	EPIICKNIPR
P54071	Idh2	_VEK[+100]PVVEMDGDEMTR_	VEKPVVEMDGDEMTR
P54071	Idh2	_EK[+100]LILPHVDVQLK_	EKLILPHVDVQLK
P54071	Idh2	_DIFQEIFDK[+100]HYK_	DIFQEIFDKHYK
P54071	Idh2	_NK[+100]IWYEHR_	NKIWYEHR
P54071	Idh2	_LILPHVDVQLK[+100]YFDLGLPNR_	LILPHVDVQLKYFDLGLPNR
P54071	Idh2	_FK[+100]DIFQEIFDK_	FKDIFQEIFDK
P54869	Hmgcs2	_FNNVEAGK[+100]YTVGLGQTR_	FNNVEAGKYTVGLGQTR
P54869	Hmgcs2	_MVQK[+100]SLAR_	MVQKSLAR
P54869	Hmgcs2	_M[+16]VQK[+100]SLAR_	MVQKSLAR
P54869	Hmgcs2	_[+57]MVQK[+100]SLAR_	MVQKSLAR
P54869	Hmgcs2	_VSK[+100]DASPGSPLEK_	VSKDASPGSPLEK
P54869	Hmgcs2	_[+57]VSK[+100]DASPGSPLEK_	VSKDASPGSPLEK
P54869	Hmgcs2	_LEETYTNKDVDK[+100]ALLK_	LEETYTNKDVDKALLK
P54869	Hmgcs2	_ALLK[+100]ASLDMFNQK_	ALLKASLDMFNQK
P54869	Hmgcs2	_DVDK[+100]ALLK_	DVDKALLK
P54869	Hmgcs2	_DASPGSPLEK[+100]LVSSVSDLPK_	DASPGSPLEKLVSSVSDLPK
P54869	Hmgcs2	_GLKLEETYTNKDVDK[+100]ALLK_	GLKLEETYTNKDVDKALLK
P54869	Hmgcs2	_PTGGAGAVAMLIGPK[+100]APLVLEQGLR_	PTGGAGAVAMLIGPKAPLVLEQGLR
P54869	Hmgcs2	_PTGGAGAVAM[+16]LIGPK[+100]APLVLEQGLR_	PTGGAGAVAMLIGPKAPLVLEQGLR
P54869	Hmgcs2	_[+57]PTGGAGAVAMLIGPK[+100]APLVLEQGLR_	PTGGAGAVAMLIGPKAPLVLEQGLR
P54869	Hmgcs2	_LVSSVSDLPK[+100]R_	LVSSVSDLPKR
P54869	Hmgcs2	_TK[+100]LPWDAVGR_	TKLPWDAVGR
P54869	Hmgcs2	_DASPGSPLEK[+100]LVSSVSDLPKR_	DASPGSPLEKLVSSVSDLPKR
P54869	Hmgcs2	_GLKLEETYTNK[+100]DVDK_	GLKLEETYTNKDVDK
P54869	Hmgcs2	_VSKDASPGSPLEK[+100]LVSSVSDLPK_	VSKDASPGSPLEKLVSSVSDLPK
P54869	Hmgcs2	_QAGNNQPFTLDDVQYM[+16]IFHTPFC[+57]K[+100]M[+16]VQK_	QAGNNQPFTLDDVQYMIFHTPFCKMVQK
P54869	Hmgcs2	_QAGNNQPFTLDDVQYM[+16]IFHTPFC[+57]KM[+16]VQK[+100]_	QAGNNQPFTLDDVQYMIFHTPFCKMVQK
P54869	Hmgcs2	_ASLDMFNQK[+100]TK_	ASLDMFNQKTK
P54869	Hmgcs2	_LEETYTNK[+100]DVDK_	LEETYTNKDVDK
P54869	Hmgcs2	_VSKDASPGSPLEK[+100]LVSSVSDLPKR_	VSKDASPGSPLEKLVSSVSDLPKR
P56135	Atp5j2	_LM[+16]EVK[+100]LGELPSWIMM[+16]R_	LMEVKLGELPSWIMMR
P56382	Atp5e	_FSQIC[+57]AK[+100]AVR_	FSQICAKAVR
P56382	Atp5e	_[+57]FSQIC[+57]AK[+100]AVR_	FSQICAKAVR
P56382	Atp5e	_DALK[+100]TEFK_	DALKTEFK
P56391	Cox6b1	_NYK[+100]TAPFDSR_	NYKTAPFDSR
P56480	Atp5b	_VLDSGAPIK[+100]IPVGPETLGR_	VLDSGAPIKIPVGPETLGR
P56480	Atp5b	_VLDSGAPIK[+100]IPVGPETLGR[+1]_	VLDSGAPIKIPVGPETLGR
P56480	Atp5b	_VLD[+22]SGAPIK[+100]IPVGPETLGR_	VLDSGAPIKIPVGPETLGR
P56480	Atp5b	_[+57]VLDSGAPIK[+100]IPVGPETLGR_	VLDSGAPIKIPVGPETLGR
P56480	Atp5b	_GQK[+100]VLDSGAPIKIPVGPETLGR_	GQKVLDSGAPIKIPVGPETLGR
P56480	Atp5b	_GQK[+100]VLD[+22]SGAPIKIPVGPETLGR_	GQKVLDSGAPIKIPVGPETLGR
P56480	Atp5b	_[+57]GQK[+100]VLDSGAPIKIPVGPETLGR_	GQKVLDSGAPIKIPVGPETLGR
P56480	Atp5b	_IMNVIGEPIDERGPIK[+100]TK_	IMNVIGEPIDERGPIKTK
P56480	Atp5b	_IM[+16]NVIGEPIDERGPIK[+100]TK_	IMNVIGEPIDERGPIKTK
P56480	Atp5b	_GQK[+100]VLDSGAPIK_	GQKVLDSGAPIK
P56480	Atp5b	_[+57]GQK[+100]VLDSGAPIK_	GQKVLDSGAPIK
P56480	Atp5b	_VVDLLAPYAK[+100]GGK_	VVDLLAPYAKGGK
P56480	Atp5b	_TREGNDLYHEMIESGVINLK[+100]DATSK_	TREGNDLYHEMIESGVINLKDATSK
P56480	Atp5b	_EGNDLYHEMIESGVINLK[+100]DATSK_	EGNDLYHEMIESGVINLKDATSK
P56480	Atp5b	_GVQK[+100]ILQDYK_	GVQKILQDYK
P56480	Atp5b	_DATSK[+100]VALVYGQMNEPPGAR_	DATSKVALVYGQMNEPPGAR
P56480	Atp5b	_TK[+100]QFAPIHAEAPEFIE[+57]MSVEQEILVTGIK_	TKQFAPIHAEAPEFIEMSVEQEILVTGIK
P61922	Abat	_NK[+100]LILIAR_	NKLILIAR
P61922	Abat	_TMGC[+57]LATTHSK[+100]AIHK_	TMGCLATTHSKAIHK
P61922	Abat	_K[+100]HGC[+57]AFLVDEVQTGGGC[+57]TGK_	KHGCAFLVDEVQTGGGCTGK
P61922	Abat	_GVVLGGC[+57]GDK[+100]SIR_	GVVLGGCGDKSIR
P61922	Abat	_NK[+100]GVVLGGC[+57]GDK_	NKGVVLGGCGDK
P61922	Abat	_LK[+100]YPLEEFTTDNQQEEAR_	LKYPLEEFTTDNQQEEAR
P61922	Abat	_SKELMK[+100]QLNTIQNAEAVHFFC[+57]NYEESR_	SKELMKQLNTIQNAEAVHFFCNYEESR
P62075	Timm13	_K[+100]C[+57]IGKPGGSLDNSEQK_	KCIGKPGGSLDNSEQK
P62897	Cycs	_MIFAGIKK[+100]_	MIFAGIKK
P62897	Cycs	_MIFAGIK[+100]K_	MIFAGIKK
P62897	Cycs	_ADLIAYLK[+100]K_	ADLIAYLKK
P62897	Cycs	_HK[+100]TGPNLHGLFGR_	HKTGPNLHGLFGR
P62897	Cycs	_K[+100]TGQAAGFSYTDANK_	KTGQAAGFSYTDANK
P63038	Hspd1	_ALK[+100]IPAMTIAK_	ALKIPAMTIAK
P63038	Hspd1	_C[+57]EFQDAYVLLSEK[+100]K_	CEFQDAYVLLSEKK
P63038	Hspd1	_C[+57]EFQDAYVLLSEKK[+100]_	CEFQDAYVLLSEKK
P63038	Hspd1	_VGEVIVTKDDAMLLKGK[+100]_	VGEVIVTKDDAMLLKGK
P63038	Hspd1	_VGEVIVTKDDAMLLK[+100]GK_	VGEVIVTKDDAMLLKGK
P63038	Hspd1	_IQEITEQLDITTSEYEKEK[+100]LNER_	IQEITEQLDITTSEYEKEKLNER
P63038	Hspd1	_GVITVK[+100]DGK_	GVITVKDGK
P63038	Hspd1	_VGLQVVAVK[+100]APGFGDNRK_	VGLQVVAVKAPGFGDNRK
P63038	Hspd1	_SIAK[+100]EGFEK_	SIAKEGFEK
P63038	Hspd1	_EGFEK[+100]ISK_	EGFEKISK
P63038	Hspd1	_K[+100]ISSVQSIVPALEIANAHR_	KISSVQSIVPALEIANAHR
P63038	Hspd1	_ISK[+100]GANPVEIR_	ISKGANPVEIR
P63038	Hspd1	_RIQEITEQLDITTSEYEKEK[+100]LNER_	RIQEITEQLDITTSEYEKEKLNER
P63038	Hspd1	_DIGNIISDAMK[+100]K_	DIGNIISDAMKK
P67778	Phb	_FVVEK[+100]AEQQKK_	FVVEKAEQQKK
P67778	Phb	_VLPSITTEILK[+100]SVVAR_	VLPSITTEILKSVVAR
P67778	Phb	_FVVEK[+100]AEQQK_	FVVEKAEQQK
P67778	Phb	_EFTEAVEAK[+100]QVAQQEAER_	EFTEAVEAKQVAQQEAER
P67778	Phb	_K[+100]AAIISAEGDSK_	KAAIISAEGDSK
P85094	Isoc2a	_DASHPQFK[+100]EIQK_	DASHPQFKEIQK
P97450	Atp5j	_FDDPKFEVIDK[+100]PQS_	FDDPKFEVIDKPQS
P97450	Atp5j	_FDDPK[+100]FEVIDKPQS_	FDDPKFEVIDKPQS
P97450	Atp5j	_ELDPVQK[+100]LFVDK_	ELDPVQKLFVDK
P97450	Atp5j	_FEVIDK[+100]PQS_	FEVIDKPQS
P97450	Atp5j	_ELDPVQK[+100]LFVDKIR_	ELDPVQKLFVDKIR
P97807;P97807-2	Fh	_STMNFK[+100]IGGATER_	STMNFKIGGATER
P97807;P97807-2	Fh	_STM[+16]NFK[+100]IGGATER_	STMNFKIGGATER
P97807;P97807-2	Fh	_IGFAEK[+100]VAAK_	IGFAEKVAAK
P97807;P97807-2	Fh	_IASAIMK[+100]AADEVAEGK_	IASAIMKAADEVAEGK
P97807;P97807-2	Fh	_SK[+100]EFAQVIK_	SKEFAQVIK
P97807;P97807-2	Fh	_AAAEVNQEYGLDPK[+100]IASAIMK_	AAAEVNQEYGLDPKIASAIMK
P97807;P97807-2	Fh	_AAAEVNQEYGLDPK[+100]IASAIM[+16]K_	AAAEVNQEYGLDPKIASAIMK
P97807;P97807-2	Fh	_KPVHPNDHVNK[+100]SQSSNDTFPTAMHIAAAVEVHK_	KPVHPNDHVNKSQSSNDTFPTAMHIAAAVEVHK
P97807;P97807-2	Fh	_KPVHPNDHVN[+1]K[+100]SQSSNDTFPTAMHIAAAVEVHK_	KPVHPNDHVNKSQSSNDTFPTAMHIAAAVEVHK
P97807;P97807-2	Fh	_VLLPGLQK[+100]LHDALSAK_	VLLPGLQKLHDALSAK
P97807;P97807-2	Fh	_IK[+100]AAMPR_	IKAAMPR
P97807;P97807-2	Fh	_RAAAEVNQEYGLDPK[+100]IASAIMK_	RAAAEVNQEYGLDPKIASAIMK
P97807;P97807-2	Fh	_AIEMLGGELGSK[+100]KPVHPNDHVNK_	AIEMLGGELGSKKPVHPNDHVNK
P97807;P97807-2	Fh	_AIEMLGGELGSKK[+100]PVHPNDHVNK_	AIEMLGGELGSKKPVHPNDHVNK
D3Z111;P97823	Lypla1	_HFIDK[+100]LLPPID_	HFIDKLLPPID
D3Z111;P97823	Lypla1	_ALIDQEVK[+100]NGIPSNR_	ALIDQEVKNGIPSNR
P99028	Uqcrh	_DHC[+57]VAHK[+100]LFK_	DHCVAHKLFK
P99028	Uqcrh	_EHC[+57]EQLEK[+100]C[+57]VK_	EHCEQLEKCVK
P99029;P99029-2	Prdx5	_VGDAIPSVEVFEGEPGK[+100]K_	VGDAIPSVEVFEGEPGKK
P99029;P99029-2	Prdx5	_VGDAIPSVEVFEGEPGKK[+100]_	VGDAIPSVEVFEGEPGKK
P99029;P99029-2	Prdx5	_THLPGFVEQAGALK[+100]AK_	THLPGFVEQAGALKAK
P99029;P99029-2	Prdx5	_VNLAELFK[+100]GK_	VNLAELFKGK
P99029;P99029-2	Prdx5	_K[+100]VNLAELFK_	KVNLAELFK
P99029;P99029-2	Prdx5	_VNLAELFK[+100]GKK_	VNLAELFKGKK
P99029;P99029-2	Prdx5	_KVNLAELFK[+100]GK_	KVNLAELFKGK
P99029;P99029-2	Prdx5	_K[+100]GVLFGVPGAFTPGC[+57]SK_	KGVLFGVPGAFTPGCSK
Q03265	Atp5a1	_STVAQLVK[+100]R_	STVAQLVKR
Q03265	Atp5a1	_VVDALGNAIDGK[+100]GPIGSK_	VVDALGNAIDGKGPIGSK
Q03265	Atp5a1	_AMK[+100]QVAGTMK_	AMKQVAGTMK
Q03265	Atp5a1	_GYLDK[+100]LEPSK_	GYLDKLEPSK
Q03265	Atp5a1	_VVDALGNAIDGKGPIGSK[+100]TR_	VVDALGNAIDGKGPIGSKTR
Q03265	Atp5a1	_ISEQSDAK[+100]LK_	ISEQSDAKLK
Q03265	Atp5a1	_[+57]ISEQSDAK[+100]LK_	ISEQSDAKLK
Q03265	Atp5a1	_ITK[+100]FENAFLSHVISQHQSLLGNIR_	ITKFENAFLSHVISQHQSLLGNIR
Q03265	Atp5a1	_DNGK[+100]HALIIYDDLSK_	DNGKHALIIYDDLSK
Q03265	Atp5a1	_DN[-17]GK[+100]HALIIYDDLSK_	DNGKHALIIYDDLSK
Q03265	Atp5a1	_LIK[+100]EGDVVKR_	LIKEGDVVKR
Q03265	Atp5a1	_LIKEGDVVK[+100]R_	LIKEGDVVKR
Q03265	Atp5a1	_TSIAIDTIINQK[+100]R_	TSIAIDTIINQKR
Q03265	Atp5a1	_GYLDKLEPSK[+100]ITK_	GYLDKLEPSKITK
Q03265	Atp5a1	_S[-18]DGK[+100]ISEQSDAK_	SDGKISEQSDAK
Q8C196	Cps1	_AK[+100]TAHIVLEDGTK[+42]MK_	AKTAHIVLEDGTKMK
Q03265	Atp5a1	_AMK[+100]QVAGT[+57]MKLELAQYR_	AMKQVAGTMKLELAQYR
Q03265	Atp5a1	_GM[+16]SLNLEPDNVGVVVFGNDK[+100]LIK_	GMSLNLEPDNVGVVVFGNDKLIK
Q03265	Atp5a1	_GMSLNLEPDNVGVVVFGNDKLIK[+100]EGDVVKR_	GMSLNLEPDNVGVVVFGNDKLIKEGDVVKR
Q03265	Atp5a1	_GM[+16]SLNLEPDNVGVVVFGNDKLIK[+100]EGDVVKR_	GMSLNLEPDNVGVVVFGNDKLIKEGDVVKR
E9QPD7;G5E8R3;Q05920	Pcx;Pcx;Pc	_SILVK[+100]DTQAMK_	SILVKDTQAMK
E9QPD7;G5E8R3;Q05920	Pcx;Pcx;Pc	_SILVK[+100]DTQAM[+16]K_	SILVKDTQAMK
E9QPD7;G5E8R3;Q05920	Pcx;Pcx;Pc	_LTSDSVK[+100]LAK_	LTSDSVKLAK
E9QPD7;G5E8R3;Q05920	Pcx;Pcx;Pc	_QVGYENAGTVEFLVDK[+100]HGK_	QVGYENAGTVEFLVDKHGK
E9QPD7;G5E8R3;Q05920	Pcx;Pcx;Pc	_QVGYENAGTVEFLVDKHGK[+100]_	QVGYENAGTVEFLVDKHGK
E9QPD7;G5E8R3;Q05920	Pcx;Pcx;Pc	_IEGRPGASLPPLNLK[+100]ELEK_	IEGRPGASLPPLNLKELEK
E9QPD7;G5E8R3;Q05920	Pcx;Pcx;Pc	_TLHIK[+100]ALAVSDLNR_	TLHIKALAVSDLNR
E9QPD7;G5E8R3;Q05920	Pcx;Pcx;Pc	_DHPTAATK[+100]MSR_	DHPTAATKMSR
E9QPD7;G5E8R3;Q05920	Pcx;Pcx;Pc	_IEGRPGASLPPLNLK[+100]ELEKDLIDR_	IEGRPGASLPPLNLKELEKDLIDR
E9QPD7;G5E8R3;Q05920	Pcx;Pcx;Pc	_GQIGAPMPGK[+100]VIDIK_	GQIGAPMPGKVIDIK
E9QPD7;G5E8R3;Q05920	Pcx;Pcx;Pc	_VAK[+100]ENGVDAVHPGYGFLSER_	VAKENGVDAVHPGYGFLSER
E9QPD7;G5E8R3;Q05920	Pcx;Pcx;Pc	_LAK[+100]QVGYENAGTVEFLVDK_	LAKQVGYENAGTVEFLVDK
E9QPD7;G5E8R3;Q05920	Pcx;Pcx;Pc	_QK[+100]ADEAYLIGR_	QKADEAYLIGR
E9QPD7;G5E8R3;Q05920	Pcx;Pcx;Pc	_VIDIK[+100]VAAGDK_	VIDIKVAAGDK
E9QPD7;G5E8R3;Q05920	Pcx;Pcx;Pc	_PGASLPPLNLK[+100]ELEK_	PGASLPPLNLKELEK
E9QPD7;G5E8R3;Q05920	Pcx;Pcx;Pc	_SRLTSDSVK[+100]LAK_	SRLTSDSVKLAK
E9QPD7;G5E8R3;Q05920	Pcx;Pcx;Pc	_K[+100]IAPYVAHNFNK_	KIAPYVAHNFNK
E9QPD7;G5E8R3;Q05920	Pcx;Pcx;Pc	_FC[+57]EVAK[+100]ENGMDVFR_	FCEVAKENGMDVFR
E9QPD7;G5E8R3;Q05920	Pcx;Pcx;Pc	_VIDIK[+100]VAAGDKVAK_	VIDIKVAAGDKVAK
E9QPD7;G5E8R3;Q05920	Pcx;Pcx;Pc	_VLK[+100]DLPR_	VLKDLPR
E9QPD7;G5E8R3;Q05920	Pcx;Pcx;Pc	_LAK[+100]QVGYENAGTVEFLVDKHGK_	LAKQVGYENAGTVEFLVDKHGK
E9QPD7;G5E8R3;Q05920	Pcx;Pcx;Pc	_VTPSSK[+100]IVGDLAQFM[+16]VQNGLSR_	VTPSSKIVGDLAQFMVQNGLSR
Q06185	Atp5i	_YSYLK[+100]PR_	YSYLKPR
Q07417	Acads	_NAFGAPLTK[+100]LQNIQFK_	NAFGAPLTKLQNIQFK
Q07417	Acads	_AC[+57]ASTGVIMS[+57]VNNSLYLGPILK[+100]FGSAQQK_	ACASTGVIMSVNNSLYLGPILKFGSAQQK
Q07417	Acads	_AC[+57]ASTGVIMSVNNS[+57]LYLGPILK[+100]FGSAQQK_	ACASTGVIMSVNNSLYLGPILKFGSAQQK
Q07417	Acads	_DFAEK[+100]ELVPIAAQLDR_	DFAEKELVPIAAQLDR
Q07417	Acads	_FGSAQQK[+100]QQWITPFTNGDK_	FGSAQQKQQWITPFTNGDK
Q07417	Acads	_QNK[+100]GISAFLVPMPTPGLTLGK_	QNKGISAFLVPMPTPGLTLGK
Q07417	Acads	_QNK[+100]GISAFLVPM[+16]PTPGLTLGK_	QNKGISAFLVPMPTPGLTLGK
Q07417	Acads	_SRQNK[+100]GISAFLVPMPTPGLTLGK_	SRQNKGISAFLVPMPTPGLTLGK
Q07417	Acads	_ENLLGEPGM[+16]GFK[+100]IAM[+16]QTLDM[+16]GR_	ENLLGEPGMGFKIAMQTLDMGR
Q07417	Acads	_ENLLGE[+57]PGMGFK[+100]IAMQTLDMGR_	ENLLGEPGMGFKIAMQTLDMGR
Q07417	Acads	_GISAFLVPMPTPGLTLGK[+100]KEDK_	GISAFLVPMPTPGLTLGKKEDK
Q07417	Acads	_GISAFLVPMPTPGLTLGKK[+100]EDK_	GISAFLVPMPTPGLTLGKKEDK
Q07417	Acads	_GISAFLVPMPTPGLTLGKKEDK[+100]_	GISAFLVPMPTPGLTLGKKEDK
Q07417	Acads	_EHLFPTAQVK[+100]K_	EHLFPTAQVKK
Q07417	Acads	_EHLFPTAQVKK[+100]_	EHLFPTAQVKK
Q07417	Acads	_DFAEK[+100]ELVPIAAQLDREHLFPTAQVK_	DFAEKELVPIAAQLDREHLFPTAQVK
Q07417	Acads	_AAMLKDNK[+100]KPFTK_	AAMLKDNKKPFTK
Q14DH7	Acss3	_AAEQISWYK[+100]PWTK_	AAEQISWYKPWTK
Q14DH7	Acss3	_FK[+100]TLFVAGER_	FKTLFVAGER
Q2TPA8	Hsdl2	_AAK[+100]DGANIVIAAK_	AAKDGANIVIAAK
A0A0R4J094;Q3TC72	Fahd2a;Fahd2	_NGK[+100]QWLLGK_	NGKQWLLGK
A0A0R4J094;Q3TC72	Fahd2a;Fahd2	_N[+1]GK[+100]QWLLGK_	NGKQWLLGK
Q3TL44	Nlrx1	_NLDALENAQAIK[+100]K_	NLDALENAQAIKK
Q3UEG6	Agxt2	_VLAIHK[+100]QHLSPVDTAYFR_	VLAIHKQHLSPVDTAYFR
Q3UEG6	Agxt2	_GIGNGFPMAAVVTTPEIAK[+100]SLAK_	GIGNGFPMAAVVTTPEIAKSLAK
Q3UEG6	Agxt2	_[-17]QPLP[+16]K[+100]TEVN[+1]QIHEDC[+57]KDMGLLVGR_	QPLPKTEVNQIHEDCKDMGLLVGR
Q3UEG6	Agxt2	_QPLPK[+100]TEVNQIHEDC[+57]KDMGLLVGR_	QPLPKTEVNQIHEDCKDMGLLVGR
Q3UEG6	Agxt2	_[-17]QPLPK[+100]TEVNQIHEDC[+57]KDMGLLVGR_	QPLPKTEVNQIHEDCKDMGLLVGR
Q3UEG6	Agxt2	_K[+100]PLLLHQGHMEWLFDSEGNR_	KPLLLHQGHMEWLFDSEGNR
Q3UEG6	Agxt2	_FAK[+100]LRDEFDIVGDVR_	FAKLRDEFDIVGDVR
Q3UEG6	Agxt2	_NSQEVGTYMLLK[+100]FAK_	NSQEVGTYMLLKFAK
Q3UEG6	Agxt2	_QPLPK[+100]TEVNQIHEDC[+57]K_	QPLPKTEVNQIHEDCK
Q3UEG6	Agxt2	_DC[+57]SC[+57]APDC[+57]C[+57]QAK[+100]ER_	DCSCAPDCCQAKER
A2AP32;Q3UIU2	Ndufb6	_WLK[+100]DQELSPR_	WLKDQELSPR
Q3ULD5	Mccc2	_MVAAVAC[+57]AK[+100]VPK_	MVAAVACAKVPK
Q3ULD5	Mccc2	_VSGVEC[+57]MIVANDATVK[+100]GGTYYPVTVK_	VSGVECMIVANDATVKGGTYYPVTVK
Q3UNX5;Q3UNX5-2	Acsm3	_TGTVLIPGTTQLTQK[+100]DILYR_	TGTVLIPGTTQLTQKDILYR
Q3UNZ8		_LEK[+100]INDAFLHVMQR_	LEKINDAFLHVMQR
Q3UNZ8		_AK[+100]VIAATGSDEK_	AKVIAATGSDEK
Q3UUI3	Them4	_K[+100]LFVSC[+57]TIQSIDEK_	KLFVSCTIQSIDEK
Q571F8	Gls2	_LQDC[+57]MSK[+100]MQR_	LQDCMSKMQR
Q571F8	Gls2	_K[+100]FVIPDFEEFTGHVDR_	KFVIPDFEEFTGHVDR
Q5FW57	Gm4952	_ALVDK[+100]WPDFNTVVVRPR_	ALVDKWPDFNTVVVRPR
Q5FW57	Gm4952	_LK[+100]ALVDKWPDFNTVVVRPR_	LKALVDKWPDFNTVVVRPR
Q5FW57	Gm4952	_VYGTVFHMNQGNPFK[+100]LK_	VYGTVFHMNQGNPFKLK
Q5FW57	Gm4952	_AQGLISHIIYAQTLAMDK[+100]R_	AQGLISHIIYAQTLAMDKR
Q5FW57	Gm4952	_AQGLISHIIYAQTLAM[+16]DK[+100]R_	AQGLISHIIYAQTLAMDKR
Q5FW57	Gm4952	_LSTLDVTHAPLVDK[+100]FWQFGGNER_	LSTLDVTHAPLVDKFWQFGGNER
Q5FW57	Gm4952	_EQEMGDDLDQHTNTYQIYSK[+100]DPK_	EQEMGDDLDQHTNTYQIYSKDPK
Q5FW57	Gm4952	_DPK[+100]HC[+57]LEFLGTPDVINWK_	DPKHCLEFLGTPDVINWK
Q5RKZ7;Q5RKZ7-3	Mocs1	_ASMVDVGGK[+100]PETER_	ASMVDVGGKPETER
A0A0A0MQ68;Q60759	Gcdh	_LK[+100]DQDKATPEMVSMLK_	LKDQDKATPEMVSMLK
A0A0A0MQ68;Q60759	Gcdh	_LK[+100]DQDKATPEMVSMLKR_	LKDQDKATPEMVSMLKR
A0A0A0MQ68;Q60759	Gcdh	_AITGIQAFTVGK[+100]_	AITGIQAFTVGK
Q60932;Q60932-2	Vdac1	_DVFTK[+100]GYGFGLIK_	DVFTKGYGFGLIK
Q60932;Q60932-2	Vdac1	_LTFDSSFSPNTGK[+100]K_	LTFDSSFSPNTGKK
Q61102	Abcb7	_NAVFGK[+100]VAQNSIR_	NAVFGKVAQNSIR
Q61425	Hadh	_LVEVIK[+100]TPMTSQK_	LVEVIKTPMTSQK
Q61425	Hadh	_LVEVIK[+100]TPM[+16]TSQK_	LVEVIKTPMTSQK
Q61425	Hadh	_FAGLHFFNPVPM[+16]M[+16]K[+100]LVEVIK_	FAGLHFFNPVPMMKLVEVIK
Q61425	Hadh	_FAGLHFFNPVPM[+16]MK[+100]LVEVIK_	FAGLHFFNPVPMMKLVEVIK
Q61425	Hadh	_FAGLHFFNPVPMM[+16]K[+100]LVEVIK_	FAGLHFFNPVPMMKLVEVIK
Q61425	Hadh	_FAGLHFFNPVPMMK[+100]LVEVIK_	FAGLHFFNPVPMMKLVEVIK
Q61425	Hadh	_TPMTSQK[+100]TFESLVDFC[+57]K_	TPMTSQKTFESLVDFCK
Q61425	Hadh	_TPM[+16]TSQK[+100]TFESLVDFC[+57]K_	TPMTSQKTFESLVDFCK
Q61425	Hadh	_TP[+16]MTSQK[+100]TFESLVDFC[+57]K_	TPMTSQKTFESLVDFCK
Q61425	Hadh	_LDK[+100]FAAEHTIFASNTSSLQITNIANATTR_	LDKFAAEHTIFASNTSSLQITNIANATTR
Q61425	Hadh	_TLGK[+100]HPVSC[+57]KDTPGFIVNR_	TLGKHPVSCKDTPGFIVNR
Q61425	Hadh	_TLGKHPVSC[+57]K[+100]DTPGFIVNR_	TLGKHPVSCKDTPGFIVNR
Q61425	Hadh	_TFESLVDFC[+57]K[+100]TLGK_	TFESLVDFCKTLGK
Q61425	Hadh	_FAGLHFFNPVPMMK[+100]_	FAGLHFFNPVPMMK
Q61425	Hadh	_FAGLHFFN[+1]PVPMMK[+100]_	FAGLHFFNPVPMMK
Q61425	Hadh	_GDASK[+100]EDIDTAMK_	GDASKEDIDTAMK
Q61425	Hadh	_HPVSC[+57]K[+100]DTPGFIVNR_	HPVSCKDTPGFIVNR
Q61425	Hadh	_TFESLVDFC[+57]K[+100]TLGKHPVSC[+57]K_	TFESLVDFCKTLGKHPVSCK
Q61425	Hadh	_TFESLVDFC[+57]K[+100]TLGKHPVSC[+57]KDTPGFIVNR_	TFESLVDFCKTLGKHPVSCKDTPGFIVNR
Q61425	Hadh	_TFESLVDFC[+57]KTLGK[+100]HPVSC[+57]KDTPGFIVNR_	TFESLVDFCKTLGKHPVSCKDTPGFIVNR
Q61425	Hadh	_LHERGDASK[+100]EDIDTAMK_	LHERGDASKEDIDTAMK
Q61425	Hadh	_SKK[+100]GIEESLKR_	SKKGIEESLKR
Q61578	Fdxr	_SRPIDPSVPFDPK[+100]LGVIPNTEGR_	SRPIDPSVPFDPKLGVIPNTEGR
Q61578	Fdxr	_RGPLQVAFTIK[+100]ELR_	RGPLQVAFTIKELR
G3UXX3;G3UZ79;Q64105;Q91XH5	Spr	_QLK[+100]EELGAQQPDLK_	QLKEELGAQQPDLK
Q64433	Hspe1	_VGDK[+100]VLLPEYGGTK_	VGDKVLLPEYGGTK
Q64433	Hspe1	_SGEIEPVSVK[+100]VGDK_	SGEIEPVSVKVGDK
Q64433	Hspe1	_K[+100]FLPLFDR_	KFLPLFDR
Q64433	Hspe1	_SQGK[+100]VLQATVVAVGSGGK_	SQGKVLQATVVAVGSGGK
Q64433	Hspe1	_VVLDDK[+100]DYFLFR_	VVLDDKDYFLFR
Q64433	Hspe1	_SGEIEPVSVK[+100]VGDKVLLPEYGGTK_	SGEIEPVSVKVGDKVLLPEYGGTK
Q64433	Hspe1	_DSDILGK[+100]YVD_	DSDILGKYVD
Q64433	Hspe1	_GK[+100]SGEIEPVSVK_	GKSGEIEPVSVK
Q6P3A8;Q6P3A8-2	Bckdhb	_EVASMAQEK[+100]LGVSC[+57]EVIDLR_	EVASMAQEKLGVSCEVIDLR
A0A0G2JGE1;Q71RI9;Q71RI9-2	Kyat3	_ALSC[+57]LYGK[+100]IYQR_	ALSCLYGKIYQR
A0A0G2JGE1;Q71RI9;Q71RI9-2	Kyat3	_GFGHPALVK[+100]ALSC[+57]LYGK_	GFGHPALVKALSCLYGK
Q78IK2	Usmg5	_[+100]AGAESDGQFQFTGIKK_	AGAESDGQFQFTGIKK
Q78IK2	Usmg5	_[+100]AGAESDGQFQFTGIK_	AGAESDGQFQFTGIK
A0A0R4J275;Q7TMF3	Ndufa12	_IGTLVGEDK[+100]YGNK_	IGTLVGEDKYGNK
Q7TNE1	Sugct	_YDEGAIEK[+100]LLC[+57]SGVIEQHETK_	YDEGAIEKLLCSGVIEQHETK
Q7TNE1	Sugct	_MSEAK[+100]PPPLLGQHTR_	MSEAKPPPLLGQHTR
Q7TNE1	Sugct	_K[+100]SIAVNIKDPR_	KSIAVNIKDPR
Q7TNE1	Sugct	_SIAVNIK[+100]DPR_	SIAVNIKDPR
Q7TNG8	Ldhd	_VK[+100]AFAENLGR_	VKAFAENLGR
Q80XN0	Bdh1	_HLHSK[+100]GFLVFAGC[+57]LMK_	HLHSKGFLVFAGCLMK
Q80XN0	Bdh1	_AILITGC[+57]DSGFGFSLAK[+100]HLHSK_	AILITGCDSGFGFSLAKHLHSK
Q80XN0	Bdh1	_TTK[+100]SFLPLLR_	TTKSFLPLLR
Q80ZS3	Mrps26	_EQEVLK[+100]LQEEAK_	EQEVLKLQEEAK
Q8BFR5;Q8BFR5-2	Tufm	_GLVMVK[+100]PGSIQPHQK_	GLVMVKPGSIQPHQK
Q8BFR5;Q8BFR5-2	Tufm	_K[+100]GDEC[+57]ELLGHNK_	KGDECELLGHNK
Q8BFR5;Q8BFR5-2	Tufm	_GILK[+100]KGDEC[+57]ELLGHNK_	GILKKGDECELLGHNK
Q8BGA8	Acsm5	_TGVVMIPGVSQLTAKDLK[+100]_	TGVVMIPGVSQLTAKDLK
Q8BGA8	Acsm5	_TGVVMIPGVSQLTAK[+100]DLK_	TGVVMIPGVSQLTAKDLK
Q8BGA8	Acsm5	_WTFEELGK[+100]QSR_	WTFEELGKQSR
Q8BGA8	Acsm5	_VDAK[+100]TILNTLC[+57]R_	VDAKTILNTLCR
Q8BGA8	Acsm5	_K[+100]AANVLEGVC[+57]GLQPGDR_	KAANVLEGVCGLQPGDR
Q8BGT5	Gpt2	_MTILPPVDKLK[+100]TVLHK_	MTILPPVDKLKTVLHK
Q8BH95	Echs1	_KGK[+100]NSSVGLIQLNRPK_	KGKNSSVGLIQLNRPK
Q8BH95	Echs1	_K[+100]GKNSSVGLIQLNRPK_	KGKNSSVGLIQLNRPK
Q8BH95	Echs1	_ISAQDAK[+100]QAGLVSK_	ISAQDAKQAGLVSK
Q8BH95	Echs1	_AFAAGADIK[+100]EMQNR_	AFAAGADIKEMQNR
Q8BH95	Echs1	_LVEEAIQC[+57]AEK[+100]IASNSK_	LVEEAIQCAEKIASNSK
Q8BH95	Echs1	_GK[+100]NSSVGLIQLNRPK_	GKNSSVGLIQLNRPK
Q8BH95	Echs1	_QAGLVSK[+100]IFPVEK_	QAGLVSKIFPVEK
Q8BIJ6	Iars2	_ASK[+100]QWFVNITDIK_	ASKQWFVNITDIK
Q8BIJ6	Iars2	_ITDSYK[+100]QYDFGK_	ITDSYKQYDFGK
Q8BJ64	Chdh	_GK[+100]ELQPGSHVQSDKEIDAFVR_	GKELQPGSHVQSDKEIDAFVR
Q8BJ64	Chdh	_NVPVYK[+100]PQTLDTQR_	NVPVYKPQTLDTQR
Q8BKZ9	Pdhx	_GIQEIADSVK[+100]VLSK_	GIQEIADSVKVLSK
Q8BKZ9	Pdhx	_GIQEIADSVK[+100]VLSKK_	GIQEIADSVKVLSKK
Q8BMF4	Dlat	_GK[+100]ISVNDFIIK_	GKISVNDFIIK
Q8BMF4	Dlat	_ELNK[+100]MLEGK_	ELNKMLEGK
Q8BMS1	Hadha	_GQQQVFK[+100]GLNDK_	GQQQVFKGLNDK
Q8BMS1	Hadha	_ALMGLYNGQVLC[+57]K[+100]K_	ALMGLYNGQVLCKK
Q8BMS1	Hadha	_INSPNSK[+100]VNTLNK_	INSPNSKVNTLNK
Q8BMS1	Hadha	_FVDLYGAQK[+100]VVDR_	FVDLYGAQKVVDR
Q8BMS1	Hadha	_VLK[+100]EVESVTP[+16]EHC[+57]IFASN[+1]TSALPINQIAAVSK_	VLKEVESVTPEHCIFASNTSALPINQIAAVSK
Q8BMS1	Hadha	_VLK[+100]EVESVTPEHC[+57]IFASNTSALPINQIAAVSK_	VLKEVESVTPEHCIFASNTSALPINQIAAVSK
Q8BMS1	Hadha	_GQQQVFK[+100]GLNDKVK_	GQQQVFKGLNDKVK
Q8BMS1	Hadha	_K[+100]MGLVDQLVEPLGPGIK_	KMGLVDQLVEPLGPGIK
Q8BMS1	Hadha	_K[+100]M[+16]GLVDQLVEPLGPGIK_	KMGLVDQLVEPLGPGIK
Q8BMS1	Hadha	_ILQEGVDPK[+100]K_	ILQEGVDPKK
Q8BMS1	Hadha	_KYESAYGTQFTPC[+57]QLLLDHANNSSK[+100]K_	KYESAYGTQFTPCQLLLDHANNSSKK
Q8BMS1	Hadha	_KYESAYGTQFTPC[+57]QLLLDHANNSSKK[+100]_	KYESAYGTQFTPCQLLLDHANNSSKK
Q8BMS1	Hadha	_TSK[+100]DTTASAVAVGLR_	TSKDTTASAVAVGLR
Q8BMS1	Hadha	_VIGM[+16]HYFSPVDK[+100]M[+16]QLLEIITTDK_	VIGMHYFSPVDKMQLLEIITTDK
Q8BMS1	Hadha	_VIGM[+16]HYFSPVDK[+100]MQLLEIITTDK_	VIGMHYFSPVDKMQLLEIITTDK
Q8BMS1	Hadha	_VIIVVK[+100]DGPGFYTTR_	VIIVVKDGPGFYTTR
Q8BMS1	Hadha	_EVESVTPEHC[+57]IFASNTSALPINQIAAVSK[+100]RPEK_	EVESVTPEHCIFASNTSALPINQIAAVSKRPEK
Q8BMS1	Hadha	_GFYIYQEGSK[+100]NK_	GFYIYQEGSKNK
Q8BMS1	Hadha	_GFYIYQ[+1]EGSK[+100]NK_	GFYIYQEGSKNK
Q8BMS1	Hadha	_GFYIYQEGSKNK[+100]_	GFYIYQEGSKNK
Q8BMS1	Hadha	_MQLLEIITTDK[+100]TSK_	MQLLEIITTDKTSK
Q8BMS1	Hadha	_K[+100]TVLGVPEVLLGILPGAGGTQR_	KTVLGVPEVLLGILPGAGGTQR
Q8BMS1	Hadha	_HKVLK[+100]EVESVTPEHC[+57]IFASNTSALPINQIAAVSK_	HKVLKEVESVTPEHCIFASNTSALPINQIAAVSK
Q8BMS1	Hadha	_K[+100]ALTSFER_	KALTSFER
Q8BMS1	Hadha	_DRK[+100]TVLGVPEVLLGILPGAGGTQR_	DRKTVLGVPEVLLGILPGAGGTQR
Q8BMS1	Hadha	_VIGM[+16]HYFSPVDK[+100]MQLLEIITTDKTSK_	VIGMHYFSPVDKMQLLEIITTDKTSK
Q8BMS1	Hadha	_VIGMHYFSPVDK[+100]M[+16]QLLEIITTDKTSK_	VIGMHYFSPVDKMQLLEIITTDKTSK
Q8BMS1	Hadha	_VIGM[+16]HYFSPVDK[+100]M[+16]QLLEIITTDKTSK_	VIGMHYFSPVDKMQLLEIITTDKTSK
Q8BMS1	Hadha	_VIGMHYFSPVDK[+100]MQLLEIITTDKTSK_	VIGMHYFSPVDKMQLLEIITTDKTSK
Q8BMS1	Hadha	_LPAK[+100]PEVSSDEDVQYR_	LPAKPEVSSDEDVQYR
Q8BMS1	Hadha	_QTK[+100]GLYPAPLK_	QTKGLYPAPLK
Q8BMS1	Hadha	_VLKEVESVTPEHC[+57]IFASNTSALPINQIAAVSK[+100]RPEK_	VLKEVESVTPEHCIFASNTSALPINQIAAVSKRPEK
Q8BMS1	Hadha	_TLLK[+100]DTTVTGLGR_	TLLKDTTVTGLGR
Q8BMS1	Hadha	_KQTK[+100]GLYPAPLK_	KQTKGLYPAPLK
Q8BMS1	Hadha	_K[+100]MGLVDQLVEPLGPGIKSPEER_	KMGLVDQLVEPLGPGIKSPEER
Q8BMS4	Coq3	_SFDPVLDK[+100]R_	SFDPVLDKR
Q8BMS4	Coq3	_LGASVVGIDPVAENIK[+100]IAQHHK_	LGASVVGIDPVAENIKIAQHHK
Q8BP40	Acp6	_TVDPTTAPSK[+100]TR_	TVDPTTAPSKTR
A0A0G2JGJ1;D3YWR7;D3Z1A1;Q8BVI4	Qdpr	_SLFK[+100]NC[+57]DMMWK_	SLFKNCDMMWK
Q8BW75	Maob	_NVK[+100]YVDLGGSYVGPTQNR_	NVKYVDLGGSYVGPTQNR
Q8BW75	Maob	_NK[+100]NVKYVDLGGSYVGPTQNR_	NKNVKYVDLGGSYVGPTQNR
Q8BW75	Maob	_NKNVK[+100]YVDLGGSYVGPTQNR_	NKNVKYVDLGGSYVGPTQNR
Q8BW75	Maob	_K[+100]LC[+57]ELYAK_	KLCELYAK
Q8BWF0	Aldh5a1	_AK[+100]EVGEVLC[+57]TDPLVSK_	AKEVGEVLCTDPLVSK
Q8BWF0	Aldh5a1	_IYGDIIYTSAK[+100]DKR_	IYGDIIYTSAKDKR
Q8BWF0	Aldh5a1	_NK[+100]AKEVGEVLC[+57]TDPLVSK_	NKAKEVGEVLCTDPLVSK
Q8BWF0	Aldh5a1	_NKAK[+100]EVGEVLC[+57]TDPLVSK_	NKAKEVGEVLCTDPLVSK
Q8BWF0	Aldh5a1	_GIHDSFVTK[+100]FAEAMKK_	GIHDSFVTKFAEAMKK
Q8BWF0	Aldh5a1	_K[+100]WYDLMIQNKDDLAK_	KWYDLMIQNKDDLAK
Q8BWF0	Aldh5a1	_KWYDLMIQNK[+100]DDLAK_	KWYDLMIQNKDDLAK
Q8BWF0	Aldh5a1	_GIHDSFVTK[+100]FAEAMK_	GIHDSFVTKFAEAMK
Q8BWF0	Aldh5a1	_ISFTGSTATGK[+100]ILLHHAANSVK_	ISFTGSTATGKILLHHAANSVK
Q8BWF0	Aldh5a1	_K[+100]WYDLMIQNK_	KWYDLMIQNK
Q8BWF0	Aldh5a1	_WLPAPATFPVYDPASGAK[+100]LGTVADC[+57]GVPEAR_	WLPAPATFPVYDPASGAKLGTVADCGVPEAR
Q8BWT1	Acaa2	_GVFIVAAK[+100]R_	GVFIVAAKR
Q8BWT1	Acaa2	_AANEAGYFNEEMAPIEVK[+100]TK_	AANEAGYFNEEMAPIEVKTK
Q8BWT1	Acaa2	_AANEAGYFNEEMAPIEVK[+100]TKK_	AANEAGYFNEEMAPIEVKTKK
Q8BWT1	Acaa2	_AANEAGYFNEEM[+16]APIEVK[+100]TKK_	AANEAGYFNEEMAPIEVKTKK
Q8BWT1	Acaa2	_QTMQVDEHARPQTTLEQLQK[+100]LPSVFKK_	QTMQVDEHARPQTTLEQLQKLPSVFKK
Q8BWT1	Acaa2	_[-17]QTMQVDEHARPQTTLEQLQK[+100]LPSVFKK_	QTMQVDEHARPQTTLEQLQKLPSVFKK
Q8BWT1	Acaa2	_QTM[+16]QVDEHARPQTTLEQLQK[+100]LPSVFKK_	QTMQVDEHARPQTTLEQLQKLPSVFKK
Q8BWT1	Acaa2	_[-17]QTM[+16]QVDEHARPQTTLEQLQK[+100]LPSVFKK_	QTMQVDEHARPQTTLEQLQKLPSVFKK
Q8BWT1	Acaa2	_VVGYFVSGC[+57]DPTIM[+16]GIGPVPAINGALKK[+100]_	VVGYFVSGCDPTIMGIGPVPAINGALKK
Q8BWT1	Acaa2	_VVGYFVSGC[+57]D[+57]PTIMGIGPVPAINGALKK[+100]_	VVGYFVSGCDPTIMGIGPVPAINGALKK
Q8BWT1	Acaa2	_VVGYFVSGC[+57]DPT[+57]IMGIGPVPAINGALKK[+100]_	VVGYFVSGCDPTIMGIGPVPAINGALKK
Q8BWT1	Acaa2	_VVGYFVSGC[+57]DPTIMGIGPVPAINGALKK[+100]_	VVGYFVSGCDPTIMGIGPVPAINGALKK
Q8BWT1	Acaa2	_VVGYFVSGC[+57]D[+57]PTIMGIGPVPAINGALK[+100]K_	VVGYFVSGCDPTIMGIGPVPAINGALKK
Q8BWT1	Acaa2	_VVGYFVSGC[+57]DPTIM[+16]GIGPVPAINGALK[+100]K_	VVGYFVSGCDPTIMGIGPVPAINGALKK
Q8BWT1	Acaa2	_VVGYFVSGC[+57]DPTIMGIGPVPAINGALK[+100]K_	VVGYFVSGCDPTIMGIGPVPAINGALKK
Q8BWT1	Acaa2	_QTMQVDEHARPQTTLEQLQK[+100]LPSVFK_	QTMQVDEHARPQTTLEQLQKLPSVFK
Q8BWT1	Acaa2	_QTM[+16]QVDEHARPQTTLEQLQK[+100]LPSVFK_	QTMQVDEHARPQTTLEQLQKLPSVFK
Q8BWT1	Acaa2	_[+128]QTMQVDEHARPQTTLEQLQK[+100]LPSVFK_	QTMQVDEHARPQTTLEQLQKLPSVFK
Q8BWT1	Acaa2	_[-17]QTMQVDEHARPQTTLEQLQK[+100]LPSVFK_	QTMQVDEHARPQTTLEQLQKLPSVFK
Q8BWT1	Acaa2	_DGTVTAGNASGVSDGAGAVIIASEDAVK[+100]K_	DGTVTAGNASGVSDGAGAVIIASEDAVKK
Q8BWT1	Acaa2	_DGTVTAGNASGVSDGAGAVIIASEDAVKK[+100]_	DGTVTAGNASGVSDGAGAVIIASEDAVKK
Q8BWT1	Acaa2	_LPMGMTAENLAAK[+100]YNISR_	LPMGMTAENLAAKYNISR
Q8BWT1	Acaa2	_LP[+16]MGMTAENLAAK[+100]YNISR_	LPMGMTAENLAAKYNISR
Q8BWT1	Acaa2	_LPM[+16]GMTAENLAAK[+100]YNISR_	LPMGMTAENLAAKYNISR
Q8BWT1	Acaa2	_LPMGM[+16]TAENLAAK[+100]YNISR_	LPMGMTAENLAAKYNISR
Q8BWT1	Acaa2	_LPM[+16]GMTAEN[+1]LAAK[+100]YNISR_	LPMGMTAENLAAKYNISR
Q8BWT1	Acaa2	_LPMGM[+16]TAEN[+1]LAAK[+100]YNISR_	LPMGMTAENLAAKYNISR
Q8BWT1	Acaa2	_[+57]LPMGMTAENLAAK[+100]YNISR_	LPMGMTAENLAAKYNISR
Q8BWT1	Acaa2	_LPM[+16]GM[+16]TAENLAAK[+100]YNISR_	LPMGMTAENLAAKYNISR
Q8BWT1	Acaa2	_GKQTMQVDEHARPQTTLEQLQK[+100]LPSVFKK_	GKQTMQVDEHARPQTTLEQLQKLPSVFKK
Q8BWT1	Acaa2	_WK[+100]AANEAGYFNEEMAPIEVK_	WKAANEAGYFNEEMAPIEVK
Q8BWT1	Acaa2	_WK[+100]AANEAGYF[+16]N[+1]EEMAPIEVK_	WKAANEAGYFNEEMAPIEVK
Q8BWT1	Acaa2	_WK[+100]AANEAGYFNEEM[+16]APIEVK_	WKAANEAGYFNEEMAPIEVK
Q8BWT1	Acaa2	_K[+100]DGTVTAGNASGVSDGAGAVIIASEDAVKK_	KDGTVTAGNASGVSDGAGAVIIASEDAVKK
Q8BWT1	Acaa2	_WKAANEAGYFNEEMAPIEVK[+100]TK_	WKAANEAGYFNEEMAPIEVKTK
Q8BWT1	Acaa2	_WKAANEAGYFNEEMAPIEVKTK[+100]_	WKAANEAGYFNEEMAPIEVKTK
Q8BWT1	Acaa2	_PQTTLEQLQK[+100]LPSVFKK_	PQTTLEQLQKLPSVFKK
Q8BWT1	Acaa2	_LEDTLWAGLTDQHVK[+100]LPM[+16]GMTAENLAAK_	LEDTLWAGLTDQHVKLPMGMTAENLAAK
Q8BWT1	Acaa2	_LEDTLWAGLTDQHVK[+100]LPMGM[+16]TAENLAAK_	LEDTLWAGLTDQHVKLPMGMTAENLAAK
Q8BWT1	Acaa2	_LEDTLWAGLTDQHVK[+100]LPMGMTAENLAAK_	LEDTLWAGLTDQHVKLPMGMTAENLAAK
Q8BWT1	Acaa2	_K[+100]DGTVTAGNASGVSDGAGAVIIASEDAVK_	KDGTVTAGNASGVSDGAGAVIIASEDAVK
Q8BWT1	Acaa2	_GKQTMQVDEHARPQTTLEQLQK[+100]LPSVFK_	GKQTMQVDEHARPQTTLEQLQKLPSVFK
Q8BWT1	Acaa2	_ALDLDPSK[+100]TNVSGGAIALGHPLGGSGSR_	ALDLDPSKTNVSGGAIALGHPLGGSGSR
Q8BWT1	Acaa2	_ALDLDPSK[+100]TN[+1]VSGGAIALGHPLGGSGSR_	ALDLDPSKTNVSGGAIALGHPLGGSGSR
Q8BWT1	Acaa2	_PQTTLEQLQK[+100]LPSVFK_	PQTTLEQLQKLPSVFK
Q8BWT1	Acaa2	_AALSAGK[+100]VPPETIDSVIVGNVMQSSSDAAYLAR_	AALSAGKVPPETIDSVIVGNVMQSSSDAAYLAR
Q8BWT1	Acaa2	_AALSAGK[+100]VPPETIDSVIVGNVM[+16]QSSSDAAYLAR_	AALSAGKVPPETIDSVIVGNVMQSSSDAAYLAR
Q8BWT1	Acaa2	_LPMGMTAENLAAK[+100]YNISREDC[+57]DR_	LPMGMTAENLAAKYNISREDCDR
Q8BWT1	Acaa2	_K[+100]HNFTPLAR_	KHNFTPLAR
Q8BWT1	Acaa2	_DGTVTAGNASGVSDGAGAVIIASEDAVK[+100]KHNFTPLAR_	DGTVTAGNASGVSDGAGAVIIASEDAVKKHNFTPLAR
Q8BWT1	Acaa2	_LPSVFK[+100]KDGTVTAGNASGVSDGAGAVIIASEDAVKK_	LPSVFKKDGTVTAGNASGVSDGAGAVIIASEDAVKK
Q8BWT1	Acaa2	_LPSVFKK[+100]DGTVTAGNASGVSDGAGAVIIASEDAVKK_	LPSVFKKDGTVTAGNASGVSDGAGAVIIASEDAVKK
Q8BWT1	Acaa2	_WKAANEAGYFNEEMAPIEVK[+100]TKK_	WKAANEAGYFNEEMAPIEVKTKK
Q8BWT1	Acaa2	_WKAANEAGYFNEEMAPIEVKTK[+100]K_	WKAANEAGYFNEEMAPIEVKTKK
Q8BWT1	Acaa2	_WKAANEAGYFNEEMAPIEVKTKK[+100]_	WKAANEAGYFNEEMAPIEVKTKK
Q8BYL4	Yars2	_LVHGQEGLDSAK[+100]R_	LVHGQEGLDSAKR
Q8C196	Cps1	_GTTITSVLPK[+100]PALVASR_	GTTITSVLPKPALVASR
Q8C196	Cps1	_[+57]GTTITSVLPK[+100]PALVASR_	GTTITSVLPKPALVASR
Q8C196	Cps1	_AK[+100]TAHIVLEDGTK_	AKTAHIVLEDGTK
Q8C196	Cps1	_[+57]AK[+100]TAHIVLEDGTK_	AKTAHIVLEDGTK
Q8C196	Cps1	_AK[+100]TAH[+57]IVLEDGTK_	AKTAHIVLEDGTK
Q8C196	Cps1	_AK[+100]TAHIVLED[-18]GTK_	AKTAHIVLEDGTK
Q8C196	Cps1	_AK[+100]TAHIVLEDGTK[+57]_	AKTAHIVLEDGTK
Q8C196	Cps1	_TAHIVLEDGTK[+100]MK_	TAHIVLEDGTKMK
Q8C196	Cps1	_TAHIVLEDGTK[+100]M[+16]K_	TAHIVLEDGTKMK
Q8C196	Cps1	_[+57]TAHIVLEDGTK[+100]MK_	TAHIVLEDGTKMK
Q8C196	Cps1	_EWPANLDLKK[+100]_	EWPANLDLKK
Q8C196	Cps1	_EWPANLDLK[+100]K_	EWPANLDLKK
Q8C196	Cps1	_VSQEHPVVLTK[+100]FVEGAR_	VSQEHPVVLTKFVEGAR
Q8C196	Cps1	_VFGK[+100]GNPTK_	VFGKGNPTK
Q8C196	Cps1	_[+57]VFGK[+100]GNPTK_	VFGKGNPTK
Q8C196	Cps1	_EVEMDAVGK[+100]EGR_	EVEMDAVGKEGR
Q8C196	Cps1	_SLGQWLQEEK[+100]VPAIYGVDTR_	SLGQWLQEEKVPAIYGVDTR
Q8C196	Cps1	_SLGQW[+32]LQEEK[+100]VPAIYGVDTR_	SLGQWLQEEKVPAIYGVDTR
Q8C196	Cps1	_SLGQW[+4]LQEEK[+100]VPAIYGVDTR_	SLGQWLQEEKVPAIYGVDTR
Q8C196	Cps1	_MRDILNMDK[+100]TLK_	MRDILNMDKTLK
Q8C196	Cps1	_M[+16]RDILNMDK[+100]TLK_	MRDILNMDKTLK
Q8C196	Cps1	_MRDILNM[+16]DK[+100]TLK_	MRDILNMDKTLK
Q8C196	Cps1	_[+57]MRDILNMDK[+100]TLK_	MRDILNMDKTLK
Q8C196	Cps1	_NGVK[+100]IMGTSPLQIDR_	NGVKIMGTSPLQIDR
Q8C196	Cps1	_N[+1]GVK[+100]IMGTSPLQIDR_	NGVKIMGTSPLQIDR
Q8C196	Cps1	_N[-17]GVK[+100]IMGTSPLQIDR_	NGVKIMGTSPLQIDR
Q8C196	Cps1	_NGVK[+100]IM[+16]GTSPLQIDR_	NGVKIMGTSPLQIDR
Q8C196	Cps1	_[+57]NGVK[+100]IMGTSPLQIDR_	NGVKIMGTSPLQIDR
Q8C196	Cps1	_AERPDGLILGMGGQT[+57]ALNC[+57]GVELFK[+100]R_	AERPDGLILGMGGQTALNCGVELFKR
Q8C196	Cps1	_AERPDGLILGM[+16]GGQTALNC[+57]GVELFK[+100]R_	AERPDGLILGMGGQTALNCGVELFKR
P08249	Mdh2	_ASIK[+100]K[+42]GEDFVK_	ASIKKGEDFVK
Q8C196	Cps1	_AERPDGLILGMGGQTALNC[+57]GVELFK[+100]R_	AERPDGLILGMGGQTALNCGVELFKR
Q8C196	Cps1	_EWPANLDLK[+100]KELSEPSSTR_	EWPANLDLKKELSEPSSTR
Q8C196	Cps1	_EWPANLDLKK[+100]ELSEPSSTR_	EWPANLDLKKELSEPSSTR
Q8C196	Cps1	_EWPAN[+1]LDLKK[+100]ELSEPSSTR_	EWPANLDLKKELSEPSSTR
Q8C196	Cps1	_EWPAN[+1]LDLK[+100]KELSEPSSTR_	EWPANLDLKKELSEPSSTR
Q8C196	Cps1	_EW[+32]PANLDLK[+100]KELSEPSSTR_	EWPANLDLKKELSEPSSTR
P08249	Mdh2	_ASIK[+42]K[+100]GEDFVK_	ASIKKGEDFVK
Q8C196	Cps1	_IGSSMK[+100]SVGEVMAIGR_	IGSSMKSVGEVMAIGR
Q8C196	Cps1	_IGSSM[+16]K[+100]SVGEVMAIGR_	IGSSMKSVGEVMAIGR
Q8C196	Cps1	_IGSSMK[+100]SVGEVM[+16]AIGR_	IGSSMKSVGEVMAIGR
Q8C196	Cps1	_VMIGESIDEK[+100]R_	VMIGESIDEKR
Q8C196	Cps1	_K[+100]ELSEPSSTR_	KELSEPSSTR
Q8C196	Cps1	_K[+100]E[+22]LSEPSSTR_	KELSEPSSTR
Q8C196	Cps1	_K[+100]E[+57]LSEPSSTR_	KELSEPSSTR
Q8C196	Cps1	_QISK[+100]C[+57]LGLTEAQTR_	QISKCLGLTEAQTR
Q8C196	Cps1	_[-17]QISK[+100]C[+57]LGLTEAQTR_	QISKCLGLTEAQTR
Q8C196	Cps1	_[+57]QISK[+100]C[+57]LGLTEAQTR_	QISKCLGLTEAQTR
Q8C196	Cps1	_IYAIAK[+100]ALENNM[+16]SLDEIVR_	IYAIAKALENNMSLDEIVR
Q8C196	Cps1	_IYAIAK[+100]ALEN[+1]NM[+16]SLDEIVR_	IYAIAKALENNMSLDEIVR
Q8C196	Cps1	_IYAIAK[+100]ALENN[+1]M[+16]SLDEIVR_	IYAIAKALENNMSLDEIVR
Q8C196	Cps1	_IYAIAK[+100]ALENNMSLDEIVR_	IYAIAKALENNMSLDEIVR
Q8C196	Cps1	_IYAIAK[+100]ALE[+57]NNMSLDEIVR_	IYAIAKALENNMSLDEIVR
Q8C196	Cps1	_DELGLNK[+100]YMESDGIK_	DELGLNKYMESDGIK
Q8C196	Cps1	_DELGLN[+1]K[+100]YMESDGIK_	DELGLNKYMESDGIK
Q8C196	Cps1	_DELGLNK[+100]YM[+16]ESDGIK_	DELGLNKYMESDGIK
Q8C196	Cps1	_DELGLNK[+100]YMESD[-18]GIK_	DELGLNKYMESDGIK
Q8C196	Cps1	_DILNMDK[+100]TLK_	DILNMDKTLK
Q8C196	Cps1	_DILNM[+16]DK[+100]TLK_	DILNMDKTLK
Q8C196	Cps1	_QLFSDK[+100]LNEINEK_	QLFSDKLNEINEK
Q8C196	Cps1	_AMKEENVK[+100]TVLMNPNIASVQTNEVGLK_	AMKEENVKTVLMNPNIASVQTNEVGLK
Q8C196	Cps1	_AMKEENVK[+100]T[+57]VLMNPNIASVQTNEVGLK_	AMKEENVKTVLMNPNIASVQTNEVGLK
Q8C196	Cps1	_AM[+16]KEENVK[+100]TVLMNPNIASVQTNEVGLK_	AMKEENVKTVLMNPNIASVQTNEVGLK
Q8C196	Cps1	_AMKEENVK[+100]TVLM[+16]NPNIASVQTNEVGLK_	AMKEENVKTVLMNPNIASVQTNEVGLK
Q8C196	Cps1	_AMK[+100]EENVKTVLMNPNIASVQTNEVGLK_	AMKEENVKTVLMNPNIASVQTNEVGLK
Q8C196	Cps1	_GKGTTITSVLPK[+100]PALVASR_	GKGTTITSVLPKPALVASR
Q8C196	Cps1	_[+57]GKGTTITSVLPK[+100]PALVASR_	GKGTTITSVLPKPALVASR
Q8C196	Cps1	_GK[+100]GTTITSVLPKPALVASR_	GKGTTITSVLPKPALVASR
Q8C196	Cps1	_ILESDRK[+100]EPLFGISTGNIITGLAAGAK_	ILESDRKEPLFGISTGNIITGLAAGAK
Q8C196	Cps1	_ILESDRK[+100]E[+38]P[+16]LFGISTGNIITGLAAGAK_	ILESDRKEPLFGISTGNIITGLAAGAK
Q8C196	Cps1	_[+57]ILESDRK[+100]EPLFGISTGNIITGLAAGAK_	ILESDRKEPLFGISTGNIITGLAAGAK
Q8C196	Cps1	_IALGIPLPEIK[+100]N[+1]VVSGK_	IALGIPLPEIKNVVSGK
Q8C196	Cps1	_IALGIPLPEIK[+100]NVVSGK_	IALGIPLPEIKNVVSGK
Q8C196	Cps1	_[+57]IALGIPLPEIK[+100]NVVSGK_	IALGIPLPEIKNVVSGK
Q8C196	Cps1	_K[+100]ILESDRKEPLFGISTGNIITGLAAGAK_	KILESDRKEPLFGISTGNIITGLAAGAK
Q8C196	Cps1	_KILESDRK[+100]EPLFGISTGNIITGLAAGAK_	KILESDRKEPLFGISTGNIITGLAAGAK
Q8C196	Cps1	_GVLK[+100]EYGVK_	GVLKEYGVK
Q8C196	Cps1	_[+57]GVLK[+100]EYGVK_	GVLKEYGVK
Q8C196	Cps1	_LFAEAVQK[+100]SR_	LFAEAVQKSR
Q8C196	Cps1	_EIGFSDK[+100]QISK_	EIGFSDKQISK
Q8C196	Cps1	_TLK[+100]GLNSDSVTEETLR_	TLKGLNSDSVTEETLR
Q8C196	Cps1	_GNPTK[+100]VVAVDC[+57]GIK_	GNPTKVVAVDCGIK
Q8C196	Cps1	_TLK[+100]GLNSDSVTEETLRK_	TLKGLNSDSVTEETLRK
Q8C196	Cps1	_ILDIYHQEAC[+57]NGC[+57]IISVGGQIP[+16]NN[+1]LAVPLYK[+100]NGVK_	ILDIYHQEACNGCIISVGGQIPNNLAVPLYKNGVK
Q8C196	Cps1	_ILDIYHQEAC[+57]NGC[+57]IISVGGQIPNNLAVPLYK[+100]NGVK_	ILDIYHQEACNGCIISVGGQIPNNLAVPLYKNGVK
Q8C196	Cps1	_ILDIYHQEAC[+57]NGC[+57]IISVGGQIP[+16]N[+1]NLAVPLYK[+100]NGVK_	ILDIYHQEACNGCIISVGGQIPNNLAVPLYKNGVK
Q8C196	Cps1	_ILDIYHQEAC[+57]NGC[+57]IISVGGQIPNNLAVPLYKNGVK[+100]_	ILDIYHQEACNGCIISVGGQIPNNLAVPLYKNGVK
Q8C196	Cps1	_[+57]LTSIDK[+100]WFLYK_	LTSIDKWFLYK
Q8C196	Cps1	_LTSIDK[+100]W[+32]FLYK_	LTSIDKWFLYK
Q8C196	Cps1	_LTSIDK[+100]WFLYK_	LTSIDKWFLYK
Q8C196	Cps1	_DVK[+100]VFGK_	DVKVFGK
Q8C196	Cps1	_SAYALGGLGSGIC[+57]PNK[+100]ETLIDLGTK_	SAYALGGLGSGICPNKETLIDLGTK
Q8C196	Cps1	_SAYALGGLGSGIC[+57]P[+16]N[+1]K[+100]ETLIDLGTK_	SAYALGGLGSGICPNKETLIDLGTK
Q8C196	Cps1	_RGVLK[+100]EYGVK_	RGVLKEYGVK
Q8C196	Cps1	_AMLSTGFK[+100]IPQK_	AMLSTGFKIPQK
Q8C196	Cps1	_GQILTM[+16]ANPIIGNGGAPDTTARDELGLNK[+100]YMESDGIK_	GQILTMANPIIGNGGAPDTTARDELGLNKYMESDGIK
Q8C196	Cps1	_GQILTM[+16]ANPIIGNGGAPDTTARDELGLNK[+100]YM[+16]ESDGIK_	GQILTMANPIIGNGGAPDTTARDELGLNKYMESDGIK
Q8C196	Cps1	_GQILTMANPIIGNGGAPDTTARDELGLNK[+100]YM[+16]ESDGIK_	GQILTMANPIIGNGGAPDTTARDELGLNKYMESDGIK
Q8C196	Cps1	_GQILTMANPIIGNGGAPDTTARDELGLNK[+100]YMESDGIK_	GQILTMANPIIGNGGAPDTTARDELGLNKYMESDGIK
Q8C196	Cps1	_LPMNKEWPANLDLK[+100]K_	LPMNKEWPANLDLKK
Q8C196	Cps1	_LPMNKEWPANLDLKK[+100]_	LPMNKEWPANLDLKK
Q8C196	Cps1	_EPLFGISTGNIITGLAAGAK[+100]SYK_	EPLFGISTGNIITGLAAGAKSYK
Q8C196	Cps1	_AK[+100]TAHIVLEDGTK[+100]MK_	AKTAHIVLEDGTKMK
Q8C196	Cps1	_AK[+100]TAHIVLEDGTKMK[+100]_	AKTAHIVLEDGTKMK
Q8C196	Cps1	_AKTAHIVLEDGTK[+100]MK_	AKTAHIVLEDGTKMK
Q8C196	Cps1	_QNLIAEVSTK[+100]DVK_	QNLIAEVSTKDVK
Q8C196	Cps1	_LPMNKEWPANLDLK[+100]KELSEPSSTR_	LPMNKEWPANLDLKKELSEPSSTR
Q8C196	Cps1	_LPMNKEWPANLDLKK[+100]ELSEPSSTR_	LPMNKEWPANLDLKKELSEPSSTR
Q8C196	Cps1	_LPM[+16]NKEWPANLDLK[+100]KELSEPSSTR_	LPMNKEWPANLDLKKELSEPSSTR
Q8C196	Cps1	_NGVK[+100]IMGTSPLQIDRAEDR_	NGVKIMGTSPLQIDRAEDR
Q8C196	Cps1	_N[+1]GVK[+100]IMGTSPLQIDRAEDR_	NGVKIMGTSPLQIDRAEDR
Q8C196	Cps1	_NVVSGK[+100]TSAC[+57]FEPSLDYMVTK_	NVVSGKTSACFEPSLDYMVTK
Q8C196	Cps1	_NVVSGK[+100]TSAC[+57]FEPSLDYM[+16]VTK_	NVVSGKTSACFEPSLDYMVTK
Q8C196	Cps1	_K[+100]NIHPWVK_	KNIHPWVK
Q8C196	Cps1	_AKEIGFSDK[+100]QISK_	AKEIGFSDKQISK
Q8C196	Cps1	_TFEESFQK[+100]ALR_	TFEESFQKALR
Q8C196	Cps1	_K[+100]IAKAFAISGPFNVQFLVK_	KIAKAFAISGPFNVQFLVK
Q8C196	Cps1	_KIAK[+100]AFAISGPFNVQFLVK_	KIAKAFAISGPFNVQFLVK
Q8C196	Cps1	_VISHAISEHVEDAGVHSGDATLMLPTQTISQGAIEK[+100]VK_	VISHAISEHVEDAGVHSGDATLMLPTQTISQGAIEKVK
Q8C196	Cps1	_SYK[+100]MSMANR_	SYKMSMANR
Q8C196	Cps1	_LKK[+100]NIHPWVK_	LKKNIHPWVK
Q8C196	Cps1	_KEPLFGISTGNIITGLAAGAK[+100]SYK_	KEPLFGISTGNIITGLAAGAKSYK
Q8C196	Cps1	_EYGVK[+100]VLGTSVESIMATEDR_	EYGVKVLGTSVESIMATEDR
Q8C196	Cps1	_VVAVDC[+57]GIK[+100]NNVIR_	VVAVDCGIKNNVIR
Q8C196	Cps1	_EENVK[+100]TVLM[+16]N[+1]PNIASVQTNEVGLK_	EENVKTVLMNPNIASVQTNEVGLK
Q8C196	Cps1	_EENVK[+100]TVLMNPNIASVQTNEVGLK_	EENVKTVLMNPNIASVQTNEVGLK
Q8C196	Cps1	_GAEVHLVPWNHDFTQME[+57]YDGLLIAGGPGNPALAQPLIQNVK[+100]K_	GAEVHLVPWNHDFTQMEYDGLLIAGGPGNPALAQPLIQNVKK
Q8C196	Cps1	_GAEVHLVPWNHDFTQME[+57]YDGLLIAGGPGNPALAQPLIQNVKK[+100]_	GAEVHLVPWNHDFTQMEYDGLLIAGGPGNPALAQPLIQNVKK
Q8C196	Cps1	_ILESDRKEPLFGISTGNIITGLAAGAK[+100]SYK_	ILESDRKEPLFGISTGNIITGLAAGAKSYK
Q8C196	Cps1	_IEFEGQSVDFVDPNKQNLIAEVSTKDVK[+100]_	IEFEGQSVDFVDPNKQNLIAEVSTKDVK
Q8C196	Cps1	_IEFEGQSVDFVDPNKQNLIAEVSTK[+100]DVK_	IEFEGQSVDFVDPNKQNLIAEVSTKDVK
Q8C196	Cps1	_SSALASK[+100]ATGYPLAFIAAK_	SSALASKATGYPLAFIAAK
Q8C196	Cps1	_K[+100]EPLFGISTGNIITGLAAGAK_	KEPLFGISTGNIITGLAAGAK
Q8C196	Cps1	_DK[+100]GTMLGK_	DKGTMLGK
Q8C196	Cps1	_KILESDRKEPLFGISTGNIITGLAAGAK[+100]SYK_	KILESDRKEPLFGISTGNIITGLAAGAKSYK
Q8C196	Cps1	_IIRDK[+100]GTMLGK_	IIRDKGTMLGK
Q8C196	Cps1	_VSQEHPVVLTK[+100]_	VSQEHPVVLTK
Q8C196	Cps1	_TSAC[+57]FEPSLDYMVTK[+100]IPR_	TSACFEPSLDYMVTKIPR
Q8C196	Cps1	_DILNMDKTLK[+100]GLNSDSVTEETLR_	DILNMDKTLKGLNSDSVTEETLR
Q8C196	Cps1	_IEFEGQSVDFVDPNK[+100]QNLIAEVSTK_	IEFEGQSVDFVDPNKQNLIAEVSTK
Q8C196	Cps1	_DILNMDKTLK[+100]GLNSDSVTEETLRK_	DILNMDKTLKGLNSDSVTEETLRK
Q8C5H8;Q8C5H8-3;Q8C5H8-4;Z4YK42	Nadk2	_VVVVAK[+100]TTR_	VVVVAKTTR
Q8C5H8;Q8C5H8-3;Q8C5H8-4;Z4YK42	Nadk2	_QK[+100]SSGLNLC[+57]TGTGSK_	QKSSGLNLCTGTGSK
Q8CC88	Vwa8	_EVTIK[+100]VPAGTR_	EVTIKVPAGTR
Q8CC88	Vwa8	_FELQGSGHSLLPK[+100]EIVR_	FELQGSGHSLLPKEIVR
Q8CG76	Akr7a2	_SQLETSLK[+100]R_	SQLETSLKR
Q8CHT0	Aldh4a1	_VAK[+100]FC[+57]YADK_	VAKFCYADK
Q8CHT0	Aldh4a1	_[+57]VAK[+100]FC[+57]YADK_	VAKFCYADK
Q8CHT0	Aldh4a1	_SLWPQIK[+100]GR_	SLWPQIKGR
Q8CHT0	Aldh4a1	_ETHK[+100]PLGDWR_	ETHKPLGDWR
Q8CHT0	Aldh4a1	_FC[+57]YADK[+100]ALLNR_	FCYADKALLNR
Q8CHT0	Aldh4a1	_LYVPK[+100]SLWPQ[+1]IK_	LYVPKSLWPQIK
Q8CHT0	Aldh4a1	_LYVPK[+100]SLW[+32]PQIK_	LYVPKSLWPQIK
Q8CHT0	Aldh4a1	_LYVPK[+100]SLW[+4]PQIK_	LYVPKSLWPQIK
Q8CHT0	Aldh4a1	_AQVFLK[+100]AADMLSGPR_	AQVFLKAADMLSGPR
Q8CHT0	Aldh4a1	_K[+100]EWDLKPMADR_	KEWDLKPMADR
Q8CHT0	Aldh4a1	_K[+100]EWDLKPM[+16]ADR_	KEWDLKPMADR
Q8CHT0	Aldh4a1	_DALQK[+100]ALK_	DALQKALK
Q8CHT0	Aldh4a1	_NAAGNFYIN[+1]DK[+100]STGSVVGQQPFGGAR_	NAAGNFYINDKSTGSVVGQQPFGGAR
Q8CHT0	Aldh4a1	_IK[+100]KWLEHAR_	IKKWLEHAR
Q8CHT0	Aldh4a1	_IKK[+100]WLEHAR_	IKKWLEHAR
Q8CHT0	Aldh4a1	_VTNEPILAFSQGSPERDALQK[+100]ALK_	VTNEPILAFSQGSPERDALQKALK
Q8CHT0	Aldh4a1	_VTNEPILAFSQGSPERDALQKALK[+100]_	VTNEPILAFSQGSPERDALQKALK
Q8CHT0	Aldh4a1	_GQM[+16]EAIPC[+57]VVGDEEVWTSDIQYQLSPFNHAHK[+100]VAK_	GQMEAIPCVVGDEEVWTSDIQYQLSPFNHAHKVAK
Q8CHT0	Aldh4a1	_GQM[+16]EAIPC[+57]VVGDEEVWTSDIQYQLSPFNHAHKVAK[+100]_	GQMEAIPCVVGDEEVWTSDIQYQLSPFNHAHKVAK
Q8CHT0	Aldh4a1	_SAFEYGGQK[+100]C[+57]SAC[+57]SR_	SAFEYGGQKCSACSR
Q8CHT0	Aldh4a1	_WTSPQVIKETHK[+100]PLGDWR_	WTSPQVIKETHKPLGDWR
Q8JZN5	Acad9	_DFGGITNGK[+100]PEDK_	DFGGITNGKPEDK
Q8JZU2	Slc25a1	_GLSSLLYGSIPK[+100]AAVR_	GLSSLLYGSIPKAAVR
Q8JZU2	Slc25a1	_AFYK[+100]GTVPR_	AFYKGTVPR
Q8K1R3	Pnpt1	_IAGTNK[+100]GITALQADIK_	IAGTNKGITALQADIK
Q8K1R3	Pnpt1	_K[+100]EILQIMNK_	KEILQIMNK
Q8K1R3	Pnpt1	_IFTPSAEIVK[+100]YTK_	IFTPSAEIVKYTK
Q8K1R3	Pnpt1	_EILQIMNK[+100]TISKPR_	EILQIMNKTISKPR
Q8K2B3	Sdha	_AFGGQSLK[+100]FGK_	AFGGQSLKFGK
Q8K2B3	Sdha	_ISQLYGDLK[+100]HLK_	ISQLYGDLKHLK
Q8K2B3	Sdha	_HTLSYVDIK[+100]TGK_	HTLSYVDIKTGK
Q8K2B3	Sdha	_AC[+57]ALSIAESC[+57]RPGDK[+100]VPSIK_	ACALSIAESCRPGDKVPSIK
Q8K2B3	Sdha	_ANAGEESVMNLDK[+100]LR_	ANAGEESVMNLDKLR
Q8K2B3	Sdha	_VRVDEYDYSK[+100]PIQGQQK_	VRVDEYDYSKPIQGQQK
Q8K2B3	Sdha	_VTLEYRPVIDK[+100]TLNEADC[+57]ATVPPAIR_	VTLEYRPVIDKTLNEADCATVPPAIR
Q8K2B3	Sdha	_LNMQK[+100]SMQNHAAVFR_	LNMQKSMQNHAAVFR
Q8K2B3	Sdha	_LNMQK[+100]SM[+16]QNHAAVFR_	LNMQKSMQNHAAVFR
Q8K2B3	Sdha	_LNM[+16]QK[+100]SMQNHAAVFR_	LNMQKSMQNHAAVFR
Q8K2B3	Sdha	_KHTLSYVDIK[+100]TGK_	KHTLSYVDIKTGK
Q8K2B3	Sdha	_TGK[+100]VTLEYRPVIDK_	TGKVTLEYRPVIDK
Q8K2B3	Sdha	_VDEYDYSK[+100]PIQGQQK_	VDEYDYSKPIQGQQK
Q8K2B3	Sdha	_GQVLK[+100]HVNGQDQIVPGLYAC[+57]GEAAC[+57]ASVHGANR_	GQVLKHVNGQDQIVPGLYACGEAACASVHGANR
Q8K2B3	Sdha	_AK[+100]NTVIATGGYGR_	AKNTVIATGGYGR
Q8K2B3	Sdha	_TEDGK[+100]IYQR_	TEDGKIYQR
Q8K2B3	Sdha	_EDYK[+100]VRVDEYDYSKPIQGQQK_	EDYKVRVDEYDYSKPIQGQQK
Q8K370	Acad10	_LC[+57]VFMGK[+100]TDPQAPR_	LCVFMGKTDPQAPR
Q8K370	Acad10	_FADGPDEVHQLTVAK[+100]MELK_	FADGPDEVHQLTVAKMELK
Q8K370	Acad10	_QVQTWTK[+100]QYR_	QVQTWTKQYR
Q8K370	Acad10	_TAFGK[+100]PLVEQGTILADIAR_	TAFGKPLVEQGTILADIAR
Q8K370	Acad10	_AAHLMDVAGNK[+100]TAALDIAMIK_	AAHLMDVAGNKTAALDIAMIK
Q8K370	Acad10	_MELK[+100]NQSR_	MELKNQSR
Q8K411;Q8K411-2;Q8K411-3	Pitrm1	_K[+100]YLLNC[+57]DNMR_	KYLLNCDNMR
Q8K411;Q8K411-2;Q8K411-3	Pitrm1	_K[+100]YLLNC[+57]DNM[+16]R_	KYLLNCDNMR
Q8K411;Q8K411-2;Q8K411-3	Pitrm1	_IK[+100]KYLLNC[+57]DNMR_	IKKYLLNCDNMR
Q8K411;Q8K411-2;Q8K411-3	Pitrm1	_IKK[+100]YLLNC[+57]DNMR_	IKKYLLNCDNMR
Q8K411;Q8K411-2;Q8K411-3	Pitrm1	_IK[+100]KYLLNC[+57]DNM[+16]R_	IKKYLLNCDNMR
Q8K411;Q8K411-2;Q8K411-3	Pitrm1	_IKK[+100]YLLNC[+57]DNM[+16]R_	IKKYLLNCDNMR
Q8K411;Q8K411-2;Q8K411-3	Pitrm1	_LEQSTAVPAQPHWDK[+100]PR_	LEQSTAVPAQPHWDKPR
Q8K411;Q8K411-2;Q8K411-3	Pitrm1	_KLVTDPTFK[+100]PC[+57]QMK_	KLVTDPTFKPCQMK
Q8K4F5	Abhd11	_TNFNSLAK[+100]AMVQR_	TNFNSLAKAMVQR
Q8K4Z3	Naxe	_LFGYQPTIYYPK[+100]RPNKPLFTGLVTQC[+57]QK_	LFGYQPTIYYPKRPNKPLFTGLVTQCQK
Q8K4Z3	Naxe	_LFGYQPTIYYPKRPNK[+100]PLFTGLVTQC[+57]QK_	LFGYQPTIYYPKRPNKPLFTGLVTQCQK
Q8QZS1	Hibch	_AGIATHFVDSEK[+100]LR_	AGIATHFVDSEKLR
Q8QZS1	Hibch	_GC[+57]GGVITLNRPK[+100]FLNALSLNMIR_	GCGGVITLNRPKFLNALSLNMIR
Q8QZS1	Hibch	_GC[+57]GGVITLNRPK[+100]FLNALSLNM[+16]IR_	GCGGVITLNRPKFLNALSLNMIR
Q8QZS1	Hibch	_QDGSPFAIEQMK[+100]VINK_	QDGSPFAIEQMKVINK
Q8QZS1	Hibch	_WK[+100]PANLKDVTDEDLNSYFK_	WKPANLKDVTDEDLNSYFK
Q8QZS1	Hibch	_RGC[+57]GGVITLNRPK[+100]FLNALSLNMIR_	RGCGGVITLNRPKFLNALSLNMIR
Q8QZT1	Acat1	_GATPYGGVK[+100]LEDLIVK_	GATPYGGVKLEDLIVK
Q8QZT1	Acat1	_[+57]GATPYGGVK[+100]LEDLIVK_	GATPYGGVKLEDLIVK
Q8QZT1	Acat1	_VLK[+100]YAGLK_	VLKYAGLK
Q8QZT1	Acat1	_GK[+100]PDVVVKEDEEYKR_	GKPDVVVKEDEEYKR
Q8QZT1	Acat1	_GKPDVVVK[+100]EDEEYKR_	GKPDVVVKEDEEYKR
Q8QZT1	Acat1	_GKPDVVVKEDEEYK[+100]R_	GKPDVVVKEDEEYKR
Q8QZT1	Acat1	_[+57]GK[+100]PDVVVKEDEEYKR_	GKPDVVVKEDEEYKR
Q8QZT1	Acat1	_SKEAWDAGK[+100]FASEITPITISVK_	SKEAWDAGKFASEITPITISVK
Q8QZT1	Acat1	_SKEAW[+32]DAGK[+100]FASEITPITISVK_	SKEAWDAGKFASEITPITISVK
Q8QZT1	Acat1	_VDFSK[+100]VPK_	VDFSKVPK
Q8QZT1	Acat1	_DGLTDVYNK[+100]IHMGNC[+57]AENTAK_	DGLTDVYNKIHMGNCAENTAK
Q8QZT1	Acat1	_DGLTDVYNK[+100]IHM[+16]GNC[+57]AENTAK_	DGLTDVYNKIHMGNCAENTAK
Q8QZT1	Acat1	_GATPYGGVK[+100]LEDLIVKDGLTDVYNK_	GATPYGGVKLEDLIVKDGLTDVYNK
Q8QZT1	Acat1	_LNVK[+100]PLAR_	LNVKPLAR
Q8QZT1	Acat1	_GK[+100]PDVVVKEDEEYK_	GKPDVVVKEDEEYK
Q8QZT1	Acat1	_GKPDVVVK[+100]EDEEYK_	GKPDVVVKEDEEYK
Q8QZT1	Acat1	_[+57]GK[+100]PDVVVKEDEEYK_	GKPDVVVKEDEEYK
Q8QZT1	Acat1	_LGTAAIQGAIEK[+100]AGIPKEEVK_	LGTAAIQGAIEKAGIPKEEVK
Q8QZT1	Acat1	_IHMGNC[+57]AENTAK[+100]K_	IHMGNCAENTAKK
Q8QZT1	Acat1	_DGLTDVYNK[+100]IHMGNC[+57]AENTAKK_	DGLTDVYNKIHMGNCAENTAKK
Q8QZT1	Acat1	_VLK[+100]YAGLKK_	VLKYAGLKK
Q8QZT1	Acat1	_LK[+100]TVFQK_	LKTVFQK
Q8QZT1	Acat1	_LEDLIVKDGLTDVYNK[+100]IHMGNC[+57]AENTAK_	LEDLIVKDGLTDVYNKIHMGNCAENTAK
Q8QZT1	Acat1	_LEDLIVKDGLTDVYNK[+100]IHM[+16]GNC[+57]AENTAK_	LEDLIVKDGLTDVYNKIHMGNCAENTAK
Q8QZT1	Acat1	_AGIPK[+100]EEVKEVYMGNVIQGGEGQAPTR_	AGIPKEEVKEVYMGNVIQGGEGQAPTR
Q8QZT1	Acat1	_SK[+100]EAWDAGK_	SKEAWDAGK
Q8QZT1	Acat1	_GKPDVVVK[+100]EDEEYKRVDFSK_	GKPDVVVKEDEEYKRVDFSK
Q8QZT1	Acat1	_GK[+100]PDVVVKEDEEYKRVDFSK_	GKPDVVVKEDEEYKRVDFSK
Q8QZT1	Acat1	_MLEIDPQK[+100]VNIHGGAVSLGHPIGMSGAR_	MLEIDPQKVNIHGGAVSLGHPIGMSGAR
Q8QZT1	Acat1	_IVVHMAHALK[+100]PGEFGLASIC[+57]N[+1]GGGGASALLIEK_	IVVHMAHALKPGEFGLASICNGGGGASALLIEK
Q8QZT1	Acat1	_IVVHMAHALK[+100]PGEFGLASIC[+57]NGGGGASALLIEK_	IVVHMAHALKPGEFGLASICNGGGGASALLIEK
Q8QZT1	Acat1	_AGIPK[+100]EEVK_	AGIPKEEVK
A0A0R4J1H2;Q8QZY2	Glyctk	_AKGPVC[+57]LLAGGEPTVQLQGSGK[+100]GGR_	AKGPVCLLAGGEPTVQLQGSGKGGR
A0A0R4J1H2;Q8QZY2	Glyctk	_GPVC[+57]LLAGGEPTVQLQGSGK[+100]GGR_	GPVCLLAGGEPTVQLQGSGKGGR
Q8R086	Suox	_VKEVK[+100]GLEWR_	VKEVKGLEWR
Q8R086	Suox	_AQVPAEQK[+100]ELNIIC[+57]K_	AQVPAEQKELNIICK
Q8R0F8	Fahd1	_K[+100]GLPWTLAK_	KGLPWTLAK
Q8R164	Bphl	_HLLPLVQC[+57]PTLIVHGEK[+100]DPLVPR_	HLLPLVQCPTLIVHGEKDPLVPR
Q8R164	Bphl	_HLLPLVQ[+1]C[+57]PTLIVHGEK[+100]DPLVPR_	HLLPLVQCPTLIVHGEKDPLVPR
Q8R164	Bphl	_DAVDLMK[+100]ALQFK_	DAVDLMKALQFK
Q8R164	Bphl	_DAVDLM[+16]K[+100]ALQFK_	DAVDLMKALQFK
Q8R164	Bphl	_ARK[+100]PLEALYGYDYLAK_	ARKPLEALYGYDYLAK
Q8R164	Bphl	_TDFAPQLQSLNKK[+100]_	TDFAPQLQSLNKK
Q8R164	Bphl	_TDFAPQLQSLNK[+100]K_	TDFAPQLQSLNKK
Q8R164	Bphl	_VGEGEHAILLLPGMLGS[+57]GK[+100]TDFAPQLQSLNK_	VGEGEHAILLLPGMLGSGKTDFAPQLQSLNK
Q8R164	Bphl	_VGEGEHAILLLPGMLGSGK[+100]T[+57]DFAPQLQSLNK_	VGEGEHAILLLPGMLGSGKTDFAPQLQSLNK
Q8R164	Bphl	_VGEGEHAILLLPGM[+16]LGSGK[+100]TDFAPQLQSLNK_	VGEGEHAILLLPGMLGSGKTDFAPQLQSLNK
Q8R164	Bphl	_VGEGEHAILLLPGMLGSGK[+100]TDFAPQLQSLNK_	VGEGEHAILLLPGMLGSGKTDFAPQLQSLNK
Q8R164	Bphl	_LHLMPEGK[+100]HNLHLR_	LHLMPEGKHNLHLR
Q8R164	Bphl	_DAKDAVDLMK[+100]ALQFK_	DAKDAVDLMKALQFK
Q8R164	Bphl	_DAK[+100]DAVDLMK_	DAKDAVDLMK
Q8R164	Bphl	_FHADFLLQHVK[+100]GSR_	FHADFLLQHVKGSR
Q8R164	Bphl	_TDFAPQLQSLNK[+100]KR_	TDFAPQLQSLNKKR
Q8R164	Bphl	_TDFAPQLQSLNKK[+100]R_	TDFAPQLQSLNKKR
Q8R164	Bphl	_VGEGEHAILLLPGMLGSGK[+100]TDFAPQLQSLNKK_	VGEGEHAILLLPGMLGSGKTDFAPQLQSLNKK
Q8R1S0	Coq6	_LLIGADGHK[+100]SGVR_	LLIGADGHKSGVR
Q8R1S0	Coq6	_K[+100]ILLLEAGPK_	KILLLEAGPK
Q8R1S0	Coq6	_VK[+100]VLYESK_	VKVLYESK
Q8R1S0	Coq6	_HNTALLAATDLLK[+100]R_	HNTALLAATDLLKR
Q8R3F5	Mcat	_K[+100]LLGQQVVSPVK_	KLLGQQVVSPVK
Q8R4N0	Clybl	_AVLYVPGNDEK[+100]K_	AVLYVPGNDEKK
Q8R4N0	Clybl	_RAVLYVPGNDEK[+100]K_	RAVLYVPGNDEKK
Q8R4N0	Clybl	_AVLYVPGNDEK[+100]KIR_	AVLYVPGNDEKKIR
Q8R4N0	Clybl	_AVLYVPGNDEKK[+100]IR_	AVLYVPGNDEKKIR
Q8R4N0	Clybl	_K[+100]IPSLKVDC[+57]AVLDC[+57]EDGVAENK_	KIPSLKVDCAVLDCEDGVAENK
Q8R4N0	Clybl	_VDC[+57]AVLDC[+57]EDGVAENK[+100]KNEAR_	VDCAVLDCEDGVAENKKNEAR
Q8VCT4	Ces1d	_TANSLLWK[+100]SYPTLK_	TANSLLWKSYPTLK
Q8VCW8	Acsf2	_QFK[+100]TQQYYDILK_	QFKTQQYYDILK
Q8VCW8	Acsf2	_[-17]QFK[+100]TQQYYDILK_	QFKTQQYYDILK
Q8VCW8	Acsf2	_[+57]QFK[+100]TQQYYDILK_	QFKTQQYYDILK
Q8VCW8	Acsf2	_GIVFPK[+100]QFK_	GIVFPKQFK
Q8VCW8	Acsf2	_AIINK[+100]MNMK_	AIINKMNMK
Q8VCW8	Acsf2	_QVC[+57]PELEK[+100]AQPGALK_	QVCPELEKAQPGALK
Q8VCW8	Acsf2	_QVC[+57]PELEK[+100]AQPGALKSER_	QVCPELEKAQPGALKSER
Q8VDC0	Lars2	_LLAQGLIK[+100]GQTFR_	LLAQGLIKGQTFR
D3YY53;Q8VDK1;Q8VDK1-2	Nit1	_ESNYTKPGGTLEPPVK[+100]TPAGK_	ESNYTKPGGTLEPPVKTPAGK
G5E902;Q8VEM8	Slc25a3	_MYK[+100]EEGLNAFYK_	MYKEEGLNAFYK
G5E902;Q8VEM8	Slc25a3	_M[+16]YK[+100]EEGLNAFYK_	MYKEEGLNAFYK
G5E902;Q8VEM8	Slc25a3	_EK[+100]GSTASQVLQR_	EKGSTASQVLQR
Q91VA0	Acsm1	_FPTLEHC[+57]TTGGESLLPEEYEQWK[+100]QR_	FPTLEHCTTGGESLLPEEYEQWKQR
Q91VA0	Acsm1	_LVVSDHSHEGWLDFC[+57]SLIK[+100]SASPDHTC[+57]IK_	LVVSDHSHEGWLDFCSLIKSASPDHTCIK
Q91VA0	Acsm1	_TGIIFMPGTTQLK[+100]AK_	TGIIFMPGTTQLKAK
Q91VA0	Acsm1	_SK[+100]MKDPMAIFFTSGTTGYPK_	SKMKDPMAIFFTSGTTGYPK
Q91VA0	Acsm1	_MK[+100]DPMAIFFTSGTTGYPK_	MKDPMAIFFTSGTTGYPK
Q91VD9	Ndufs1	_MC[+57]LVEIEK[+100]APK_	MCLVEIEKAPK
Q91VD9	Ndufs1	_HSFC[+57]EVLK[+100]DAK_	HSFCEVLKDAK
Q91VD9	Ndufs1	_YDHLGDSPK[+100]ILQDIASGR_	YDHLGDSPKILQDIASGR
Q91VD9	Ndufs1	_NEK[+100]GLLTYTSWEDALSR_	NEKGLLTYTSWEDALSR
Q91VD9	Ndufs1	_VVAAC[+57]AMPVMK[+100]GWNILTNSEK_	VVAACAMPVMKGWNILTNSEK
Q91VD9	Ndufs1	_NPPK[+100]MLFLLGADGGC[+57]ITR_	NPPKMLFLLGADGGCITR
Q91VD9	Ndufs1	_ASQTMAK[+100]C[+57]VK_	ASQTMAKCVK
D3Z636;Q91VM9	Ppa2	_LYKVPDGK[+100]PENK_	LYKVPDGKPENK
D3Z636;Q91VM9	Ppa2	_K[+100]FKPGYLEATLNWFR_	KFKPGYLEATLNWFR
D3Z636;Q91VM9	Ppa2	_NK[+100]AFALDVINSAHER_	NKAFALDVINSAHER
Q8C2Q8	Atp5c1	_THSDQFLVSFK[+100]DVGR_	THSDQFLVSFKDVGR
Q8C2Q8	Atp5c1	_QMK[+100]NEVAALTAAGK_	QMKNEVAALTAAGK
Q8C2Q8	Atp5c1	_[-17]QMK[+100]NEVAALTAAGK_	QMKNEVAALTAAGK
Q8C2Q8	Atp5c1	_QM[+16]K[+100]NEVAALTAAGK_	QMKNEVAALTAAGK
Q8C2Q8	Atp5c1	_MVAAAK[+100]YAR_	MVAAAKYAR
Q8C2Q8	Atp5c1	_SMK[+100]MVAAAK_	SMKMVAAAK
Q8C2Q8	Atp5c1	_K[+100]HLIIGVSSDR_	KHLIIGVSSDR
Q8C2Q8	Atp5c1	_GLC[+57]GAIHSSVAK[+100]QMK_	GLCGAIHSSVAKQMK
E9QJW0;Q91VS7	Mgst1	_ITNK[+100]VFANPEDC[+57]AGFGK_	ITNKVFANPEDCAGFGK
E9QJW0;Q91VS7	Mgst1	_ITNK[+100]VFANPEDC[+57]AGFGKGENAK_	ITNKVFANPEDCAGFGKGENAK
Q91W43	Gldc	_GLLGSSFK[+100]R_	GLLGSSFKR
Q91W43	Gldc	_SAHGTNPASAHMAGMK[+100]IQPVEVDR_	SAHGTNPASAHMAGMKIQPVEVDR
Q91W43	Gldc	_VQC[+57]GC[+57]SVK[+100]EVLGR_	VQCGCSVKEVLGR
Q91W43	Gldc	_TVC[+57]LIPK[+100]SAHGTNPASAHMAGMK_	TVCLIPKSAHGTNPASAHMAGMK
Q91W43	Gldc	_EVAAFPLPFVK[+100]PENK_	EVAAFPLPFVKPENK
Q91WS0	Cisd1	_DNPK[+100]VVHAFDMEDLGDK_	DNPKVVHAFDMEDLGDK
Q91XE0	Glyat	_K[+100]YLPESLK_	KYLPESLK
Q91XE0	Glyat	_GYPVYSHTEK[+100]SNIAMQK_	GYPVYSHTEKSNIAMQK
Q91XE0	Glyat	_IVPLQGAQMLQMLEK[+100]SLRK_	IVPLQGAQMLQMLEKSLRK
Q91XE0	Glyat	_IVPLQGAQMLQM[+16]LEK[+100]SLRK_	IVPLQGAQMLQMLEKSLRK
Q91XE0	Glyat	_HSENILYVSSETIKK[+100]_	HSENILYVSSETIKK
Q91XE0	Glyat	_HSENILYVSSETIK[+100]K_	HSENILYVSSETIKK
Q91XE0	Glyat	_LQGLVSFVVHSQDQIMTK[+100]R_	LQGLVSFVVHSQDQIMTKR
Q91XE0	Glyat	_QHLQIQSSQSHLNK[+100]TIQNLASIQSFQIK_	QHLQIQSSQSHLNKTIQNLASIQSFQIK
Q91XE0	Glyat	_QHLQIQSSQSHLNK[+100]TIQ[+1]NLASIQSFQIK_	QHLQIQSSQSHLNKTIQNLASIQSFQIK
Q91XE0	Glyat	_TIQNLASIQSFQIK[+100]HSENILYVSSETIKK_	TIQNLASIQSFQIKHSENILYVSSETIKK
Q91XE0	Glyat	_IVPLQGAQM[+16]LQMLEK[+100]SLR_	IVPLQGAQMLQMLEKSLR
Q91XE0	Glyat	_[+128]IVPLQGAQMLQM[+16]LEK[+100]SLR_	IVPLQGAQMLQMLEKSLR
Q91XE0	Glyat	_IVPLQGAQMLQMLEK[+100]SLR_	IVPLQGAQMLQMLEKSLR
Q91XE0	Glyat	_RGYPVYSHTEK[+100]SNIAMQK_	RGYPVYSHTEKSNIAMQK
Q91XE0	Glyat	_K[+100]LFPSLLDTK_	KLFPSLLDTK
Q91YP0	L2hgdh	_DLALHQTGHNSGVIHSGIYYK[+100]PESLK_	DLALHQTGHNSGVIHSGIYYKPESLK
D3YUM1;Q91YT0	Ndufv1	_GPDWILGEMK[+100]TSGLR_	GPDWILGEMKTSGLR
D3YUM1;Q91YT0	Ndufv1	_STDIVK[+100]AIAR_	STDIVKAIAR
D3YUM1;Q91YT0	Ndufv1	_FVK[+100]GDARPAEIDSLWEISK_	FVKGDARPAEIDSLWEISK
D6REG4;Q91Z53	Grhpr	_K[+100]LLDAAGANLR_	KLLDAAGANLR
D6REG4;Q91Z53	Grhpr	_K[+100]DLEQGVVGAHGLLC[+57]R_	KDLEQGVVGAHGLLCR
Q91ZA3	Pcca	_AQAVHPGYGFLSEN[+1]KEFAK[+100]R_	AQAVHPGYGFLSENKEFAKR
Q91ZA3	Pcca	_AQAVHPGYGFLSENK[+100]EFAKR_	AQAVHPGYGFLSENKEFAKR
Q91ZA3	Pcca	_AQAVHPGYGFLSEN[+1]K[+100]EFAKR_	AQAVHPGYGFLSENKEFAKR
Q91ZA3	Pcca	_AQAVHPGYGFLSENKEFAK[+100]R_	AQAVHPGYGFLSENKEFAKR
Q91ZA3	Pcca	_AQAVHPGYGFLSENK[+100]EFAK_	AQAVHPGYGFLSENKEFAK
Q91ZA3	Pcca	_TFDK[+100]ILIANR_	TFDKILIANR
Q91ZA3	Pcca	_EKTFDK[+100]ILIANR_	EKTFDKILIANR
Q91ZA3	Pcca	_AK[+100]VNTIPGFDGVVK_	AKVNTIPGFDGVVK
A0A0G2JDJ5;A0A0G2JEA5;A0A0G2JEB3;Q920E5	Fdps;Gm43738;Fdps;Fdps	_LKEVLEYNALGGK[+100]YNR_	LKEVLEYNALGGKYNR
Q6PF96;Q921G7	Etfdh	_ELWIIDEK[+100]K_	ELWIIDEKK
Q6PF96;Q921G7	Etfdh	_ELWIIDEKK[+100]_	ELWIIDEKK
Q6PF96;Q921G7	Etfdh	_HHPSIQPTLEGGK[+100]R_	HHPSIQPTLEGGKR
Q6PF96;Q921G7	Etfdh	_QSWVWK[+100]ELHAVR_	QSWVWKELHAVR
Q6PF96;Q921G7	Etfdh	_LK[+100]QLAAEQGK_	LKQLAAEQGK
Q6PF96;Q921G7	Etfdh	_GTHTAMK[+100]SGSLAAESIFK_	GTHTAMKSGSLAAESIFK
Q6PF96;Q921G7	Etfdh	_EK[+100]GAPLNTPVTEDR_	EKGAPLNTPVTEDR
Q6PF96;Q921G7	Etfdh	_FAILTEK[+100]HR_	FAILTEKHR
Q6PF96;Q921G7	Etfdh	_QLAAEQGK[+100]DIR_	QLAAEQGKDIR
Q6PF96;Q921G7	Etfdh	_AAQIGAHTLSGAC[+57]LDPAAFK[+100]ELFPDWKEK_	AAQIGAHTLSGACLDPAAFKELFPDWKEK
Q6PF96;Q921G7	Etfdh	_WKHHPSIQPTLEGGK[+100]R_	WKHHPSIQPTLEGGKR
Q8VCH0	Acaa1b	_QVVTLLNELK[+100]R_	QVVTLLNELKR
Q922B1	Macrod1	_KIPTWK[+100]ETAK_	KIPTWKETAK
Q922Q1	2018-03-02	_LFGLDIK[+100]GR_	LFGLDIKGR
Q925I1	Atad3	_MYFDK[+100]YVLKPATEGK_	MYFDKYVLKPATEGK
Q925I1	Atad3	_ATEK[+100]ISEDLR_	ATEKISEDLR
Q3UW66;Q99J99	Mpst	_LLDASWYLPK[+100]LGR_	LLDASWYLPKLGR
Q3UW66;Q99J99	Mpst	_KVDLSK[+100]PLVATC[+57]GSGVTAC[+57]HVVLGAFLC[+57]GK_	KVDLSKPLVATCGSGVTACHVVLGAFLCGK
A2AG39;F6WI02;Q99JB2	Stoml2	_LSLDK[+100]VFR_	LSLDKVFR
A2AG39;F6WI02;Q99JB2	Stoml2	_ESAINVAEGK[+100]K_	ESAINVAEGKK
A2AG39;F6WI02;Q99JB2	Stoml2	_QAQILASEAEK[+100]AEQINQAAGEASAVLAK_	QAQILASEAEKAEQINQAAGEASAVLAK
Q99JY0	Hadhb	_LSLLSK[+100]FR_	LSLLSKFR
Q99JY0	Hadhb	_KAQDEGHLSDIVPFKVPGK[+100]DTVTK_	KAQDEGHLSDIVPFKVPGKDTVTK
Q99JY0	Hadhb	_KAQDEGHLSDIVPFK[+100]VPGKDTVTK_	KAQDEGHLSDIVPFKVPGKDTVTK
Q99JY0	Hadhb	_K[+100]AQDEGHLSDIVPFKVPGKDTVTK_	KAQDEGHLSDIVPFKVPGKDTVTK
Q99JY0	Hadhb	_MMLDLNK[+100]AK_	MMLDLNKAK
Q99JY0	Hadhb	_ALAMGYK[+100]PK_	ALAMGYKPK
Q99JY0	Hadhb	_ALAM[+16]GYK[+100]PK_	ALAMGYKPK
Q99JY0	Hadhb	_AQDEGHLSDIVPFKVPGK[+100]DTVTK_	AQDEGHLSDIVPFKVPGKDTVTK
Q99JY0	Hadhb	_KMMLDLNK[+100]AK_	KMMLDLNKAK
Q99JY0	Hadhb	_ALAMGYKPK[+100]AYLR_	ALAMGYKPKAYLR
Q99JY0	Hadhb	_ALAMGYK[+100]PKAYLR_	ALAMGYKPKAYLR
Q99JY0	Hadhb	_IPFLLSGTSYK[+100]DLMPHDLAR_	IPFLLSGTSYKDLMPHDLAR
Q99JY0	Hadhb	_IPFLLSGTSYK[+100]DLM[+16]PHDLAR_	IPFLLSGTSYKDLMPHDLAR
Q99JY0	Hadhb	_DTVTK[+100]DNGIRPSSLEQMAK_	DTVTKDNGIRPSSLEQMAK
Q99JY0	Hadhb	_TLAKPNMK[+100]NIVVVEGVR_	TLAKPNMKNIVVVEGVR
Q99JY0	Hadhb	_LRK[+100]DGGQYALVAAC[+57]AAGGQGHAMIVEAYPK_	LRKDGGQYALVAACAAGGQGHAMIVEAYPK
Q99JY0	Hadhb	_DQLLLGPTYATPK[+100]VLEK_	DQLLLGPTYATPKVLEK
Q99JY0	Hadhb	_K[+100]TKVGSPPLEK_	KTKVGSPPLEK
Q99JY0	Hadhb	_KTK[+100]VGSPPLEK_	KTKVGSPPLEK
Q99JY0	Hadhb	_K[+100]MMLDLNK_	KMMLDLNK
Q99JY0	Hadhb	_AQDEGHLSDIVPFKVPGKDTVTK[+100]DNGIRPSSLEQMAK_	AQDEGHLSDIVPFKVPGKDTVTKDNGIRPSSLEQMAK
Q99JY0	Hadhb	_DGGQYALVAAC[+57]AAGGQGHAMIVE[+57]AYPK[+100]_	DGGQYALVAACAAGGQGHAMIVEAYPK
Q99JY0	Hadhb	_KAQDEGHLSDIVPFKVPGKDTVTK[+100]DNGIRPSSLEQMAK_	KAQDEGHLSDIVPFKVPGKDTVTKDNGIRPSSLEQMAK
Q99JY0	Hadhb	_LK[+100]PAFIKPYGTVTAANSSFLTDGASAM[+16]LIM[+16]SEDR_	LKPAFIKPYGTVTAANSSFLTDGASAMLIMSEDR
Q99JY0	Hadhb	_LK[+100]PAFIKPYGTVTAAN[+1]SSFLTDGASAM[+16]LIM[+16]SEDR_	LKPAFIKPYGTVTAANSSFLTDGASAMLIMSEDR
Q99JY0	Hadhb	_LKPAFIK[+100]PYGTVTAAN[+1]SSFLTD[+57]GASAMLIMSEDR_	LKPAFIKPYGTVTAANSSFLTDGASAMLIMSEDR
Q99JY0	Hadhb	_LKPAFIK[+100]PYGTVTAANSSFLTDGASAMLIM[+16]SEDR_	LKPAFIKPYGTVTAANSSFLTDGASAMLIMSEDR
Q99JY0	Hadhb	_LK[+100]PAFIKPYGTVTAANSSFLTDGASAMLIM[+16]SEDR_	LKPAFIKPYGTVTAANSSFLTDGASAMLIMSEDR
Q99K67	Aass	_GITK[+100]LGYK_	GITKLGYK
Q99K67	Aass	_DSIK[+100]YAEIYGISSAHTLLR_	DSIKYAEIYGISSAHTLLR
Q99K67	Aass	_KTDGVYDPVEYEK[+100]YPER_	KTDGVYDPVEYEKYPER
Q99K67	Aass	_LIDYEK[+100]MVDHR_	LIDYEKMVDHR
Q99K67	Aass	_LGYK[+100]VLIQPSNR_	LGYKVLIQPSNR
Q99K67	Aass	_AGGILQEDITEAC[+57]LILGVK[+100]RPPEEK_	AGGILQEDITEACLILGVKRPPEEK
Q99K67	Aass	_K[+100]VYGTVLSR_	KVYGTVLSR
Q99K67	Aass	_EVSK[+100]TGDLR_	EVSKTGDLR
Q99K67	Aass	_LK[+100]EVVFTK_	LKEVVFTK
Q99K67	Aass	_RPPEEK[+100]LMSK_	RPPEEKLMSK
Q99K67	Aass	_GYSK[+100]ALNGFVK_	GYSKALNGFVK
Q99K67	Aass	_YKGYSK[+100]ALNGFVK_	YKGYSKALNGFVK
Q99K67	Aass	_RAPLAPK[+100]HIK_	RAPLAPKHIK
A0A0R4J052;G5E8T9;Q99KB8;Q99KB8-2	Hagh	_LVK[+100]LEPGLK_	LVKLEPGLK
Q99KI0	Aco2	_YDLLEK[+100]NINIVR_	YDLLEKNINIVR
Q99KI0	Aco2	_DFAPGKPLK[+100]C[+57]VIK_	DFAPGKPLKCVIK
Q99KI0	Aco2	_FNPETDFLTGK[+100]DGKK_	FNPETDFLTGKDGKK
Q99KI0	Aco2	_DFAPGK[+100]PLK_	DFAPGKPLK
Q99KI0	Aco2	_DFAPGKPLK[+100]_	DFAPGKPLK
Q99KI0	Aco2	_KFK[+100]LEAPDADELPR_	KFKLEAPDADELPR
Q99KI0	Aco2	_K[+100]FKLEAPDADELPR_	KFKLEAPDADELPR
Q99KI0	Aco2	_KGEK[+100]NTIVTSYNR_	KGEKNTIVTSYNR
Q99KI0	Aco2	_K[+100]GEKNTIVTSYNR_	KGEKNTIVTSYNR
Q99KI0	Aco2	_AIITK[+100]SFAR_	AIITKSFAR
Q99KI0	Aco2	_LTIQGLK[+100]DFAPGKPLK_	LTIQGLKDFAPGKPLK
Q99KI0	Aco2	_LTIQGLKDFAPGK[+100]PLK_	LTIQGLKDFAPGKPLK
Q99KI0	Aco2	_FK[+100]LEAPDADELPR_	FKLEAPDADELPR
Q99KI0	Aco2	_GHLDNISNNLLIGAINIENGK[+100]ANSVR_	GHLDNISNNLLIGAINIENGKANSVR
Q99KI0	Aco2	_GHLDNISNNLLIGAIN[+1]IENGK[+100]ANSVR_	GHLDNISNNLLIGAINIENGKANSVR
Q99KI0	Aco2	_SAAVAK[+100]QALAHGLK_	SAAVAKQALAHGLK
Q99KI0	Aco2	_GK[+100]C[+57]TTDHISAAGPWLK_	GKCTTDHISAAGPWLK
Q99KI0	Aco2	_IHPVDKLTIQGLK[+100]DFAPGKPLK_	IHPVDKLTIQGLKDFAPGKPLK
Q99KI0	Aco2	_C[+57]K[+100]SQFTITPGSEQIR_	CKSQFTITPGSEQIR
Q99KI0	Aco2	_LTIQGLKDFAPGKPLK[+100]C[+57]VIK_	LTIQGLKDFAPGKPLKCVIK
Q99KI0	Aco2	_VIGVK[+100]LTGSLSGWTSPK_	VIGVKLTGSLSGWTSPK
Q99KI0	Aco2	_FNPETDFLTGK[+100]DGK_	FNPETDFLTGKDGK
Q99KI0	Aco2	_C[+57]PK[+100]VIGVK_	CPKVIGVK
Q99KI0	Aco2	_VK[+100]GKC[+57]TTDHISAAGPWLK_	VKGKCTTDHISAAGPWLK
Q99KI0	Aco2	_VKGK[+100]C[+57]TTDHISAAGPWLK_	VKGKCTTDHISAAGPWLK
Q99KI0	Aco2	_AK[+100]DINQEVYNFLATAGAK_	AKDINQEVYNFLATAGAK
Q99KI0	Aco2	_RAK[+100]DIN[+1]QEVYNFLATAGAK_	RAKDINQEVYNFLATAGAK
Q99KI0	Aco2	_FRGHLDNISNNLLIGAINIENGK[+100]ANSVR_	FRGHLDNISNNLLIGAINIENGKANSVR
G5E823;Q99KK9	Hars2	_HGAK[+100]GLDTPAFELK_	HGAKGLDTPAFELK
Q99KR7	Ppif	_ALC[+57]TGEK[+100]GFGYK_	ALCTGEKGFGYK
Q99KR7	Ppif	_ADVVPK[+100]TAENFR_	ADVVPKTAENFR
Q99KR7	Ppif	_KIESFGSK[+100]SGK_	KIESFGSKSGK
Q99L13	Hibadh	_LLAK[+100]ILNMSSGR_	LLAKILNMSSGR
Q99L13	Hibadh	_SGLDPK[+100]LLAK_	SGLDPKLLAK
Q99L13	Hibadh	_EAGEQVASSPAEVAEK[+100]ADR_	EAGEQVASSPAEVAEKADR
Q99L13	Hibadh	_EVEK[+100]MGAVFMDAPVSGGVGAAR_	EVEKMGAVFMDAPVSGGVGAAR
Q99L13	Hibadh	_IITMLPSSMNAVEVYSGANGILK[+100]K_	IITMLPSSMNAVEVYSGANGILKK
Q99L13	Hibadh	_IITMLPSSMN[+1]AVEVYSGANGILK[+100]K_	IITMLPSSMNAVEVYSGANGILKK
Q99L13	Hibadh	_IITMLPSSMN[+1]AVEVYSGANGILKK[+100]_	IITMLPSSMNAVEVYSGANGILKK
Q99L13	Hibadh	_IITM[+16]LPSSMNAVEVYSGANGILK[+100]K_	IITMLPSSMNAVEVYSGANGILKK
Q99L13	Hibadh	_VK[+100]KGSLLIDSSTIDPSVSK_	VKKGSLLIDSSTIDPSVSK
Q99L13	Hibadh	_VKK[+100]GSLLIDSSTIDPSVSK_	VKKGSLLIDSSTIDPSVSK
Q99L13	Hibadh	_K[+100]GSLLIDSSTIDPSVSK_	KGSLLIDSSTIDPSVSK
Q99L13	Hibadh	_DLGLAQDSATSTK[+100]TPILLGSLAHQIYR_	DLGLAQDSATSTKTPILLGSLAHQIYR
Q99L13	Hibadh	_KGSLLIDSSTIDPSVSK[+100]ELAK_	KGSLLIDSSTIDPSVSKELAK
Q99L13	Hibadh	_TPVGFIGLGNMGNPMAK[+100]NLMK_	TPVGFIGLGNMGNPMAKNLMK
Q99L13	Hibadh	_K[+100]DFSSVFQYLR_	KDFSSVFQYLR
Q99L13	Hibadh	_GSLLIDSSTIDPSVSK[+100]ELAK_	GSLLIDSSTIDPSVSKELAK
Q99L13	Hibadh	_GSLLIDSSTIDPSVSKELAK[+100]EVEK_	GSLLIDSSTIDPSVSKELAKEVEK
Q99L13	Hibadh	_GSLLIDSSTIDPSVSK[+100]ELAKEVEK_	GSLLIDSSTIDPSVSKELAKEVEK
Q99L13	Hibadh	_GYSK[+100]KDFSSVFQYLR_	GYSKKDFSSVFQYLR
Q99LB2	Dhrs4	_VNC[+57]LAPGLIK[+100]TR_	VNCLAPGLIKTR
Q99LB2	Dhrs4	_NFAAELAPK[+100]NIR_	NFAAELAPKNIR
Q99LB2	Dhrs4	_AVATLQGEGLSVTGIVC[+57]HVGK[+100]AEDREK_	AVATLQGEGLSVTGIVCHVGKAEDREK
Q99LB2	Dhrs4	_AEDREK[+100]LITTALKR_	AEDREKLITTALKR
Q99LB2	Dhrs4	_AEDREK[+100]LITTALK_	AEDREKLITTALK
Q99LB2	Dhrs4	_AVATLQGEGLSVTGIVC[+57]HVGK[+100]AEDR_	AVATLQGEGLSVTGIVCHVGKAEDR
Q99LB7	Sardh	_LK[+100]TSVPFLGR_	LKTSVPFLGR
Q99LB7	Sardh	_STVC[+57]GPESFTPDHK[+100]PLMGEAPELR_	STVCGPESFTPDHKPLMGEAPELR
Q99LB7	Sardh	_TGIK[+100]STVC[+57]GPESFTPDHKPLMGEAPELR_	TGIKSTVCGPESFTPDHKPLMGEAPELR
Q99LB7	Sardh	_DPSGGPVSLDFVK[+100]NGEYALER_	DPSGGPVSLDFVKNGEYALER
Q99LB7	Sardh	_VAAVETEHGSIQTPC[+57]VVNC[+57]AGVWASK[+100]VGR_	VAAVETEHGSIQTPCVVNCAGVWASKVGR
Q99LB7	Sardh	_MAGVK[+100]VPLVAMHHAYVVTER_	MAGVKVPLVAMHHAYVVTER
Q99LB7	Sardh	_MGVTYAAQVHLK[+100]SPFDPDNKR_	MGVTYAAQVHLKSPFDPDNKR
Q99LB7	Sardh	_LMSLGK[+100]AYGIESHVLSPAETK_	LMSLGKAYGIESHVLSPAETK
Q99LC3	Ndufa10	_LAK[+100]EIAQQLGMK_	LAKEIAQQLGMK
Q99LC3	Ndufa10	_FYDDPK[+100]SNDGNSYR_	FYDDPKSNDGNSYR
Q99LC3	Ndufa10	_QC[+57]VDHYNEIK[+100]R_	QCVDHYNEIKR
Q99LC5	Etfa	_LGGEVSC[+57]LVAGTK[+100]C[+57]DK_	LGGEVSCLVAGTKCDK
Q99LC5	Etfa	_VVQDLC[+57]K[+100]VAGVAK_	VVQDLCKVAGVAK
Q99LC5	Etfa	_LNVAPVSDIIEIK[+100]SPDTFVR_	LNVAPVSDIIEIKSPDTFVR
Q99LC5	Etfa	_C[+57]DK[+100]VVQDLC[+57]K_	CDKVVQDLCK
Q99LC5	Etfa	_VLVAQHDAYK[+100]GLLPEELTPLILETQK_	VLVAQHDAYKGLLPEELTPLILETQK
Q99LC5	Etfa	_C[+57]DKVVQDLC[+57]K[+100]VAGVAK_	CDKVVQDLCKVAGVAK
Q99LC5	Etfa	_VAAK[+100]LNVAPVSDIIEIK_	VAAKLNVAPVSDIIEIK
Q99LC5	Etfa	_LGGEVSC[+57]LVAGTK[+100]C[+57]DKVVQDLC[+57]K_	LGGEVSCLVAGTKCDKVVQDLCK
Q99LC5	Etfa	_LGGEVSC[+57]LVAGTKC[+57]DK[+100]VVQDLC[+57]K_	LGGEVSCLVAGTKCDKVVQDLCK
Q99LC5	Etfa	_VAGVAK[+100]VLVAQHDAYK_	VAGVAKVLVAQHDAYK
Q99LC5	Etfa	_TIYAGNALC[+57]TVK[+100]C[+57]DEK_	TIYAGNALCTVKCDEK
Q99LC5	Etfa	_VK[+100]VFSVR_	VKVFSVR
Q99LC5	Etfa	_GLK[+100]SGENFK_	GLKSGENFK
Q99LC5	Etfa	_TIYAGNALC[+57]TVK[+100]C[+57]DEKVK_	TIYAGNALCTVKCDEKVK
Q99LC5	Etfa	_C[+57]DEK[+100]VKVFSVR_	CDEKVKVFSVR
E9Q1J7;Q99MN9	Pccb	_C[+57]ADFGMAADK[+100]NKFPGDSVVTGR_	CADFGMAADKNKFPGDSVVTGR
E9Q1J7;Q99MN9	Pccb	_SVTNEDVTQEQLGGAK[+100]THTTVSGVAHR_	SVTNEDVTQEQLGGAKTHTTVSGVAHR
Q99MR8	Mccc1	_IAAGEK[+100]IPLSQEEIPLQGHAFEAR_	IAAGEKIPLSQEEIPLQGHAFEAR
Q99MR8	Mccc1	_DGSYDMQIDNK[+100]SFR_	DGSYDMQIDNKSFR
Q99MR8	Mccc1	_SIMAAAGVPVVEGYHGK[+100]DQSDQC[+57]LR_	SIMAAAGVPVVEGYHGKDQSDQCLR
Q3UXD9;Q99MZ7	Pecr	_K[+100]EEEVSNLVK_	KEEEVSNLVK
Q3UXD9;Q99MZ7	Pecr	_TGQSYLAAGLLK[+100]NQVAVVTGGGTGIGK_	TGQSYLAAGLLKNQVAVVTGGGTGIGK
Q3UXD9;Q99MZ7	Pecr	_NQVAVVTGGGTGIGK[+100]AVSR_	NQVAVVTGGGTGIGKAVSR
D3Z603;Q5U5I3;Q99N85	Mrps18a	_IQEGK[+100]TTVIEGR_	IQEGKTTVIEGR
Q99N87	Mrps5	_SVWFNLK[+100]RPAT_	SVWFNLKRPAT
Q9CPP6	Ndufa5	_TLDILK[+100]HFPK_	TLDILKHFPK
Q9CPP6	Ndufa5	_WK[+100]PWEPLVEEPPANQWK_	WKPWEPLVEEPPANQWK
Q9CPP6	Ndufa5	_K[+100]YTEQITNEK_	KYTEQITNEK
Q9CPQ1	Cox6c	_[+100]SSGALLPKPQMR_	SSGALLPKPQMR
Q9CPQ1	Cox6c	_K[+100]AGIFQSAK_	KAGIFQSAK
Q9CPQ8	Atp5l	_VELVPPTPAEIPTAIQSVK[+100]K_	VELVPPTPAEIPTAIQSVKK
Q9CPQ8	Atp5l	_VELVPPTPAEIPTAIQSVKK[+100]_	VELVPPTPAEIPTAIQSVKK
Q9CPQ8	Atp5l	_IIQSAK[+100]TGSFK_	IIQSAKTGSFK
Q9CPQ8	Atp5l	_TGSFK[+100]HLTVK_	TGSFKHLTVK
Q9CPQ8	Atp5l	_KIIQSAK[+100]TGSFK_	KIIQSAKTGSFK
Q9CPQ8	Atp5l	_LATFWHYAK[+100]VELVPPTPAEIPTAIQSVK_	LATFWHYAKVELVPPTPAEIPTAIQSVK
Q9CPQ8	Atp5l	_LATFWHYAK[+100]VELVPPTPAEIPTAIQSVKK_	LATFWHYAKVELVPPTPAEIPTAIQSVKK
Q9CPY7;Q9CPY7-2	Lap3	_EMLNISGPPLK[+100]AGK_	EMLNISGPPLKAGK
Q9CPY7;Q9CPY7-2	Lap3	_QVIDC[+57]QLADVNNLGK[+100]YR_	QVIDCQLADVNNLGKYR
Q9CPY7;Q9CPY7-2	Lap3	_DKDDDLPQFTSAGESFNK[+100]LVSGK_	DKDDDLPQFTSAGESFNKLVSGK
Q9CQ06	Mrpl24	_LVDPVDRK[+100]PTEIQWR_	LVDPVDRKPTEIQWR
Q9CQ62	Decr1	_FNIIQPGPIK[+100]TK_	FNIIQPGPIKTK
Q9CQ62	Decr1	_FNIIQPGPIKTK[+100]_	FNIIQPGPIKTK
Q9CQ62	Decr1	_FEK[+100]EMIDR_	FEKEMIDR
Q9CQ62	Decr1	_FEK[+100]EMIDRIPC[+57]GR_	FEKEMIDRIPCGR
Q9CQ62	Decr1	_FFQPVLK[+100]PMLPPDAFQGK_	FFQPVLKPMLPPDAFQGK
Q9CQ62	Decr1	_FFQPVLK[+100]PM[+16]LPPDAFQGK_	FFQPVLKPMLPPDAFQGK
Q9CQ62	Decr1	_NIDVLK[+100]ATAEEISSK_	NIDVLKATAEEISSK
Q9CQ62	Decr1	_ATAEEISSK[+100]TGNK_	ATAEEISSKTGNK
Q9CQ69	Uqcrq	_AFPSYFSK[+100]GIPNVLR_	AFPSYFSKGIPNVLR
Q9CQ75	Ndufa2	_YAFGQEK[+100]TVSLNNLSADEVTR_	YAFGQEKTVSLNNLSADEVTR
Q9CQ75	Ndufa2	_EC[+57]SEVQPK[+100]LWAR_	ECSEVQPKLWAR
Q9CQA3	Sdhb	_WDPDKTGDK[+100]PR_	WDPDKTGDKPR
Q9CQA3	Sdhb	_VSK[+100]IYPLPHMYVIK_	VSKIYPLPHMYVIK
Q9CQC7	Ndufb4	_EYLLQYNDPK[+100]R_	EYLLQYNDPKR
Q9CQE1	Nipsnap3b	_TYFLK[+100]PSK_	TYFLKPSK
Q9CQE1	Nipsnap3b	_TYFLKPSK[+100]TNEFLENFK_	TYFLKPSKTNEFLENFK
Q9CQE1	Nipsnap3b	_TYFLK[+100]PSKTNEFLENFK_	TYFLKPSKTNEFLENFK
Q9CQE1	Nipsnap3b	_ALAK[+100]DKEWQER_	ALAKDKEWQER
Q9CQE1	Nipsnap3b	_TNEFLENFK[+100]NSVHLR_	TNEFLENFKNSVHLR
D3YX99;D3Z6W9;F6Y6V5;Q9CQH3	Ndufb5	_LFVVK[+100]PSLYYDAR_	LFVVKPSLYYDAR
Q9CQN1	Trap1	_LIK[+100]FFIDQSK_	LIKFFIDQSK
Q9CQN1	Trap1	_FFIDQSK[+100]KDAEK_	FFIDQSKKDAEK
Q9CQN1	Trap1	_YIAQAYDK[+100]PR_	YIAQAYDKPR
Q9CQQ7	Atp5f1	_HVVK[+100]SISVQQEK_	HVVKSISVQQEK
Q9CQQ7	Atp5f1	_[+57]HVVK[+100]SISVQQEK_	HVVKSISVQQEK
Q9CQQ7	Atp5f1	_AQQALVQK[+100]R_	AQQALVQKR
Q9CQQ7	Atp5f1	_[+57]AQQALVQK[+100]R_	AQQALVQKR
Q9CQQ7	Atp5f1	_SISVQQEK[+100]ETIAK_	SISVQQEKETIAK
Q9CQQ7	Atp5f1	_HVVK[+100]SISVQQEKETIAK_	HVVKSISVQQEKETIAK
Q9CQQ7	Atp5f1	_C[+57]IEDLK[+100]LLAK_	CIEDLKLLAK
Q9CQQ7	Atp5f1	_LNEEK[+100]IAQLEEVK_	LNEEKIAQLEEVK
Q9CQQ7	Atp5f1	_IAQLEEVK[+100]QSSMK_	IAQLEEVKQSSMK
Q9CQQ7	Atp5f1	_RKEEEHMIDWVEK[+100]HVVK_	RKEEEHMIDWVEKHVVK
Q9CQQ7	Atp5f1	_QIQDAIDMEK[+100]AQQALVQK_	QIQDAIDMEKAQQALVQK
Q9CQQ7	Atp5f1	_QSSMK[+100]QIQDAIDMEK_	QSSMKQIQDAIDMEK
Q9CQQ7	Atp5f1	_QIQDAIDMEK[+100]AQQALVQKR_	QIQDAIDMEKAQQALVQKR
Q9CQR4	Acot13	_TTGK[+100]LIAQGR_	TTGKLIAQGR
Q9CQR4	Acot13	_VTLVSAAPEK[+100]LIC[+57]EMK_	VTLVSAAPEKLICEMK
Q9CQR4	Acot13	_VLEK[+100]VTLVSAAPEK_	VLEKVTLVSAAPEK
Q9CQR4	Acot13	_LIC[+57]EMK[+100]VEEQHTNK_	LICEMKVEEQHTNK
Q9CQR4	Acot13	_QGK[+100]TLAFASVDLTNK_	QGKTLAFASVDLTNK
Q9CQR4	Acot13	_IGEEIVITAHILKQGK[+100]_	IGEEIVITAHILKQGK
Q9CQR4	Acot13	_VTLVSAAPEK[+100]LIC[+57]EMKVEEQHTNK_	VTLVSAAPEKLICEMKVEEQHTNK
Q9CQR4	Acot13	_TLAFASVDLTNK[+100]TTGK_	TLAFASVDLTNKTTGK
Q9CQZ5	Ndufa6	_GK[+100]MELQETIK_	GKMELQETIK
Q9CQZ6	Ndufb3	_IEGTPLETVQK[+100]K_	IEGTPLETVQKK
Q9CQZ6	Ndufb3	_IEGTPLETVQKK[+100]_	IEGTPLETVQKK
Q9CQZ6	Ndufb3	_QWK[+100]IEGTPLETVQKK_	QWKIEGTPLETVQKK
Q9CQZ6	Ndufb3	_QWK[+100]IEGTPLETVQK_	QWKIEGTPLETVQK
F6ZFT1;F8WJ64;Q9CR21	Ndufab1	_VLYVLK[+100]LYDKIDPEK_	VLYVLKLYDKIDPEK
F6ZFT1;F8WJ64;Q9CR21	Ndufab1	_VLYVLK[+100]LYDK_	VLYVLKLYDK
Q9CR62	Slc25a11	_GYK[+100]NVFNALVR_	GYKNVFNALVR
Q9CR68	Uqcrfs1	_LSDIPEGK[+100]NMAFK_	LSDIPEGKNMAFK
Q9CXD6;Q9CXD6-2;Q9CXD6-3	Mcur1	_LNFNLEK[+100]SR_	LNFNLEKSR
Q9CXD6;Q9CXD6-2;Q9CXD6-3	Mcur1	_TDTK[+100]LNFNLEK_	TDTKLNFNLEK
Q9CXW2	Mrps22	_LAVEAAK[+100]VR_	LAVEAAKVR
Q8R2K3;Q9CYR0	Ssbp1	_DVAYQYVKK[+100]GAR_	DVAYQYVKKGAR
Q8R2K3;Q9CYR0	Ssbp1	_DVAYQYVK[+100]KGAR_	DVAYQYVKKGAR
Q8R2K3;Q9CYR0	Ssbp1	_DVAYQYVK[+100]K_	DVAYQYVKK
Q9CYW4	Hdhd3	_LLTWDVK[+100]DTLIK_	LLTWDVKDTLIK
Q9CZ13	Uqcrc1	_NRPGNALEK[+100]EVESIGAHLNAYSTR_	NRPGNALEKEVESIGAHLNAYSTR
Q9CZ13	Uqcrc1	_YETEK[+100]NNGAGYFLEHLAFK_	YETEKNNGAGYFLEHLAFK
Q9CZ13	Uqcrc1	_MVLAAAGGVEHQQLLDLAQK[+100]HLSSVSR_	MVLAAAGGVEHQQLLDLAQKHLSSVSR
Q9CZ13	Uqcrc1	_M[+16]VLAAAGGVEHQQLLDLAQK[+100]HLSSVSR_	MVLAAAGGVEHQQLLDLAQKHLSSVSR
A0A0R4J1R7;Q9CZL5	Pcbd2	_DVK[+100]LAQFIEK_	DVKLAQFIEK
A0A0R4J1R7;Q9CZL5	Pcbd2	_LAQFIEK[+100]AAASL_	LAQFIEKAAASL
Q9CZS1	Aldh1b1	_IAKEEIFGPVQPLFK[+100]FK_	IAKEEIFGPVQPLFKFK
Q9CZS1	Aldh1b1	_EEIFGPVQPLFK[+100]FK_	EEIFGPVQPLFKFK
Q9CZS1	Aldh1b1	_FKK[+100]IEEVIQR_	FKKIEEVIQR
Q9CZS1	Aldh1b1	_FK[+100]KIEEVIQR_	FKKIEEVIQR
Q9CZS1	Aldh1b1	_LFINNEWHDAVSK[+100]K_	LFINNEWHDAVSKK
Q9CZS1	Aldh1b1	_GFFIK[+100]PTVFGDVQDGMR_	GFFIKPTVFGDVQDGMR
Q9CZS1	Aldh1b1	_VAFTGSTEVGHLIQK[+100]AAGESNLKR_	VAFTGSTEVGHLIQKAAGESNLKR
Q9CZU6	Cs	_GMK[+100]GLVYETSVLDPDEGIR_	GMKGLVYETSVLDPDEGIR
Q9CZU6	Cs	_[+57]GMK[+100]GLVYETSVLDPDEGIR_	GMKGLVYETSVLDPDEGIR
Q9CZU6	Cs	_GM[+16]K[+100]GLVYETSVLDPDEGIR_	GMKGLVYETSVLDPDEGIR
Q9CZU6	Cs	_GYSIPEC[+57]QK[+100]MLPK_	GYSIPECQKMLPK
Q9CZU6	Cs	_HLPK[+100]DPMFK_	HLPKDPMFK
Q9CZU6	Cs	_IVPNILLEQGK[+100]AK_	IVPNILLEQGKAK
Q9CZU6	Cs	_ALGFPLERPK[+100]SMSTDGLMK_	ALGFPLERPKSMSTDGLMK
Q9CZU6	Cs	_LVAQLYK[+100]IVPNILLEQGK_	LVAQLYKIVPNILLEQGK
Q9CZU6	Cs	_HLPKDPMFK[+100]LVAQLYK_	HLPKDPMFKLVAQLYK
Q9CZU6	Cs	_DVLSNLIPK[+100]EQAR_	DVLSNLIPKEQAR
Q9D023	Mpc2	_LMDKVELLLPK[+100]K_	LMDKVELLLPKK
Q9D023	Mpc2	_LMDKVELLLPKK[+100]_	LMDKVELLLPKK
Q9D051	Pdhb	_DIIFAVK[+100]K_	DIIFAVKK
Q9D051	Pdhb	_DFLIPIGK[+100]AK_	DFLIPIGKAK
Q9D051	Pdhb	_VLEDNSVPQVK[+100]DIIFAVK_	VLEDNSVPQVKDIIFAVK
Q9D0M3;Q9D0M3-2	Cyc1	_KLAYRPPK[+100]_	KLAYRPPK
L7N466;Q9D110	Mthfsl;Mthfs	_GK[+100]GYYDTYLKR_	GKGYYDTYLKR
Q9D172	D10Jhu81e	_NLSTFAVDGK[+100]DC[+57]K_	NLSTFAVDGKDCK
Q9D172	D10Jhu81e	_EFHGAK[+100]KPIGLC[+57]C[+57]IAPVLAAK_	EFHGAKKPIGLCCIAPVLAAK
Q9D172	D10Jhu81e	_NK[+100]VVTTPAFMC[+57]ETALHHIHDGIGAMVK_	NKVVTTPAFMCETALHHIHDGIGAMVK
Q9D172	D10Jhu81e	_VLK[+100]EFHGAK_	VLKEFHGAK
Q9D1I5	Mcee	_LNHVAVAVPDLEK[+100]ASSFYR_	LNHVAVAVPDLEKASSFYR
Q9D2G2	Dlst	_HNLK[+100]LGFMSAFVK_	HNLKLGFMSAFVK
Q9D2G2	Dlst	_HNLK[+100]LGFM[+16]SAFVK_	HNLKLGFMSAFVK
Q9D2G2	Dlst	_KHNLK[+100]LGFMSAFVK_	KHNLKLGFMSAFVK
Q9D3D9	Atp5d	_ANLEK[+100]AQSELSGAADEAAR_	ANLEKAQSELSGAADEAAR
Q9D3D9	Atp5d	_IEANEALVK[+100]ALE_	IEANEALVKALE
Q9D404	Oxsm	_GYNK[+100]VSPFFVPK_	GYNKVSPFFVPK
Q9D404	Oxsm	_[+57]GYNK[+100]VSPFFVPK_	GYNKVSPFFVPK
Q9D404	Oxsm	_SDAK[+100]SMSSSTIMAVGAAELALK_	SDAKSMSSSTIMAVGAAELALK
E9PV90;E9PY45;Q9D6M3	Slc25a22	_AIK[+100]LAANDFFR_	AIKLAANDFFR
E9PV90;E9PY45;Q9D6M3	Slc25a22	_GAAVNLTLVTPEK[+100]AIK_	GAAVNLTLVTPEKAIK
Q9D6R2;Q9D6R2-2	Idh3a	_IEAAC[+57]FATIK[+100]DGK_	IEAACFATIKDGK
Q9D6R2;Q9D6R2-2	Idh3a	_MGLKGPLK[+100]TPIAAGHPSMNLLLR_	MGLKGPLKTPIAAGHPSMNLLLR
Q9D6R2;Q9D6R2-2	Idh3a	_GPLK[+100]TPIAAGHPSMNLLLR_	GPLKTPIAAGHPSMNLLLR
Q9D6Y7;Q9D6Y7-2	Msra	_VLSK[+100]HNFGPITTDIR_	VLSKHNFGPITTDIR
Q9D6Y7;Q9D6Y7-2	Msra	_EVC[+57]SEK[+100]TGHAEVVR_	EVCSEKTGHAEVVR
Q9D6Y7;Q9D6Y7-2	Msra	_SKEEYQK[+100]VLSK_	SKEEYQKVLSK
Q9D6Y7;Q9D6Y7-2	Msra	_NPTYK[+100]EVC[+57]SEK_	NPTYKEVCSEK
A0A0R4J0P1;D3YTT4;Q9D7B6	Acad8	_IGTEGQGFLIAMK[+100]GLNGGR_	IGTEGQGFLIAMKGLNGGR
Q9D7J9	Echdc3	_NALSLAMLK[+100]SLR_	NALSLAMLKSLR
Q9CQB4;Q9D855	Uqcrb	_YEEDK[+100]FYLEPYLK_	YEEDKFYLEPYLK
Q9CQB4;Q9D855	Uqcrb	_K[+100]WYYNAAGFNK_	KWYYNAAGFNK
Q9CQB4;Q9D855	Uqcrb	_HQILPK[+100]DQWTK_	HQILPKDQWTK
Q9CQB4;Q9D855	Uqcrb	_YEEDKFYLEPYLK[+100]EVIR_	YEEDKFYLEPYLKEVIR
Q9CQB4;Q9D855	Uqcrb	_SAVSASSK[+100]WLDGFRK_	SAVSASSKWLDGFRK
Q9CQB4;Q9D855	Uqcrb	_DDTLHETEDVK[+100]EAIR_	DDTLHETEDVKEAIR
Q9CQB4;Q9D855	Uqcrb	_DQWTKYEEDK[+100]FYLEPYLK_	DQWTKYEEDKFYLEPYLK
Q9D9V3;Q9D9V3-2	Echdc1	_VLSGTLK[+100]LDSK_	VLSGTLKLDSK
Q9DB20	Atp5o	_TVLK[+100]SFLSPNQILK_	TVLKSFLSPNQILK
Q9DB20	Atp5o	_[+57]TVLK[+100]SFLSPNQILK_	TVLKSFLSPNQILK
Q9DB20	Atp5o	_KLDQVEK[+100]ELLR_	KLDQVEKELLR
Q9DB20	Atp5o	_K[+100]LDQVEKELLR_	KLDQVEKELLR
Q9DB20	Atp5o	_VGQLLK[+100]DPK_	VGQLLKDPK
Q9DB20	Atp5o	_[+57]VGQLLK[+100]DPK_	VGQLLKDPK
Q9DB20	Atp5o	_EK[+100]FSPLTANLM[+16]NLLAENGR_	EKFSPLTANLMNLLAENGR
Q9DB20	Atp5o	_EK[+100]FSPLTANLMNLLAENGR_	EKFSPLTANLMNLLAENGR
Q9DB20	Atp5o	_LDQVEK[+100]ELLR_	LDQVEKELLR
Q9DB20	Atp5o	_IGEK[+100]YVDMSAK_	IGEKYVDMSAK
Q9DB20	Atp5o	_VSLAVLNPYIK[+100]R_	VSLAVLNPYIKR
Q9DB20	Atp5o	_YVDMSAK[+100]SK_	YVDMSAKSK
Q9DB20	Atp5o	_SFLSPNQILK[+100]LEIK_	SFLSPNQILKLEIK
Q9DB20	Atp5o	_EKK[+100]LDQVEKELLR_	EKKLDQVEKELLR
Q9DB20	Atp5o	_GEVPC[+57]TVTTASPLDDAVLSELK[+100]TVLK_	GEVPCTVTTASPLDDAVLSELKTVLK
Q9DB20	Atp5o	_LEIK[+100]TDPSIMGGMIVR_	LEIKTDPSIMGGMIVR
Q9DB20	Atp5o	_LEIK[+100]TDPSIMGGM[+16]IVR_	LEIKTDPSIMGGMIVR
Q9DB20	Atp5o	_VK[+100]SLNDITKR_	VKSLNDITKR
Q9DB20	Atp5o	_YATALYSAASK[+100]EK_	YATALYSAASKEK
Q9DB20	Atp5o	_YATALYSAASKEK[+100]_	YATALYSAASKEK
Q9DB29	Iah1	_WAK[+100]IILPR_	WAKIILPR
Q9DB77	Uqcrc2	_GGLGLAGAK[+100]AK_	GGLGLAGAKAK
Q9DB77	Uqcrc2	_GASSFK[+100]ITR_	GASSFKITR
Q9DB77	Uqcrc2	_IGLFVK[+100]AGSR_	IGLFVKAGSR
Q9DB77	Uqcrc2	_LASSLTTK[+100]GASSFK_	LASSLTTKGASSFK
Q9DB77	Uqcrc2	_MGK[+100]ITSEELHYFVQNHFTSAR_	MGKITSEELHYFVQNHFTSAR
Q9DB77	Uqcrc2	_AVAQGNLSSADVQAAK[+100]NK_	AVAQGNLSSADVQAAKNK
Q9DB77	Uqcrc2	_AVAQGNLSSADVQAAKNK[+100]_	AVAQGNLSSADVQAAKNK
Q9DBF1-2	Aldh7a1	_QASLK[+100]DYEETIGK_	QASLKDYEETIGK
Q9DBF1-2	Aldh7a1	_[-17]QASLK[+100]DYEETIGK_	QASLKDYEETIGK
Q9DBF1-2	Aldh7a1	_[+57]QASLK[+100]DYEETIGK_	QASLKDYEETIGK
Q9DBF1-2	Aldh7a1	_QASLKDYEETIGK[+100]AK_	QASLKDYEETIGKAK
Q9DBF1-2	Aldh7a1	_[-17]QASLKDYEETIGK[+100]AK_	QASLKDYEETIGKAK
Q9DBF1-2	Aldh7a1	_DYEETIGK[+100]AK_	DYEETIGKAK
Q9DBF1-2	Aldh7a1	_VRQASLK[+100]DYEETIGK_	VRQASLKDYEETIGK
Q9DBF1-2	Aldh7a1	_K[+100]QGGTVVYGGK_	KQGGTVVYGGK
Q9DBF1-2	Aldh7a1	_DYEETIGK[+100]AKK_	DYEETIGKAKK
Q9DBF1-2	Aldh7a1	_K[+100]AWNIWADIPAPK_	KAWNIWADIPAPK
Q9DBF1-2	Aldh7a1	_AVEEAK[+100]KQGGTVVYGGK_	AVEEAKKQGGTVVYGGK
Q9DBF1-2	Aldh7a1	_QGLSSSIFTK[+100]DLGR_	QGLSSSIFTKDLGR
Q9DBF1-2	Aldh7a1	_QASLKDYEETIGK[+100]AKK_	QASLKDYEETIGKAKK
Q9DBG1	Cyp27a1	_IVLVPSK[+100]K_	IVLVPSKK
Q9DBG1	Cyp27a1	_IVLVPSKK[+100]_	IVLVPSKK
Q9DBG1	Cyp27a1	_AVIK[+100]ETLR_	AVIKETLR
E9Q5L3;Q9DBL1	Acadsb	_IGHGYK[+100]YAIGSLNEGR_	IGHGYKYAIGSLNEGR
E9Q5L3;Q9DBL1	Acadsb	_ASSTC[+57]QLTFENVKVPETNILGK[+100]IGHGYK_	ASSTCQLTFENVKVPETNILGKIGHGYK
E9Q5L3;Q9DBL1	Acadsb	_VPETNILGK[+100]IGHGYK_	VPETNILGKIGHGYK
Q9DBM2	Ehhadh	_GWYQYDK[+100]PLGR_	GWYQYDKPLGR
Q9DBM2	Ehhadh	_IITSTLEK[+100]EASK_	IITSTLEKEASK
Q9DBM2	Ehhadh	_K[+100]IITSTLEK_	KIITSTLEK
Q9DBM2	Ehhadh	_FAQTVIGK[+100]PIEPR_	FAQTVIGKPIEPR
Q9DBM2	Ehhadh	_SGQASAK[+100]PNLR_	SGQASAKPNLR
Q9DBM2	Ehhadh	_IHK[+100]PDPWLSEFLSQYR_	IHKPDPWLSEFLSQYR
Q9DBT9	Dmgdh	_VSGLYK[+100]TLK_	VSGLYKTLK
Q9DBT9	Dmgdh	_YGK[+100]WTTTQYTEAK_	YGKWTTTQYTEAK
Q9DBT9	Dmgdh	_ISDHLEAAMEMIPVLKK[+100]_	ISDHLEAAMEMIPVLKK
Q9DBT9	Dmgdh	_ISDHLEAAMEMIPVLK[+100]K_	ISDHLEAAMEMIPVLKK
Q9DBT9	Dmgdh	_TNWFEPVGSEYK[+100]QVMQR_	TNWFEPVGSEYKQVMQR
Q9DBT9	Dmgdh	_TNWFEPVGSEYK[+100]QVM[+16]QR_	TNWFEPVGSEYKQVMQR
Q9DBT9	Dmgdh	_GK[+100]VVGNTTSGSYSYSIQK_	GKVVGNTTSGSYSYSIQK
Q9DBT9	Dmgdh	_[+57]GK[+100]VVGNTTSGSYSYSIQK_	GKVVGNTTSGSYSYSIQK
Q9DBT9	Dmgdh	_YPAPVTSLK[+100]PRPDGTWDVETPQGSVR_	YPAPVTSLKPRPDGTWDVETPQGSVR
Q9DBT9	Dmgdh	_KYGALLK[+100]YPAPVTSLKPRPDGTWDVETPQGSVR_	KYGALLKYPAPVTSLKPRPDGTWDVETPQGSVR
Q9DBT9	Dmgdh	_MIGLDHPLIPVQHQYVVTSTIPEVK[+100]ALKR_	MIGLDHPLIPVQHQYVVTSTIPEVKALKR
Q9DBT9	Dmgdh	_EVGK[+100]MIGLDHPLIPVQHQYVVTSTIPEVK_	EVGKMIGLDHPLIPVQHQYVVTSTIPEVK
Q9DBT9	Dmgdh	_EVGK[+100]M[+16]IGLDHPLIPVQHQYVVTSTIPEVK_	EVGKMIGLDHPLIPVQHQYVVTSTIPEVK
Q9DBT9	Dmgdh	_DGLLFGPYESQEK[+100]MK_	DGLLFGPYESQEKMK
Q9DBT9	Dmgdh	_LNKPADFIGK[+100]QALK_	LNKPADFIGKQALK
Q9DBT9	Dmgdh	_K[+100]ADIINVVNGPITYSPDILPMVGPHQGVR_	KADIINVVNGPITYSPDILPMVGPHQGVR
Q9DBT9	Dmgdh	_VDEFK[+100]YQMTR_	VDEFKYQMTR
Q9DBT9	Dmgdh	_TNWHATEQYIIEPEK[+100]IHELFPLLNM[+16]NK_	TNWHATEQYIIEPEKIHELFPLLNMNK
Q9DBT9	Dmgdh	_YGALLK[+100]YPAPVTSLKPRPDGTWDVETPQGSVR_	YGALLKYPAPVTSLKPRPDGTWDVETPQGSVR
Q9DBT9	Dmgdh	_LTSEDLSDDAFK[+100]FLQTK_	LTSEDLSDDAFKFLQTK
Q9DC61	Pmpca	_NVK[+100]PEDIKR_	NVKPEDIKR
Q9DC61	Pmpca	_SVAQYTGGIIK[+100]VER_	SVAQYTGGIIKVER
A0A0R3P9C8;Q9DC69	Ndufa9	_FIHVSHLNASMK[+100]SSSK_	FIHVSHLNASMKSSSK
A0A0R3P9C8;Q9DC69	Ndufa9	_WLSSEIEETK[+100]PAK_	WLSSEIEETKPAK
A0A0R3P9C8;Q9DC69	Ndufa9	_AIAQASK[+100]EAGVER_	AIAQASKEAGVER
Q9DCJ5	Ndufa8	_ARPEPNPVIEGDLK[+100]PAK_	ARPEPNPVIEGDLKPAK
Q9DCM0	Ethe1	_TDFQQGC[+57]AK[+100]TLYHSVHEK_	TDFQQGCAKTLYHSVHEK
Q9DCM0	Ethe1	_DAQLIK[+100]ELGLK_	DAQLIKELGLK
Q9DCM0	Ethe1	_QMFEPK[+100]SC[+57]TYTYLLGDR_	QMFEPKSCTYTYLLGDR
Q9DCM2	Gstk1	_DFFGETVK[+100]K_	DFFGETVKK
Q9DCM2	Gstk1	_AGMSTAQAQHFLEK[+100]ISTQQVK_	AGMSTAQAQHFLEKISTQQVK
Q9DCM2	Gstk1	_ISTQQVK[+100]NK_	ISTQQVKNK
Q9DCM2	Gstk1	_KGQYIFK[+100]EIPLLK_	KGQYIFKEIPLLK
Q9DCM2	Gstk1	_LIENTDAAC[+57]K[+100]YGAFGLPTTVAHVDGK_	LIENTDAACKYGAFGLPTTVAHVDGK
Q9DCM2	Gstk1	_NK[+100]LIENTDAAC[+57]K_	NKLIENTDAACK
Q9DCM2	Gstk1	_EIPLLK[+100]QFFQVPLNIPK_	EIPLLKQFFQVPLNIPK
Q9DCS3	Mecr	_LALNC[+57]VGGK[+100]SSTELLR_	LALNCVGGKSSTELLR
Q9DCS3	Mecr	_LALN[+1]C[+57]VGGK[+100]SSTELLR_	LALNCVGGKSSTELLR
Q9DCW4	Etfb	_KLVK[+100]EIIAVSC[+57]GPSQC[+57]QETIR_	KLVKEIIAVSCGPSQCQETIR
Q9DCW4	Etfb	_K[+100]LVKEIIAVSC[+57]GPSQC[+57]QETIR_	KLVKEIIAVSCGPSQCQETIR
Q9DCW4	Etfb	_[+57]KLVK[+100]EIIAVSC[+57]GPSQC[+57]QETIR_	KLVKEIIAVSCGPSQCQETIR
Q9DCW4	Etfb	_LAEKEK[+100]VDLLFLGK_	LAEKEKVDLLFLGK
Q9DCW4	Etfb	_LAEK[+100]EKVDLLFLGK_	LAEKEKVDLLFLGK
Q9DCW4	Etfb	_VKPDK[+100]SGVVTDGVK_	VKPDKSGVVTDGVK
Q9DCW4	Etfb	_LK[+100]LPAVVTADLR_	LKLPAVVTADLR
Q9DCW4	Etfb	_LVK[+100]EIIAVSC[+57]GPSQC[+57]QETIR_	LVKEIIAVSCGPSQCQETIR
Q9DCW4	Etfb	_LVK[+100]EIIAVSC[+57]GPSQC[+57]Q[+1]ET[+126]IR[+1]_	LVKEIIAVSCGPSQCQETIR
Q9DCW4	Etfb	_EK[+100]VDLLFLGK_	EKVDLLFLGK
Q9DCW4	Etfb	_SGVVTDGVK[+100]HSMNPFC[+57]EIAVEEAVR_	SGVVTDGVKHSMNPFCEIAVEEAVR
Q9DCW4	Etfb	_IEVVK[+100]AGDLGVDLTSK_	IEVVKAGDLGVDLTSK
Q9DCX2	Atp5h	_ANVAKPGLVDDFEK[+100]K_	ANVAKPGLVDDFEKK
Q9DCX2	Atp5h	_ANVAKPGLVDDFEKK[+100]_	ANVAKPGLVDDFEKK
Q9DCX2	Atp5h	_ANVAK[+100]PGLVDDFEKK_	ANVAKPGLVDDFEKK
Q9DCX2	Atp5h	_[+57]ANVAKPGLVDDFEK[+100]K_	ANVAKPGLVDDFEKK
Q9DCX2	Atp5h	_[+57]ANVAKPGLVDDFEKK[+100]_	ANVAKPGLVDDFEKK
Q9DCX2	Atp5h	_IPVPEDKYTALVDQEEKEDVK[+100]SC[+57]AEFVSGSQLR_	IPVPEDKYTALVDQEEKEDVKSCAEFVSGSQLR
Q9DCX2	Atp5h	_IPVPEDKYTALVDQEEK[+100]EDVKSC[+57]AEFVSGSQLR_	IPVPEDKYTALVDQEEKEDVKSCAEFVSGSQLR
Q9DCX2	Atp5h	_K[+100]YPYWPHQPIENL_	KYPYWPHQPIENL
Q9DCX2	Atp5h	_K[+100]Y[+57]PYWPHQPIENL_	KYPYWPHQPIENL
Q9DCX2	Atp5h	_K[+100]YPYW[+32]PHQPIENL_	KYPYWPHQPIENL
Q9DCX2	Atp5h	_IQEYEK[+100]QLEK_	IQEYEKQLEK
Q9DCX2	Atp5h	_ANVAK[+100]PGLVDDFEK_	ANVAKPGLVDDFEK
Q9DCX2	Atp5h	_K[+100]KYPYWPHQPIENL_	KKYPYWPHQPIENL
Q9DCX2	Atp5h	_KK[+100]YPYWPHQPIENL_	KKYPYWPHQPIENL
Q9DCX2	Atp5h	_IPVPEDK[+100]YTALVDQEEKEDVK_	IPVPEDKYTALVDQEEKEDVK
Q9DCX2	Atp5h	_IPVPEDKYTALVDQEEK[+100]EDVK_	IPVPEDKYTALVDQEEKEDVK
Q9DCX2	Atp5h	_LASLSEK[+100]PPAIDWAYYR_	LASLSEKPPAIDWAYYR
Q9DCX2	Atp5h	_K[+100]YNALKIPVPEDK_	KYNALKIPVPEDK
Q9DCX2	Atp5h	_AIGNALK[+100]SWNETFHAR_	AIGNALKSWNETFHAR
Q9DCX2	Atp5h	_YTALVDQEEK[+100]EDVK_	YTALVDQEEKEDVK
Q9DCX2	Atp5h	_K[+100]YNALKIPVPEDKYTALVDQEEKEDVK_	KYNALKIPVPEDKYTALVDQEEKEDVK
Q9DCX2	Atp5h	_YTALVDQEEKEDVK[+100]SC[+57]AEFVSGSQLR_	YTALVDQEEKEDVKSCAEFVSGSQLR
Q9DCX2	Atp5h	_YTALVDQEEK[+100]EDVKSC[+57]AEFVSGSQLR_	YTALVDQEEKEDVKSCAEFVSGSQLR
Q9DCX2	Atp5h	_ANVAKPGLVDDFEK[+100]KYNALK_	ANVAKPGLVDDFEKKYNALK
Q9DCX2	Atp5h	_ANVAKPGLVDDFEKK[+100]YNALK_	ANVAKPGLVDDFEKKYNALK
Q9DCX2	Atp5h	_PGLVDDFEK[+100]K_	PGLVDDFEKK
Q9DCX2	Atp5h	_LDKK[+100]KYPYWPHQPIENL_	LDKKKYPYWPHQPIENL
Q9DCY0	Keg1	_HK[+100]Q[+1]C[+57]FLYMVC[+57]QTAK_	HKQCFLYMVCQTAK
Q9DCY0	Keg1	_HK[+100]QC[+57]FLYMVC[+57]QTAK_	HKQCFLYMVCQTAK
Q9DCY0	Keg1	_HK[+100]QC[+57]FLYM[+16]VC[+57]QTAK_	HKQCFLYMVCQTAK
Q9DCY0	Keg1	_VK[+100]HKQC[+57]FLYMVC[+57]QTAK_	VKHKQCFLYMVCQTAK
Q9DCY0	Keg1	_VKHK[+100]QC[+57]FLYMVC[+57]QTAK_	VKHKQCFLYMVCQTAK
Q9DCY0	Keg1	_VK[+100]HKQC[+57]FLYM[+16]VC[+57]QTAK_	VKHKQCFLYMVCQTAK
Q9DCY0	Keg1	_VKHK[+100]QC[+57]FLYM[+16]VC[+57]QTAK_	VKHKQCFLYMVCQTAK
Q9DCY0	Keg1	_VIESLGATNLGK[+100]VK_	VIESLGATNLGKVK
Q9DCY0	Keg1	_DPK[+100]HC[+57]QEFLGSSEVINWK_	DPKHCQEFLGSSEVINWK
Q9DCY0	Keg1	_QHLQIQSSQSDLGK[+100]VIESLGATNLGK_	QHLQIQSSQSDLGKVIESLGATNLGK
Q9DCY0	Keg1	_K[+100]HLPESLK_	KHLPESLK
Q9DCY0	Keg1	_LGFPMYAHVDK[+100]ANFTVQR_	LGFPMYAHVDKANFTVQR
Q9EP89	Lactb	_K[+100]NDFEQGELYLK_	KNDFEQGELYLK
Q9EQ20	Aldh6a1	_SDK[+100]WIDIHNPATNEVVGR_	SDKWIDIHNPATNEVVGR
Q9EQ20	Aldh6a1	_FVESKSDK[+100]WIDIHNPATNEVVGR_	FVESKSDKWIDIHNPATNEVVGR
Q9EQ20	Aldh6a1	_FVESK[+100]SDKWIDIHNPATNEVVGR_	FVESKSDKWIDIHNPATNEVVGR
Q9EQ20	Aldh6a1	_LFIDGK[+100]FVESK_	LFIDGKFVESK
Q9EQ20	Aldh6a1	_K[+100]WLPELVDR_	KWLPELVDR
Q9EQ20	Aldh6a1	_VPQSTK[+100]AEMDAAVESC[+57]KR_	VPQSTKAEMDAAVESCKR
Q9EQ20	Aldh6a1	_YQQLIK[+100]ENLK_	YQQLIKENLK
Q9EQ20	Aldh6a1	_YQQLIKENLK[+100]EIAR_	YQQLIKENLKEIAR
Q9EQ20	Aldh6a1	_VNAGDQPGADLGPLITPQAK[+100]ER_	VNAGDQPGADLGPLITPQAKER
Q9EQ20	Aldh6a1	_AEMDAAVESC[+57]K[+100]R_	AEMDAAVESCKR
Q9EQ20	Aldh6a1	_VC[+57]NLIDSGTK[+100]EGASILLDGRR_	VCNLIDSGTKEGASILLDGRR
Q9EQ20	Aldh6a1	_VPQSTK[+100]AEMDAAVESC[+57]K_	VPQSTKAEMDAAVESCK
Q9JHI5	Ivd	_HTISK[+100]FLQENLAPK_	HTISKFLQENLAPK
Q9JHI5	Ivd	_GSNTC[+57]ELVFEDC[+57]K[+100]VPAANVLSQESK_	GSNTCELVFEDCKVPAANVLSQESK
Q9JHI5	Ivd	_AQEIDQTNDFK[+100]NLR_	AQEIDQTNDFKNLR
Q9JHI5	Ivd	_GMPGFSTSK[+100]K_	GMPGFSTSKK
Q9JHI5	Ivd	_GMPGFSTSKK[+100]_	GMPGFSTSKK
Q9JHI5	Ivd	_FLQENLAPK[+100]AQEIDQTNDFK_	FLQENLAPKAQEIDQTNDFK
Q9JHI5	Ivd	_K[+100]GDHYVLNGNK_	KGDHYVLNGNK
F6RPJ9;Q9JHR7	Ide	_GYTSK[+100]IAGK_	GYTSKIAGK
Q9JHW2	Nit2	_QQIPILK[+100]QK_	QQIPILKQK
Q9JI39	Abcb10	_QEVAFFDK[+100]TR_	QEVAFFDKTR
B1AXW3;Q9JII6	Akr1a1	_GDNPFPK[+100]NADGTVR_	GDNPFPKNADGTVR
B1AXW3;Q9JII6	Akr1a1	_AAIK[+100]HALSAGYR_	AAIKHALSAGYR
Q9JLJ2	Aldh9a1	_VEPVDASGTEK[+100]AFEPATGR_	VEPVDASGTEKAFEPATGR
Q9JLJ2	Aldh9a1	_EIADK[+100]FINEVVK_	EIADKFINEVVK
Q9JLJ2	Aldh9a1	_VLGFVK[+100]LAK_	VLGFVKLAK
Q9JLJ2	Aldh9a1	_EIADKFINEVVK[+100]QTQK_	EIADKFINEVVKQTQK
Q9JLJ2	Aldh9a1	_FINEVVK[+100]QTQK_	FINEVVKQTQK
Q9JLJ2	Aldh9a1	_AAFK[+100]LWSK_	AAFKLWSK
Q9JLJ2	Aldh9a1	_VFVQK[+100]EIADK_	VFVQKEIADK
Q9JLJ2	Aldh9a1	_LK[+100]HGYYMTPC[+57]ILTNC[+57]R_	LKHGYYMTPCILTNCR
Q9JLJ2	Aldh9a1	_VFVQK[+100]EIADKFINEVVK_	VFVQKEIADKFINEVVK
Q9JLJ2	Aldh9a1	_EVNLAVENAK[+100]AAFK_	EVNLAVENAKAAFK
Q9JLJ2	Aldh9a1	_IK[+100]LGDPLLEDTR_	IKLGDPLLEDTR
Q9JLJ2	Aldh9a1	_LAK[+100]EQGATVLC[+57]GGEVYVPEDPKLK_	LAKEQGATVLCGGEVYVPEDPKLK
A0A0M3HEQ0;A0A0U1RPV8;A0A0U1RQA4;J3QMN4;J3QMQ8;Q9JLT4;Q9JLT4-2;Q9JLT4-4	Txnrd2	_VK[+100]YFNIK_	VKYFNIK
A0A0M3HEQ0;A0A0U1RPV8;A0A0U1RQA4;J3QMN4;J3QMQ8;Q9JLT4;Q9JLT4-2;Q9JLT4-4	Txnrd2	_TLNLEK[+100]AGISTNPK_	TLNLEKAGISTNPK
A0A0M3HEQ0;A0A0U1RPV8;A0A0U1RQA4;J3QMN4;J3QMQ8;Q9JLT4;Q9JLT4-2;Q9JLT4-4	Txnrd2	_GTK[+100]WGLGGTC[+57]VNVGC[+57]IPK_	GTKWGLGGTCVNVGCIPK
A0A0M3HEQ0;A0A0U1RPV8;A0A0U1RQA4;J3QMN4;J3QMQ8;Q9JLT4;Q9JLT4-2;Q9JLT4-4	Txnrd2	_AGISTNPK[+100]NQK_	AGISTNPKNQK
A0A0M3HEQ0;A0A0U1RPV8;A0A0U1RQA4;J3QMN4;J3QMQ8;Q9JLT4;Q9JLT4-2;Q9JLT4-4	Txnrd2	_K[+100]VAVADYVEPSPR_	KVAVADYVEPSPR
A0A0M3HEQ0;A0A0U1RPV8;A0A0U1RQA4;J3QMN4;J3QMQ8;Q9JLT4;Q9JLT4-2;Q9JLT4-4	Txnrd2	_TMAEAVQNHVK[+100]SLNWGHR_	TMAEAVQNHVKSLNWGHR
A0A0R4J023;Q9JLZ3	Auh	_VAASSAK[+100]MGLVETK_	VAASSAKMGLVETK
A0A0R4J023;Q9JLZ3	Auh	_[+57]VAASSAK[+100]MGLVETK_	VAASSAKMGLVETK
A0A0R4J023;Q9JLZ3	Auh	_VAASSAK[+100]M[+16]GLVETK_	VAASSAKMGLVETK
A0A0R4J023;Q9JLZ3	Auh	_MGLVETK[+100]LAIIPGGGGTQR_	MGLVETKLAIIPGGGGTQR
A0A0R4J023;Q9JLZ3	Auh	_M[+16]GLVETK[+100]LAIIPGGGGTQR_	MGLVETKLAIIPGGGGTQR
A0A0R4J023;Q9JLZ3	Auh	_[+57]MGLVETK[+100]LAIIPGGGGTQR_	MGLVETKLAIIPGGGGTQR
A0A0R4J023;Q9JLZ3	Auh	_NLLK[+100]MLSK_	NLLKMLSK
A0A0R4J023;Q9JLZ3	Auh	_AYGK[+100]NALSK_	AYGKNALSK
A0A0R4J023;Q9JLZ3	Auh	_MHSSEVGPFVSK[+100]IR_	MHSSEVGPFVSKIR
A0A0R4J023;Q9JLZ3	Auh	_NALSK[+100]NLLK_	NALSKNLLK
A0A0R4J023;Q9JLZ3	Auh	_MLSK[+100]AVDALK_	MLSKAVDALK
Q9QXX4	Slc25a13	_GLLPQLLGVAPEK[+100]AIK_	GLLPQLLGVAPEKAIK
Q9QXX4	Slc25a13	_GLLPQLLGVAPEKAIK[+100]_	GLLPQLLGVAPEKAIK
Q9QXX4	Slc25a13	_TGK[+100]VSAIDFR[+1]_	TGKVSAIDFR
Q9QXX4	Slc25a13	_TGK[+100]VSAIDFR_	TGKVSAIDFR
Q9QXX4	Slc25a13	_ALWK[+100]GVAAR_	ALWKGVAAR
Q9QXX4	Slc25a13	_AIK[+100]LTVNDFVR_	AIKLTVNDFVR
Q9QXX4	Slc25a13	_DLGFFGIYK[+100]GAK_	DLGFFGIYKGAK
Q9QXX4	Slc25a13	_ILREEGPK[+100]ALWK_	ILREEGPKALWK
Q9QXX4	Slc25a13	_ADPAELK[+100]AIFLK_	ADPAELKAIFLK
Q9QXX4	Slc25a13	_K[+100]IYSTLAGNRK_	KIYSTLAGNRK
Q9QXX4	Slc25a13	_AGK[+100]GEVTFEDVK_	AGKGEVTFEDVK
Q9QYR9	Acot2	_SALRDEK[+100]GALFR_	SALRDEKGALFR
Q9QYR9	Acot2	_DEK[+100]GALFR_	DEKGALFR
Q9QZD8	Slc25a10	_K[+100]LFSGATMASSR_	KLFSGATMASSR
Q9R112	Sqrdl	_IGSNYSVK[+100]TVEK_	IGSNYSVKTVEK
Q9WTP6;Q9WTP6-2	Ak2	_GTQAPK[+100]LAENFC[+57]VC[+57]HLATGDMLR_	GTQAPKLAENFCVCHLATGDMLR
Q9WTP6;Q9WTP6-2	Ak2	_NLETPSC[+57]K[+100]NGFLLDGFPR_	NLETPSCKNGFLLDGFPR
Q9WTP6;Q9WTP6-2	Ak2	_AMVASGSELGK[+100]K_	AMVASGSELGKK
Q9WTP6;Q9WTP6-2	Ak2	_[+100]APNVLASEPEIPK_	APNVLASEPEIPK
Q9WTP7	Ak3	_HFELK[+100]HLSSGDLLR_	HFELKHLSSGDLLR
Q9WTP7	Ak3	_AYEAQTEPVLQYYQK[+100]K_	AYEAQTEPVLQYYQKK
Q9WTP7	Ak3	_AYEAQTEPVLQYYQKK[+100]_	AYEAQTEPVLQYYQKK
Q9WTP7	Ak3	_TVGIDDLTGEPLIQREDDK[+100]PETVIKR_	TVGIDDLTGEPLIQREDDKPETVIKR
Q9WTP7	Ak3	_ITK[+100]HFELK_	ITKHFELK
Q9WTP7	Ak3	_LKAYEAQTEPVLQYYQK[+100]K_	LKAYEAQTEPVLQYYQKK
Q9WTP7	Ak3	_LKAYEAQTEPVLQYYQKK[+100]_	LKAYEAQTEPVLQYYQKK
Q9WTP7	Ak3	_AVIMGAPGSGK[+100]GTVSSR_	AVIMGAPGSGKGTVSSR
A0A0R4J1T9;Q9WU79	Prodh	_FTEEEEQQMK[+100]R_	FTEEEEQQMKR
Q9WUM5	Suclg1	_HLGLPVFNTVK[+100]EAK_	HLGLPVFNTVKEAK
Q9WUM5	Suclg1	_NTK[+100]IIC[+57]QGFTGK_	NTKIICQGFTGK
Q9WUM5	Suclg1	_EHNSGPK[+100]AKPVVSFIAGITAPPGR_	EHNSGPKAKPVVSFIAGITAPPGR
Q9WUM5	Suclg1	_EHNSGPKAK[+100]PVVSFIAGITAPPGR_	EHNSGPKAKPVVSFIAGITAPPGR
Q9WUM5	Suclg1	_IGIMPGHIHK[+100]K_	IGIMPGHIHKK
Q9WUM5	Suclg1	_IGIMPGHIHKK[+100]_	IGIMPGHIHKK
Q9WUM5	Suclg1	_QGTFHSQQALEYGTK[+100]LVGGTTPGK_	QGTFHSQQALEYGTKLVGGTTPGK
Q9WUM5	Suclg1	_KHIYIDKNTK[+100]IIC[+57]QGFTGK_	KHIYIDKNTKIICQGFTGK
Q9WUM5	Suclg1	_KHIYIDK[+100]NTKIIC[+57]QGFTGK_	KHIYIDKNTKIICQGFTGK
Q9WUM5	Suclg1	_HIYIDK[+100]NTK_	HIYIDKNTK
Q9WUM5	Suclg1	_IIC[+57]QGFTGK[+100]QGTFHSQQALEYGTK_	IICQGFTGKQGTFHSQQALEYGTK
Q3TCD4;Q9WUR2;Q9WUR2-2	Eci2	_K[+100]NAISFQMYR_	KNAISFQMYR
Q3TCD4;Q9WUR2;Q9WUR2-2	Eci2	_ARESK[+100]DILVTSEDGITK_	ARESKDILVTSEDGITK
Q9WUR9	Ak4	_YKDAAKPVIELYK[+100]SR_	YKDAAKPVIELYKSR
Q9WUR9	Ak4	_YKDAAK[+100]PVIELYK_	YKDAAKPVIELYK
Q9WUR9	Ak4	_YK[+100]DAAKPVIELYK_	YKDAAKPVIELYK
Q9WUR9	Ak4	_DAAK[+100]PVIELYK_	DAAKPVIELYK
Q9WVM8	Aadat	_ADTFSK[+100]TVSSGLR_	ADTFSKTVSSGLR
Q9WVM8	Aadat	_FEDDLIK[+100]R_	FEDDLIKR
Q9WVM8	Aadat	_K[+100]KEIYELAR_	KKEIYELAR
Q9WVM8	Aadat	_KK[+100]EIYELAR_	KKEIYELAR
Q9WVM8	Aadat	_LAQLIK[+100]ESL_	LAQLIKESL
Q9WVM8	Aadat	_K[+100]ILSQWKPEDSKDPTKK_	KILSQWKPEDSKDPTKK
Q9WVM8	Aadat	_TIDFYK[+100]NQR_	TIDFYKNQR
Q9WVM8	Aadat	_K[+100]ILSQWKPEDSKDPTK_	KILSQWKPEDSKDPTK
B1AU25;Q9Z0X1	Aifm1	_EGVK[+100]VMPN[+1]AIVQSVGVSGGR_	EGVKVMPNAIVQSVGVSGGR
B1AU25;Q9Z0X1	Aifm1	_IIK[+100]DGEQHEDLNEVAK_	IIKDGEQHEDLNEVAK
Q9Z1J3;Q9Z1J3-2	Nfs1	_HLVTTQTEHK[+100]C[+57]VLDSC[+57]R_	HLVTTQTEHKCVLDSCR
Q9Z1J3;Q9Z1J3-2	Nfs1	_K[+100]VYFHTDAAQAVGK_	KVYFHTDAAQAVGK
Q9Z1P6	Ndufa7	_TQPPPK[+100]LPVGPSHK_	TQPPPKLPVGPSHK
Q9Z2I8	Suclg2	_EALEAAK[+100]R_	EALEAAKR
Q9Z2I8	Suclg2	_K[+100]LMSEHGVR_	KLMSEHGVR
Q9Z2I8	Suclg2	_EQIDIFEGIK[+100]DSQAQR_	EQIDIFEGIKDSQAQR
Q9Z2I9	Sucla2	_SSDEAYAIAK[+100]K_	SSDEAYAIAKK
Q9Z2I9	Sucla2	_ILAC[+57]DDLDEAAK[+100]MVVK_	ILACDDLDEAAKMVVK
A0A1B0GRP7;A0A1B0GRR5;Q6P8V7;Q80ZV3;Q9Z2Y8	Prosc	_WHFIGHLQK[+100]QNVNK_	WHFIGHLQKQNVNK
A0A1B0GRP7;A0A1B0GRR5;Q6P8V7;Q80ZV3;Q9Z2Y8	Prosc	_LADK[+100]VNSSWQK_	LADKVNSSWQK
Q9Z2Z6	Slc25a20	_GFYK[+100]GTVLTLMR_	GFYKGTVLTLMR
		_ATK[+100]ADGSTQVIDTK_	ATKADGSTQVIDTK
		_AVK[+100]ALTGGIAHLFK_	AVKALTGGIAHLFK
		_LEDLK[+100]SFVK_	LEDLKSFVK
		_YK[+100]LK[+100]PGTMIEWGNNWAR_	YKLKPGTMIEWGNNWAR
		_KKETSNLYK[+100]IQFHNVKPEC[+57]LDAYNSLTEAVLPK_	KKETSNLYKIQFHNVKPECLDAYNSLTEAVLPK
		_RDDNGK[+100]PYVLPSVR_	RDDNGKPYVLPSVR
		_AC[+57]AHNPTGVDPRPEQWK[+100]EIASVVK_	ACAHNPTGVDPRPEQWKEIASVVK
		_EAQIAAK[+100]NLDKEYLPIGGLAEFC[+57]K_	EAQIAAKNLDKEYLPIGGLAEFCK
		_EAQIAAK[+100]NLDK_	EAQIAAKNLDK
		_AHNPTGVDPRPEQWK[+100]EIASVVK_	AHNPTGVDPRPEQWKEIASVVK
		_K[+100]ILIRPLYSNPPLNGAR_	KILIRPLYSNPPLNGAR
		_C[+57]FTGLK[+100]PEQVER_	CFTGLKPEQVER
		_RVGAFTVVC[+57]K[+100]DAEEAK_	RVGAFTVVCKDAEEAK
		_TVVC[+57]K[+100]DAEEAK_	TVVCKDAEEAK
		_AK[+100]VAVLGASGGIGQPLSLLLK_	AKVAVLGASGGIGQPLSLLLK
		_KHSLPDLPYDYGALEPHINAQIMQLHHSK[+100]HHAAYVNNLNATEEK_	KHSLPDLPYDYGALEPHINAQIMQLHHSKHHAAYVNNLNATEEK
		_K[+100]HSLPDLPYDYGALEPHINAQIMQLHHSK_	KHSLPDLPYDYGALEPHINAQIMQLHHSK
		_VNNLNATEEK[+100]YHEALAK_	VNNLNATEEKYHEALAK
		_SK[+100]HHAAYVNNLNATEEK_	SKHHAAYVNNLNATEEK
		_HSK[+100]HHAAYVNNLNATEEK_	HSKHHAAYVNNLNATEEK
		_FPC[+57]NQFGHQENGK[+100]NEEILNSLK_	FPCNQFGHQENGKNEEILNSLK
		_C[+57]NQFGHQENGK[+100]NEEILNSLK_	CNQFGHQENGKNEEILNSLK
		_SQVQLK[+100]GR_	SQVQLKGR
		_IKQK[+100]GEYLPLLQ_	IKQKGEYLPLLQ
		_NC[+57]GTHYK[+100]LVPHQM_	NCGTHYKLVPHQM
		_NC[+57]GTHYK[+100]LVPHQM[+16]_	NCGTHYKLVPHQM
		_NC[+57]GTHYK[+100]LVPHQMA_	NCGTHYKLVPHQMA
		_C[+57]PNC[+57]GTHYK[+100]LVPHQM_	CPNCGTHYKLVPHQM
		_TPAVTQHAPYFK[+100]GTAVVNGEFK_	TPAVTQHAPYFKGTAVVNGEFK
		_MK[+100]YNLGLDLR_	MKYNLGLDLR
		_M[+16]K[+100]YNLGLDLR_	MKYNLGLDLR
		_GASEK[+100]DIVHSGLAYTMER_	GASEKDIVHSGLAYTMER
		_[+57]RGASIVEDK[+100]LVEDLKTR_	RGASIVEDKLVEDLKTR
		_SIVEDK[+100]LVEDLK_	SIVEDKLVEDLK
		_ISGASEK[+100]DIVHSGLAY_	ISGASEKDIVHSGLAY
		_ISGASEK[+100]DIVHSGLA_	ISGASEKDIVHSGLA
		_SEAAADREDDPNFFK[+100]M[+16]VEGFFDR_	SEAAADREDDPNFFKMVEGFFDR
		_VVDVPFGGAK[+100]AGVK_	VVDVPFGGAKAGVK
		_VVDVPFGGAKAGVK[+100]_	VVDVPFGGAKAGVK
		_ISGASEK[+100]DIVH_	ISGASEKDIVH
		_AYVNAIEK[+100]VFK_	AYVNAIEKVFK
		_ISGASEK[+100]DIVHSGL_	ISGASEKDIVHSGL
		_FANDATFEIK[+100]K_	FANDATFEIKK
		_SMGTLPK[+100]QVK_	SMGTLPKQVK
		_VSTSSMGTLPK[+100]QVK_	VSTSSMGTLPKQVK
		_K[+100]VQQTVQDLFGR_	KVQQTVQDLFGR
		_TK[+100]DAGQISGLNVLR_	TKDAGQISGLNVLR
		_ASK[+100]AFTGFIVEADTPGIHIGKK_	ASKAFTGFIVEADTPGIHIGKK
		_AYC[+57]VTEPSAGSDVAAIK[+100]TK_	AYCVTEPSAGSDVAAIKTK
		_K[+100]ENVLIGEGAGFK_	KENVLIGEGAGFK
		_C[+57]VTEPSAGSDVAAIK[+100]TK_	CVTEPSAGSDVAAIKTK
		_ASK[+100]AFTGFIVEADTPGIHIGK_	ASKAFTGFIVEADTPGIHIGK
		_FENK[+100]VPEK_	FENKVPEK
		_SSK[+100]AGVIGLTQTAAR_	SSKAGVIGLTQTAAR
		_IANYGTK[+100]EQIEK_	IANYGTKEQIEK
		_AAISK[+100]TAVAPIER_	AAISKTAVAPIER
		_TK[+100]WLAESIR_	TKWLAESIR
		_LVSTK[+100]WLAESIR_	LVSTKWLAESIR
		_SRDELFTDTK[+100]AR_	SRDELFTDTKAR
		_HGDQYK[+100]ATDFVVDR_	HGDQYKATDFVVDR
		_IIC[+57]K[+100]NIPR_	IICKNIPR
		_GTVFREPIIC[+57]K[+100]NIPR_	GTVFREPIICKNIPR
		_SC[+57]FQYSIQK[+100]K_	SCFQYSIQKK
		_SVLVC[+57]PDGK[+100]TIEAEAAHGTVTR_	SVLVCPDGKTIEAEAAHGTVTR
		_ARPTGGAGAVAMLIGPK[+100]APLVLEQGLR_	ARPTGGAGAVAMLIGPKAPLVLEQGLR
		_ARPTGGAGAVAM[+16]LIGPK[+100]APLVLEQGLR_	ARPTGGAGAVAMLIGPKAPLVLEQGLR
		_IGPK[+100]APLVLEQGLR_	IGPKAPLVLEQGLR
		_LIGPK[+100]APLVLEQGLR_	LIGPKAPLVLEQGLR
		_MLIGPK[+100]APLVLEQGLR_	MLIGPKAPLVLEQGLR
		_SK[+100]DASPGSPLEK_	SKDASPGSPLEK
		_K[+100]APLVLEQGLR_	KAPLVLEQGLR
		_K[+100]DASPGSPLEK_	KDASPGSPLEK
		_SQIC[+57]AK[+100]AVR_	SQICAKAVR
		_GAPIK[+100]IPVGPETLGR_	GAPIKIPVGPETLGR
		_SGAPIK[+100]IPVGPETLGR_	SGAPIKIPVGPETLGR
		_VDAVIAELK[+100]K_	VDAVIAELKK
		_AVDAVIAELK[+100]K_	AVDAVIAELKK
		_VEK[+100]GIIDPTK_	VEKGIIDPTK
		_EQLDITTSEYEK[+100]EKLNER_	EQLDITTSEYEKEKLNER
		_EQLDITTSEYEKEK[+100]LNER_	EQLDITTSEYEKEKLNER
		_ANEDQK[+100]IGIEIIK_	ANEDQKIGIEIIK
		_AKDVK[+100]FGADAR_	AKDVKFGADAR
		_NKELDPVQK[+100]LFVDK_	NKELDPVQKLFVDK
		_N[+1]KELDPVQ[+1]K[+100]LFVDK_	NKELDPVQKLFVDK
		_N[+1]KELDPVQK[+100]LFVDK_	NKELDPVQKLFVDK
		_NKELDPVQK[+100]LFVDKIR_	NKELDPVQKLFVDKIR
		_NK[+100]ELDPVQK_	NKELDPVQK
		_SAIMK[+100]AADEVAEGK_	SAIMKAADEVAEGK
		_NAIDGK[+100]GPIGSK_	NAIDGKGPIGSK
		_SMGLGSK[+100]FK_	SMGLGSKFK
		_K[+100]QVGYENAGTVEFLVDKHGK_	KQVGYENAGTVEFLVDKHGK
		_LGPILK[+100]FGSAQQK_	LGPILKFGSAQQK
		_FGAPLTK[+100]LQNIQFK_	FGAPLTKLQNIQFK
		_K[+100]LRDEFDIVGDVR_	KLRDEFDIVGDVR
		_RLK[+100]DQDKATPEMVSMLK_	RLKDQDKATPEMVSMLK
		_MK[+100]LVEVIK_	MKLVEVIK
		_GLHFFNPVPMMK[+100]LVEVIK_	GLHFFNPVPMMKLVEVIK
		_GLHFFNPVPM[+16]MK[+100]LVEVIK_	GLHFFNPVPMMKLVEVIK
		_GLHFFNPVPMM[+16]K[+100]LVEVIK_	GLHFFNPVPMMKLVEVIK
		_MTSQK[+100]TFESLVDFC[+57]K_	MTSQKTFESLVDFCK
		_M[+16]TSQK[+100]TFESLVDFC[+57]K_	MTSQKTFESLVDFCK
		_VSC[+57]K[+100]DTPGFIVNR_	VSCKDTPGFIVNR
		_GLHFFNPVPMMK[+100]_	GLHFFNPVPMMK
		_FNPVPMMK[+100]LVEVIK_	FNPVPMMKLVEVIK
		_C[+57]K[+100]DTPGFIVNR_	CKDTPGFIVNR
		_FFNPVPMMK[+100]LVEVIK_	FFNPVPMMKLVEVIK
		_K[+100]SQGKVLQATVVAVGSGGK_	KSQGKVLQATVVAVGSGGK
		_KSQGK[+100]VLQATVVAVGSGGK_	KSQGKVLQATVVAVGSGGK
		_SGANFQYIITEK[+100]K_	SGANFQYIITEKK
		_SGANFQYIITEKK[+100]_	SGANFQYIITEKK
		_ASGANFQYIITEK[+100]K_	ASGANFQYIITEKK
		_ASGANFQYIITEKK[+100]_	ASGANFQYIITEKK
		_GANFQYIITEK[+100]K_	GANFQYIITEKK
		_EK[+100]VIGMHYFSPVDK_	EKVIGMHYFSPVDK
		_AK[+100]PEVSSDEDVQYR_	AKPEVSSDEDVQYR
		_SNLIGQLDYK[+100]GFEK_	SNLIGQLDYKGFEK
		_MGMTAENLAAK[+100]YNISR_	MGMTAENLAAKYNISR
		_MGM[+16]TAENLAAK[+100]YNISR_	MGMTAENLAAKYNISR
		_M[+16]GMTAENLAAK[+100]YNISR_	MGMTAENLAAKYNISR
		_M[+16]GM[+16]TAENLAAK[+100]YNISR_	MGMTAENLAAKYNISR
		_[+57]MGMTAENLAAK[+100]YNISR_	MGMTAENLAAKYNISR
		_MGMTAE[+22]NLAAK[+100]YNISR_	MGMTAENLAAKYNISR
		_M[-48]GMTAENLAAK[+100]YNISR_	MGMTAENLAAKYNISR
		_MGM[-48]TAENLAAK[+100]YNISR_	MGMTAENLAAKYNISR
		_MTAENLAAK[+100]YNISR_	MTAENLAAKYNISR
		_GC[+57]DPTIMGIGPVPAINGALK[+100]K_	GCDPTIMGIGPVPAINGALKK
		_GC[+57]DPTIMGIGPVPAINGALKK[+100]_	GCDPTIMGIGPVPAINGALKK
		_GC[+57]DPTIMGIGPVPAIN[+1]GALK[+100]K_	GCDPTIMGIGPVPAINGALKK
		_GC[+57]DPTIMGIGPVPAIN[+1]GALKK[+100]_	GCDPTIMGIGPVPAINGALKK
		_IGPVPAINGALKK[+100]_	IGPVPAINGALKK
		_IGPVPAINGALK[+100]K_	IGPVPAINGALKK
		_KQTMQVDEHARPQTTLEQLQK[+100]LPSVFK_	KQTMQVDEHARPQTTLEQLQKLPSVFK
		_TAENLAAK[+100]YNISR_	TAENLAAKYNISR
		_ARPQTTLEQLQK[+100]LPSVFKK_	ARPQTTLEQLQKLPSVFKK
		_RVVGYFVSGC[+57]DPTIMGIGPVPAINGALK[+100]K_	RVVGYFVSGCDPTIMGIGPVPAINGALKK
		_RVVGYFVSGC[+57]DPTIMGIGPVPAINGALKK[+100]_	RVVGYFVSGCDPTIMGIGPVPAINGALKK
		_ARPQTTLEQLQK[+100]LPSVFK_	ARPQTTLEQLQKLPSVFK
		_YFVSGC[+57]DPTIMGIGPVPAINGALK[+100]K_	YFVSGCDPTIMGIGPVPAINGALKK
		_YFVSGC[+57]DPTIMGIGPVPAINGALKK[+100]_	YFVSGCDPTIMGIGPVPAINGALKK
		_K[+100]DFSATDLTEFAAR_	KDFSATDLTEFAAR
		_RTPFGAYGGLLK[+100]DF_	RTPFGAYGGLLKDF
		_MNKEWPANLDLKK[+100]_	MNKEWPANLDLKK
		_MNKEWPANLDLK[+100]K_	MNKEWPANLDLKK
		_MNK[+100]EWPANLDLKK_	MNKEWPANLDLKK
		_M[+16]NKEWPANLDLK[+100]K_	MNKEWPANLDLKK
		_M[+16]NKEWPANLDLKK[+100]_	MNKEWPANLDLKK
		_SIDK[+100]WFLYK_	SIDKWFLYK
		_NLAVPLYK[+100]NGVK_	NLAVPLYKNGVK
		_LQEEK[+100]VPAIYGVDTR_	LQEEKVPAIYGVDTR
		_IVLEDGTK[+100]MK_	IVLEDGTKMK
		_IVLEDGTK[+100]M[+16]K_	IVLEDGTKMK
		_ISTGNIITGLAAGAK[+100]SYK_	ISTGNIITGLAAGAKSYK
		_LFGISTGNIITGLAAGAK[+100]SYK_	LFGISTGNIITGLAAGAKSYK
		_LGIPLPEIK[+100]NVVSGK_	LGIPLPEIKNVVSGK
		_GSAMNVVFSEDEMK[+100]R_	GSAMNVVFSEDEMKR
		_QEEK[+100]VPAIYGVDTR_	QEEKVPAIYGVDTR
		_MNKEWPANLDLK[+100]KELSEPSSTR_	MNKEWPANLDLKKELSEPSSTR
		_MNKEWPANLDLKK[+100]ELSEPSSTR_	MNKEWPANLDLKKELSEPSSTR
		_MGGQTALNC[+57]GVELFK[+100]R_	MGGQTALNCGVELFKR
		_K[+100]TLKGLNSDSVTEETLR_	KTLKGLNSDSVTEETLR
		_VKAK[+100]TAHIVLEDGTK_	VKAKTAHIVLEDGTK
		_AEQLHNEGFK[+100]_	AEQLHNEGFK
		_NVVFSEDEMK[+100]R_	NVVFSEDEMKR
		_GAPDTTARDELGLNK[+100]YMESDGIK_	GAPDTTARDELGLNKYMESDGIK
		_KIAK[+100]AFAISGPF_	KIAKAFAISGPF
		_K[+100]IAKAFAISGPF_	KIAKAFAISGPF
		_IVLEDGTK[+100]MKG_	IVLEDGTKMKG
		_ILESDRK[+100]EPLFG_	ILESDRKEPLFG
		_VAEQLHNEGFK[+100]_	VAEQLHNEGFK
		_GGAPDTTARDELGLNK[+100]YMESDGIK_	GGAPDTTARDELGLNKYMESDGIK
		_LPEIK[+100]NVVSGK_	LPEIKNVVSGK
		_KIAK[+100]AFAISGP_	KIAKAFAISGP
		_K[+100]IAKAFAISGP_	KIAKAFAISGP
		_IPLPEIK[+100]NVVSGK_	IPLPEIKNVVSGK
		_APDTTARDELGLNK[+100]YMESDGIK_	APDTTARDELGLNKYMESDGIK
		_SGIC[+57]PNK[+100]ETLIDLGTK_	SGICPNKETLIDLGTK
		_GQIPNNLAVPLYK[+100]NGVK_	GQIPNNLAVPLYKNGVK
		_WLQEEK[+100]VPAIYGVDTR_	WLQEEKVPAIYGVDTR
		_SSMK[+100]SVGEVMAIGR_	SSMKSVGEVMAIGR
		_K[+100]TAHIVLEDGTK_	KTAHIVLEDGTK
		_ILESDRK[+100]EPL_	ILESDRKEPL
		_IITGLAAGAK[+100]SYK_	IITGLAAGAKSYK
		_K[+100]AFAISGPFNVQFLVK_	KAFAISGPFNVQFLVK
		_GISTGNIITGLAAGAK[+100]SYK_	GISTGNIITGLAAGAKSYK
		_GVK[+100]IMGTSPLQIDR_	GVKIMGTSPLQIDR
		_MANPIIGNGGAPDTTARDELGLNK[+100]YMESDGIK_	MANPIIGNGGAPDTTARDELGLNKYMESDGIK
		_VLEDGTK[+100]MKG_	VLEDGTKMKG
		_AHIVLEDGTK[+100]MK_	AHIVLEDGTKMK
		_SAVLDELK[+100]VAQAPWK_	SAVLDELKVAQAPWK
		_TAHIVLEDGTK[+100]MKG_	TAHIVLEDGTKMKG
		_IAEVSTK[+100]DVK_	IAEVSTKDVK
		_KIEFEGQSVDFVDPNK[+100]QNLIAEVSTK_	KIEFEGQSVDFVDPNKQNLIAEVSTK
		_NK[+100]PLFTGLVTQC[+57]QK_	NKPLFTGLVTQCQK
		_ASK[+100]PTLNEVVIVSAIR_	ASKPTLNEVVIVSAIR
		_SQPATK[+100]LGTAAIQGAIEK_	SQPATKLGTAAIQGAIEK
		_SLASQPATK[+100]LGTAAIQGAIEK_	SLASQPATKLGTAAIQGAIEK
		_SGK[+100]TDFAPQLQSLNK_	SGKTDFAPQLQSLNK
		_GGTLEPPVK[+100]TPAGK_	GGTLEPPVKTPAGK
Q8C2Q8	Atp5c1	_ATLK[+100]DITR_	ATLKDITR
		_RTHSDQFLVSFK[+100]DVGR_	RTHSDQFLVSFKDVGR
		_GAQMLQMLEK[+100]SLR_	GAQMLQMLEKSLR
		_MLQMLEK[+100]SLR_	MLQMLEKSLR
		_GAQMLQMLEK[+100]SLRK_	GAQMLQMLEKSLRK
		_LQGAQMLQMLEK[+100]SLRK_	LQGAQMLQMLEKSLRK
		_DWILGEMK[+100]TSGLR_	DWILGEMKTSGLR
		_VIRPDVAK[+100]WELSVK_	VIRPDVAKWELSVK
		_FLLSGTSYK[+100]DLMPHDLAR_	FLLSGTSYKDLMPHDLAR
		_FLLSGTSYK[+100]DLM[+16]PHDLAR_	FLLSGTSYKDLMPHDLAR
		_SGTSYK[+100]DLMPHDLAR_	SGTSYKDLMPHDLAR
		_GTSYK[+100]DLMPHDLAR_	GTSYKDLMPHDLAR
		_LK[+100]PAFIKPYGTVT_	LKPAFIKPYGTVT
		_LSGTSYK[+100]DLMPHDLAR_	LSGTSYKDLMPHDLAR
		_LLSGTSYK[+100]DLMPHDLAR_	LLSGTSYKDLMPHDLAR
		_AMIVEAYPK[+100]_	AMIVEAYPK
		_LK[+100]PAFIKPYGTVTAAN_	LKPAFIKPYGTVTAAN
		_LK[+100]PAFIKPYGTVTA_	LKPAFIKPYGTVTA
		_LRK[+100]DGGQYALVAAC[+57]AAGGQGH_	LRKDGGQYALVAACAAGGQGH
		_LHHK[+100]PVMALR_	LHHKPVMALR
		_SGGPVSLDFVK[+100]NGEYALER_	SGGPVSLDFVKNGEYALER
		_K[+100]EIAQQLGMK_	KEIAQQLGMK
		_GVAK[+100]VLVAQHDAYK_	GVAKVLVAQHDAYK
		_SMVAAAVTYSK[+100]PR_	SMVAAAVTYSKPR
		_SM[+16]VAAAVTYSK[+100]PR_	SMVAAAVTYSKPR
		_[+57]APQSK[+100]FFQPVLKPMLPPDAFQGK_	APQSKFFQPVLKPMLPPDAFQGK
		_SYFSK[+100]GIPNVLR_	SYFSKGIPNVLR
		_LAK[+100]DKEWQER_	LAKDKEWQER
		_PLPPLPEYGGK[+100]VR_	PLPPLPEYGGKVR
		_SDAPPLTLDGIK[+100]DR_	SDAPPLTLDGIKDR
		_AAGGVEHQQLLDLAQK[+100]HLSSVSR_	AAGGVEHQQLLDLAQKHLSSVSR
		_QFIEK[+100]AAASL_	QFIEKAAASL
		_KEEIFGPVQPLFK[+100]FK_	KEEIFGPVQPLFKFK
		_LVAQLYK[+100]IVPN_	LVAQLYKIVPN
		_QAQGLK[+100]DGYR_	QAQGLKDGYR
		_LK[+100]TPIAAGHPSMNLLLR_	LKTPIAAGHPSMNLLLR
		_NK[+100]LGLM[+16]RDDTLHETEDVK[+100]EAIR_	NKLGLMRDDTLHETEDVKEAIR
		_K[+100]SFLSPNQILK_	KSFLSPNQILK
		_SSLTTK[+100]GASSFK_	SSLTTKGASSFK
		_SLK[+100]DYEETIGK_	SLKDYEETIGK
[truncated: 24 more rows]
