# Supplementary material for: Simultaneous Quantification of the Acetylome and Succinylome by ‘One‐Pot’ Affinity Enrichment
Source: Proteomics. 2018 Aug 19;18(17):1800123. doi: 10.1002/pmic.201800123 (PMC6175148; doi:10.1002/pmic.201800123)
Supplement: Supplementary file 9 — Supporting information. [file PMIC-18-na-s009.xlsx]

## Sheet: Su-K_peptides
Protein	Peptide	SuK (single-PTM) 1 Normalized Area	SuK (single-PTM) 2 Normalized Area	SuK (serial) 1 Normalized Area	SuK (serial) 2 Normalized Area	nFragment
A2AS89_0	EHGPVGLVHVGAHTNTTDK[+100]PR	2870.05	0	2741.66	2911.28	3
A2AS89_0	SVDEGLLDSK[+100]R	5313.31	3064.12	4964.25	5485.24	3
NA_0	AENGISIPK[+100]VR	11.4894	33.7139	15.3074	0.75057	3
NA_0	AGDEYIETK[+100]K	108.448	183.381	0	155.171	7
NA_0	AGGLEEEK[+100]LGPIGK	11.7809	38.2939	7.96371	13.9615	3
NA_0	AK[+100]DVLLK	29.2054	0	25.8374	76.9544	4
NA_0	AK[+100]MTLESAVGSVAK	10.7555	100.12	30.8672	65.0821	3
NA_0	AK[+100]SSC[+57]DIEPARC[+57]AGPLVISK	15.92	0	21.08	0	3
NA_0	ALLDSLK[+100]R	0	350.62	0	143.38	5
NA_0	ALPFPKGDK[+100]	0	127.768	61.6907	29.2357	5
NA_0	AM[+16]LVQK[+100]SR	20.9689	45.4677	16.5081	14.0553	4
NA_0	APVEHTVSVGVK[+100]EFQLR	11.5862	27.2372	18.6682	10.3668	6
NA_0	ATGIGENSTK[+100]FMR	58.458	0	78.1058	1.1788	3
NA_0	AVDLK[+100]LDK	43.1549	237.453	10.3369	104.924	7
NA_0	C[+57]EFAK[+100]VAVGAEDVTK	42.5614	42.9398	28.2736	1.2253	5
NA_0	C[+57]NLLNYDMK[+100]R	0	156.21	111.528	51.2625	3
NA_0	DAFK[+100]VYC[+57]AK	2.01959	79.878	42.5047	0	4
NA_0	DIMNLLTK[+100]DK	0	67.1246	26.0197	100.856	5
NA_0	DIVFEK[+100]PQS	325.091	0	353.909	0	5
NA_0	DLAPK[+100]GVQISGK	15.1592	18.0614	20.4573	9.32209	3
NA_0	DVTATVLK[+100]GTASSAR	23.8679	18.244	25.3236	1.1324	4
NA_0	EAK[+100]LLVAK	18.8864	43.7229	32.3907	0	4
NA_0	EFGLDGC[+57]K[+100]LVK	223.529	479.653	315.915	584.903	3
NA_0	EGAEVDK[+100]MGEVR	55.1442	279.695	77.8439	94.0299	7
NA_0	EGIIAAIEAGTTDPFNPK[+100]LER	9.38201	0	16.618	0	3
NA_0	EIIC[+57]PK[+100]INPR	15.4543	8.66748	44.6361	64.4101	3
NA_0	ELQDVLK[+100]ELR	13.4198	0	0	71.5802	3
NA_0	ELVPTK[+100]EGTQIK	5.00887	48.9264	9.16532	40.4307	3
NA_0	ELVQNTM[+16]IAAFR	0	207.636	0	60.3637	6
NA_0	EMGLK[+100]IEYSNDDGLK	0	14.9589	4.0741	0.967027	6
NA_0	ENLLDYK[+100]IINVR	32.8114	0	28.996	76.1925	4
NA_0	EPVLLK[+100]DWR	0	297.006	116.944	90.0509	3
NA_0	ERFMLKATK[+100]	0	310.917	17.6583	193.804	6
NA_0	ETLDISSSK[+100]GHAYAVIEGM[+16]R	5.66793	37.9573	3.08886	29.2859	3
NA_0	ETTK[+100]VIDGLAHMK	13.8672	4.62915	14.3439	26.7458	7
NA_0	EVLLGPK[+100]LK	21.7053	57.9259	34.3688	0	4
NA_0	EVSLSDLDGK[+100]R	427633	593802	441363	491088	8
NA_0	EVTVMK[+100]TILPSQK	4.64958	9.18989	1.80796	9.35256	4
NA_0	FC[+57]LVMK[+100]C[+57]QAQHTYK	7.60817	138.883	68.8395	56.305	6
NA_0	FEDK[+100]LLVLGK	15.3256	0	56.6744	0	3
NA_0	FIIEK[+100]GQSDSK	71.9063	0	32.0995	113.994	3
NA_0	FK[+100]FFDESGK	7.69626	12.6932	5.18479	7.42575	3
NA_0	FK[+100]IEDPVFR	14.4706	17.2679	9.61233	22.6491	3
NA_0	FK[+100]METGYSVDR	31.1382	0	0	56.8618	5
NA_0	FK[+100]TLGNFPTEDKDGK	91.7701	202.882	59.3483	0	6
NA_0	FK[+100]VIVTEEGR	62.1151	82.291	0	104.929	4
NA_0	FMTK[+100]AELRK	13.5428	0	18.4572	0	3
NA_0	FQEVQVITNK[+100]K	40.2593	76.5051	33.1664	90.0691	6
NA_0	FQNTPVRC[+57]LGLPK[+100]TQK	15.8825	29.3676	17.7499	0	5
NA_0	FSK[+100]IEGMLR	23.2914	61.6496	41.3268	58.0292	7
NA_0	FTLSK[+100]YPK	150.858	188.315	0	139.827	3
NA_0	GGK[+100]GALALAGK	14.1301	42.4753	0	28.3946	3
NA_0	GK[+100]LAVTSPVTLITPASR	2.33394	14.0409	12.6509	7.42745	4
NA_0	GLANMK[+100]STNALM[+16]EAYIPR	19.9969	0	76.0031	0	3
NA_0	GNK[+100]ILTHGLQEER	5.05805	29.8535	12.0095	13.079	7
NA_0	GVRVEK[+100]GYLK	14.8509	20.279	16.9011	0	4
NA_0	GWK[+100]FLEESQTR	2.05563	156.45	0	42.1873	3
NA_0	HAGK[+100]YTIDESLSEGVSAMIR	75.034	0	115.141	0	5
NA_0	HTQVSLPVVEK[+100]	100.072	0	88.5217	111.406	3
NA_0	IATLNK[+100]ADK	12.5282	33.7018	14.1454	17.6246	3
NA_0	IDGSYIK[+100]K	30.1945	74.3018	67.4238	118.767	3
NA_0	IEGK[+100]FESK	390.752	867.672	368.399	438.177	3
NA_0	IGIITNK[+100]PPFQK	11.5159	12.2567	10.7441	0	3
NA_0	IIGAFMK[+100]K	0	66.1755	9.82453	0	4
NA_0	IK[+100]QQAAALSGDSVK	259.958	0	113.017	395.025	4
NA_0	ILPVATDEPK[+100]LPSVIGGGR	13.4802	0	29.5449	10.9749	8
NA_0	ILYSFEPPGK[+100]R	21.1781	0	26.0305	25.7024	4
NA_0	INGIAGALGK[+100]LEQK	14.4664	0	11.0503	69.4677	4
NA_0	IPMK[+100]AAR	12.3454	60.7257	0	24.929	3
NA_0	IPYK[+100]NNNTEEDLK	102.515	289.042	127.409	135.034	10
NA_0	IVLFQAEDK[+100]K	21.5463	0	0	46.4537	6
NA_0	KFNQQVIVTEK[+100]	121.457	405.213	0	298.302	12
NA_0	K[+100]DLGFAER	20.0307	52.7492	20.0878	98.1296	4
NA_0	K[+100]EYELEQQIK	46.5076	197.006	123.496	19.9906	6
NA_0	K[+100]FEVSQAALR	42.5481	207.667	110.598	0	5
NA_0	K[+100]GSALAAVSTALK	18.1286	0	19.8742	65.9972	4
NA_0	K[+100]GVTVIDGK	3.96331	4.21788	2.92007	6.76653	3
NA_0	K[+100]IWHNPVK	31.7966	440.362	12.1537	200.773	8
NA_0	K[+100]LEFTYR	17182	0	52956	0	3
NA_0	K[+100]LEGIGNGLK	839.668	39.4059	0	1248.81	6
NA_0	K[+100]LESNEVVEK	25.0755	129.432	26.4927	0	4
NA_0	K[+100]LLEGAIER	156.133	218.495	132.556	2.79882	7
NA_0	K[+100]LWQNGLGK	2.71764	0	4.28236	0	3
NA_0	K[+100]PISVLVK	0	44.2958	0	36.7042	3
NA_0	K[+100]PPLMHDFK	54.3202	0	59.4772	175.19	5
NA_0	K[+100]QYLYAINK	5.29243	30.8683	14.8392	0	3
NA_0	K[+100]RAMEFTLK	14.5094	0	19.4906	0	3
NA_0	K[+100]SAILAER	0.746086	59.5471	21.0824	0	5
NA_0	K[+100]SDITWLFLYK	5.33569	25.3563	1.20165	5.97785	3
NA_0	K[+100]TSSESLEPR	17.4864	54.0094	48.9472	26.8807	5
NA_0	K[+100]VDTLELR	28.2895	0	27.1244	71.6042	4
NA_0	K[+100]VEAPDDLFVAGNK	16.4882	1.0018	40.5907	1.21995	5
NA_0	K[+100]VPDVVGK	0	68.1631	33.0583	27.7786	3
NA_0	K[+100]YTLSVGLK	24.8016	188.312	74.5911	191.944	3
NA_0	LAANK[+100]GYSK	37.1367	80.5692	60.2879	54.6148	4
NA_0	LC[+57]AK[+100]AYLFDNR	12.7268	33.9668	5.87571	17.4307	3
NA_0	LC[+57]DVC[+57]QDK[+100]VK	0	193.132	48.623	52.5108	4
NA_0	LDGVK[+100]EVIK	52.2424	87.8848	2.7507	61.1237	5
NA_0	LFGISFK[+100]EDVK	543.035	0	785.965	0	6
NA_0	LGFTLK[+100]DGFK	35.0434	133.022	39.9965	140.939	3
NA_0	LGSDEAAALGGAC[+57]GK[+100]GQQR	0	28.3882	9.6118	0	3
NA_0	LHK[+100]DPGTEWR	241.581	456.411	27.7889	300.253	14
NA_0	LIK[+100]DSER	0	51.3181	38.5099	0	3
NA_0	LK[+100]EFTYR	17182	0	52956	0	3
NA_0	LK[+100]PYELSK	61.3364	164.59	70.3634	37.1033	5
NA_0	LK[+100]SPDALK	470.665	1130.29	283.517	1601.2	9
NA_0	LK[+100]VFIDR	0	233.326	207.674	0	3
NA_0	LPIPWGVK[+100]TGTIR	847.001	1330.19	709.646	1066.64	8
NA_0	LQEK[+100]DEKLLVR	26.6723	13.0961	30.5644	36.7348	6
NA_0	LSK[+100]LLAVQQHVK	2.27947	22.8386	4.52206	17.3598	4
NA_0	LVSEK[+100]EDALVDIGK	96.7991	218.71	75.817	5.67433	6
NA_0	LVTSVK[+100]AQR	4.33688	4.7185	0.771494	8.59981	3
NA_0	MAIIALPTK[+100]AK	17.9721	0	0	73.9582	3
NA_0	MAKIGIFK[+100]	5.46425	6.45316	0	7.08259	4
NA_0	MIK[+100]FDEER	50.6562	104.08	41.4621	109.801	4
NA_0	NFIQSLLTPK[+100]LVSK	87.3187	225.77	94.3624	94.3664	6
NA_0	NLLLSSK[+100]R	2.54496	4.2997	6.17039	17.9849	6
NA_0	NQHQAAK[+100]NMLMSVFR	10.0796	23.8545	5.60774	9.36912	3
NA_0	NVDQISGPMIGK[+100]TLR	0	80.0923	16.2967	45.611	5
NA_0	PGK[+100]QDLVLK	37.4007	402.787	116.812	0	3
NA_0	PKAFGC[+57]DPK[+100]ILVK	27.2408	30.6892	10.032	103.686	4
NA_0	PLGAPEK[+100]LLVLQGAIK	16.2619	0	25.5826	6.15549	6
NA_0	QAC[+57]K[+100]SAVFIR	14.8249	0	54.9794	0	3
NA_0	QNK[+100]LEMAAGVATAK	11.3746	21.2025	0.953622	26.0722	4
NA_0	QQLK[+100]QDYFYITK	21.2408	39.4283	34.2585	45.1099	7
NA_0	QTSLSELK[+100]R	53.4393	190.849	76.3635	122.348	4
NA_0	QVDLIK[+100]QGYK	922.854	0	1502.15	0	3
NA_0	RFKLAMTEK[+100]	0	80.5986	24.203	64.1984	4
NA_0	SAVLGK[+100]WFNFAR	16.3757	0	7.8316	28.7155	3
NA_0	SLMIPDK[+100]DLR	24.3412	96.8237	18.1284	94.9202	4
NA_0	SMK[+100]SLLR	0	59.6839	13.5628	47.4578	6
NA_0	SQLPVGRGNISLNK[+100]KK	0	41.8922	19.3354	6.21503	5
NA_0	SVK[+100]TFYEM[+16]GDR	61.4114	113.313	109.553	124.722	8
NA_0	SVLAWTEK[+100]SLAIR	533.502	0	361.476	726.022	6
NA_0	TFSFSC[+57]IGQYGAAAHK	37.0655	68.3713	1.81696	15.7856	4
NA_0	TK[+100]AAILNDQR	63.7739	0	173.226	0	5
NA_0	TMAADDEGISDK[+100]K	17.1597	0	73.8403	0	3
NA_0	TPNFVK[+100]GGK	77.0936	225.325	19.0617	231.986	4
NA_0	TQK[+100]LGFDDSFSVVHR	64.1741	0	89.9911	4.06472	4
NA_0	TVAMYEC[+57]SFDLPTSK	4.02403	0	6.46687	1.5091	3
NA_0	VAIVC[+57]DVGK[+100]GTNPK	2955.27	3085.32	36.9454	3089.46	4
NA_0	VAVC[+57]VIDPVGGPR	32.067	0	42.933	0	4
NA_0	VDEANTQSLVK[+100]IK	14615.1	18182.7	16368.5	19804.7	14
NA_0	VESDLAGPPK[+100]SSK	29.7325	0	1.09607	59.2907	3
NA_0	VGK[+100]LAVVQYDAHVAAK	0	460.316	0	410.684	9
NA_0	VKYDGVEVKDK[+100]EEPR	23.3878	177.932	55.2728	113.523	7
NA_0	VLEQQWK[+100]K	10.1635	14.1089	16.0397	11.4422	3
NA_0	VQFEK[+100]AEVQK	15.7005	84.5906	22.6358	42.991	5
NA_0	VSK[+100]VDIIAGNGLGADPGK	6.53653	2.89988	0.841927	12.7217	4
NA_0	VSVMK[+100]AGIISGEMGSR	2.80864	9.34671	5.74922	0	3
NA_0	VVC[+57]GATEKFADEK[+100]AVR	0	46.6513	21.3487	0	3
NA_0	VVVVTK[+100]ATR	0	27.5411	9.45892	0	6
NA_0	YAGQHGGVSHHM[+16]LIVLR	12.5102	28.3523	16.4746	24.6629	3
NA_0	YALPGAK[+100]MK	56988.2	0	60946.7	65440.9	5
NA_0	YDDLGQK[+100]VAVVFR	35.972	63.0032	12.322	57.7029	6
NA_0	YLK[+100]MVNGAGR	18.3301	57.1677	16.1675	51.568	6
NA_0	YNFELNEK[+100]R	4.01356	4.01427	3.81682	11.1553	3
O09174_0	SLALDLK[+100]R	2086.91	1645.3	2167.45	2103.88	3
O35423_0	FFVK[+100]DPEIR	6787.81	7925.33	7333.35	5695.66	3
O55125_0	IMIPLK[+100]ISPLQ	704.448	0	558.552	0	7
O55125_0	LK[+100]NNKEYLEFR	1614.03	0	1339.97	0	9
O55125_0	SK[+100]MLLSR	8.20802	126.836	209.594	6.4379	4
O55137_0	DEK[+100]GALFR	4216.15	5598.61	4381.46	4510.31	8
O88696_0	K[+100]QLYNIYAK	1308.41	1360.23	1273.37	0	4
P00015_0	K[+100]YIPGTK	2942.41	3168.39	3171.38	644.307	8
P00015_0	MIFAGIKK[+100]	4284.82	5197.02	0	4848.76	10
P00015_0	MIFAGIK[+100]K	4573.34	5489	5053.66	0	8
P05202_0	DDNGK[+100]PYVLPSVR	8070.39	9734.08	7162.08	9223.46	9
P05202_0	EFSVYMTK[+100]DGR	24202.6	0	28432	17240.4	16
P05202_0	EFSVYM[+16]TK[+100]DGR	7633.44	9131.7	8179.4	6927.8	14
P05202_0	E[-18]FSVYM[+16]TK[+100]DGR	0	2947.48	2433.97	2202.99	12
P05202_0	KAEAQIAAK[+100]NLDK	12905.8	14496.6	12301.5	11300.1	13
P05202_0	K[+100]MNLGVGAYR	2629.47	3109.52	2707.89	2852.12	3
P05202_0	K[+100]QWLQEVK	32675.7	34157.4	30155.9	33416.1	3
P05202_0	TQLVSNLKK[+100]	41932.5	72826.5	40507.2	38714.9	3
P05202_0	VGAFTVVC[+57]K[+100]DAEEAK	14361.1	15632.3	13440.9	15178.7	8
P08249_0	ANVK[+100]GYLGPEQLPDC[+57]LK	7559.67	3842.68	5629.08	72.3581	21
P08249_0	K[+100]GEDFVK	32267	31352.6	37894.9	27970.5	11
P09671_0	DFGSFEK[+100]FK	20144	23934.5	18372.2	29121.3	13
P09671_0	GELLEAIK[+100]R	20224.1	24020	20757.6	2967.47	3
P09671_0	GGGEPK[+100]GELLEAIK	9723.92	11370.8	7554.96	12634.4	12
P11725_0	QK[+100]GEYLPLLQGK	9169.12	12483.6	7653.29	13550.2	12
P11725_0	SLGMIFEK[+100]R	13282.3	13438.2	13414.9	17556.6	12
P11725_0	VYK[+100]QSDLDTLAK	11558	11357.7	10056.1	10572.4	10
P12787_0	ILEVVKDK[+100]	1469.61	0	1545.39	0	6
P16332_0	NSK[+100]SLLLR	3176.22	5448.88	4872.23	4659.88	3
P19783_0	EK[+100]ADWSSLSR	1861.53	2558.71	1619.72	2230.44	9
P25688_0	TGYGK[+100]DMVK	2332.76	3212.34	0	2436.22	8
P26443_0	FTMELAKK[+100]	2092.19	0	1803.08	1937.73	5
P26443_0	GASIVEDK[+100]LVEDLK	29358.5	27142.7	24591.5	32189.2	14
P26443_0	IIAEGANGPTTPEADK[+100]IFLER	3341.7	0	3124.3	0	10
P26443_0	INPK[+100]NYTDNELEK	10379.4	11295.3	9486.98	9837.48	17
P26443_0	LQHGSILGFPK[+100]AK	15898.6	18247.7	16076.9	17942.8	9
P26443_0	QLTK[+100]SNAPR	5142.47	8508.01	3824.81	7199.71	8
P26443_0	RFTMELAKK[+100]	0	1887.98	1189.7	1447.32	12
P26443_0	RFTMELAK[+100]K	1573.96	0	1381.04	0	11
P35486_0	AAASTDYYK[+100]R	57.581	0	38.57	37.8491	4
P35486_0	RMELK[+100]ADQLYK	2620.66	0	2291.18	2414.16	8
P35486_0	SDPIMLLK[+100]DR	1207.85	473.151	302.339	5.76225	4
P35487_0	RMELK[+100]ADQLYK	2256.93	0	1981.77	2060.29	6
P38647_0	ETGVDLTK[+100]DNMALQR	40.016	0	609.984	0	16
P42125_0	ATADNLIK[+100]QR	1571.04	0	1289.96	0	7
P42125_0	LENDK[+100]SIR	6220.92	7373.81	5580.09	7212.17	3
P42125_0	VGVVDEVVPEDQVHSK[+100]AR	20394.3	18225.9	16802	18634.8	13
P45952_0	SGEYPFPLIK[+100]R	9882.39	3.02592	8434.75	13348.6	5
P45952_0	VPK[+100]ENVLIGEGAGFK	5439.81	4984.45	5383.69	6609.05	13
P47738_0	FK[+100]TIEEVVGR	16298.8	19193.2	16858.7	22279.5	11
P47738_0	SGQQEGAK[+100]LLC[+57]GGGAAADR	1038.04	1331.98	955.471	1092.51	8
P47738_0	TVTVK[+100]VPQK	2426.09	2750.72	2392.73	2539.46	3
P48962_0	VK[+100]LLLQVQHASK	5132.77	5509.85	5403.2	5367.37	13
P51174_0	AGK[+100]QGLLGINIAEK	2861.88	0	2505.32	3348.09	9
P51881_0	AFFK[+100]GAWSNVLR	6076.95	0	7549.21	8193.85	12
P51881_0	EFK[+100]GLGDC[+57]LVK	2.3325	3.11863	2.54685	0	3
P51881_0	IYK[+100]SDGIK	5659.11	7516.68	7943.52	6841.09	12
P51881_0	QIFLGGVDK[+100]R	4570.83	4934.66	4660.41	5158.1	8
P51881_0	VK[+100]LLLQVQHASK	5132.77	5587.89	5579.27	5472.06	13
P52196_0	ALVSTK[+100]WLAESIR	10041.9	0	8003.08	13102	13
P52825_0	DELFTDTK[+100]AR	4521.15	5704.52	4349.47	4817.86	10
P52825_0	LSSALK[+100]AGVTAAK	7774.62	10478.5	7798.55	7747.35	3
P52825_0	QK[+100]LIHGGNEETLR	1255.83	750.566	1562.64	1453.2	9
P53395_0	LREELK[+100]PVALAR	7608.36	7559.09	7189.59	7751.79	11
P54071_0	EPIIC[+57]K[+100]NIPR	3945.52	4113.66	3849.34	4263.48	7
P54071_0	K[+100]WPLYLSTK	4871.47	7188.81	4519.57	7473.28	9
P54071_0	LVFTPK[+100]DGSSAK	0	4106.13	1981.87	0	3
P54071_0	LVPGWTK[+100]PITIGR	8877.18	13648.9	7835.64	12469	13
P54071_0	NTILK[+100]AYDGR	2041.84	3004.9	2229.46	2262.79	3
P54869_0	DVDK[+100]ALLK	10157.2	14003.6	9862.01	10356.3	7
P54869_0	LVSSVSDLPK[+100]R	2800.03	6438.26	3946.45	2883.65	9
P54869_0	MVQK[+100]SLAR	93998.7	106427	96921.1	85888.1	3
P54869_0	M[+16]VQK[+100]SLAR	8886.72	19411.3	7160.88	8384.1	13
P54869_0	VSK[+100]DASPGSPLEK	39958.6	50501.8	39211.4	45984.2	25
P56382_0	FSQIC[+57]AK[+100]AVR	8576.18	15584.4	9599.89	9743.75	22
P56480_0	GQK[+100]VLDSGAPIK	2702.95	0	2789.91	3091.77	7
P56480_0	GQK[+100]VLDSGAPIKIPVGPETLGR	8393.57	9459.53	7675.59	10621.3	13
P56480_0	GVQK[+100]ILQDYK	1145.41	0	771.593	0	9
P56480_0	LVPLK[+100]ETIK	102153	114343	97618.8	110985	8
P56480_0	VLDSGAPIK[+100]IPVGPETLGR	35312.1	36573	28169.9	0	12
P56480_0	VVDLLAPYAK[+100]GGK	0	6181.25	5015.37	7535.37	11
P62897_0	K[+100]YIPGTK	2895.77	3120.97	3294.93	601.022	7
P62897_0	MIFAGIKK[+100]	4324.23	5197.02	0	4848.76	10
P62897_0	MIFAGIK[+100]K	4573.34	5489	5053.66	0	8
P63038_0	ALK[+100]IPAMTIAK	8446.09	11149	8078.95	12370.9	3
P63038_0	EGFEK[+100]ISK	3478.24	5879.04	3902.72	3532.99	11
P63038_0	GVITVK[+100]DGK	1246.54	1442.69	1345.55	1086.22	3
P63038_0	ISK[+100]GANPVEIR	2882.74	5271.06	3115.89	3280.39	11
P63038_0	SIAK[+100]EGFEK	2952.74	4590.64	2926.1	2986.51	9
P67778_0	FVVEK[+100]AEQQK	5155.39	8237.35	5275.88	4774.5	12
P97450_0	FEVIDK[+100]PQS	8960.89	0	8377.11	0	12
P97450_0	LFVDK[+100]IR	0	10718.6	9636.44	0	6
P97807_0	SK[+100]EFAQVIK	8943.58	8342.96	7721.58	8550.88	11
Q03265_0	AMK[+100]QVAGTMK	3956.61	4054.61	3915.2	3574.58	11
Q03265_0	GYLDK[+100]LEPSK	7241.87	7569.56	7620.36	5998.21	13
Q03265_0	LIK[+100]EGDVVK	8464.91	15116.8	8802.97	8242.32	3
Q03265_0	STVAQLVK[+100]R	3093.99	4915.36	3341.29	2963.36	3
Q05920_0	DHPTAATK[+100]MSR	191.477	1168.89	0	1142.16	5
Q05920_0	ELEK[+100]DLIDR	1050.1	880.492	902.047	1128.3	3
Q05920_0	LTSDSVK[+100]LAK	2984.22	3810.52	3002.85	3066.41	3
Q05920_0	SILVK[+100]DTQAMK	13054.5	14431.7	12369.8	13193.9	13
Q3TC72_0	NGK[+100]QWLLGK	2235.63	3491.63	3210.33	3426.54	10
Q3TC72_0	VPK[+100]SPIIFSK	2342.08	2822.37	1872.34	3098.04	3
Q3UEG6_0	VLAIHK[+100]QHLSPVDTAYFR	11236.9	11890.5	13179.3	17162.5	19
Q5FW57_0	K[+100]YLPESLK	6822.25	71277.7	56298.1	58456	3
Q5FW57_0	LK[+100]ALVDK	5944.38	8160.24	6136.7	7229.82	10
Q61425_0	K[+100]GIEESLK	1001.56	1682.52	1087.37	1056.54	3
Q61425_0	LVEVIK[+100]TPM[+16]TSQK	395.838	0	0	194.162	7
Q64433_0	K[+100]FLPLFDR	1954.29	0	1441.71	0	3
Q64433_0	SGEIEPVSVK[+100]VGDK	4058.23	0	3292.8	3306.95	9
Q64433_0	VGDK[+100]VLLPEYGGTK	3377.01	0	3091.99	0	8
Q6Q2Z6_0	DEK[+100]GALFR	4216.15	5598.61	4381.46	4510.31	8
Q8BGA8_0	WTFEELGK[+100]QSR	1767.17	1776.66	0	154.171	4
Q8BH59_0	GLIPQLIGVAPEK[+100]AIK	47.1708	0	40.6288	73.2003	8
Q8BH95_0	ISAQDAK[+100]QAGLVSK	7670.91	11268.5	7837.25	6926.36	15
Q8BH95_0	K[+100]GKNSSVGLIQLNRPK	0	716.507	471.177	621.046	12
Q8BIJ6_0	DDISK[+100]LR	4022.38	5681.5	4002.45	4201.67	6
Q8BMF4_0	GK[+100]ISVNDFIIK	3419.92	0	2896.39	4557.36	8
Q8BMS1_0	ILQEGVDPKK[+100]	13023.7	19035.3	12928.1	13670.7	8
Q8BMS1_0	INSPNSK[+100]VNTLNK	892.003	0	878.293	917.711	3
Q8BMS1_0	K[+100]ALTSFER	3312.63	0	3474.18	3629.07	6
Q8BMS1_0	TSK[+100]DTTASAVAVGLR	8901.44	8850.91	8049.34	7973.19	8
Q8BWN8_0	DEK[+100]GALFR	4216.15	5598.61	4381.46	4510.31	8
Q8BWT1_0	GVFIVAAK[+100]R	25402.5	26427.2	27666.6	26008.7	3
Q8BWT1_0	K[+100]HNFTPLAR	4402.03	6200.04	4458.68	4901.26	12
Q8BWT1_0	LPMGM[+16]TAENLAAK[+100]YNISR	2880.23	0	3305.77	0	6
Q8BWT1_0	LPSVFKK[+100]	17173.9	20619.3	0	18450.8	10
Q8BWT1_0	LPSVFK[+100]K	17620.5	21195.2	18044.2	18964.1	9
Q8C196_0	AK[+100]TAHIVLEDGTK	146967	264943	134380	154399	20
Q8C196_0	DILNM[+16]DK[+100]TLK	10081.9	0	5018.14	0	8
Q8C196_0	DVK[+100]VFGK	19288.1	34582.9	18729.7	18184.3	10
Q8C196_0	EIGFSDK[+100]QISK	2454.1	2377.47	2005.95	2177.54	12
Q8C196_0	EVEMDAVGK[+100]EGR	20079.8	32433.5	18002.5	18734.9	22
Q8C196_0	GNPTK[+100]VVAVDC[+57]GIK	6079.64	6003.49	5394.36	5587.51	12
Q8C196_0	GTTITSVLPK[+100]PALVASR	45564.4	73683.5	36335.8	56348.3	11
Q8C196_0	GVLK[+100]EYGVK	155628	240916	153535	163086	13
Q8C196_0	IGSSMK[+100]SVGEVMAIGR	708.852	963.261	727.239	941.748	5
Q8C196_0	K[+100]ELSEPSSTR	2368.4	2755.13	2035.51	2353.96	6
Q8C196_0	K[+100]ILESDR	0	2794.51	1868.17	2559.32	3
Q8C196_0	K[+100]NIHPWVK	7069.75	12036.9	7446.21	6736.18	12
Q8C196_0	LFAEAVQK[+100]SR	5958.05	8615.36	6020.67	6047.92	12
Q8C196_0	NGVK[+100]IMGTSPLQIDR	217.089	343.877	249.055	268.978	4
Q8C196_0	QISK[+100]C[+57]LGLTEAQTR	17529	17792.5	15998.9	17182.7	12
Q8C196_0	RGVLK[+100]EYGVK	7492.25	13614.4	7266.25	7164.1	20
Q8C196_0	TAHIVLEDGTK[+100]MK	43511	69420.4	41745	43189.6	16
Q8C196_0	VSQEHPVVLTK[+100]	653.994	0	589.554	672.452	5
Q8C196_0	VSQEHPVVLTK[+100]FVEGAR	11831.2	13978	10934.1	16023.7	11
Q8C5H8_0	VVVVAK[+100]TTR	4393.35	4408.19	4819.88	3909.7	3
Q8CG76_0	SQLETSLK[+100]R	947.617	654.356	970.429	855.505	3
Q8CHT0_0	ETHK[+100]PLGDWR	23801.4	37502.5	23006.5	23844.7	23
Q8CHT0_0	FC[+57]YADK[+100]ALLNR	183.986	413.776	363.172	429.82	4
Q8CHT0_0	K[+100]EWDLKPMADR	502.801	2939.17	2484.57	2858.39	6
Q8CHT0_0	LYVPK[+100]SLWPQIK	10135.3	0	7837.66	0	6
Q8CHT0_0	VAK[+100]FC[+57]YADK	54431.2	96969	51565.3	52271.5	12
Q8K2B3_0	AC[+57]ALSIAESC[+57]RPGDK[+100]VPSIK	2464.67	0	2601.33	0	5
Q8K2B3_0	ISQLYGDLK[+100]HLK	6819.53	8209.88	7328.3	8533.29	13
Q8K2B3_0	LNMQK[+100]SMQNHAAVFR	1953.73	1999.21	1948.81	2218.81	11
Q8K411_0	K[+100]YLLNC[+57]DNMR	583.998	341.254	1174.35	986.341	7
Q8K4Z3_0	RPNK[+100]PLFTGLVTQC[+57]QK	2370.65	2346.84	2512.88	0	10
Q8QZT1_0	AGIPK[+100]EEVK	4167.32	4957.94	4465.33	3522.4	7
Q8QZT1_0	GATPYGGVK[+100]LEDLIVK	11461.1	42.2605	8339.99	11808.5	10
Q8QZT1_0	GKPDVVVK[+100]EDEEYKR	7440.1	8452.92	7108.13	7469.61	18
Q8QZT1_0	GK[+100]PDVVVK	15434.1	18004.1	4.0651	13197.1	5
Q8QZT1_0	GK[+100]PDVVVKEDEEYK	3769.3	5291.18	3560.52	3209	3
Q8QZT1_0	GK[+100]PDVVVKEDEEYKR	13453.5	19484.5	11876.2	12383.2	24
Q8QZT1_0	LNVK[+100]PLAR	0	7601.95	4847.35	4664.7	3
Q8QZT1_0	SK[+100]EAWDAGK	586.251	766.448	762.301	0	3
Q8QZT1_0	VDFSK[+100]VPK	2601.25	3717.93	2507.1	2641.72	6
Q8QZT1_0	VLK[+100]YAGLK	31244.3	47331.1	31515.1	30439.5	7
Q8R164_0	DAVDLMK[+100]ALQFK	1194.92	0	923.083	0	9
Q8R1S0_0	LLIGADGHK[+100]SGVR	6034.35	10672.7	5663.9	193.636	7
Q8R4N0_0	AVLYVPGNDEK[+100]K	4973.43	5624.6	4160.97	0	9
Q8VCW8_0	GIVFPK[+100]QFK	15926.5	20922.8	16673.7	22565	12
Q8VCW8_0	K[+100]ALEAISR	22965.2	146.212	23282.2	24179.7	12
Q8VCW8_0	QFK[+100]TQQYYDILK	30231.6	29095.3	27855.5	41660.7	18
Q91VR2_0	IK[+100]GILYR	9392.13	11581.3	9837.95	9697.59	3
Q91VR2_0	QMK[+100]NEVAALTAAGK	2210.44	2632.63	2340.27	2738.66	7
Q91VR2_0	THSDQFLVSFK[+100]DVGR	3572.88	0	4758.94	4486.18	12
Q91VT4_0	K[+100]NIPLGR	6475.15	9890.22	7036.28	6566.19	9
Q91W43_0	GLLGSSFK[+100]R	12638.4	14643.5	13102.8	14128	12
Q91XE0_0	K[+100]YLPESLK	57923.2	71277.7	56298.1	58456	3
Q91ZA3_0	AQAVHPGYGFLSENK[+100]EFAK	1582.37	2508.48	1540.42	3371.08	7
Q99JY0_0	VPGK[+100]DTVTK	16710.7	16832.9	18463.6	17236.7	13
Q99K67_0	EVSK[+100]TGDLR	2334.34	0	2565.4	2892.95	3
Q99K67_0	GITK[+100]LGYK	15438.5	36905.1	15445.4	0	12
Q99K67_0	K[+100]VYGTVLSR	1971.35	4367.53	2446.81	2084.31	7
Q99KB8_0	LVK[+100]LEPGLK	2299.44	2317.34	2207.49	0	7
Q99KI0_0	DFAPGKPLK[+100]C[+57]VIK	13795.6	15872.3	13864.7	17260.4	19
Q99KI0_0	DFAPGK[+100]PLK	5171.17	7727.7	5025.88	5319.24	3
Q99KI0_0	LTIQGLK[+100]DFAPGKPLK	2083.06	2933.94	1892.63	2849.38	3
Q99KI0_0	YDLLEK[+100]NINIVR	3814.95	0	3659.63	4633.42	6
Q99LB2_0	EK[+100]LITTALK	1806.26	1830.66	1756.84	1688.26	7
Q99LB7_0	LK[+100]TSVPFLGR	10478	15915.2	12216.6	18132.6	3
Q99LC5_0	LGGEVSC[+57]LVAGTK[+100]C[+57]DK	32.5754	501.77	418.262	33.5534	15
Q99LC5_0	VAGVAK[+100]VLVAQHDAYK	0	3264.3	0	4119.7	13
Q99LC5_0	VVQDLC[+57]K[+100]VAGVAK	20662.5	22324	21182.9	22365.5	21
Q99MN9_0	SVTNEDVTQEQLGGAK[+100]THTTVSGVAHR	883.472	1356.43	579.838	227.696	10
Q99MZ7_0	K[+100]EEEVSNLVK	7001.4	14158.2	7594.81	696.887	7
Q9CPQ8_0	IIQSAK[+100]TGSFK	9515.45	16401.1	9822.82	9364.56	13
Q9CQ62_0	FEK[+100]EMIDR	6279.27	8239.76	6151.31	6523.66	8
Q9CQ62_0	FNIIQPGPIK[+100]TK	20015.9	22820.3	19891	25531.6	17
Q9CQE1_0	TYFLK[+100]PSK	5786.5	6580.28	0	6113.92	5
Q9CQQ7_0	HVVK[+100]SISVQQEK	28957.1	28341.8	28500	23403.1	17
Q9CQR4_0	TTGK[+100]LIAQGR	6382.49	6590.33	7378.27	5688.31	5
Q9CQR4_0	VLEK[+100]VTLVSAAPEK	1910.14	0	2059.86	0	5
Q9CQZ6_0	IEGTPLETVQK[+100]K	3910.3	5000.65	3850.4	3905.6	6
Q9CZ13_0	ALSK[+100]DLPK	9494.05	15547.6	8934.4	8690.5	13
Q9CZL5_0	DVK[+100]LAQFIEK	1491.92	0	896.221	827.066	6
Q9CZS1_0	K[+100]IEEVIQR	2598.02	5201.09	3026.48	3148.63	11
Q9CZU6_0	HLPK[+100]DPMFK	4463.69	5464.86	4909.43	4913.15	12
Q9D0M3_0	LAYRPPK[+100]	9055.21	12100.8	8723.34	10238.9	10
Q9D3D9_0	ANLEK[+100]AQSELSGAADEAAR	8489.67	2461.41	7730.43	7346.12	12
Q9D404_0	GYNK[+100]VSPFFVPK	0	3163.07	0	3454.93	7
Q9D6M3_0	AIK[+100]LAANDFFR	1511.95	199.808	2951.66	1739.58	5
Q9D855_0	HQILPK[+100]DQWTK	4321.78	0	3749.47	3971.63	11
Q9DB20_0	IGEK[+100]YVDMSAK	3712.93	5108.95	4331.71	4436.21	10
Q9DB20_0	KLDQVEK[+100]ELLR	22565.8	28653.3	26552.4	27332.2	23
Q9DB20_0	LDQVEK[+100]ELLR	4846.85	5866.18	4955.89	6418.39	12
Q9DB20_0	TVLK[+100]SFLSPNQILK	26792.1	47553.8	83.7831	36648	25
Q9DB20_0	VGQLLK[+100]DPK	7180.92	12426.4	7392.27	6927.4	9
Q9DB77_0	GGLGLAGAK[+100]AK	7067.87	2663.9	7088.3	6895.99	6
Q9DB77_0	LASSLTTK[+100]GASSFK	5274.78	5368.93	4777.51	4760.78	8
Q9DBF1_0	EK[+100]IQLLGR	1052.88	0	0	1089.12	3
Q9DBF1_0	QASLK[+100]DYEETIGK	8315.41	8749.24	7803.56	8814.07	20
Q9DBG1_0	IVLVPSKK[+100]	2319.32	0	2301.14	1532.62	6
Q9DBG1_0	IVLVPSK[+100]K	0	4995.83	0	3611.17	10
Q9DBL1_0	VPETNILGK[+100]IGHGYK	0	3025.85	2428.32	3411.18	10
Q9DBM2_0	K[+100]IITSTLEK	1661.93	3881.01	2088.03	2242.85	3
Q9DBT9_0	K[+100]YGALLK	167.107	71.5104	171.221	180.253	3
Q9DBT9_0	VSGLYK[+100]TLK	37578.8	48863.4	36957	38856.8	13
Q9DCM2_0	DFFGETVKK[+100]	5807.1	6501.11	5942.79	0	9
Q9DCM2_0	DFFGETVK[+100]K	5809.54	0	5948.99	6566.47	11
Q9DCM2_0	ISTQQVK[+100]NK	1498.41	2634.7	1304.62	0	3
Q9DCW4_0	VLAK[+100]LAEK	21662.5	36239	22204.5	21417.9	13
Q9DCX2_0	ANVAKPGLVDDFEKK[+100]	8845.82	8429.88	7377.66	8565.65	9
Q9DCX2_0	ANVAK[+100]PGLVDDFEK	18543	18519.4	17687.2	19762.4	18
Q9DCX2_0	IQEYEK[+100]QLEK	3981.55	6781.25	2836.4	787.149	11
Q9DCX2_0	K[+100]YPYWPHQPIENL	48.9764	0	45.2835	56.8078	6
Q9DCX2_0	YTALVDQEEK[+100]EDVK	49.7886	4148.57	3799.94	92.2421	18
Q9DCY0_0	HK[+100]QC[+57]FLYMVC[+57]QTAK	4775.52	7070.19	7821.94	10088.7	9
Q9DCY0_0	LK[+100]TLVDK	4856.69	6320.46	5177.33	5598.51	9
Q9EQ20_0	LFIDGK[+100]FVESK	1407.8	0	1359.2	0	3
Q9EQ20_0	SDK[+100]WIDIHNPATNEVVGR	69.1727	0	55.8273	0	3
Q9EQ20_0	VPQSTK[+100]AEMDAAVESC[+57]K	2756.7	2215.56	2278.03	2300.98	8
Q9JLJ2_0	FINEVVKQTQK[+100]	4845.35	6328.29	0	4876.85	22
Q9JLJ2_0	FINEVVK[+100]QTQK	5185.25	6997.45	5212.74	5200.08	23
Q9JLJ2_0	VFVQK[+100]EIADK	13.5874	17.1778	3.77827	20.4776	4
Q9JLT4_0	VK[+100]YFNIK	4468.17	4421.25	4669.74	4215.48	3
Q9JLZ3_0	AYGK[+100]NALSK	4164.29	4399.42	4718.37	4523.92	10
Q9JLZ3_0	VAASSAK[+100]MGLVETK	5418.05	5974.89	4942.52	5656.76	10
Q9JLZ3_0	VAASSAK[+100]M[+16]GLVETK	1617.11	0	2192.89	0	10
Q9QXX4_0	GLLPQLLGVAPEK[+100]AIK	2026.91	0	1516.84	2444.08	12
Q9QXX4_0	TGK[+100]VSAIDFR	5171.48	4869.72	4657.37	5179.93	10
Q9QYR7_0	DEK[+100]GALFR	4216.15	5598.61	4381.46	4510.31	8
Q9QYR9_0	DEK[+100]GALFR	4216.15	5598.61	4381.46	4510.31	8
Q9WUM5_0	NTK[+100]IIC[+57]QGFTGK	1886.42	0	6280.46	1443.12	7

## Sheet: Su-K_sites
Protein	SuK (single-PTM) 1 Normalized Area	SuK (single-PTM) 2 Normalized Area	SuK (serial) 1 Normalized Area	SuK (serial) 2 Normalized Area	nFragment	nPeptide
A2AS89_0	8183.36	3064.12	7705.91	8396.52	6	2
NA_0	545650	630014	634003	592361	714	155
O09174_0	2086.91	1645.3	2167.45	2103.88	3	1
O35423_0	6787.81	7925.33	7333.35	5695.66	3	1
O55125_0	2326.69	126.836	2108.11	6.4379	20	3
O55137_0	4216.15	5598.61	4381.46	4510.31	8	1
O88696_0	1308.41	1360.23	1273.37	0	4	1
P00015_0	11800.6	13854.4	8225.04	5493.06	26	3
P05202_0	144411	162036	145321	137057	81	9
P08249_0	39826.7	35195.3	43524	28042.8	32	2
P09671_0	50092	59325.3	46684.8	44723.2	28	3
P11725_0	34009.4	37279.4	31124.3	41679.3	34	3
P12787_0	1469.61	0	1545.39	0	6	1
P16332_0	3176.22	5448.88	4872.23	4659.88	3	1
P19783_0	1861.53	2558.71	1619.72	2230.44	9	1
P25688_0	2332.76	3212.34	0	2436.22	8	1
P26443_0	67786.9	67081.7	61478.4	70554.3	86	8
P35486_0	3886.09	473.151	2632.09	2457.77	16	3
P35487_0	2256.93	0	1981.77	2060.29	6	1
P38647_0	40.016	0	609.984	0	16	1
P42125_0	28186.3	25599.7	23672	25847	23	3
P45952_0	15322.2	4987.47	13818.4	19957.6	18	2
P47738_0	19763	23276	20206.9	25911.5	22	3
P48962_0	5132.77	5509.85	5403.2	5367.37	13	1
P51174_0	2861.88	0	2505.32	3348.09	9	1
P51881_0	21442	18042.4	25734.9	25665.1	48	5
P52196_0	10041.9	0	8003.08	13102	13	1
P52825_0	13551.6	16933.6	13710.7	14018.4	22	3
P53395_0	7608.36	7559.09	7189.59	7751.79	11	1
P54071_0	19736	32062.3	20415.9	26468.5	35	5
P54869_0	155801	196782	157102	153496	57	5
P56382_0	8576.18	15584.4	9599.89	9743.75	22	1
P56480_0	149707	166557	142041	132234	60	6
P62897_0	11793.3	13807	8348.6	5449.78	25	3
P63038_0	19006.4	28332.4	19369.2	23257.1	37	5
P67778_0	5155.39	8237.35	5275.88	4774.5	12	1
P97450_0	8960.89	10718.6	18013.5	0	18	2
P97807_0	8943.58	8342.96	7721.58	8550.88	11	1
Q03265_0	22757.4	31656.3	23679.8	20778.5	30	4
Q05920_0	17280.3	20291.6	16274.7	18530.8	24	4
Q3TC72_0	4577.71	6314	5082.67	6524.58	13	2
Q3UEG6_0	11236.9	11890.5	13179.3	17162.5	19	1
Q5FW57_0	12766.6	79437.9	62434.8	65685.8	13	2
Q61425_0	1397.4	1682.52	1087.37	1250.7	10	2
Q64433_0	9389.52	0	7826.5	3306.95	20	3
Q6Q2Z6_0	4216.15	5598.61	4381.46	4510.31	8	1
Q8BGA8_0	1767.17	1776.66	0	154.171	4	1
Q8BH59_0	47.1708	0	40.6288	73.2003	8	1
Q8BH95_0	7670.91	11985	8308.43	7547.41	27	2
Q8BIJ6_0	4022.38	5681.5	4002.45	4201.67	6	1
Q8BMF4_0	3419.92	0	2896.39	4557.36	8	1
Q8BMS1_0	26129.8	27886.2	25330	26190.7	25	4
Q8BWN8_0	4216.15	5598.61	4381.46	4510.31	8	1
Q8BWT1_0	67479.1	74441.8	53475.2	68324.8	40	5
Q8C196_0	503482	797255	468282	521658	214	19
Q8C5H8_0	4393.35	4408.19	4819.88	3909.7	3	1
Q8CG76_0	947.617	654.356	970.429	855.505	3	1
Q8CHT0_0	89054.7	137824	85257.1	79404.4	51	5
Q8K2B3_0	11237.9	10209.1	11878.4	10752.1	29	3
Q8K411_0	583.998	341.254	1174.35	986.341	7	1
Q8K4Z3_0	2370.65	2346.84	2512.88	0	10	1
Q8QZT1_0	90157.3	115650	74986.1	89335.7	86	10
Q8R164_0	1194.92	0	923.083	0	9	1
Q8R1S0_0	6034.35	10672.7	5663.9	193.636	7	1
Q8R4N0_0	4973.43	5624.6	4160.97	0	9	1
Q8VCW8_0	69123.3	50164.2	67811.4	88405.4	42	3
Q91VR2_0	15175.5	14214	16937.2	16922.4	22	3
Q91VT4_0	6475.15	9890.22	7036.28	6566.19	9	1
Q91W43_0	12638.4	14643.5	13102.8	14128	12	1
Q91XE0_0	57923.2	71277.7	56298.1	58456	3	1
Q91ZA3_0	1582.37	2508.48	1540.42	3371.08	7	1
Q99JY0_0	16710.7	16832.9	18463.6	17236.7	13	1
Q99K67_0	19744.1	41272.6	20457.7	4977.26	22	3
Q99KB8_0	2299.44	2317.34	2207.49	0	7	1
Q99KI0_0	24864.7	26534	24442.8	30062.5	31	4
Q99LB2_0	1806.26	1830.66	1756.84	1688.26	7	1
Q99LB7_0	10478	15915.2	12216.6	18132.6	3	1
Q99LC5_0	20695.1	26090.1	21601.2	26518.7	49	3
Q99MN9_0	883.472	1356.43	579.838	227.696	10	1
Q99MZ7_0	7001.4	14158.2	7594.81	696.887	7	1
Q9CPQ8_0	9515.45	16401.1	9822.82	9364.56	13	1
Q9CQ62_0	26295.1	31060.1	26042.3	32055.3	25	2
Q9CQE1_0	5786.5	6580.28	0	6113.92	5	1
Q9CQQ7_0	28957.1	28341.8	28500	23403.1	17	1
Q9CQR4_0	8292.64	6590.33	9438.12	5688.31	10	2
Q9CQZ6_0	3910.3	5000.65	3850.4	3905.6	6	1
Q9CZ13_0	9494.05	15547.6	8934.4	8690.5	13	1
Q9CZL5_0	1491.92	0	896.221	827.066	6	1
Q9CZS1_0	2598.02	5201.09	3026.48	3148.63	11	1
Q9CZU6_0	4463.69	5464.86	4909.43	4913.15	12	1
Q9D0M3_0	9055.21	12100.8	8723.34	10238.9	10	1
Q9D3D9_0	8489.67	2461.41	7730.43	7346.12	12	1
Q9D404_0	0	3163.07	0	3454.93	7	1
Q9D6M3_0	1511.95	199.808	2951.66	1739.58	5	1
Q9D855_0	4321.78	0	3749.47	3971.63	11	1
Q9DB20_0	65098.7	99608.7	43316.1	81762.2	79	5
Q9DB77_0	12342.6	8032.83	11865.8	11656.8	14	2
Q9DBF1_0	9368.29	8749.24	7803.56	9903.19	23	2
Q9DBG1_0	2319.32	4995.83	2301.14	5143.8	16	2
Q9DBL1_0	0	3025.85	2428.32	3411.18	10	1
Q9DBM2_0	1661.93	3881.01	2088.03	2242.85	3	1
Q9DBT9_0	37745.9	48934.9	37128.2	39037.1	16	2
Q9DCM2_0	13115	9135.81	13196.4	6566.47	23	3
Q9DCW4_0	21662.5	36239	22204.5	21417.9	13	1
Q9DCX2_0	31469.2	37879.1	31746.5	29264.2	62	5
Q9DCY0_0	9632.21	13390.7	12999.3	15687.3	18	2
Q9EQ20_0	4233.66	2215.56	3693.06	2300.98	14	3
Q9JLJ2_0	10044.2	13342.9	5216.51	10097.4	49	3
Q9JLT4_0	4468.17	4421.25	4669.74	4215.48	3	1
Q9JLZ3_0	11199.4	10374.3	11853.8	10180.7	30	3
Q9QXX4_0	7198.39	4869.72	6174.22	7624.01	22	2
Q9QYR7_0	4216.15	5598.61	4381.46	4510.31	8	1
Q9QYR9_0	4216.15	5598.61	4381.46	4510.31	8	1
Q9WUM5_0	1886.42	0	6280.46	1443.12	7	1

## Sheet: Su-K_fragments
Protein	Peptide	Fragment	SuK (single-PTM) 1 Normalized Area	SuK (single-PTM) 2 Normalized Area	SuK (serial) 1 Normalized Area	SuK (serial) 2 Normalized Area
A2AS89_0	EHGPVGLVHVGAHTNTTDK[+100]PR	581.295	975.13	NA	940.486	1008.38
A2AS89_0	EHGPVGLVHVGAHTNTTDK[+100]PR	581.546	1100.66	NA	1090.54	1140.8
A2AS89_0	EHGPVGLVHVGAHTNTTDK[+100]PR	581.796	794.262	NA	710.636	762.103
A2AS89_0	SVDEGLLDSK[+100]R	659.828	2657.83	3064.12	2500.39	2640.66
A2AS89_0	SVDEGLLDSK[+100]R	660.329	1900.18	NA	1712.8	2010.44
A2AS89_0	SVDEGLLDSK[+100]R	660.831	755.292	NA	751.06	834.141
NA_0	AENGISIPK[+100]VR	653.359	10.5558	31.4645	13.2409	NA
NA_0	AENGISIPK[+100]VR	799.467	NA	2.24943	NA	0.75057
NA_0	AENGISIPK[+100]VR	572.267	0.933535	NA	2.06647	NA
NA_0	AGDEYIETK[+100]K	637.303	32.7423	44.485	NA	85.7727
NA_0	AGDEYIETK[+100]K	637.804	31.0225	65.9715	NA	28.006
NA_0	AGDEYIETK[+100]K	638.306	37.105	52.3513	NA	31.5437
NA_0	AGDEYIETK[+100]K	881.461	NA	4.29432	NA	0.70568
NA_0	AGDEYIETK[+100]K	605.314	6.7232	15.0718	NA	7.20502
NA_0	AGDEYIETK[+100]K	373.135	0.854853	NA	NA	1.14515
NA_0	AGDEYIETK[+100]K	879.373	NA	1.20677	NA	0.793229
NA_0	AGGLEEEK[+100]LGPIGK	759.398	6.76364	12.9395	3.46695	5.82993
NA_0	AGGLEEEK[+100]LGPIGK	759.899	5.01727	16.8286	1.98395	4.1702
NA_0	AGGLEEEK[+100]LGPIGK	760.401	NA	8.52581	2.51281	3.96138
NA_0	AK[+100]DVLLK	453.77	8.55552	NA	13.1819	35.2626
NA_0	AK[+100]DVLLK	454.272	2.25724	NA	4.55433	19.1884
NA_0	AK[+100]DVLLK	454.773	17.5663	NA	8.10117	21.3326
NA_0	AK[+100]DVLLK	415.182	0.826375	NA	NA	1.17081
NA_0	AK[+100]MTLESAVGSVAK	756.394	3.26969	27.9029	9.48714	6.3403
NA_0	AK[+100]MTLESAVGSVAK	756.896	7.48585	29.4843	9.65355	5.37627
NA_0	AK[+100]MTLESAVGSVAK	757.397	NA	42.7325	11.7265	53.3655
NA_0	AK[+100]SSC[+57]DIEPARC[+57]AGPLVISK	764.047	4.65503	NA	7.34497	NA
NA_0	AK[+100]SSC[+57]DIEPARC[+57]AGPLVISK	764.381	10.343	NA	11.657	NA
NA_0	AK[+100]SSC[+57]DIEPARC[+57]AGPLVISK	586.334	0.92192	NA	2.07808	NA
NA_0	ALLDSLK[+100]R	518.297	NA	202.19	NA	68.8103
NA_0	ALLDSLK[+100]R	518.799	NA	106.181	NA	41.8188
NA_0	ALLDSLK[+100]R	519.3	NA	26.9043	NA	20.0957
NA_0	ALLDSLK[+100]R	831.457	NA	11.4746	NA	10.5254
NA_0	ALLDSLK[+100]R	516.314	NA	3.87004	NA	2.12996
NA_0	ALPFPKGDK[+100]	546.792	NA	37.4655	12.2688	NA
NA_0	ALPFPKGDK[+100]	547.293	NA	71.423	36.2149	23.3621
NA_0	ALPFPKGDK[+100]	644.325	NA	2.31703	0.809338	5.87363
NA_0	ALPFPKGDK[+100]	547.272	NA	14.2076	10.7526	NA
NA_0	ALPFPKGDK[+100]	419.177	NA	2.35488	1.64512	NA
NA_0	AM[+16]LVQK[+100]SR	534.781	10.6415	23.0385	5.5626	5.75738
NA_0	AM[+16]LVQK[+100]SR	717.389	1.77173	7.67149	5.55678	NA
NA_0	AM[+16]LVQK[+100]SR	559.291	0.887097	NA	1.1129	NA
NA_0	AM[+16]LVQK[+100]SR	787.402	7.66861	14.7576	4.27583	8.29793
NA_0	APVEHTVSVGVK[+100]EFQLR	676.026	4.58815	10.5743	2.86455	2.97298
NA_0	APVEHTVSVGVK[+100]EFQLR	676.695	3.11196	4.78144	1.74862	NA
NA_0	APVEHTVSVGVK[+100]EFQLR	563.33	NA	10.8378	8.80781	4.5706
NA_0	APVEHTVSVGVK[+100]EFQLR	734.383	NA	1.04359	0.636086	1.32033
NA_0	APVEHTVSVGVK[+100]EFQLR	821.415	3.11295	NA	3.88705	NA
NA_0	APVEHTVSVGVK[+100]EFQLR	977.505	0.773114	NA	0.724025	1.50286
NA_0	ATGIGENSTK[+100]FMR	766.366	17.1852	NA	34.5165	NA
NA_0	ATGIGENSTK[+100]FMR	767.368	40.4517	NA	43.5893	NA
NA_0	ATGIGENSTK[+100]FMR	529.262	0.821204	NA	NA	1.1788
NA_0	AVDLK[+100]LDK	511.284	15.2689	81.3888	NA	24.2541
NA_0	AVDLK[+100]LDK	511.785	17.5064	45.5186	3.23294	10.742
NA_0	AVDLK[+100]LDK	512.287	9.67629	52.5023	5.53263	36.2888
NA_0	AVDLK[+100]LDK	831.446	NA	1.19064	0.82451	3.98485
NA_0	AVDLK[+100]LDK	375.224	0.703274	NA	0.74678	3.60918
NA_0	AVDLK[+100]LDK	627.335	NA	53.7249	NA	25.1729
NA_0	AVDLK[+100]LDK	855.446	NA	3.12769	NA	0.872311
NA_0	C[+57]EFAK[+100]VAVGAEDVTK	872.419	39.2396	39.5128	23.2476	NA
NA_0	C[+57]EFAK[+100]VAVGAEDVTK	818.425	1.66884	2.34246	0.988706	NA
NA_0	C[+57]EFAK[+100]VAVGAEDVTK	662.336	NA	1.0845	0.915496	NA
NA_0	C[+57]EFAK[+100]VAVGAEDVTK	591.298	0.878212	NA	3.12179	NA
NA_0	C[+57]EFAK[+100]VAVGAEDVTK	409.716	0.774699	NA	NA	1.2253
NA_0	C[+57]NLLNYDMK[+100]R	724.332	NA	37.5328	29.9573	14.5099
NA_0	C[+57]NLLNYDMK[+100]R	724.833	NA	114.563	77.9883	33.4491
NA_0	C[+57]NLLNYDMK[+100]R	388.165	NA	4.11423	3.58236	3.30341
NA_0	DAFK[+100]VYC[+57]AK	611.286	NA	22.3366	14.7309	NA
NA_0	DAFK[+100]VYC[+57]AK	611.788	NA	48.9835	22.3512	NA
NA_0	DAFK[+100]VYC[+57]AK	541.244	0.612976	3.98528	1.40175	NA
NA_0	DAFK[+100]VYC[+57]AK	378.181	1.40662	4.57258	4.0208	NA
NA_0	DIMNLLTK[+100]DK	655.839	NA	19.0511	3.96598	14.983
NA_0	DIMNLLTK[+100]DK	656.841	NA	38.64	19.1522	83.2078
NA_0	DIMNLLTK[+100]DK	817.467	NA	6.20789	1.43593	1.35619
NA_0	DIMNLLTK[+100]DK	490.251	NA	2.22724	0.772763	NA
NA_0	DIMNLLTK[+100]DK	587.286	NA	0.998438	0.692837	1.30872
NA_0	DIVFEK[+100]PQS	591.79	54.4759	NA	55.5241	NA
NA_0	DIVFEK[+100]PQS	592.792	136.867	NA	158.133	NA
NA_0	DIVFEK[+100]PQS	835.383	1.80591	NA	3.19409	NA
NA_0	DIVFEK[+100]PQS	688.315	3.63798	NA	5.36202	NA
NA_0	DIVFEK[+100]PQS	832.409	128.304	NA	131.696	NA
NA_0	DLAPK[+100]GVQISGK	1022.55	3.62873	NA	16.3713	NA
NA_0	DLAPK[+100]GVQISGK	448.581	9.99874	16.457	3.22215	9.32209
NA_0	DLAPK[+100]GVQISGK	532.308937_duplicate1	1.53178	1.60438	0.863841	NA
NA_0	DVTATVLK[+100]GTASSAR	649.326	0.867598	NA	NA	1.1324
NA_0	DVTATVLK[+100]GTASSAR	649.326378_duplicate1	11.6821	13.8026	10.5152	NA
NA_0	DVTATVLK[+100]GTASSAR	700.388	10.4507	NA	11.1172	NA
NA_0	DVTATVLK[+100]GTASSAR	579.306	0.867469	4.44137	3.69116	NA
NA_0	EAK[+100]LLVAK	497.3	9.87879	43.7229	16.3983	NA
NA_0	EAK[+100]LLVAK	542.282	6.33803	NA	9.66197	NA
NA_0	EAK[+100]LLVAK	825.472	1.7797	NA	4.2203	NA
NA_0	EAK[+100]LLVAK	413.239	0.889849	NA	2.11015	NA
NA_0	EFGLDGC[+57]K[+100]LVK	804.428	179.742	400.44	251.871	472.947
NA_0	EFGLDGC[+57]K[+100]LVK	562.251	43.0398	77.0866	63.2282	110.645
NA_0	EFGLDGC[+57]K[+100]LVK	619.272	0.747092	2.12627	0.81611	1.31053
NA_0	EGAEVDK[+100]MGEVR	720.329	3.90744	33.4633	15.2084	16.4208
NA_0	EGAEVDK[+100]MGEVR	720.831	NA	47.7462	13.705	7.78822
NA_0	EGAEVDK[+100]MGEVR	721.331	27.8907	103.788	39.545	38.7759
NA_0	EGAEVDK[+100]MGEVR	1162.54	0.696275	1.49072	0.813003	NA
NA_0	EGAEVDK[+100]MGEVR	819.403	13.8915	65.9487	NA	17.6337
NA_0	EGAEVDK[+100]MGEVR	486.219	NA	1.29418	0.705816	NA
NA_0	EGAEVDK[+100]MGEVR	483.89	8.75834	25.9637	7.86665	13.4113
NA_0	EGIIAAIEAGTTDPFNPK[+100]LER	791.74	4.70413	NA	8.29587	NA
NA_0	EGIIAAIEAGTTDPFNPK[+100]LER	792.074	3.46873	NA	4.53127	NA
NA_0	EGIIAAIEAGTTDPFNPK[+100]LER	797.44	1.20914	NA	3.79086	NA
NA_0	EIIC[+57]PK[+100]INPR	680.36	11.067	NA	42.9743	57.8886
NA_0	EIIC[+57]PK[+100]INPR	681.362	2.87337	4.7029	1.66178	NA
NA_0	EIIC[+57]PK[+100]INPR	727.41	1.51392	3.96458	NA	6.5215
NA_0	ELQDVLK[+100]ELR	681.869	1.24924	NA	NA	17.7508
NA_0	ELQDVLK[+100]ELR	682.37	4.22597	NA	NA	11.774
NA_0	ELQDVLK[+100]ELR	682.872	7.94455	NA	NA	42.0554
NA_0	ELVPTK[+100]EGTQIK	731.895	2.81675	NA	2.24272	18.9721
NA_0	ELVPTK[+100]EGTQIK	732.397	2.19212	15.6576	NA	9.37455
NA_0	ELVPTK[+100]EGTQIK	732.898	NA	33.2688	6.9226	12.084
NA_0	ELVQNTM[+16]IAAFR	714.871	NA	76.9272	NA	18.0728
NA_0	ELVQNTM[+16]IAAFR	715.372	NA	66.0583	NA	15.9417
NA_0	ELVQNTM[+16]IAAFR	715.873	NA	36.3965	NA	10.6035
NA_0	ELVQNTM[+16]IAAFR	939.472	NA	4.85803	NA	3.14197
NA_0	ELVQNTM[+16]IAAFR	724.381	NA	11.7311	NA	5.26888
NA_0	ELVQNTM[+16]IAAFR	584.304	NA	11.6651	NA	7.33491
NA_0	EMGLK[+100]IEYSNDDGLK	916.928	NA	1.4017	0.598298	NA
NA_0	EMGLK[+100]IEYSNDDGLK	917.429	NA	3.50177	0.498229	NA
NA_0	EMGLK[+100]IEYSNDDGLK	614.622	NA	2.47235	0.527646	NA
NA_0	EMGLK[+100]IEYSNDDGLK	615.29	NA	3.0483	1.9517	NA
NA_0	EMGLK[+100]IEYSNDDGLK	432.245	NA	3.50177	0.498229	NA
NA_0	EMGLK[+100]IEYSNDDGLK	431.196	NA	1.03297	NA	0.967027
NA_0	ENLLDYK[+100]IINVR	805.936	2.43951	NA	4.9056	12.6549
NA_0	ENLLDYK[+100]IINVR	806.438	16.2695	NA	9.04001	23.6905
NA_0	ENLLDYK[+100]IINVR	540.627	3.08578	NA	2.90868	12.0055
NA_0	ENLLDYK[+100]IINVR	541.296	11.0167	NA	12.1417	27.8416
NA_0	EPVLLK[+100]DWR	638.342	NA	96.7147	54.1168	40.1685
NA_0	EPVLLK[+100]DWR	638.844	NA	66.6879	29.4177	38.8944
NA_0	EPVLLK[+100]DWR	639.345	NA	133.603	33.4091	10.988
NA_0	ERFMLKATK[+100]	418.558	NA	38.9359	15.2486	39.8155
NA_0	ERFMLKATK[+100]	418.892	NA	119.24	NA	56.479
NA_0	ERFMLKATK[+100]	419.226	NA	89.6055	NA	53.0984
NA_0	ERFMLKATK[+100]	547.309	NA	5.73068	2.40969	4.85963
NA_0	ERFMLKATK[+100]	419.214	NA	54.2868	NA	38.6696
NA_0	ERFMLKATK[+100]	433.219	NA	3.1185	NA	0.881499
NA_0	ETLDISSSK[+100]GHAYAVIEGM[+16]R	771.372	2.05718	5.89373	NA	5.04908
NA_0	ETLDISSSK[+100]GHAYAVIEGM[+16]R	954.471	2.63333	32.0636	2.06627	24.2368
NA_0	ETLDISSSK[+100]GHAYAVIEGM[+16]R	911.444	0.977414	NA	1.02259	NA
NA_0	ETTK[+100]VIDGLAHMK	486.249	0.952866	NA	1.04713	NA
NA_0	ETTK[+100]VIDGLAHMK	772.409	0.871652	NA	NA	1.12835
NA_0	ETTK[+100]VIDGLAHMK	524.937	2.55674	3.20342	NA	8.82583
NA_0	ETTK[+100]VIDGLAHMK	771.381785_duplicate1	1.7433	NA	NA	2.2567
NA_0	ETTK[+100]VIDGLAHMK	656.355	0.758607	1.42572	0.833656	0.982012
NA_0	ETTK[+100]VIDGLAHMK	560.256	6.09993	NA	11.4916	12.4085
NA_0	ETTK[+100]VIDGLAHMK	887.435654_duplicate1	0.884063	NA	0.971524	1.14441
NA_0	EVLLGPK[+100]LK	558.839	8.57976	26.1342	14.286	NA
NA_0	EVLLGPK[+100]LK	559.34	8.85796	11.2423	5.89969	NA
NA_0	EVLLGPK[+100]LK	559.842	4.26759	18.4155	12.3169	NA
NA_0	EVLLGPK[+100]LK	342.202	NA	2.13376	1.86624	NA
NA_0	EVSLSDLDGK[+100]R	669.832	208875	291226	215096	240445
NA_0	EVSLSDLDGK[+100]R	670.334	154078	212233	158506	175576
NA_0	EVSLSDLDGK[+100]R	670.835	63937.1	89274.9	66966.8	74126.1
NA_0	EVSLSDLDGK[+100]R	1003.51	295.199	403.84	295.351	333.61
NA_0	EVSLSDLDGK[+100]R	890.421	11.7734	17.1084	14.1578	25.9604
NA_0	EVSLSDLDGK[+100]R	803.389	146.479	215.991	174.738	192.792
NA_0	EVSLSDLDGK[+100]R	688.362	17.4267	38.2666	20.0829	35.2238
NA_0	EVSLSDLDGK[+100]R	631.293	271.143	391.952	289.772	353.133
NA_0	EVTVMK[+100]TILPSQK	797.935	NA	4.90497	NA	1.09503
NA_0	EVTVMK[+100]TILPSQK	459.256	1.56748	NA	NA	2.43252
NA_0	EVTVMK[+100]TILPSQK	343.216	0.728065	1.0122	0.870152	3.38958
NA_0	EVTVMK[+100]TILPSQK	330.166	2.35403	3.27272	0.937813	2.43543
NA_0	FC[+57]LVMK[+100]C[+57]QAQHTYK	648.633	NA	10.3276	1.98611	11.0362
NA_0	FC[+57]LVMK[+100]C[+57]QAQHTYK	648.967	NA	24.785	4.89354	12.9485
NA_0	FC[+57]LVMK[+100]C[+57]QAQHTYK	649.301	NA	68.7446	36.5547	7.35952
NA_0	FC[+57]LVMK[+100]C[+57]QAQHTYK	1035.47	NA	0.889144	0.626973	3.48388
NA_0	FC[+57]LVMK[+100]C[+57]QAQHTYK	520.259	0.745453	NA	3.03643	4.21812
NA_0	FC[+57]LVMK[+100]C[+57]QAQHTYK	651.299	6.86271	34.1367	21.7417	17.2588
NA_0	FEDK[+100]LLVLGK	641.36	5.08586	NA	14.9141	NA
NA_0	FEDK[+100]LLVLGK	641.862	2.64775	NA	21.3522	NA
NA_0	FEDK[+100]LLVLGK	642.363	7.59199	NA	20.408	NA
NA_0	FIIEK[+100]GQSDSK	687.348	62.448	NA	16.7019	81.8501
NA_0	FIIEK[+100]GQSDSK	978.437	8.56206	NA	14.4521	30.9858
NA_0	FIIEK[+100]GQSDSK	436.204	0.896207	NA	0.945457	1.15834
NA_0	FK[+100]FFDESGK	612.784	6.97178	9.29851	3.71118	6.01853
NA_0	FK[+100]FFDESGK	829.373	NA	1.22057	0.779434	NA
NA_0	FK[+100]FFDESGK	529.245	0.724487	2.17412	0.694179	1.40721
NA_0	FK[+100]IEDPVFR	635.829	12.9494	16.1816	8.73295	20.136
NA_0	FK[+100]IEDPVFR	421.256	0.754105	NA	NA	1.2459
NA_0	FK[+100]IEDPVFR	552.29	0.767044	1.0863	0.879384	1.26727
NA_0	FK[+100]METGYSVDR	636.27	2.2971	NA	NA	4.7029
NA_0	FK[+100]METGYSVDR	737.317	3.86972	NA	NA	7.13028
NA_0	FK[+100]METGYSVDR	488.891	7.43914	NA	NA	20.5609
NA_0	FK[+100]METGYSVDR	476.246337_duplicate1	3.15521	NA	NA	4.84479
NA_0	FK[+100]METGYSVDR	399.193	14.3771	NA	NA	19.6229
NA_0	FK[+100]TLGNFPTEDKDGK	609.633	0.755798	9.61731	2.62689	NA
NA_0	FK[+100]TLGNFPTEDKDGK	609.967	27.4638	42.3599	22.1763	NA
NA_0	FK[+100]TLGNFPTEDKDGK	610.301	56.817	140.297	26.8864	NA
NA_0	FK[+100]TLGNFPTEDKDGK	691.326	3.40421	3.6098	0.985987	NA
NA_0	FK[+100]TLGNFPTEDKDGK	447.256	2.51931	3.56195	2.91875	NA
NA_0	FK[+100]TLGNFPTEDKDGK	604.283	0.810063	3.43594	3.75399	NA
NA_0	FK[+100]VIVTEEGR	649.846	NA	5.70411	NA	3.6307
NA_0	FK[+100]VIVTEEGR	650.348	56.3575	62.193	NA	93.4495
NA_0	FK[+100]VIVTEEGR	591.273	5.05309	12.3802	NA	6.56672
NA_0	FK[+100]VIVTEEGR	490.226	0.704508	2.01374	NA	1.28176
NA_0	FMTK[+100]AELRK	608.275	0.970835	NA	1.02916	NA
NA_0	FMTK[+100]AELRK	679.312	2.90042	NA	4.09958	NA
NA_0	FMTK[+100]AELRK	418.892	9.67156	NA	13.3284	NA
NA_0	FQEVQVITNK[+100]K	727.39	27.3916	45.2101	18.7944	49.6039
NA_0	FQEVQVITNK[+100]K	727.891	2.33241	11.7917	4.94654	25.9293
NA_0	FQEVQVITNK[+100]K	703.398	NA	1.17883	0.824182	0.996991
NA_0	FQEVQVITNK[+100]K	590.314	0.864705	NA	0.916928	2.21837
NA_0	FQEVQVITNK[+100]K	703.398481_duplicate1	1.59104	3.61965	1.68713	5.10218
NA_0	FQEVQVITNK[+100]K	579.822	8.07954	14.7049	5.99725	6.21832
NA_0	FQNTPVRC[+57]LGLPK[+100]TQK	673.024	4.90515	12.7673	7.32758	NA
NA_0	FQNTPVRC[+57]LGLPK[+100]TQK	673.692	6.05159	6.13686	5.81155	NA
NA_0	FQNTPVRC[+57]LGLPK[+100]TQK	814.467	1.64707	3.50758	1.84536	NA
NA_0	FQNTPVRC[+57]LGLPK[+100]TQK	604.33	2.43123	5.75281	1.81596	NA
NA_0	FQNTPVRC[+57]LGLPK[+100]TQK	376.219	0.847429	1.20312	0.949453	NA
NA_0	FSK[+100]IEGMLR	600.81	4.57722	NA	15.172	22.2508
NA_0	FSK[+100]IEGMLR	601.311	7.98329	16.5216	7.56059	16.9346
NA_0	FSK[+100]IEGMLR	601.812	3.69833	19.0834	4.90351	4.31479
NA_0	FSK[+100]IEGMLR	718.392	NA	8.53404	2.66273	4.10033
NA_0	FSK[+100]IEGMLR	605.308	7.03258	14.2306	9.62032	9.11647
NA_0	FSK[+100]IEGMLR	419.243	NA	1.23151	0.768493	NA
NA_0	FSK[+100]IEGMLR	576.303	NA	2.04851	0.639163	1.31232
NA_0	FTLSK[+100]YPK	552.294	77.6733	88.7166	NA	56.6101
NA_0	FTLSK[+100]YPK	552.796	41.1029	58.0194	NA	24.8777
NA_0	FTLSK[+100]YPK	553.297	32.0817	41.5787	NA	58.3396
NA_0	GGK[+100]GALALAGK	531.803	11.8004	41.0903	NA	22.1093
NA_0	GGK[+100]GALALAGK	572.377	0.707132	1.38504	NA	1.90783
NA_0	GGK[+100]GALALAGK	584.304	1.62251	NA	NA	4.37749
NA_0	GK[+100]LAVTSPVTLITPASR	615.02	NA	5.72134	4.44484	NA
NA_0	GK[+100]LAVTSPVTLITPASR	430.241	NA	3.42755	2.28242	1.29004
NA_0	GK[+100]LAVTSPVTLITPASR	479.29	2.33394	NA	2.66606	NA
NA_0	GK[+100]LAVTSPVTLITPASR	546.31	NA	4.89202	3.25761	6.13741
NA_0	GLANMK[+100]STNALM[+16]EAYIPR	709.348	2.46368	NA	34.5363	NA
NA_0	GLANMK[+100]STNALM[+16]EAYIPR	709.682	10.3763	NA	16.6237	NA
NA_0	GLANMK[+100]STNALM[+16]EAYIPR	710.016	7.15695	NA	24.843	NA
NA_0	GNK[+100]ILTHGLQEER	542.282	NA	9.34089	2.96583	1.69328
NA_0	GNK[+100]ILTHGLQEER	542.951	1.34053	11.3129	4.7893	4.55725
NA_0	GNK[+100]ILTHGLQEER	868.427	NA	1.15935	NA	0.84065
NA_0	GNK[+100]ILTHGLQEER	674.347	1.41731	5.31596	3.37575	2.89097
NA_0	GNK[+100]ILTHGLQEER	433.204	0.737777	1.3836	0.878619	NA
NA_0	GNK[+100]ILTHGLQEER	712.381	0.847515	NA	NA	1.15248
NA_0	GNK[+100]ILTHGLQEER	541.783	0.714918	1.34074	NA	1.94435
NA_0	GVRVEK[+100]GYLK	634.856	5.15129	7.85059	6.02078	NA
NA_0	GVRVEK[+100]GYLK	635.357	7.46713	9.55915	6.98201	NA
NA_0	GVRVEK[+100]GYLK	426.908	0.887632	NA	3.11237	NA
NA_0	GVRVEK[+100]GYLK	769.420279_duplicate1	1.34481	2.86929	0.7859	NA
NA_0	GWK[+100]FLEESQTR	751.864	NA	150.187	NA	39.5414
NA_0	GWK[+100]FLEESQTR	749.342	1.38795	6.26358	NA	1.34847
NA_0	GWK[+100]FLEESQTR	620.3	0.667677	NA	NA	1.29737
NA_0	HAGK[+100]YTIDESLSEGVSAMIR	949.477	2.2053	NA	3.7947	NA
NA_0	HAGK[+100]YTIDESLSEGVSAMIR	577.032	50.9032	NA	78.2722	NA
NA_0	HAGK[+100]YTIDESLSEGVSAMIR	676.381057_duplicate1	1.10265	NA	1.89735	NA
NA_0	HAGK[+100]YTIDESLSEGVSAMIR	766.349	19.6971	NA	27.3029	NA
NA_0	HAGK[+100]YTIDESLSEGVSAMIR	844.394	1.12576	NA	3.87424	NA
NA_0	HTQVSLPVVEK[+100]	679.365	11.27	NA	14.4578	20.2723
NA_0	HTQVSLPVVEK[+100]	553.273	0.869896	NA	NA	1.1301
NA_0	HTQVSLPVVEK[+100]	862.478	87.9325	NA	74.0639	90.0036
NA_0	IATLNK[+100]ADK	788.415	10.9967	32.4836	14.1454	14.3743
NA_0	IATLNK[+100]ADK	675.331	0.742282	1.21814	NA	1.03957
NA_0	IATLNK[+100]ADK	812.451	0.789261	NA	NA	2.21074
NA_0	IDGSYIK[+100]K	522.276	21.5149	74.3018	66.4551	57.7283
NA_0	IDGSYIK[+100]K	522.778	7.9013	NA	NA	59.7857
NA_0	IDGSYIK[+100]K	795.425	0.778282	NA	0.968757	1.25296
NA_0	IEGK[+100]FESK	529.266	87.9126	297.472	65.6873	124.928
NA_0	IEGK[+100]FESK	529.767	6.80332	38.5669	18.6202	12.0096
NA_0	IEGK[+100]FESK	530.269	296.036	531.633	284.092	301.239
NA_0	IGIITNK[+100]PPFQK	496.284	9.2383	10.3694	6.2993	NA
NA_0	IGIITNK[+100]PPFQK	498.32861_duplicate1	1.32111	1.88728	1.40128	NA
NA_0	IGIITNK[+100]PPFQK	420.745	0.956468	NA	3.04353	NA
NA_0	IIGAFMK[+100]K	514.288	NA	42.4956	3.50444	NA
NA_0	IIGAFMK[+100]K	514.789	NA	17.349	2.65101	NA
NA_0	IIGAFMK[+100]K	375.224	NA	4.18718	1.81282	NA
NA_0	IIGAFMK[+100]K	355.234	NA	2.14374	1.85626	NA
NA_0	IK[+100]QQAAALSGDSVK	768.91	10.6283	NA	13.5058	14.8659
NA_0	IK[+100]QQAAALSGDSVK	769.412	12.1721	NA	19.8868	26.9411
NA_0	IK[+100]QQAAALSGDSVK	515.943	209.635	NA	60.8894	295.475
NA_0	IK[+100]QQAAALSGDSVK	516.612	27.5218	NA	18.7355	57.7427
NA_0	ILPVATDEPK[+100]LPSVIGGGR	1020.06	0.821743	NA	1.82465	4.3536
NA_0	ILPVATDEPK[+100]LPSVIGGGR	1020.57	1.24206	NA	2.75794	NA
NA_0	ILPVATDEPK[+100]LPSVIGGGR	1021.07	3.66699	NA	6.33301	NA
NA_0	ILPVATDEPK[+100]LPSVIGGGR	595.381	1.20953	NA	1.79047	NA
NA_0	ILPVATDEPK[+100]LPSVIGGGR	683.713	1.20953	NA	1.79047	NA
NA_0	ILPVATDEPK[+100]LPSVIGGGR	684.048	0.971725	NA	3.59614	3.43214
NA_0	ILPVATDEPK[+100]LPSVIGGGR	684.382	1.80588	NA	2.00494	3.18918
NA_0	ILPVATDEPK[+100]LPSVIGGGR	428.256	2.55277	NA	9.44723	NA
NA_0	ILYSFEPPGK[+100]R	714.877	3.49244	NA	7.41852	NA
NA_0	ILYSFEPPGK[+100]R	783.4	14.7539	NA	14.8899	23.3562
NA_0	ILYSFEPPGK[+100]R	557.304	2.27793	NA	3.72207	NA
NA_0	ILYSFEPPGK[+100]R	753.382	0.653842	NA	NA	2.34616
NA_0	INGIAGALGK[+100]LEQK	766.43	4.08984	NA	5.8946	NA
NA_0	INGIAGALGK[+100]LEQK	767.432	6.8604	NA	NA	53.1396
NA_0	INGIAGALGK[+100]LEQK	1043.57	2.822	NA	3.88242	12.2956
NA_0	INGIAGALGK[+100]LEQK	469.277	0.694144	NA	1.27331	4.03255
NA_0	IPMK[+100]AAR	453.749	1.65954	23.0055	NA	5.33493
NA_0	IPMK[+100]AAR	454.75	2.37494	13.7179	NA	8.90719
NA_0	IPMK[+100]AAR	387.202	8.31091	24.0023	NA	10.6868
NA_0	IPYK[+100]NNNTEEDLK	849.406	9.18643	22.0282	9.68585	15.0996
NA_0	IPYK[+100]NNNTEEDLK	1076.49	1.74561	NA	NA	2.25439
NA_0	IPYK[+100]NNNTEEDLK	962.443	3.26014	12.8989	2.57804	5.26294
NA_0	IPYK[+100]NNNTEEDLK	734.357	0.88936	1.17293	0.937711	NA
NA_0	IPYK[+100]NNNTEEDLK	734.334	0.857508	1.13092	0.904128	1.10744
NA_0	IPYK[+100]NNNTEEDLK	830.404	39.8035	51.3535	38.3181	33.5249
NA_0	IPYK[+100]NNNTEEDLK	570.276	8.03554	102.797	27.9589	33.2084
NA_0	IPYK[+100]NNNTEEDLK	570.61	31.1293	77.6711	37.257	36.9427
NA_0	IPYK[+100]NNNTEEDLK	375.224	2.57551	3.3967	1.81035	2.21745
NA_0	IPYK[+100]NNNTEEDLK	716.361	5.03243	16.5925	7.95904	5.41601
NA_0	IVLFQAEDK[+100]K	656.357	4.80012	NA	NA	11.1999
NA_0	IVLFQAEDK[+100]K	656.858	11.2698	NA	NA	21.7302
NA_0	IVLFQAEDK[+100]K	1078.54	0.710542	NA	NA	1.28946
NA_0	IVLFQAEDK[+100]K	965.457	2.63422	NA	NA	8.36578
NA_0	IVLFQAEDK[+100]K	818.389	1.42108	NA	NA	2.57892
NA_0	IVLFQAEDK[+100]K	801.451	0.710542	NA	NA	1.28946
NA_0	KFNQQVIVTEK[+100]	727.39	14.624	80.8594	NA	37.5166
NA_0	KFNQQVIVTEK[+100]	728.393	10.3792	39.3074	NA	13.3134
NA_0	KFNQQVIVTEK[+100]	916.499	NA	2.10767	NA	0.892334
NA_0	KFNQQVIVTEK[+100]	576.288	5.08254	38.4966	NA	21.4209
NA_0	KFNQQVIVTEK[+100]	477.219	NA	3.19591	NA	1.80409
NA_0	KFNQQVIVTEK[+100]	488.597	NA	36.753	NA	35.8358
NA_0	KFNQQVIVTEK[+100]	488.932	52.7466	84.6738	NA	59.5797
NA_0	KFNQQVIVTEK[+100]	489.266	35.7408	70.6201	NA	106.639
NA_0	KFNQQVIVTEK[+100]	788.440011_duplicate1	NA	30.6819	NA	16.7014
NA_0	KFNQQVIVTEK[+100]	576.287533_duplicate1	1.4288	10.8221	NA	2.74909
NA_0	KFNQQVIVTEK[+100]	376.171	NA	1.08298	NA	0.917017
NA_0	KFNQQVIVTEK[+100]	646.330736_duplicate1	1.45492	6.61197	NA	0.933114
NA_0	K[+100]DLGFAER	528.765	13.37	48.3073	NA	93.0129
NA_0	K[+100]DLGFAER	529.266	5.81795	NA	17.4892	NA
NA_0	K[+100]DLGFAER	522.267	NA	2.14133	0.825285	4.03338
NA_0	K[+100]DLGFAER	457.229	0.842736	2.30059	1.77333	1.08334
NA_0	K[+100]EYELEQQIK	714.358	9.60446	34.0241	26.3714	NA
NA_0	K[+100]EYELEQQIK	715.361	24.1147	62.7048	56.1806	NA
NA_0	K[+100]EYELEQQIK	645.357	1.24561	4.02891	0.725482	NA
NA_0	K[+100]EYELEQQIK	590.298	2.12326	3.0523	0.824437	NA
NA_0	K[+100]EYELEQQIK	479.909	6.21839	69.726	29.6986	12.357
NA_0	K[+100]EYELEQQIK	480.578	3.20122	23.4698	9.69536	7.63364
NA_0	K[+100]FEVSQAALR	634.837	NA	69.1845	28.6286	NA
NA_0	K[+100]FEVSQAALR	635.339	22.3005	67.038	45.6614	NA
NA_0	K[+100]FEVSQAALR	635.84	20.2476	67.939	34.8135	NA
NA_0	K[+100]FEVSQAALR	873.479	NA	1.2258	0.774202	NA
NA_0	K[+100]FEVSQAALR	691.33	NA	2.27999	0.72001	NA
NA_0	K[+100]GSALAAVSTALK	669.381	11.3064	NA	2.79975	17.8938
NA_0	K[+100]GSALAAVSTALK	669.882	3.31276	NA	14.2189	40.4683
NA_0	K[+100]GSALAAVSTALK	618.382	2.54466	NA	1.82035	7.63499
NA_0	K[+100]GSALAAVSTALK	557.293	0.964766	NA	1.03523	NA
NA_0	K[+100]GVTVIDGK	518.789	0.741123	NA	1.81826	3.3084
NA_0	K[+100]GVTVIDGK	519.792	2.32399	4.21788	NA	3.45813
NA_0	K[+100]GVTVIDGK	432.245	0.898193	NA	1.10181	NA
NA_0	K[+100]IWHNPVK	571.313	8.43434	53.6935	NA	25.4742
NA_0	K[+100]IWHNPVK	572.316	8.28616	13.5092	3.20464	NA
NA_0	K[+100]IWHNPVK	594.336	0.599824	NA	0.695937	0.792593
NA_0	K[+100]IWHNPVK	343.234	NA	15.7937	NA	13.6008
NA_0	K[+100]IWHNPVK	342.202	11.8683	114.806	7.57353	51.7523
NA_0	K[+100]IWHNPVK	528.282	2.60793	5.66905	NA	1.72303
NA_0	K[+100]IWHNPVK	665.341	NA	2.54646	0.679577	0.773961
NA_0	K[+100]IWHNPVK	975.505	NA	234.344	NA	106.656
NA_0	K[+100]LEFTYR	538.776	33.7742	NA	80.2258	NA
NA_0	K[+100]LEFTYR	539.278	11503.4	NA	32397.6	NA
NA_0	K[+100]LEFTYR	539.779	5644.84	NA	20478.2	NA
NA_0	K[+100]LEGIGNGLK	574.821	3.95443	27.8257	NA	9.21987
NA_0	K[+100]LEGIGNGLK	575.323	829.961	NA	NA	1225.93
NA_0	K[+100]LEGIGNGLK	488.283	1.63477	2.13022	NA	4.23501
NA_0	K[+100]LEGIGNGLK	431.261	0.835518	NA	NA	2.16448
NA_0	K[+100]LEGIGNGLK	528.266	1.6945	2.20806	NA	1.09744
NA_0	K[+100]LEGIGNGLK	698.372	1.58787	7.24187	NA	6.17026
NA_0	K[+100]LESNEVVEK	647.832	3.60213	39.0002	9.39772	NA
NA_0	K[+100]LESNEVVEK	648.835	13.5077	63.5677	8.92458	NA
NA_0	K[+100]LESNEVVEK	804.41	7.24253	25.3957	7.3618	NA
NA_0	K[+100]LESNEVVEK	672.32	0.72321	1.46816	0.808632	NA
NA_0	K[+100]LLEGAIER	575.824	123.376	148.826	111.769	NA
NA_0	K[+100]LLEGAIER	787.431	NA	20.7328	NA	1.38161
NA_0	K[+100]LLEGAIER	545.304	7.4806	9.3579	7.83635	NA
NA_0	K[+100]LLEGAIER	417.246	1.66857	2.34822	0.983206	NA
NA_0	K[+100]LLEGAIER	584.329	14.3679	16.652	4.98016	NA
NA_0	K[+100]LLEGAIER	641.35	NA	8.75694	1.04759	1.4172
NA_0	K[+100]LLEGAIER	712.388	9.23959	11.821	5.93939	NA
NA_0	K[+100]LWQNGLGK	616.341	0.914341	NA	1.08566	NA
NA_0	K[+100]LWQNGLGK	317.218	0.914341	NA	1.08566	NA
NA_0	K[+100]LWQNGLGK	528.282	0.888958	NA	2.11104	NA
NA_0	K[+100]PISVLVK	755.503	NA	1.0821	NA	0.917897
NA_0	K[+100]PISVLVK	658.45	NA	22.5295	NA	15.4705
NA_0	K[+100]PISVLVK	439.255	NA	20.6842	NA	20.3158
NA_0	K[+100]PPLMHDFK	616.812	33.3746	NA	17.6606	136.965
NA_0	K[+100]PPLMHDFK	617.314	8.92697	NA	30.0606	NA
NA_0	K[+100]PPLMHDFK	617.814	5.2701	NA	3.71832	9.01158
NA_0	K[+100]PPLMHDFK	409.208	5.90701	NA	8.03768	27.0553
NA_0	K[+100]PPLMHDFK	536.308	0.841535	NA	NA	2.15847
NA_0	K[+100]QYLYAINK	631.84	3.37085	30.8683	12.7608	NA
NA_0	K[+100]QYLYAINK	884.488	0.960793	NA	1.03921	NA
NA_0	K[+100]QYLYAINK	608.34	0.960793	NA	1.03921	NA
NA_0	K[+100]RAMEFTLK	587.297	0.970595	NA	1.0294	NA
NA_0	K[+100]RAMEFTLK	418.892	8.69882	NA	12.3012	NA
NA_0	K[+100]RAMEFTLK	419.226	4.84004	NA	6.15996	NA
NA_0	K[+100]SAILAER	505.284	NA	52.4805	17.895	NA
NA_0	K[+100]SAILAER	759.436	NA	1.20952	0.790484	NA
NA_0	K[+100]SAILAER	375.199	NA	1.20952	0.790484	NA
NA_0	K[+100]SAILAER	316.15	0.746086	1.36307	0.890841	NA
NA_0	K[+100]SAILAER	387.187	NA	3.28447	0.715526	NA
NA_0	K[+100]SDITWLFLYK	767.405	NA	3.56314	1.20165	1.51052
NA_0	K[+100]SDITWLFLYK	767.907	5.33569	11.9725	NA	1.69183
NA_0	K[+100]SDITWLFLYK	768.408	NA	9.82068	NA	2.77551
NA_0	K[+100]TSSESLEPR	627.306	NA	16.1204	14.3835	6.67544
NA_0	K[+100]TSSESLEPR	627.808	9.22923	15.5637	13.6534	9.55366
NA_0	K[+100]TSSESLEPR	421.875	3.40597	18.5824	13.8563	4.15528
NA_0	K[+100]TSSESLEPR	422.543	1.71512	3.74297	2.14694	1.39497
NA_0	K[+100]TSSESLEPR	417.198	3.13608	NA	4.90706	5.10136
NA_0	K[+100]VDTLELR	547.3	9.78051	NA	24.961	39.2585
NA_0	K[+100]VDTLELR	547.802	16.6724	NA	NA	32.3457
NA_0	K[+100]VDTLELR	631.377	0.918315	NA	1.08168	NA
NA_0	K[+100]VDTLELR	530.33	0.918315	NA	1.08168	NA
NA_0	K[+100]VEAPDDLFVAGNK	811.909	9.2992	NA	26.7008	NA
NA_0	K[+100]VEAPDDLFVAGNK	625.319	5.62051	NA	11.3795	NA
NA_0	K[+100]VEAPDDLFVAGNK	863.462144_duplicate1	0.950414	NA	1.04959	NA
NA_0	K[+100]VEAPDDLFVAGNK	748.435201_duplicate1	0.618065	NA	0.682558	NA
NA_0	K[+100]VEAPDDLFVAGNK	855.373	NA	1.0018	0.778254	1.21995
NA_0	K[+100]VPDVVGK	481.273	NA	13.8527	6.33224	8.81507
NA_0	K[+100]VPDVVGK	481.775	NA	13.8055	4.50762	7.68691
NA_0	K[+100]VPDVVGK	482.276	NA	40.505	22.2184	11.2766
NA_0	K[+100]YTLSVGLK	564.821	8.00962	25.4981	12.6764	30.8159
NA_0	K[+100]YTLSVGLK	565.322	16.792	24.2983	20.3748	21.535
NA_0	K[+100]YTLSVGLK	565.823	NA	138.515	41.5399	139.593
NA_0	LAANK[+100]GYSK	536.781	13.8428	40.243	22.301	23.6132
NA_0	LAANK[+100]GYSK	537.282	17.6396	30.4108	27.948	31.0016
NA_0	LAANK[+100]GYSK	867.421	4.79155	NA	6.81703	NA
NA_0	LAANK[+100]GYSK	598.32	0.862706	9.9154	3.22189	NA
NA_0	LC[+57]AK[+100]AYLFDNR	500.911	9.63899	31.5839	4.1482	12.6289
NA_0	LC[+57]AK[+100]AYLFDNR	501.579	1.40959	NA	0.788617	4.80179
NA_0	LC[+57]AK[+100]AYLFDNR	404.189	1.67821	2.38289	0.938899	NA
NA_0	LC[+57]DVC[+57]QDK[+100]VK	692.817	NA	32.835	10.5258	10.6392
NA_0	LC[+57]DVC[+57]QDK[+100]VK	693.319	NA	31.0727	13.1218	NA
NA_0	LC[+57]DVC[+57]QDK[+100]VK	693.819	NA	89.8963	24.9754	29.1283
NA_0	LC[+57]DVC[+57]QDK[+100]VK	976.477	NA	39.3285	NA	12.7433
NA_0	LDGVK[+100]EVIK	560.818	17.6181	36.2747	NA	16.3095
NA_0	LDGVK[+100]EVIK	561.32	4.48383	NA	1.97947	14.989
NA_0	LDGVK[+100]EVIK	561.821	29.4854	47.6998	NA	28.1618
NA_0	LDGVK[+100]EVIK	488.308	NA	1.21253	NA	0.787465
NA_0	LDGVK[+100]EVIK	494.271	0.65511	2.69768	0.771229	0.875985
NA_0	LFGISFK[+100]EDVK	702.37	90.7088	NA	99.2912	NA
NA_0	LFGISFK[+100]EDVK	1065.55	1.9908	NA	6.0092	NA
NA_0	LFGISFK[+100]EDVK	952.462	216.209	NA	317.791	NA
NA_0	LFGISFK[+100]EDVK	865.43	2.98948	NA	4.01052	NA
NA_0	LFGISFK[+100]EDVK	490.251	25.9084	NA	35.0916	NA
NA_0	LFGISFK[+100]EDVK	1022.52	205.228	NA	323.772	NA
NA_0	LGFTLK[+100]DGFK	623.331	14.768	27.6354	4.96438	26.6322
NA_0	LGFTLK[+100]DGFK	623.833	3.36127	25.0401	8.83847	15.7602
NA_0	LGFTLK[+100]DGFK	624.334	16.9141	80.346	26.1936	98.5462
NA_0	LGSDEAAALGGAC[+57]GK[+100]GQQR	659.31	NA	16.9563	3.04374	NA
NA_0	LGSDEAAALGGAC[+57]GK[+100]GQQR	659.645	NA	4.54984	2.45016	NA
NA_0	LGSDEAAALGGAC[+57]GK[+100]GQQR	659.979	NA	6.8821	4.1179	NA
NA_0	LHK[+100]DPGTEWR	679.83	9.17464	15.3983	6.68678	21.7402
NA_0	LHK[+100]DPGTEWR	680.331	7.74691	12.7657	8.46929	14.0181
NA_0	LHK[+100]DPGTEWR	680.833	27.5492	33.6273	NA	17.8038
NA_0	LHK[+100]DPGTEWR	591.289	0.727547	1.33209	NA	0.940361
NA_0	LHK[+100]DPGTEWR	456.891	20.9312	43.6096	4.7344	17.7248
NA_0	LHK[+100]DPGTEWR	457.225	16.8876	55.3984	6.1541	34.5599
NA_0	LHK[+100]DPGTEWR	457.559	40.2299	116.303	NA	84.838
NA_0	LHK[+100]DPGTEWR	745.362764_duplicate1	0.886065	NA	0.968689	1.14525
NA_0	LHK[+100]DPGTEWR	648.31	12.8017	16.5452	NA	12.6531
NA_0	LHK[+100]DPGTEWR	591.288536_duplicate1	NA	1.17238	NA	0.827618
NA_0	LHK[+100]DPGTEWR	490.241	3.77272	5.52609	NA	4.87628
NA_0	LHK[+100]DPGTEWR	361.198	97.9815	148.139	NA	85.3874
NA_0	LHK[+100]DPGTEWR	373.185	0.709458	2.59795	0.775614	0.916982
NA_0	LHK[+100]DPGTEWR	594.288202_duplicate1	2.18264	3.99628	NA	2.82108
NA_0	LIK[+100]DSER	490.758	NA	15.8893	10.7177	NA
NA_0	LIK[+100]DSER	491.259	NA	17.6773	14.9361	NA
NA_0	LIK[+100]DSER	491.761	NA	17.7515	12.8561	NA
NA_0	LK[+100]EFTYR	538.776	33.7742	NA	80.2258	NA
NA_0	LK[+100]EFTYR	539.278	11503.4	NA	32397.6	NA
NA_0	LK[+100]EFTYR	539.779	5644.84	NA	20478.2	NA
NA_0	LK[+100]PYELSK	549.3	9.97921	44.9417	25.3783	10.7008
NA_0	LK[+100]PYELSK	549.801	4.91148	16.5893	7.7527	14.7465
NA_0	LK[+100]PYELSK	550.302	42.2272	91.2825	32.8832	NA
NA_0	LK[+100]PYELSK	476.271	2.6337	NA	1.84767	4.51863
NA_0	LK[+100]PYELSK	931.477	1.58478	11.7763	2.50156	7.13738
NA_0	LK[+100]SPDALK	496.279	391.729	870.792	232.618	1381.86
NA_0	LK[+100]SPDALK	496.78	15.7127	NA	12.0918	46.8568
NA_0	LK[+100]SPDALK	497.281	23.7511	78.3606	NA	88.9014
NA_0	LK[+100]SPDALK	630.346	NA	5.38524	0.614759	NA
NA_0	LK[+100]SPDALK	543.314	0.62893	3.89061	1.48046	NA
NA_0	LK[+100]SPDALK	526.287	2.00471	11.0234	5.50544	4.46649
NA_0	LK[+100]SPDALK	641.314	3.61455	62.1109	5.67228	30.6023
NA_0	LK[+100]SPDALK	712.351	13.9469	30.1968	10.6698	11.1865
NA_0	LK[+100]SPDALK	413.221	19.2774	68.5353	14.8651	37.3221
NA_0	LK[+100]VFIDR	505.789	NA	20.6685	5.33147	NA
NA_0	LK[+100]VFIDR	506.291	NA	112.263	106.737	NA
NA_0	LK[+100]VFIDR	506.792	NA	100.395	95.6052	NA
NA_0	LPIPWGVK[+100]TGTIR	779.445	10.2962	19.8473	6.79301	5.06347
NA_0	LPIPWGVK[+100]TGTIR	779.947	8.39822	18.8868	6.46427	13.2507
NA_0	LPIPWGVK[+100]TGTIR	780.448	15.0302	26.4534	NA	26.9953
NA_0	LPIPWGVK[+100]TGTIR	1327.74	152.879	215.523	121.772	189.827
NA_0	LPIPWGVK[+100]TGTIR	775.431	3.77303	NA	4.35626	4.8707
NA_0	LPIPWGVK[+100]TGTIR	547.32	1.18136	NA	1.81864	NA
NA_0	LPIPWGVK[+100]TGTIR	664.372	327.722	524.741	284.221	413.316
NA_0	LPIPWGVK[+100]TGTIR	664.382	327.722	524.741	284.221	413.316
NA_0	LQEK[+100]DEKLLVR	745.916	1.39106	3.86759	4.15645	NA
NA_0	LQEK[+100]DEKLLVR	746.418	1.38018	3.83735	1.64958	NA
NA_0	LQEK[+100]DEKLLVR	1229.67	0.911084	NA	1.08892	NA
NA_0	LQEK[+100]DEKLLVR	501.617	20.7088	NA	20.9431	32.1336
NA_0	LQEK[+100]DEKLLVR	628.450457_duplicate1	0.729901	NA	0.872369	3.39773
NA_0	LQEK[+100]DEKLLVR	500.355	1.55125	5.3912	1.85403	1.20352
NA_0	LSK[+100]LLAVQQHVK	498.963	0.744591	12.7212	0.864326	9.66989
NA_0	LSK[+100]LLAVQQHVK	639.357	0.781738	2.05474	0.907447	2.25607
NA_0	LSK[+100]LLAVQQHVK	429.234	NA	2.12397	1.87603	NA
NA_0	LSK[+100]LLAVQQHVK	655.403	0.753142	5.93875	0.874253	5.43386
NA_0	LVSEK[+100]EDALVDIGK	830.462	3.79335	NA	11.2067	NA
NA_0	LVSEK[+100]EDALVDIGK	644.398	2.56066	4.81939	0.945618	5.67433
NA_0	LVSEK[+100]EDALVDIGK	549.29	45.5699	74.2306	37.1995	NA
NA_0	LVSEK[+100]EDALVDIGK	549.625	22.2633	52.3767	13.36	NA
NA_0	LVSEK[+100]EDALVDIGK	549.959	21.9057	85.5107	12.5836	NA
NA_0	LVSEK[+100]EDALVDIGK	702.349	0.706211	1.7722	0.521589	NA
NA_0	LVTSVK[+100]AQR	561.823	3.62697	NA	NA	7.79972
NA_0	LVTSVK[+100]AQR	602.326	NA	2.19991	NA	0.800089
NA_0	LVTSVK[+100]AQR	500.308	0.709912	2.51859	0.771494	NA
NA_0	MAIIALPTK[+100]AK	639.874	6.18602	NA	NA	56.814
NA_0	MAIIALPTK[+100]AK	828.483	0.679619	NA	NA	1.32038
NA_0	MAIIALPTK[+100]AK	644.361	11.1065	NA	NA	15.8239
NA_0	MAKIGIFK[+100]	805.482	0.789558	NA	NA	1.21044
NA_0	MAKIGIFK[+100]	564.303	1.49635	2.06267	NA	3.44099
NA_0	MAKIGIFK[+100]	507.281	2.38879	4.39049	NA	1.22072
NA_0	MAKIGIFK[+100]	394.197	0.789558	NA	NA	1.21044
NA_0	MIK[+100]FDEER	594.276	22.6356	31.9248	9.26472	34.1748
NA_0	MIK[+100]FDEER	594.777	8.08894	45.1154	15.0764	40.7193
NA_0	MIK[+100]FDEER	595.278	19.9317	25.8155	16.3456	34.9072
NA_0	MIK[+100]FDEER	473.243	NA	1.22461	0.77539	NA
NA_0	NFIQSLLTPK[+100]LVSK	854.49	0.906127	NA	1.3138	1.59784
NA_0	NFIQSLLTPK[+100]LVSK	854.991	2.58465	7.85745	3.27905	2.27885
NA_0	NFIQSLLTPK[+100]LVSK	855.493	35.0795	85.8514	38.3864	39.6827
NA_0	NFIQSLLTPK[+100]LVSK	872.509	43.2966	114.34	49.9353	47.4283
NA_0	NFIQSLLTPK[+100]LVSK	590.293	2.69959	6.56551	0.782828	0.952077
NA_0	NFIQSLLTPK[+100]LVSK	771.461081_duplicate1	2.75226	11.156	0.665086	2.42663
NA_0	NLLLSSK[+100]R	803.462	NA	1.10255	0.853837	1.04361
NA_0	NLLLSSK[+100]R	690.378	NA	1.07902	0.835616	4.08536
NA_0	NLLLSSK[+100]R	490.262	1.67156	NA	0.879389	6.44905
NA_0	NLLLSSK[+100]R	458.777	NA	1.02746	NA	0.972537
NA_0	NLLLSSK[+100]R	341.218	0.873402	NA	2.75692	3.36968
NA_0	NLLLSSK[+100]R	541.334	NA	1.09066	0.844628	2.06471
NA_0	NQHQAAK[+100]NMLMSVFR	635.977	2.51006	5.40397	1.90728	1.17869
NA_0	NQHQAAK[+100]NMLMSVFR	636.311	5.13456	12.1598	NA	3.61668
NA_0	NQHQAAK[+100]NMLMSVFR	639.328	2.43499	6.29081	3.70046	4.57374
NA_0	NVDQISGPMIGK[+100]TLR	875.457	NA	12.7019	3.68706	45.611
NA_0	NVDQISGPMIGK[+100]TLR	586.974	NA	56.0651	8.93494	NA
NA_0	NVDQISGPMIGK[+100]TLR	587.643	NA	7.38732	0.612676	NA
NA_0	NVDQISGPMIGK[+100]TLR	657.32023_duplicate1	NA	2.67261	2.32739	NA
NA_0	NVDQISGPMIGK[+100]TLR	942.434943_duplicate1	NA	1.26538	0.73462	NA
NA_0	PGK[+100]QDLVLK	559.318	12.1588	105.513	24.3279	NA
NA_0	PGK[+100]QDLVLK	559.82	5.52738	47.4018	20.0708	NA
NA_0	PGK[+100]QDLVLK	560.321	19.7144	249.872	72.4135	NA
NA_0	PKAFGC[+57]DPK[+100]ILVK	797.933	6.8059	8.67928	NA	30.5148
NA_0	PKAFGC[+57]DPK[+100]ILVK	912.54	20.4349	NA	NA	31.4203
NA_0	PKAFGC[+57]DPK[+100]ILVK	534.958	NA	20.22	9.31081	41.7511
NA_0	PKAFGC[+57]DPK[+100]ILVK	674.352	NA	1.78999	0.721216	NA
NA_0	PLGAPEK[+100]LLVLQGAIK	884.026	0.729835	NA	NA	1.27017
NA_0	PLGAPEK[+100]LLVLQGAIK	884.528	0.729835	NA	NA	1.27017
NA_0	PLGAPEK[+100]LLVLQGAIK	885.029	1.38484	NA	NA	3.61516
NA_0	PLGAPEK[+100]LLVLQGAIK	593.022	3.8348	NA	4.1652	NA
NA_0	PLGAPEK[+100]LLVLQGAIK	593.356	4.13035	NA	9.86965	NA
NA_0	PLGAPEK[+100]LLVLQGAIK	593.69	5.4522	NA	11.5478	NA
NA_0	QAC[+57]K[+100]SAVFIR	437.225	12.9218	NA	52.8825	NA
NA_0	QAC[+57]K[+100]SAVFIR	605.376957_duplicate1	0.951553	NA	1.04845	NA
NA_0	QAC[+57]K[+100]SAVFIR	360.134	0.951553	NA	1.04845	NA
NA_0	QNK[+100]LEMAAGVATAK	776.397	4.08097	12.3325	NA	8.71845
NA_0	QNK[+100]LEMAAGVATAK	776.899	1.61435	8.86998	NA	4.92693
NA_0	QNK[+100]LEMAAGVATAK	777.4	3.28562	NA	NA	8.77411
NA_0	QNK[+100]LEMAAGVATAK	688.399	2.39368	NA	0.953622	3.6527
NA_0	QQLK[+100]QDYFYITK	847.927	4.79574	5.48432	4.18528	4.53466
NA_0	QQLK[+100]QDYFYITK	848.428	6.77933	NA	5.259	15.6695
NA_0	QQLK[+100]QDYFYITK	1077.53	0.707345	NA	0.617305	2.67535
NA_0	QQLK[+100]QDYFYITK	568.955	1.33008	9.1263	3.4823	10.0613
NA_0	QQLK[+100]QDYFYITK	569.29	5.63773	20.7232	18.9775	10.6616
NA_0	QQLK[+100]QDYFYITK	569.624	1.19347	4.09449	1.04155	NA
NA_0	QQLK[+100]QDYFYITK	671.376289_duplicate1	0.797061	NA	0.6956	1.50734
NA_0	QTSLSELK[+100]R	591.314	30.4378	66.9079	30.2544	51.3999
NA_0	QTSLSELK[+100]R	591.815	6.49436	68.3526	8.52091	41.6322
NA_0	QTSLSELK[+100]R	592.316	13.598	50.2167	35.8531	27.3322
NA_0	QTSLSELK[+100]R	845.473	2.90921	5.37179	1.73501	1.98399
NA_0	QVDLIK[+100]QGYK	656.353	84.5406	NA	114.459	NA
NA_0	QVDLIK[+100]QGYK	656.854	47.7979	NA	78.2021	NA
NA_0	QVDLIK[+100]QGYK	657.356	790.516	NA	1309.48	NA
NA_0	RFKLAMTEK[+100]	418.558	NA	22.3388	15.6842	24.9769
NA_0	RFKLAMTEK[+100]	418.892	NA	50.7387	8.51879	33.7425
NA_0	RFKLAMTEK[+100]	477.219	NA	1.08123	NA	0.918775
NA_0	RFKLAMTEK[+100]	545.356	NA	6.4398	NA	4.5602
NA_0	SAVLGK[+100]WFNFAR	758.393	7.69923	NA	5.04636	12.2544
NA_0	SAVLGK[+100]WFNFAR	758.894	5.84353	NA	NA	13.0793
NA_0	SAVLGK[+100]WFNFAR	656.361	2.83296	NA	2.78524	3.38179
NA_0	SLMIPDK[+100]DLR	654.339	14.4943	35.441	5.54251	31.5223
NA_0	SLMIPDK[+100]DLR	654.84	9.84695	37.6729	NA	37.3737
NA_0	SLMIPDK[+100]DLR	655.341	NA	22.7058	12.5859	25.0282
NA_0	SLMIPDK[+100]DLR	542.301	NA	1.00399	NA	0.996012
NA_0	SMK[+100]SLLR	477.76	NA	15.3631	3.71237	16.9245
NA_0	SMK[+100]SLLR	478.261	NA	24.3689	NA	10.3356
NA_0	SMK[+100]SLLR	478.761	NA	14.2548	6.0624	14.6828
NA_0	SMK[+100]SLLR	716.43	NA	1.53471	0.815872	4.64942
NA_0	SMK[+100]SLLR	488.319	NA	1.30581	0.694187	NA
NA_0	SMK[+100]SLLR	401.287	NA	2.85664	2.27794	0.86542
NA_0	SQLPVGRGNISLNK[+100]KK	623.691	NA	10.4546	5.60976	1.93565
NA_0	SQLPVGRGNISLNK[+100]KK	624.025	NA	3.25213	0.747873	NA
NA_0	SQLPVGRGNISLNK[+100]KK	471.023	NA	13.0337	8.99187	NA
NA_0	SQLPVGRGNISLNK[+100]KK	629.367	NA	8.08861	3.98591	1.92548
NA_0	SQLPVGRGNISLNK[+100]KK	551.317	NA	7.06311	NA	2.3539
NA_0	SVK[+100]TFYEM[+16]GDR	735.328	24.0843	NA	45.9157	NA
NA_0	SVK[+100]TFYEM[+16]GDR	735.829	3.85492	NA	7.14508	NA
NA_0	SVK[+100]TFYEM[+16]GDR	681.306	0.954824	NA	4.04518	NA
NA_0	SVK[+100]TFYEM[+16]GDR	493.555	NA	21.9745	12.2347	16.7908
NA_0	SVK[+100]TFYEM[+16]GDR	493.889	11.8338	42.6534	18.3827	11.1301
NA_0	SVK[+100]TFYEM[+16]GDR	494.223	12.7163	29.8401	15.9937	76.4499
NA_0	SVK[+100]TFYEM[+16]GDR	623.245351_duplicate1	NA	3.29003	0.773417	0.936556
NA_0	SVK[+100]TFYEM[+16]GDR	494.202758_duplicate1	7.96721	15.5549	5.06304	19.4148
NA_0	SVLAWTEK[+100]SLAIR	797.437	8.13403	NA	3.2653	21.6007
NA_0	SVLAWTEK[+100]SLAIR	798.44	21.4079	NA	11.5137	36.0784
NA_0	SVLAWTEK[+100]SLAIR	1203.64	334.418	NA	235.648	431.934
NA_0	SVLAWTEK[+100]SLAIR	787.467	71.3878	NA	40.6553	103.957
NA_0	SVLAWTEK[+100]SLAIR	787.398	95.3619	NA	66.2842	127.354
NA_0	SVLAWTEK[+100]SLAIR	1015.51	2.79222	NA	4.10997	5.09781
NA_0	TFSFSC[+57]IGQYGAAAHK	592.28	21.7142	45.2043	NA	6.1208
NA_0	TFSFSC[+57]IGQYGAAAHK	592.614	3.14864	4.31657	0.940271	3.59453
NA_0	TFSFSC[+57]IGQYGAAAHK	592.948	12.2026	17.8442	NA	4.95313
NA_0	TFSFSC[+57]IGQYGAAAHK	717.368	NA	1.00617	0.876686	1.11715
NA_0	TK[+100]AAILNDQR	625.332	30.3232	NA	65.6768	NA
NA_0	TK[+100]AAILNDQR	625.834	7.87208	NA	30.1279	NA
NA_0	TK[+100]AAILNDQR	626.335	22.9256	NA	68.0744	NA
NA_0	TK[+100]AAILNDQR	645.331	1.73883	NA	8.26117	NA
NA_0	TK[+100]AAILNDQR	418.204	0.914182	NA	1.08582	NA
NA_0	TMAADDEGISDK[+100]K	750.832	8.9868	NA	46.0132	NA
NA_0	TMAADDEGISDK[+100]K	747.388	7.23737	NA	26.7626	NA
NA_0	TMAADDEGISDK[+100]K	690.367	0.935543	NA	1.06446	NA
NA_0	TPNFVK[+100]GGK	534.282	20.3359	36.7201	NA	105.334
NA_0	TPNFVK[+100]GGK	534.783	9.28083	37.2837	NA	34.5131
NA_0	TPNFVK[+100]GGK	535.284	44.9295	144.333	16.9511	90.7866
NA_0	TPNFVK[+100]GGK	849.446	2.54737	6.98874	2.1106	1.35329
NA_0	TQK[+100]LGFDDSFSVVHR	622.64	11.9215	NA	17.1053	NA
NA_0	TQK[+100]LGFDDSFSVVHR	622.974	9.77766	NA	16.2444	NA
NA_0	TQK[+100]LGFDDSFSVVHR	623.309	41.3587	NA	56.6413	NA
NA_0	TQK[+100]LGFDDSFSVVHR	628.33	1.1163	NA	NA	4.06472
NA_0	TVAMYEC[+57]SFDLPTSK	884.902	1.07851	NA	1.92149	NA
NA_0	TVAMYEC[+57]SFDLPTSK	1054.49	0.788498	NA	0.7024	1.5091
NA_0	TVAMYEC[+57]SFDLPTSK	894.457	2.15702	NA	3.84298	NA
NA_0	VAIVC[+57]DVGK[+100]GTNPK	789.405	2604.15	2668.83	NA	2650.02
NA_0	VAIVC[+57]DVGK[+100]GTNPK	1015.51	4.25545	7.63448	NA	1.11007
NA_0	VAIVC[+57]DVGK[+100]GTNPK	694.348	288.376	343.685	NA	339.939
NA_0	VAIVC[+57]DVGK[+100]GTNPK	529.941	58.4868	65.1726	36.9454	98.3952
NA_0	VAVC[+57]VIDPVGGPR	680.87	14.5426	NA	23.4574	NA
NA_0	VAVC[+57]VIDPVGGPR	697.363	0.920344	NA	1.07966	NA
NA_0	VAVC[+57]VIDPVGGPR	582.336	0.920344	NA	1.07966	NA
NA_0	VAVC[+57]VIDPVGGPR	529.28	15.6837	NA	17.3163	NA
NA_0	VDEANTQSLVK[+100]IK	782.917	75.4119	176.063	33.5619	317.963
NA_0	VDEANTQSLVK[+100]IK	783.418	32.467	120.977	50.0792	176.477
NA_0	VDEANTQSLVK[+100]IK	783.919	62.952	120.648	27.122	115.278
NA_0	VDEANTQSLVK[+100]IK	915.551	191.337	206.611	197.43	237.622
NA_0	VDEANTQSLVK[+100]IK	700.46	NA	2.01165	0.812591	1.17576
NA_0	VDEANTQSLVK[+100]IK	525.615	1591.48	1831.64	1663.05	2051.83
NA_0	VDEANTQSLVK[+100]IK	525.949	706.188	766.416	755.071	850.325
NA_0	VDEANTQSLVK[+100]IK	915.550959_duplicate1	62.2073	81.5108	70.3007	84.9812
NA_0	VDEANTQSLVK[+100]IK	787.492	3.00343	7.4454	2.57787	4.97331
NA_0	VDEANTQSLVK[+100]IK	700.460353_duplicate1	8030.77	10104.5	9081.7	10804
NA_0	VDEANTQSLVK[+100]IK	587.376289_duplicate1	2341.92	2879.17	2652.47	3169.45
NA_0	VDEANTQSLVK[+100]IK	488.308	1403.45	1739.69	1722.57	1835.3
NA_0	VDEANTQSLVK[+100]IK	344.145	111.628	140.557	111.78	154.035
NA_0	VDEANTQSLVK[+100]IK	758.332	2.3001	5.43034	NA	1.26956
NA_0	VESDLAGPPK[+100]SSK	718.864	28.0036	NA	NA	58.1157
NA_0	VESDLAGPPK[+100]SSK	800.415	0.825007	NA	NA	1.17499
NA_0	VESDLAGPPK[+100]SSK	615.298	0.903932	NA	1.09607	NA
NA_0	VGK[+100]LAVVQYDAHVAAK	600.329	NA	67.7026	NA	54.2974
NA_0	VGK[+100]LAVVQYDAHVAAK	600.998	NA	337.016	NA	317.984
NA_0	VGK[+100]LAVVQYDAHVAAK	1101.57	NA	4.90476	NA	1.09524
NA_0	VGK[+100]LAVVQYDAHVAAK	874.442	NA	5.7757	NA	3.2243
NA_0	VGK[+100]LAVVQYDAHVAAK	711.378	NA	5.7757	NA	3.2243
NA_0	VGK[+100]LAVVQYDAHVAAK	596.351	NA	3.90892	NA	1.09108
NA_0	VGK[+100]LAVVQYDAHVAAK	525.314	NA	4.75384	NA	4.24616
NA_0	VGK[+100]LAVVQYDAHVAAK	835.449	NA	25.7246	NA	21.2754
NA_0	VGK[+100]LAVVQYDAHVAAK	636.341	NA	4.75384	NA	4.24616
NA_0	VKYDGVEVKDK[+100]EEPR	640.991	7.82711	13.5367	4.16783	9.46839
NA_0	VKYDGVEVKDK[+100]EEPR	641.659	2.53373	10.7115	2.22614	2.52865
NA_0	VKYDGVEVKDK[+100]EEPR	758.368	12.3537	53.6768	34.5719	27.3976
NA_0	VKYDGVEVKDK[+100]EEPR	530.257	0.673294	4.26959	1.57749	4.47963
NA_0	VKYDGVEVKDK[+100]EEPR	483.496	NA	17.9556	7.65468	17.3897
NA_0	VKYDGVEVKDK[+100]EEPR	483.747	NA	51.62	NA	32.4956
NA_0	VKYDGVEVKDK[+100]EEPR	483.998	NA	26.162	5.07469	19.7633
NA_0	VLEQQWK[+100]K	946.463	4.17257	NA	5.58927	9.17591
NA_0	VLEQQWK[+100]K	817.42	5.16643	10.9605	7.68953	NA
NA_0	VLEQQWK[+100]K	598.32	0.824449	3.14831	2.76093	2.26631
NA_0	VQFEK[+100]AEVQK	663.342	5.7455	15.12	5.0524	NA
NA_0	VQFEK[+100]AEVQK	663.844	5.68189	43.8611	13.3239	15.1331
NA_0	VQFEK[+100]AEVQK	664.345	2.5609	25.6095	2.25197	25.5776
NA_0	VQFEK[+100]AEVQK	802.431	0.856118	NA	1.00379	1.14009
NA_0	VQFEK[+100]AEVQK	504.245	0.856118	NA	1.00379	1.14009
NA_0	VSK[+100]VDIIAGNGLGADPGK	915.985	2.35195	NA	0.841927	2.80613
NA_0	VSK[+100]VDIIAGNGLGADPGK	614.328	2.03379	2.89988	NA	6.06633
NA_0	VSK[+100]VDIIAGNGLGADPGK	828.421	0.716932	NA	NA	1.28307
NA_0	VSK[+100]VDIIAGNGLGADPGK	657.356616_duplicate1	1.43386	NA	NA	2.56614
NA_0	VSVMK[+100]AGIISGEMGSR	871.938	2.20778	NA	2.79222	NA
NA_0	VSVMK[+100]AGIISGEMGSR	584.628	NA	7.12892	0.93055	NA
NA_0	VSVMK[+100]AGIISGEMGSR	584.962	0.600859	2.21779	2.02645	NA
NA_0	VVC[+57]GATEKFADEK[+100]AVR	637.317	NA	24.4099	3.59008	NA
NA_0	VVC[+57]GATEKFADEK[+100]AVR	637.985	NA	19.054	14.946	NA
NA_0	VVC[+57]GATEKFADEK[+100]AVR	817.405	NA	3.18734	2.81266	NA
NA_0	VVVVTK[+100]ATR	546.826	NA	2.05293	0.947074	NA
NA_0	VVVVTK[+100]ATR	547.328	NA	8.06934	0.930655	NA
NA_0	VVVVTK[+100]ATR	547.829	NA	13.2854	4.71458	NA
NA_0	VVVVTK[+100]ATR	874.499	NA	2.05293	0.947074	NA
NA_0	VVVVTK[+100]ATR	775.431	NA	1.04023	0.959773	NA
NA_0	VVVVTK[+100]ATR	676.362	NA	1.04023	0.959773	NA
NA_0	YAGQHGGVSHHM[+16]LIVLR	483.504	5.90867	10.6741	5.56994	6.84731
NA_0	YAGQHGGVSHHM[+16]LIVLR	483.755	5.79897	13.6187	10.022	14.5604
NA_0	YAGQHGGVSHHM[+16]LIVLR	484.005	0.802567	4.05957	0.882651	3.25521
NA_0	YALPGAK[+100]MK	731.376	30.7982	NA	31.8576	33.3442
NA_0	YALPGAK[+100]MK	634.323	48335.5	NA	50739.9	55350.9
NA_0	YALPGAK[+100]MK	577.301	4194.25	NA	5055.45	4949.38
NA_0	YALPGAK[+100]MK	506.264	104.691	NA	181.037	171.272
NA_0	YALPGAK[+100]MK	801.414	4323.05	NA	4938.38	4935.98
NA_0	YDDLGQK[+100]VAVVFR	815.419	20.0334	20.3514	NA	23.6152
NA_0	YDDLGQK[+100]VAVVFR	520.324	0.679917	NA	NA	1.32008
NA_0	YDDLGQK[+100]VAVVFR	547.618	8.38176	14.8296	4.39157	7.39705
NA_0	YDDLGQK[+100]VAVVFR	520.324194_duplicate1	0.679917	NA	NA	1.32008
NA_0	YDDLGQK[+100]VAVVFR	552.314	6.19697	26.8012	7.27538	22.7264
NA_0	YDDLGQK[+100]VAVVFR	394.124	NA	1.02093	0.655052	1.32402
NA_0	YLK[+100]MVNGAGR	614.813	6.53856	13.4231	NA	16.2717
NA_0	YLK[+100]MVNGAGR	615.314	1.57839	12.9612	2.55886	19.9016
NA_0	YLK[+100]MVNGAGR	615.815	9.316	23.5383	9.15328	8.9924
NA_0	YLK[+100]MVNGAGR	704.351	0.897099	1.13333	0.969572	NA
NA_0	YLK[+100]MVNGAGR	474.242	NA	3.02916	1.72764	4.2432
NA_0	YLK[+100]MVNGAGR	849.418	NA	3.08271	1.75819	2.15911
NA_0	YNFELNEK[+100]R	667.819	2.26709	4.01427	1.7707	9.94794
NA_0	YNFELNEK[+100]R	759.4	0.825484	NA	0.967113	1.2074
NA_0	YNFELNEK[+100]R	425.182	0.920992	NA	1.07901	NA
O09174_0	SLALDLK[+100]R	508.293	1211.26	1359.17	1249.84	1241.73
O09174_0	SLALDLK[+100]R	508.794	636.595	NA	659.463	616.472
O09174_0	SLALDLK[+100]R	509.296	239.047	286.123	258.146	245.684
O35423_0	FFVK[+100]DPEIR	625.824	3355.21	3946.03	3536.36	4389.4
O35423_0	FFVK[+100]DPEIR	626.326	2451.18	2834.06	2711.91	NA
O35423_0	FFVK[+100]DPEIR	626.827	981.419	1145.24	1085.08	1306.26
O55125_0	IMIPLK[+100]ISPLQ	676.897	272.35	NA	231.65	NA
O55125_0	IMIPLK[+100]ISPLQ	677.398	244.63	NA	186.37	NA
O55125_0	IMIPLK[+100]ISPLQ	677.899	116.61	NA	86.3901	NA
O55125_0	IMIPLK[+100]ISPLQ	357.213	17.2142	NA	13.7858	NA
O55125_0	IMIPLK[+100]ISPLQ	796.464	16.4726	NA	9.52742	NA
O55125_0	IMIPLK[+100]ISPLQ	909.548	22.1643	NA	15.8357	NA
O55125_0	IMIPLK[+100]ISPLQ	996.58	15.0074	NA	14.9926	NA
O55125_0	LK[+100]NNKEYLEFR	518.603	232.197	NA	224.803	NA
O55125_0	LK[+100]NNKEYLEFR	518.938	234.563	NA	197.437	NA
O55125_0	LK[+100]NNKEYLEFR	519.272	601.193	NA	436.807	NA
O55125_0	LK[+100]NNKEYLEFR	727.377	85.1352	NA	64.8648	NA
O55125_0	LK[+100]NNKEYLEFR	564.314	370.867	NA	349.133	NA
O55125_0	LK[+100]NNKEYLEFR	451.23	45.0025	NA	34.9975	NA
O55125_0	LK[+100]NNKEYLEFR	720.86	5.92278	NA	2.07722	NA
O55125_0	LK[+100]NNKEYLEFR	342.202	22.4553	NA	20.5447	NA
O55125_0	LK[+100]NNKEYLEFR	827.426	16.6986	NA	9.30145	NA
O55125_0	SK[+100]MLLSR	468.256	NA	123.351	206.725	NA
O55125_0	SK[+100]MLLSR	488.319	3.31898	1.81129	2.86973	NA
O55125_0	SK[+100]MLLSR	375.235	2.58978	NA	NA	3.41022
O55125_0	SK[+100]MLLSR	316.15	2.29927	1.67306	NA	3.02768
O55137_0	DEK[+100]GALFR	518.259	1720.17	1977.87	1612.16	1829.79
O55137_0	DEK[+100]GALFR	518.76	937.55	1110.59	899.865	1017.99
O55137_0	DEK[+100]GALFR	519.262	NA	573.334	432.197	NA
O55137_0	DEK[+100]GALFR	791.441	325.438	374.829	279.163	303.57
O55137_0	DEK[+100]GALFR	563.33	852.58	1081.53	794.662	951.229
O55137_0	DEK[+100]GALFR	506.309	113.466	139.653	96.0437	122.837
O55137_0	DEK[+100]GALFR	435.271	107.01	136.633	118.894	125.463
O55137_0	DEK[+100]GALFR	473.188	159.933	204.168	148.474	159.426
O88696_0	K[+100]QLYNIYAK	620.832	1050.66	1077.97	1034.37	NA
O88696_0	K[+100]QLYNIYAK	771.404	145.839	161.446	124.714	NA
O88696_0	K[+100]QLYNIYAK	608.34	54.0752	60.3256	55.5992	NA
O88696_0	K[+100]QLYNIYAK	470.261	57.8334	60.4858	58.6809	NA
P00015_0	K[+100]YIPGTK	453.75	1329.19	1448.57	1509.14	NA
P00015_0	K[+100]YIPGTK	454.252	749.597	777.039	855.533	NA
P00015_0	K[+100]YIPGTK	454.753	214.557	234.274	237.217	194.953
P00015_0	K[+100]YIPGTK	678.382	117.584	131.902	134.439	113.076
P00015_0	K[+100]YIPGTK	515.319	184.31	196.969	198.752	166.969
P00015_0	K[+100]YIPGTK	305.182	46.6382	47.4198	51.6565	43.2855
P00015_0	K[+100]YIPGTK	392.182	163.091	180.894	184.644	NA
P00015_0	K[+100]YIPGTK	505.266	137.445	151.323	NA	126.024
P00015_0	MIFAGIKK[+100]	504.283	1500.49	1797.9	NA	1594.61
P00015_0	MIFAGIKK[+100]	504.785	831.687	1005.73	NA	939.583
P00015_0	MIFAGIKK[+100]	505.285	374.155	446.037	NA	494.807
P00015_0	MIFAGIKK[+100]	876.519	95.1136	107.427	NA	119.459
P00015_0	MIFAGIKK[+100]	763.435	878.703	1047.56	NA	967.738
P00015_0	MIFAGIKK[+100]	616.366	221.507	269.633	NA	251.86
P00015_0	MIFAGIKK[+100]	545.329	202.12	247.204	NA	225.676
P00015_0	MIFAGIKK[+100]	488.308	NA	60.6862	NA	50.9086
P00015_0	MIFAGIKK[+100]	375.224	146.081	166.66	NA	161.259
P00015_0	MIFAGIKK[+100]	463.237	34.9634	48.1775	NA	42.859
P00015_0	MIFAGIK[+100]K	504.283	1610.27	1934.32	1719.42	NA
P00015_0	MIFAGIK[+100]K	504.785	896.674	1085.23	1048.09	NA
P00015_0	MIFAGIK[+100]K	505.285	397.95	485.437	446.613	NA
P00015_0	MIFAGIK[+100]K	876.519	103.45	116.832	123.718	NA
P00015_0	MIFAGIK[+100]K	763.435	948.455	1129.6	1020.95	NA
P00015_0	MIFAGIK[+100]K	616.366	240.029	291.121	267.85	NA
P00015_0	MIFAGIK[+100]K	545.329	217.967	266.56	241.474	NA
P00015_0	MIFAGIK[+100]K	375.224	158.548	179.898	185.554	NA
P05202_0	DDNGK[+100]PYVLPSVR	833.488	83.4329	97.3124	135.241	80.0133
P05202_0	DDNGK[+100]PYVLPSVR	520.595	2699.68	3215.11	2294.28	2995.92
P05202_0	DDNGK[+100]PYVLPSVR	520.929	2154.84	2623.79	1931.9	2513.47
P05202_0	DDNGK[+100]PYVLPSVR	833.487965_duplicate1	103.72	131.995	115.034	139.252
P05202_0	DDNGK[+100]PYVLPSVR	670.425	372.868	473.993	349.395	434.744
P05202_0	DDNGK[+100]PYVLPSVR	458.272	1788.25	2121.06	1588.01	2102.69
P05202_0	DDNGK[+100]PYVLPSVR	361.219	109.824	168.182	131.325	123.669
P05202_0	DDNGK[+100]PYVLPSVR	630.23656_duplicate1	318.892	367.606	268.241	343.261
P05202_0	DDNGK[+100]PYVLPSVR	989.421	438.887	535.027	348.652	490.434
P05202_0	EFSVYMTK[+100]DGR	716.824	6501.65	NA	7699.8	4554.09
P05202_0	EFSVYMTK[+100]DGR	717.326	5072.74	NA	6193.96	3733.41
P05202_0	EFSVYMTK[+100]DGR	717.827	2582.34	NA	3045.26	1792.24
P05202_0	EFSVYMTK[+100]DGR	1156.53	1262.89	NA	1453.01	899.178
P05202_0	EFSVYMTK[+100]DGR	1069.5	604.818	NA	706.163	420.133
P05202_0	EFSVYMTK[+100]DGR	970.43	3371.96	NA	3794.47	2288.06
P05202_0	EFSVYMTK[+100]DGR	807.367	1753.68	NA	1982.24	1253.68
P05202_0	EFSVYMTK[+100]DGR	676.326	1250.88	NA	1378.45	818.538
P05202_0	EFSVYMTK[+100]DGR	575.278	350.203	NA	441.792	302.443
P05202_0	EFSVYMTK[+100]DGR	626.282	72.4277	NA	81.4473	46.0661
P05202_0	EFSVYMTK[+100]DGR	478.219	780.46	NA	930.845	681.197
P05202_0	EFSVYMTK[+100]DGR	807.366529_duplicate1	96.5768	NA	116.302	73.3695
P05202_0	EFSVYMTK[+100]DGR	676.326044_duplicate1	279.916	NA	347.136	205.058
P05202_0	EFSVYMTK[+100]DGR	347.167	160.992	NA	190.234	128.61
P05202_0	EFSVYMTK[+100]DGR	485.719	36.2906	NA	44.3139	31.3296
P05202_0	EFSVYMTK[+100]DGR	338.667	24.7917	NA	26.5379	12.9891
P05202_0	EFSVYM[+16]TK[+100]DGR	724.822	2849.67	3282.79	3109.97	2540.57
P05202_0	EFSVYM[+16]TK[+100]DGR	725.323	2206.3	2422.13	2219.17	2051.4
P05202_0	EFSVYM[+16]TK[+100]DGR	725.824	1205.22	1363.66	1309.86	1027.26
P05202_0	EFSVYM[+16]TK[+100]DGR	1172.53	28.562	30.3237	17.7979	18.3164
P05202_0	EFSVYM[+16]TK[+100]DGR	986.425	91.8089	108.948	106.178	95.0655
P05202_0	EFSVYM[+16]TK[+100]DGR	823.361	62.584	90.364	79.5562	68.4958
P05202_0	EFSVYM[+16]TK[+100]DGR	676.326	87.3385	101.047	86.2926	88.3219
P05202_0	EFSVYM[+16]TK[+100]DGR	575.278	36.2588	44.3889	44.6627	35.6896
P05202_0	EFSVYM[+16]TK[+100]DGR	660.3	13.3327	22.5596	19.4201	10.6876
P05202_0	EFSVYM[+16]TK[+100]DGR	463.219	4.93758	7.42634	4.35875	5.27733
P05202_0	EFSVYM[+16]TK[+100]DGR	626.282	2.36199	5.9209	NA	5.04904
P05202_0	EFSVYM[+16]TK[+100]DGR	483.55	428.334	614.152	484.642	401.873
P05202_0	EFSVYM[+16]TK[+100]DGR	483.885	376.347	513.446	365.157	331.05
P05202_0	EFSVYM[+16]TK[+100]DGR	484.218	240.383	524.549	332.332	248.737
P05202_0	E[-18]FSVYM[+16]TK[+100]DGR	715.816	NA	223.491	121.93	89.5793
P05202_0	E[-18]FSVYM[+16]TK[+100]DGR	716.318	NA	159.749	NA	111.685
P05202_0	E[-18]FSVYM[+16]TK[+100]DGR	716.819	NA	139.636	78.1707	57.1936
P05202_0	E[-18]FSVYM[+16]TK[+100]DGR	1172.53	NA	288.316	283.631	232.053
P05202_0	E[-18]FSVYM[+16]TK[+100]DGR	1085.49	NA	148.82	137.771	141.409
P05202_0	E[-18]FSVYM[+16]TK[+100]DGR	986.425	NA	851.711	728.197	602.092
P05202_0	E[-18]FSVYM[+16]TK[+100]DGR	823.361	NA	348.246	366.892	308.861
P05202_0	E[-18]FSVYM[+16]TK[+100]DGR	676.326	NA	350.07	340.589	309.341
P05202_0	E[-18]FSVYM[+16]TK[+100]DGR	575.278	NA	155.128	114.434	104.438
P05202_0	E[-18]FSVYM[+16]TK[+100]DGR	445.208	NA	153.188	152.846	133.966
P05202_0	E[-18]FSVYM[+16]TK[+100]DGR	608.271	NA	80.4044	65.9113	66.6843
P05202_0	E[-18]FSVYM[+16]TK[+100]DGR	755.307	NA	48.7155	43.5962	45.6883
P05202_0	KAEAQIAAK[+100]NLDK	500.607	3275.54	3696.57	3087.73	2777.16
P05202_0	KAEAQIAAK[+100]NLDK	500.941	2544.8	2804.13	2373.61	2153.45
P05202_0	KAEAQIAAK[+100]NLDK	501.276	1161.66	1282.53	1079.33	984.49
P05202_0	KAEAQIAAK[+100]NLDK	859.452	1018.89	1111.24	1013.72	932.146
P05202_0	KAEAQIAAK[+100]NLDK	788.415	1501.73	1743.12	1425.05	1416.1
P05202_0	KAEAQIAAK[+100]NLDK	717.378	532.084	577.753	517.701	475.461
P05202_0	KAEAQIAAK[+100]NLDK	489.267	341.889	416.056	345.045	298.01
P05202_0	KAEAQIAAK[+100]NLDK	375.224	93.9633	103.622	109.195	73.2193
P05202_0	KAEAQIAAK[+100]NLDK	400.219	141.804	143.784	150.941	116.471
P05202_0	KAEAQIAAK[+100]NLDK	528.278	1042.74	1206.15	1017.37	918.74
P05202_0	KAEAQIAAK[+100]NLDK	641.362	891.188	1013.43	842.767	817.615
P05202_0	KAEAQIAAK[+100]NLDK	712.399	227.229	244.949	216.257	206.565
P05202_0	KAEAQIAAK[+100]NLDK	356.703	132.268	153.269	122.798	130.665
P05202_0	K[+100]MNLGVGAYR	604.808	1316.68	1551.41	1399.47	1462.44
P05202_0	K[+100]MNLGVGAYR	605.31	946.834	1037.64	876.908	980.615
P05202_0	K[+100]MNLGVGAYR	605.81	365.956	520.463	431.517	409.065
P05202_0	K[+100]QWLQEVK	579.811	17376.2	18209.2	16013.6	17840.1
P05202_0	K[+100]QWLQEVK	580.313	11167	11536.5	10292.4	11381
P05202_0	K[+100]QWLQEVK	580.814	4132.44	4411.67	3849.91	4194.99
P05202_0	TQLVSNLKK[+100]	565.824	22761.1	39582.4	21789.9	20932.6
P05202_0	TQLVSNLKK[+100]	566.326	13880	24151.8	13422.9	12902.2
P05202_0	TQLVSNLKK[+100]	566.827	5291.37	9092.26	5294.37	4880
P05202_0	VGAFTVVC[+57]K[+100]DAEEAK	674.387	NA	3.89763	NA	1.10237
P05202_0	VGAFTVVC[+57]K[+100]DAEEAK	575.278	5287.78	5695.26	4902.79	5571.17
P05202_0	VGAFTVVC[+57]K[+100]DAEEAK	575.613	4633.2	5080.42	4389.67	4908.71
P05202_0	VGAFTVVC[+57]K[+100]DAEEAK	575.947	2709.04	2929.39	2536.44	2798.13
P05202_0	VGAFTVVC[+57]K[+100]DAEEAK	1149.50923_duplicate1	437.691	477.58	396.034	459.695
P05202_0	VGAFTVVC[+57]K[+100]DAEEAK	547.272218_duplicate1	529.452	588.202	535.421	603.926
P05202_0	VGAFTVVC[+57]K[+100]DAEEAK	476.235	532.135	561.344	451.36	553.161
P05202_0	VGAFTVVC[+57]K[+100]DAEEAK	674.387188_duplicate1	231.767	296.25	229.158	282.826
P08249_0	ANVK[+100]GYLGPEQLPDC[+57]LK	1001.5	906.944	NA	716.193	NA
P08249_0	ANVK[+100]GYLGPEQLPDC[+57]LK	1002	989.659	NA	782.424	NA
P08249_0	ANVK[+100]GYLGPEQLPDC[+57]LK	1002.5	613.049	NA	476.467	NA
P08249_0	ANVK[+100]GYLGPEQLPDC[+57]LK	1489.74	25.4383	NA	21.1058	12.4559
P08249_0	ANVK[+100]GYLGPEQLPDC[+57]LK	1432.71	3.86755	NA	5.61548	3.51698
P08249_0	ANVK[+100]GYLGPEQLPDC[+57]LK	1269.65	17.1279	NA	13.3749	5.4972
P08249_0	ANVK[+100]GYLGPEQLPDC[+57]LK	745.391	8.70216	NA	8.02227	5.27557
P08249_0	ANVK[+100]GYLGPEQLPDC[+57]LK	632.307	39.6332	NA	27.9506	14.4163
P08249_0	ANVK[+100]GYLGPEQLPDC[+57]LK	668.003	1238.81	904.238	896.547	NA
P08249_0	ANVK[+100]GYLGPEQLPDC[+57]LK	668.337	1207.11	1077.46	847.444	NA
P08249_0	ANVK[+100]GYLGPEQLPDC[+57]LK	668.672	753.547	568.888	545.567	NA
P08249_0	ANVK[+100]GYLGPEQLPDC[+57]LK	1002.49	73.6077	54.3704	51.5058	14.5161
P08249_0	ANVK[+100]GYLGPEQLPDC[+57]LK	873.449865_duplicate1	127.636	96.7954	83.8359	NA
P08249_0	ANVK[+100]GYLGPEQLPDC[+57]LK	745.391287_duplicate1	219.146	191.455	160.731	NA
P08249_0	ANVK[+100]GYLGPEQLPDC[+57]LK	632.307223_duplicate1	767.949	539.878	569.183	NA
P08249_0	ANVK[+100]GYLGPEQLPDC[+57]LK	535.254	55.6229	58.2787	49.0338	NA
P08249_0	ANVK[+100]GYLGPEQLPDC[+57]LK	550.276	68.2874	49.2738	44.1483	NA
P08249_0	ANVK[+100]GYLGPEQLPDC[+57]LK	513.267	77.0391	54.4705	73.8103	16.68
P08249_0	ANVK[+100]GYLGPEQLPDC[+57]LK	733.352	129.526	75.6788	93.7467	NA
P08249_0	ANVK[+100]GYLGPEQLPDC[+57]LK	846.436	108.648	83.6038	72.4105	NA
P08249_0	ANVK[+100]GYLGPEQLPDC[+57]LK	903.457	128.311	88.2905	89.9644	NA
P08249_0	K[+100]GEDFVK	461.729	15586.3	15508.8	18074.8	13446.1
P08249_0	K[+100]GEDFVK	462.231	7870.7	7648.58	9270.03	6745.69
P08249_0	K[+100]GEDFVK	462.732	2494.88	2401.53	2942.57	2188.03
P08249_0	K[+100]GEDFVK	694.341	2995.7	2706.25	3524.12	2599.94
P08249_0	K[+100]GEDFVK	637.319	608.094	557.777	736.603	581.526
P08249_0	K[+100]GEDFVK	508.277	382.728	350.196	455.273	328.802
P08249_0	K[+100]GEDFVK	393.25	499.224	460.834	618.613	455.329
P08249_0	K[+100]GEDFVK	415.182	349.448	303.575	457.048	296.928
P08249_0	K[+100]GEDFVK	530.209	715.365	719.787	952.76	679.087
P08249_0	K[+100]GEDFVK	677.278	422.847	381.551	489.698	356.905
P08249_0	K[+100]GEDFVK	776.346	341.728	313.74	373.419	292.112
P09671_0	DFGSFEK[+100]FK	602.78	6767.73	7963.78	6274.36	9594.13
P09671_0	DFGSFEK[+100]FK	603.281	4542.87	5429.92	4262.47	6698.75
P09671_0	DFGSFEK[+100]FK	603.783	1796.65	2153.85	1641.01	2533.5
P09671_0	DFGSFEK[+100]FK	942.457	3610.43	4327.6	3199.1	5297.87
P09671_0	DFGSFEK[+100]FK	885.435	776.58	957.326	663.035	1100.06
P09671_0	DFGSFEK[+100]FK	798.403	1018.94	1224.99	918.358	1584.71
P09671_0	DFGSFEK[+100]FK	651.335	660.867	744.904	573.576	895.653
P09671_0	DFGSFEK[+100]FK	522.292	508.827	588.413	442.448	769.312
P09671_0	DFGSFEK[+100]FK	545.266	65.448	72.7611	57.5662	91.2247
P09671_0	DFGSFEK[+100]FK	407.156	172.767	196.078	148.745	252.41
P09671_0	DFGSFEK[+100]FK	683.267	62.6738	74.2783	53.3985	79.6493
P09671_0	DFGSFEK[+100]FK	911.378	87.5185	96.1118	75.6482	104.722
P09671_0	DFGSFEK[+100]FK	1058.45	72.6764	104.517	62.4794	119.328
P09671_0	GELLEAIK[+100]R	564.817	11012.8	13341.5	11626.9	NA
P09671_0	GELLEAIK[+100]R	565.318	6838.31	7949.58	6807.13	NA
P09671_0	GELLEAIK[+100]R	565.819	2372.99	2728.94	2323.6	2967.47
P09671_0	GGGEPK[+100]GELLEAIK	749.393	2973.5	3420.56	2523.3	3849.64
P09671_0	GGGEPK[+100]GELLEAIK	749.895	2289.57	2734.73	2021.59	2924.11
P09671_0	GGGEPK[+100]GELLEAIK	750.396	1096.12	1313.64	994.043	1340.2
P09671_0	GGGEPK[+100]GELLEAIK	1197.67	1077.42	1264.52	838.723	1515.34
P09671_0	GGGEPK[+100]GELLEAIK	1100.62	174.097	178.243	153.538	224.121
P09671_0	GGGEPK[+100]GELLEAIK	872.509	691.99	826.799	NA	924.927
P09671_0	GGGEPK[+100]GELLEAIK	815.487	71.2397	79.9195	67.2068	100.634
P09671_0	GGGEPK[+100]GELLEAIK	686.445	159.357	154.382	116.274	189.987
P09671_0	GGGEPK[+100]GELLEAIK	573.361	121.166	121.364	108.219	138.251
P09671_0	GGGEPK[+100]GELLEAIK	599.34	779.33	930.249	625.187	1015.23
P09671_0	GGGEPK[+100]GELLEAIK	301.114	125.594	163.273	106.882	192.251
P09671_0	GGGEPK[+100]GELLEAIK	626.278	164.539	183.104	NA	219.699
P11725_0	QK[+100]GEYLPLLQGK	737.401	3129.59	4277.92	2833.61	4614.88
P11725_0	QK[+100]GEYLPLLQGK	737.903	2489.44	3331.68	2255.66	3634.21
P11725_0	QK[+100]GEYLPLLQGK	738.404	1172.27	1644.83	1056.29	1700.61
P11725_0	QK[+100]GEYLPLLQGK	1117.63	550.244	802.104	NA	844.154
P11725_0	QK[+100]GEYLPLLQGK	1060.6	64.0617	90.0612	NA	115.987
P11725_0	QK[+100]GEYLPLLQGK	931.561	272.844	353.71	240.079	378.366
P11725_0	QK[+100]GEYLPLLQGK	768.498	246.45	330.403	211.026	376.12
P11725_0	QK[+100]GEYLPLLQGK	655.414	1022.99	1359.11	878.72	1525.18
P11725_0	QK[+100]GEYLPLLQGK	558.361	51.6225	57.7988	51.1753	81.4033
P11725_0	QK[+100]GEYLPLLQGK	706.304	36.519	46.8835	38.3573	52.2402
P11725_0	QK[+100]GEYLPLLQGK	819.388	104.425	143.534	88.3719	177.669
P11725_0	QK[+100]GEYLPLLQGK	1142.61	28.6534	45.5294	NA	49.3963
P11725_0	SLGMIFEK[+100]R	590.805	4010.19	4097.65	4078.7	5292.46
P11725_0	SLGMIFEK[+100]R	591.307	2653.48	2756.92	2732.27	3392.33
P11725_0	SLGMIFEK[+100]R	591.807	1161.72	1133.04	1179.1	1452.13
P11725_0	SLGMIFEK[+100]R	980.487	1798.77	1771.11	1679.82	2409.3
P11725_0	SLGMIFEK[+100]R	923.466	247.601	249.8	248.794	355.806
P11725_0	SLGMIFEK[+100]R	792.425	1127.97	1160.86	1149.34	1528.83
P11725_0	SLGMIFEK[+100]R	679.341	1378.37	1408.69	1420.58	1935.36
P11725_0	SLGMIFEK[+100]R	532.273	272.175	275.893	276.695	348.237
P11725_0	SLGMIFEK[+100]R	403.23	237.908	221.594	248.741	324.757
P11725_0	SLGMIFEK[+100]R	547.289	23.2331	24.3626	23.4784	24.9258
P11725_0	SLGMIFEK[+100]R	389.185	218.051	216.642	223.998	289.309
P11725_0	SLGMIFEK[+100]R	502.269	152.792	121.576	153.425	203.207
P11725_0	VYK[+100]QSDLDTLAK	740.88	9249.28	8859.05	8051.04	8674.63
P11725_0	VYK[+100]QSDLDTLAK	619.309	2.6377	NA	NA	3.4301
P11725_0	VYK[+100]QSDLDTLAK	494.256	1145.44	1265.02	952.232	1083.3
P11725_0	VYK[+100]QSDLDTLAK	494.924	372.908	391.733	355.557	NA
P11725_0	VYK[+100]QSDLDTLAK	775.42	123.82	114.641	110.94	123.598
P11725_0	VYK[+100]QSDLDTLAK	660.393	239.97	267.994	230.545	262.491
P11725_0	VYK[+100]QSDLDTLAK	432.282	132.063	134.386	109.619	129.932
P11725_0	VYK[+100]QSDLDTLAK	331.234	37.2521	42.4329	42.2517	45.0633
P11725_0	VYK[+100]QSDLDTLAK	619.308603_duplicate1	91.4303	103.396	68.5882	97.5853
P11725_0	VYK[+100]QSDLDTLAK	821.368	163.221	179.05	135.313	152.416
P12787_0	ILEVVKDK[+100]	523.306	240.062	NA	249.938	NA
P12787_0	ILEVVKDK[+100]	930.514	155.991	NA	173.009	NA
P12787_0	ILEVVKDK[+100]	817.43	626.364	NA	631.636	NA
P12787_0	ILEVVKDK[+100]	688.388	171.305	NA	185.695	NA
P12787_0	ILEVVKDK[+100]	589.319	159.207	NA	160.793	NA
P12787_0	ILEVVKDK[+100]	490.251	116.684	NA	144.316	NA
P16332_0	NSK[+100]SLLLR	515.798	2492.53	2985.31	2629.04	2402.12
P16332_0	NSK[+100]SLLLR	516.3	NA	1700.3	1557.36	1553.55
P16332_0	NSK[+100]SLLLR	516.801	683.691	763.267	685.829	704.213
P19783_0	EK[+100]ADWSSLSR	639.802	672.274	968.809	602.208	831.709
P19783_0	EK[+100]ADWSSLSR	640.303	485.406	667.219	459.284	559.09
P19783_0	EK[+100]ADWSSLSR	640.804	204.529	324.677	158.161	248.633
P19783_0	EK[+100]ADWSSLSR	921.442	155.129	166.344	140.851	193.676
P19783_0	EK[+100]ADWSSLSR	850.405	99.2396	131.305	77.8975	129.558
P19783_0	EK[+100]ADWSSLSR	735.378	112.495	134.414	76.563	120.528
P19783_0	EK[+100]ADWSSLSR	549.299	89.2235	120.856	69.1045	104.816
P19783_0	EK[+100]ADWSSLSR	462.267	38.3021	45.0871	30.4598	37.151
P19783_0	EK[+100]ADWSSLSR	575.28	4.93134	NA	5.19042	5.27551
P25688_0	TGYGK[+100]DMVK	549.76	1038.15	1336.58	NA	1034.27
P25688_0	TGYGK[+100]DMVK	550.262	565.202	795.794	NA	615.004
P25688_0	TGYGK[+100]DMVK	997.466	92.2565	141	NA	106.744
P25688_0	TGYGK[+100]DMVK	940.444	193.511	265.189	NA	178.3
P25688_0	TGYGK[+100]DMVK	777.381	366.397	478.924	NA	355.679
P25688_0	TGYGK[+100]DMVK	492.249	77.2399	109.418	NA	78.3423
P25688_0	TGYGK[+100]DMVK	377.222	NA	47.1765	NA	40.2136
P25688_0	TGYGK[+100]DMVK	322.14	NA	38.2541	NA	27.6723
P26443_0	FTMELAKK[+100]	534.276	1257.46	NA	1112.74	1146.8
P26443_0	FTMELAKK[+100]	920.476	148.824	NA	113.065	127.111
P26443_0	FTMELAKK[+100]	819.428	444.745	NA	390.001	427.254
P26443_0	FTMELAKK[+100]	559.345	149.853	NA	119.643	154.503
P26443_0	FTMELAKK[+100]	821.423	91.3024	NA	67.6306	82.067
P26443_0	GASIVEDK[+100]LVEDLK	808.425	12310.3	10499.9	10238.9	13004.9
P26443_0	GASIVEDK[+100]LVEDLK	1400.75	145.82	158.719	119.769	186.692
P26443_0	GASIVEDK[+100]LVEDLK	1287.67	2309.79	2387.51	1883.79	2554.91
P26443_0	GASIVEDK[+100]LVEDLK	1188.6	2504.9	2662.14	2029.31	3011.64
P26443_0	GASIVEDK[+100]LVEDLK	1059.56	1171.44	1147.97	895.471	1270.12
P26443_0	GASIVEDK[+100]LVEDLK	944.53	569.427	476.284	462.526	634.763
P26443_0	GASIVEDK[+100]LVEDLK	716.419	678.109	680.8	560.749	767.342
P26443_0	GASIVEDK[+100]LVEDLK	603.335	863.757	832.8	711.708	976.736
P26443_0	GASIVEDK[+100]LVEDLK	1013.51	219.473	220.603	177.975	234.949
P26443_0	GASIVEDK[+100]LVEDLK	1112.58	296.554	300.909	258.15	326.387
P26443_0	GASIVEDK[+100]LVEDLK	1241.63	179.329	198.278	163.613	207.78
P26443_0	GASIVEDK[+100]LVEDLK	539.286	3640.95	3392.23	3195.96	4124.85
P26443_0	GASIVEDK[+100]LVEDLK	539.62	3013.27	2751.4	2578.01	3285.33
P26443_0	GASIVEDK[+100]LVEDLK	539.954	1455.45	1433.18	1315.57	1602.8
P26443_0	IIAEGANGPTTPEADK[+100]IFLER	781.401	772.362	NA	744.638	NA
P26443_0	IIAEGANGPTTPEADK[+100]IFLER	781.735	883.349	NA	796.651	NA
P26443_0	IIAEGANGPTTPEADK[+100]IFLER	782.069	592.827	NA	566.173	NA
P26443_0	IIAEGANGPTTPEADK[+100]IFLER	1317.67	320.72	NA	305.28	NA
P26443_0	IIAEGANGPTTPEADK[+100]IFLER	1220.62	89.9458	NA	75.0542	NA
P26443_0	IIAEGANGPTTPEADK[+100]IFLER	1091.57	165.884	NA	147.116	NA
P26443_0	IIAEGANGPTTPEADK[+100]IFLER	905.509	120.934	NA	110.066	NA
P26443_0	IIAEGANGPTTPEADK[+100]IFLER	677.398	149.366	NA	138.634	NA
P26443_0	IIAEGANGPTTPEADK[+100]IFLER	564.314	198.598	NA	193.402	NA
P26443_0	IIAEGANGPTTPEADK[+100]IFLER	726.378	47.7137	NA	47.2863	NA
P26443_0	INPK[+100]NYTDNELEK	839.402	2669.15	2771.16	2384.36	2494.33
P26443_0	INPK[+100]NYTDNELEK	839.903	2288.78	2422.99	2139.17	2220.06
P26443_0	INPK[+100]NYTDNELEK	840.405	1202.14	1238.88	1078.86	1090.12
P26443_0	INPK[+100]NYTDNELEK	1125.51	313.313	361.148	282.973	298.566
P26443_0	INPK[+100]NYTDNELEK	747.352	67.9476	87.1753	59.8694	70.0078
P26443_0	INPK[+100]NYTDNELEK	632.325	88.2543	89.9744	86.6908	105.081
P26443_0	INPK[+100]NYTDNELEK	725.838	712.053	718.961	620.013	689.973
P26443_0	INPK[+100]NYTDNELEK	830.404	39.8217	51.278	38.3465	33.5538
P26443_0	INPK[+100]NYTDNELEK	559.937	1179.93	1369.14	1093.34	1000.6
P26443_0	INPK[+100]NYTDNELEK	560.271	1043.3	1265.3	936.375	1002.02
P26443_0	INPK[+100]NYTDNELEK	560.606	482.94	555.949	498.386	517.725
P26443_0	INPK[+100]NYTDNELEK	1011.462932_duplicate1	2.45046	NA	3.44589	5.27662
P26443_0	INPK[+100]NYTDNELEK	848.4	68.0147	98.5941	68.1006	62.2906
P26443_0	INPK[+100]NYTDNELEK	747.351925_duplicate1	96.8231	104.69	90.2631	107.224
P26443_0	INPK[+100]NYTDNELEK	632.324982_duplicate1	27.06	45.637	24.9717	39.3313
P26443_0	INPK[+100]NYTDNELEK	389.239	64.9229	67.2272	53.8645	65.9854
P26443_0	INPK[+100]NYTDNELEK	667.341	32.4761	47.2483	27.9419	35.3337
P26443_0	LQHGSILGFPK[+100]AK	499.28	4691.31	5320.26	4640.02	5303.41
P26443_0	LQHGSILGFPK[+100]AK	499.615	3407.34	3943.92	3490.03	3822.71
P26443_0	LQHGSILGFPK[+100]AK	499.949	1628.3	1893.84	1652.59	1814.27
P26443_0	LQHGSILGFPK[+100]AK	860.488	194.631	208.527	175.057	210.785
P26443_0	LQHGSILGFPK[+100]AK	747.404	1489.11	1661.39	1489.25	1577.25
P26443_0	LQHGSILGFPK[+100]AK	543.314	2503.5	2870.76	2591.9	2825.85
P26443_0	LQHGSILGFPK[+100]AK	636.346	863.662	964.492	868.325	990.521
P26443_0	LQHGSILGFPK[+100]AK	749.43	365.688	444.568	360.959	465.785
P26443_0	LQHGSILGFPK[+100]AK	806.452	755.086	939.913	808.789	932.212
P26443_0	QLTK[+100]SNAPR	557.796	2024.34	3362.11	1482.67	2840.87
P26443_0	QLTK[+100]SNAPR	558.298	1155.34	1942.09	872.365	1667.21
P26443_0	QLTK[+100]SNAPR	558.799	427.605	722.884	315.618	604.893
P26443_0	QLTK[+100]SNAPR	986.527	55.1163	102.578	38.8763	73.4291
P26443_0	QLTK[+100]SNAPR	873.442	534.963	866.651	410.706	736.68
P26443_0	QLTK[+100]SNAPR	772.395	213.328	333.507	144.969	277.196
P26443_0	QLTK[+100]SNAPR	544.284	596.199	967.323	455.787	792.691
P26443_0	QLTK[+100]SNAPR	457.252	135.577	210.866	103.81	206.746
P26443_0	RFTMELAKK[+100]	408.553	NA	446.833	272.189	351.978
P26443_0	RFTMELAKK[+100]	408.888	NA	409.882	211.174	277.944
P26443_0	RFTMELAKK[+100]	688.388	NA	71.8653	49.3951	61.7397
P26443_0	RFTMELAKK[+100]	559.345	NA	136.154	101.761	118.086
P26443_0	RFTMELAKK[+100]	446.261	NA	167.525	117.889	146.586
P26443_0	RFTMELAKK[+100]	375.224	NA	72.3648	43.227	43.4082
P26443_0	RFTMELAKK[+100]	304.177	NA	23.844	19.9942	21.1618
P26443_0	RFTMELAKK[+100]	405.224	NA	124.849	85.5964	99.5548
P26443_0	RFTMELAKK[+100]	536.265	NA	160.089	122.64	116.271
P26443_0	RFTMELAKK[+100]	665.308	NA	232.645	140.512	179.844
P26443_0	RFTMELAKK[+100]	778.392	NA	28.8394	14.5098	13.6508
P26443_0	RFTMELAKK[+100]	333.157	NA	13.0901	10.8103	17.0995
P26443_0	RFTMELAK[+100]K	536.265	8.76817	NA	7.23183	NA
P26443_0	RFTMELAK[+100]K	778.392	43.7718	NA	40.2282	NA
P26443_0	RFTMELAK[+100]K	408.553	390.299	NA	343.701	NA
P26443_0	RFTMELAK[+100]K	408.888	294.757	NA	269.243	NA
P26443_0	RFTMELAK[+100]K	409.221	188.876	NA	163.124	NA
P26443_0	RFTMELAK[+100]K	688.388	74.0263	NA	61.9737	NA
P26443_0	RFTMELAK[+100]K	559.345	138.126	NA	126.874	NA
P26443_0	RFTMELAK[+100]K	446.261	163.458	NA	147.542	NA
P26443_0	RFTMELAK[+100]K	304.177	26.2534	NA	24.7466	NA
P26443_0	RFTMELAK[+100]K	665.307557_duplicate1	220.248	NA	177.752	NA
P26443_0	RFTMELAK[+100]K	778.391621_duplicate1	25.3727	NA	18.6273	NA
P35486_0	AAASTDYYK[+100]R	1103.5	10.2148	NA	4.24739	5.53784
P35486_0	AAASTDYYK[+100]R	844.384	12.2633	NA	5.09919	10.6375
P35486_0	AAASTDYYK[+100]R	729.357	19.8013	NA	15.4379	14.7608
P35486_0	AAASTDYYK[+100]R	566.293	15.3016	NA	13.7855	6.91299
P35486_0	RMELK[+100]ADQLYK	498.926	788.419	NA	698.613	718.968
P35486_0	RMELK[+100]ADQLYK	499.26	643.394	NA	556.434	551.172
P35486_0	RMELK[+100]ADQLYK	499.594	293.667	NA	267.506	304.827
P35486_0	RMELK[+100]ADQLYK	737.383	414.434	NA	368.09	429.476
P35486_0	RMELK[+100]ADQLYK	666.346	170.227	NA	139.857	153.916
P35486_0	RMELK[+100]ADQLYK	551.319	70.0615	NA	41.8992	49.0393
P35486_0	RMELK[+100]ADQLYK	530.276	146.333	NA	135.427	128.24
P35486_0	RMELK[+100]ADQLYK	758.387	94.1254	NA	83.3529	78.5217
P35486_0	SDPIMLLK[+100]DR	644.334	725.623	272.966	183.02	NA
P35486_0	SDPIMLLK[+100]DR	644.836	474.742	197.501	116.874	NA
P35486_0	SDPIMLLK[+100]DR	744.425	5.47399	1.44635	1.31741	5.76225
P35486_0	SDPIMLLK[+100]DR	413.203	2.00728	1.23752	1.1272	NA
P35487_0	RMELK[+100]ADQLYK	498.926	788.419	NA	698.613	718.968
P35487_0	RMELK[+100]ADQLYK	499.26	643.394	NA	556.434	551.172
P35487_0	RMELK[+100]ADQLYK	737.383	414.434	NA	368.09	429.476
P35487_0	RMELK[+100]ADQLYK	666.346	170.227	NA	139.857	153.916
P35487_0	RMELK[+100]ADQLYK	530.276	146.333	NA	135.427	128.24
P35487_0	RMELK[+100]ADQLYK	758.387	94.1254	NA	83.3529	78.5217
P38647_0	ETGVDLTK[+100]DNMALQR	895.933	1.678	NA	89.322	NA
P38647_0	ETGVDLTK[+100]DNMALQR	896.435	4.20662	NA	124.793	NA
P38647_0	ETGVDLTK[+100]DNMALQR	896.935	1.68345	NA	46.3165	NA
P38647_0	ETGVDLTK[+100]DNMALQR	1560.77	0.864329	NA	4.13567	NA
P38647_0	ETGVDLTK[+100]DNMALQR	1404.68	7.2472	NA	9.7528	NA
P38647_0	ETGVDLTK[+100]DNMALQR	847.409	6.41873	NA	6.58127	NA
P38647_0	ETGVDLTK[+100]DNMALQR	615.298	0.864329	NA	4.13567	NA
P38647_0	ETGVDLTK[+100]DNMALQR	1304.57	1.82132	NA	2.17868	NA
P38647_0	ETGVDLTK[+100]DNMALQR	597.624	5.93195	NA	79.0681	NA
P38647_0	ETGVDLTK[+100]DNMALQR	597.959	0.838089	NA	64.1619	NA
P38647_0	ETGVDLTK[+100]DNMALQR	598.293	1.68691	NA	35.3131	NA
P38647_0	ETGVDLTK[+100]DNMALQR	1075.52	1.72334	NA	9.27666	NA
P38647_0	ETGVDLTK[+100]DNMALQR	847.409062_duplicate1	1.68396	NA	44.316	NA
P38647_0	ETGVDLTK[+100]DNMALQR	732.382119_duplicate1	0.84073	NA	28.1593	NA
P38647_0	ETGVDLTK[+100]DNMALQR	618.339	0.842254	NA	21.1577	NA
P38647_0	ETGVDLTK[+100]DNMALQR	487.299	1.6848	NA	41.3152	NA
P42125_0	ATADNLIK[+100]QR	615.328	771.129	NA	650.871	NA
P42125_0	ATADNLIK[+100]QR	615.829	491.682	NA	399.318	NA
P42125_0	ATADNLIK[+100]QR	616.331	232.425	NA	187.575	NA
P42125_0	ATADNLIK[+100]QR	757.457	3.70349	NA	3.29651	NA
P42125_0	ATADNLIK[+100]QR	644.373	31.7998	NA	22.2002	NA
P42125_0	ATADNLIK[+100]QR	531.289	31.8659	NA	21.1341	NA
P42125_0	ATADNLIK[+100]QR	303.178	8.43709	NA	5.56291	NA
P42125_0	LENDK[+100]SIR	537.775	3604.39	4299.12	3218.08	4152.41
P42125_0	LENDK[+100]SIR	538.276	1940.25	2269.04	1734.25	2262.46
P42125_0	LENDK[+100]SIR	538.778	676.286	805.652	627.755	797.307
P42125_0	VGVVDEVVPEDQVHSK[+100]AR	688.352	5215.55	4652.8	4477.39	4666.26
P42125_0	VGVVDEVVPEDQVHSK[+100]AR	688.686	4645.21	4221.89	3919.93	4308.98
P42125_0	VGVVDEVVPEDQVHSK[+100]AR	689.02	2888.83	2602.44	2380.18	2604.56
P42125_0	VGVVDEVVPEDQVHSK[+100]AR	1266.61	2609.32	2355.02	2070.86	2478.8
P42125_0	VGVVDEVVPEDQVHSK[+100]AR	1040.51	309.921	309.594	270.289	315.196
P42125_0	VGVVDEVVPEDQVHSK[+100]AR	925.485	388.788	344.809	317.385	333.019
P42125_0	VGVVDEVVPEDQVHSK[+100]AR	797.426	530.971	436.232	373.586	462.211
P42125_0	VGVVDEVVPEDQVHSK[+100]AR	698.358	983.22	885.589	826.387	912.805
P42125_0	VGVVDEVVPEDQVHSK[+100]AR	561.299	388.966	315.096	333.569	330.369
P42125_0	VGVVDEVVPEDQVHSK[+100]AR	904.445	333.144	287.1	246.748	279.008
P42125_0	VGVVDEVVPEDQVHSK[+100]AR	854.91	516.24	408.171	363.323	481.266
P42125_0	VGVVDEVVPEDQVHSK[+100]AR	633.807	1270.58	1137.4	999.338	1206.69
P42125_0	VGVVDEVVPEDQVHSK[+100]AR	599.304	313.593	269.804	222.979	255.624
P45952_0	SGEYPFPLIK[+100]R	703.869	4553.47	NA	3901.23	6230.68
P45952_0	SGEYPFPLIK[+100]R	704.371	3687.94	NA	3095.01	4897.66
P45952_0	SGEYPFPLIK[+100]R	704.872	1635.71	NA	1435.93	2212.08
P45952_0	SGEYPFPLIK[+100]R	970.572	3.17249	1.60892	2.56983	5.64876
P45952_0	SGEYPFPLIK[+100]R	873.519	2.09554	1.417	NA	2.48746
P45952_0	VPK[+100]ENVLIGEGAGFK	829.443	1376.42	1238.39	1365.56	1591.63
P45952_0	VPK[+100]ENVLIGEGAGFK	829.945	1196.39	1099.47	1196.81	1459.33
P45952_0	VPK[+100]ENVLIGEGAGFK	830.446	636.624	554.442	660.614	779.321
P45952_0	VPK[+100]ENVLIGEGAGFK	1233.65	6.09167	2.20323	6.17529	11.5298
P45952_0	VPK[+100]ENVLIGEGAGFK	990.562	1.5005	3.25619	4.56328	5.68003
P45952_0	VPK[+100]ENVLIGEGAGFK	891.493	5.57083	5.75672	5.6473	6.02515
P45952_0	VPK[+100]ENVLIGEGAGFK	778.409	17.7378	8.16505	26.1546	25.9425
P45952_0	VPK[+100]ENVLIGEGAGFK	665.325	14.4123	5.79183	14.6102	18.1857
P45952_0	VPK[+100]ENVLIGEGAGFK	779.909	6.95445	3.35371	3.91662	8.77521
P45952_0	VPK[+100]ENVLIGEGAGFK	668.325	6.21203	2.24676	4.72298	8.81822
P45952_0	VPK[+100]ENVLIGEGAGFK	553.298	976.589	922.56	926.227	1187.62
P45952_0	VPK[+100]ENVLIGEGAGFK	553.632	793.758	748.128	760.836	977.278
P45952_0	VPK[+100]ENVLIGEGAGFK	553.967	401.552	390.685	407.857	528.906
P47738_0	FK[+100]TIEEVVGR	639.34	7381.86	8587.37	7557.86	10049.9
P47738_0	FK[+100]TIEEVVGR	639.842	4893.64	5757.46	5193.01	6637.89
P47738_0	FK[+100]TIEEVVGR	640.343	1946.73	2301.36	2012.23	2685.68
P47738_0	FK[+100]TIEEVVGR	902.494	928.836	1215.55	989.082	1313.54
P47738_0	FK[+100]TIEEVVGR	801.446	335.819	367.969	318.301	506.911
P47738_0	FK[+100]TIEEVVGR	688.362	338.014	402.061	316.176	439.749
P47738_0	FK[+100]TIEEVVGR	559.32	181.322	218.868	184.771	260.039
P47738_0	FK[+100]TIEEVVGR	430.277	130.175	148.524	123.085	162.216
P47738_0	FK[+100]TIEEVVGR	565.806	4.48751	NA	3.91057	6.887
P47738_0	FK[+100]TIEEVVGR	477.234	151.106	184.286	151.533	204.075
P47738_0	FK[+100]TIEEVVGR	947.472	6.84391	9.8048	8.74723	12.6041
P47738_0	SGQQEGAK[+100]LLC[+57]GGGAAADR	649.306	291.365	420.988	268.165	292.483
P47738_0	SGQQEGAK[+100]LLC[+57]GGGAAADR	649.64	267.138	280.414	201.999	278.449
P47738_0	SGQQEGAK[+100]LLC[+57]GGGAAADR	649.974	132.396	181.931	136.118	147.555
P47738_0	SGQQEGAK[+100]LLC[+57]GGGAAADR	834.352	140.44	168.479	148.159	146.922
P47738_0	SGQQEGAK[+100]LLC[+57]GGGAAADR	674.322	107.146	139.499	116.357	129.997
P47738_0	SGQQEGAK[+100]LLC[+57]GGGAAADR	617.3	41.9636	54.021	27.0703	36.9451
P47738_0	SGQQEGAK[+100]LLC[+57]GGGAAADR	560.279	15.5601	27.5089	19.121	16.8099
P47738_0	SGQQEGAK[+100]LLC[+57]GGGAAADR	999.474	42.03	59.1397	38.4832	43.3471
P47738_0	TVTVK[+100]VPQK	550.322	1313.89	1493.51	1290.6	1362
P47738_0	TVTVK[+100]VPQK	550.823	802.282	893.18	799.952	846.586
P47738_0	TVTVK[+100]VPQK	551.324	309.923	364.029	302.176	330.871
P48962_0	VK[+100]LLLQVQHASK	488.624	1653.71	1778.93	1778.57	1736.79
P48962_0	VK[+100]LLLQVQHASK	488.959	1353.29	1502.2	1460.09	1446.42
P48962_0	VK[+100]LLLQVQHASK	489.293	654.262	706.002	690.68	707.055
P48962_0	VK[+100]LLLQVQHASK	910.51	125.729	143.339	149.634	132.298
P48962_0	VK[+100]LLLQVQHASK	797.426	131.93	148.301	147.252	148.517
P48962_0	VK[+100]LLLQVQHASK	669.368	238.446	245.643	255.384	250.528
P48962_0	VK[+100]LLLQVQHASK	570.299	133.584	141.811	141.519	152.086
P48962_0	VK[+100]LLLQVQHASK	442.241	133.584	147.049	NA	136.293
P48962_0	VK[+100]LLLQVQHASK	568.843	110.538	126.705	129.139	123.618
P48962_0	VK[+100]LLLQVQHASK	328.187	176.707	207.048	188.634	185.611
P48962_0	VK[+100]LLLQVQHASK	441.271	168.846	187.977	180.44	171.737
P48962_0	VK[+100]LLLQVQHASK	554.355	163.795	174.848	189.94	176.416
P48962_0	VK[+100]LLLQVQHASK	667.439	88.3461	NA	91.9157	NA
P51174_0	AGK[+100]QGLLGINIAEK	756.425	1143.55	NA	1057.29	1359.16
P51174_0	AGK[+100]QGLLGINIAEK	756.926	945.424	NA	890.177	1081.4
P51174_0	AGK[+100]QGLLGINIAEK	757.428	468.932	NA	408.029	544.039
P51174_0	AGK[+100]QGLLGINIAEK	1155.67	23.2249	NA	22.8113	24.9638
P51174_0	AGK[+100]QGLLGINIAEK	1027.61	80.0638	NA	58.1187	95.8175
P51174_0	AGK[+100]QGLLGINIAEK	857.509	67.7218	NA	65.0247	80.2534
P51174_0	AGK[+100]QGLLGINIAEK	744.425	113.662	NA	NA	136.059
P51174_0	AGK[+100]QGLLGINIAEK	687.404	15.0756	NA	NA	21.492
P51174_0	AGK[+100]QGLLGINIAEK	938.531	4.22721	NA	3.86558	4.90721
P51881_0	AFFK[+100]GAWSNVLR	748.388	1526.97	NA	1937.27	2072.76
P51881_0	AFFK[+100]GAWSNVLR	748.89	1309.1	NA	1620.5	1785.4
P51881_0	AFFK[+100]GAWSNVLR	749.391	601.958	NA	773.536	828.506
P51881_0	AFFK[+100]GAWSNVLR	1277.66	191.93	NA	241.216	267.854
P51881_0	AFFK[+100]GAWSNVLR	1130.6	260.195	NA	352.71	421.095
P51881_0	AFFK[+100]GAWSNVLR	902.484	1350.68	NA	1563.5	1696.82
P51881_0	AFFK[+100]GAWSNVLR	845.463	182.553	NA	235.63	285.816
P51881_0	AFFK[+100]GAWSNVLR	774.426	336.684	NA	422.323	422.993
P51881_0	AFFK[+100]GAWSNVLR	588.346	208.621	NA	263.394	279.986
P51881_0	AFFK[+100]GAWSNVLR	501.314	56.2031	NA	72.0806	72.7163
P51881_0	AFFK[+100]GAWSNVLR	722.351	44.8514	NA	48.1124	47.0362
P51881_0	AFFK[+100]GAWSNVLR	1208.57	7.19956	NA	18.937	12.8634
P51881_0	EFK[+100]GLGDC[+57]LVK	861.45	0.81003	NA	0.88447	NA
P51881_0	EFK[+100]GLGDC[+57]LVK	804.428	0.853487	1.21459	0.93192	NA
P51881_0	EFK[+100]GLGDC[+57]LVK	675.335	0.668979	1.90404	0.730457	NA
P51881_0	IYK[+100]SDGIK	512.271	2144.74	2846.42	3007.93	2572.9
P51881_0	IYK[+100]SDGIK	512.773	1146.37	1618.71	1671.98	1376.93
P51881_0	IYK[+100]SDGIK	513.274	412.937	581.308	633.295	469.461
P51881_0	IYK[+100]SDGIK	910.452	544.398	727.318	766.739	691.545
P51881_0	IYK[+100]SDGIK	747.388	789.137	921.125	967.012	944.726
P51881_0	IYK[+100]SDGIK	519.277	299.6	378.742	403.228	389.429
P51881_0	IYK[+100]SDGIK	432.245	44.0994	62.7989	83.8323	72.2694
P51881_0	IYK[+100]SDGIK	317.218	104.683	129.92	156.56	135.837
P51881_0	IYK[+100]SDGIK	455.729	63.6783	101.553	101.615	80.1536
P51881_0	IYK[+100]SDGIK	505.266	68.5289	94.9049	100.529	84.0371
P51881_0	IYK[+100]SDGIK	707.325	18.7532	24.5451	19.0979	NA
P51881_0	IYK[+100]SDGIK	764.346	22.1783	29.3292	31.6948	23.7977
P51881_0	QIFLGGVDK[+100]R	616.835	1557.74	1657.99	1605.25	1635.02
P51881_0	QIFLGGVDK[+100]R	617.337	1052.3	1138.7	1097.19	1268.81
P51881_0	QIFLGGVDK[+100]R	617.838	472.195	462.855	473.349	502.601
P51881_0	QIFLGGVDK[+100]R	991.521	469.477	511.869	468.061	578.593
P51881_0	QIFLGGVDK[+100]R	844.452	210.383	250.102	206.982	245.533
P51881_0	QIFLGGVDK[+100]R	731.368	627.216	685.82	612.101	716.863
P51881_0	QIFLGGVDK[+100]R	674.347	122.98	151.3	123.168	138.552
P51881_0	QIFLGGVDK[+100]R	518.257	58.5451	76.0231	74.3063	72.1255
P51881_0	VK[+100]LLLQVQHASK	488.624	1653.71	1778.93	1778.57	1736.79
P51881_0	VK[+100]LLLQVQHASK	488.959	1353.29	1502.2	1460.09	1446.42
P51881_0	VK[+100]LLLQVQHASK	489.293	654.262	706.002	690.68	707.055
P51881_0	VK[+100]LLLQVQHASK	910.51	125.729	143.339	149.634	132.298
P51881_0	VK[+100]LLLQVQHASK	797.426	131.93	148.301	147.252	148.517
P51881_0	VK[+100]LLLQVQHASK	669.368	238.446	245.643	255.384	250.528
P51881_0	VK[+100]LLLQVQHASK	570.299	133.584	141.811	141.519	152.086
P51881_0	VK[+100]LLLQVQHASK	442.241	133.584	147.049	176.074	136.293
P51881_0	VK[+100]LLLQVQHASK	568.843	110.538	126.705	129.139	123.618
P51881_0	VK[+100]LLLQVQHASK	328.187	176.707	207.048	188.634	185.611
P51881_0	VK[+100]LLLQVQHASK	441.271	168.846	187.977	180.44	171.737
P51881_0	VK[+100]LLLQVQHASK	554.355	163.795	174.848	189.94	176.416
P51881_0	VK[+100]LLLQVQHASK	667.439	88.3461	78.0431	91.9157	104.695
P52196_0	ALVSTK[+100]WLAESIR	787.433	2537.91	NA	2101.15	3582.94
P52196_0	ALVSTK[+100]WLAESIR	787.934	2153.7	NA	1773.73	3076.57
P52196_0	ALVSTK[+100]WLAESIR	788.436	1058.09	NA	884.692	1462.21
P52196_0	ALVSTK[+100]WLAESIR	1389.74	228.753	NA	NA	277.848
P52196_0	ALVSTK[+100]WLAESIR	1290.67	1024.49	NA	851.989	1412.52
P52196_0	ALVSTK[+100]WLAESIR	1203.64	337.021	NA	251.358	440.621
P52196_0	ALVSTK[+100]WLAESIR	1102.59	405.365	NA	325.437	NA
P52196_0	ALVSTK[+100]WLAESIR	874.478	1032.74	NA	856.76	1361.5
P52196_0	ALVSTK[+100]WLAESIR	688.399	511.168	NA	406.614	689.218
P52196_0	ALVSTK[+100]WLAESIR	575.315	536.159	NA	429.193	698.648
P52196_0	ALVSTK[+100]WLAESIR	700.388	68.2082	NA	58.6816	NA
P52196_0	ALVSTK[+100]WLAESIR	886.467	74.186	NA	63.4787	NA
P52196_0	ALVSTK[+100]WLAESIR	999.551	74.1369	NA	NA	99.8924
P52825_0	DELFTDTK[+100]AR	648.309	1477.65	1651.72	1272.26	1457.37
P52825_0	DELFTDTK[+100]AR	648.811	972.81	1278.59	965.144	1041.45
P52825_0	DELFTDTK[+100]AR	649.312	429.742	637.631	497.698	477.928
P52825_0	DELFTDTK[+100]AR	1051.54	132.921	162.937	147.391	148.75
P52825_0	DELFTDTK[+100]AR	938.458	525.918	723.385	530.999	606.697
P52825_0	DELFTDTK[+100]AR	791.389	566.775	763.111	535.195	641.919
P52825_0	DELFTDTK[+100]AR	690.342	183.442	216.513	168.575	186.47
P52825_0	DELFTDTK[+100]AR	575.315	149.23	168.088	153.874	171.808
P52825_0	DELFTDTK[+100]AR	474.267	31.2326	41.5295	33.844	31.3939
P52825_0	DELFTDTK[+100]AR	505.229	51.437	61.0083	44.4845	54.0702
P52825_0	LSSALK[+100]AGVTAAK	658.875	3862.61	5201.98	3868.78	3848.63
P52825_0	LSSALK[+100]AGVTAAK	659.376	2819.78	3781.22	2739.25	2753.75
P52825_0	LSSALK[+100]AGVTAAK	659.877	1092.24	1495.28	1190.52	1144.97
P52825_0	QK[+100]LIHGGNEETLR	532.278	872.397	NA	1000.82	907.864
P52825_0	QK[+100]LIHGGNEETLR	1012.48	31.3163	NA	35.4392	31.9545
P52825_0	QK[+100]LIHGGNEETLR	875.422	189.249	273.616	198.492	184.643
P52825_0	QK[+100]LIHGGNEETLR	818.4	NA	108.536	76.1159	82.9364
P52825_0	QK[+100]LIHGGNEETLR	761.379	NA	46.4002	30.4172	32.7549
P52825_0	QK[+100]LIHGGNEETLR	647.336	NA	50.8335	50.3554	42.1068
P52825_0	QK[+100]LIHGGNEETLR	518.293	62.9206	98.0822	67.8135	63.1837
P52825_0	QK[+100]LIHGGNEETLR	389.251	59.0635	104.96	60.6831	66.2939
P52825_0	QK[+100]LIHGGNEETLR	506.744	40.887	68.1393	42.5063	41.4674
P53395_0	LREELK[+100]PVALAR	498.959	1808.56	1807.61	1728.17	1765.65
P53395_0	LREELK[+100]PVALAR	499.294	1516.47	1520.6	1452.93	1517
P53395_0	LREELK[+100]PVALAR	499.628	706.485	682.078	647.574	658.863
P53395_0	LREELK[+100]PVALAR	626.398	1928.43	1910.92	1798.03	1957.62
P53395_0	LREELK[+100]PVALAR	529.346	NA	171.619	168.485	169.311
P53395_0	LREELK[+100]PVALAR	430.277	369.725	382.713	341.318	419.244
P53395_0	LREELK[+100]PVALAR	613.343	77.1292	86.4391	80.0422	82.3895
P53395_0	LREELK[+100]PVALAR	313.703	167.686	174.847	NA	165.621
P53395_0	LREELK[+100]PVALAR	528.278	214.911	NA	200.03	204.313
P53395_0	LREELK[+100]PVALAR	641.362	233.702	229.69	206.386	237.223
P53395_0	LREELK[+100]PVALAR	869.473	585.252	592.57	566.615	574.562
P54071_0	EPIIC[+57]K[+100]NIPR	671.358	945.148	1158.78	1071.39	1041.69
P54071_0	EPIIC[+57]K[+100]NIPR	1113.61	230.608	271.441	239.786	250.165
P54071_0	EPIIC[+57]K[+100]NIPR	1000.52	852.268	812.744	770.615	937.372
P54071_0	EPIIC[+57]K[+100]NIPR	887.44	1452.56	1392.53	1336.57	1543.34
P54071_0	EPIIC[+57]K[+100]NIPR	499.299	297.101	307.51	283.127	325.262
P54071_0	EPIIC[+57]K[+100]NIPR	385.256	122.034	129.254	117.059	122.652
P54071_0	EPIIC[+57]K[+100]NIPR	453.271	45.7996	41.4013	30.7985	43.0007
P54071_0	K[+100]WPLYLSTK	618.337	1575.6	2267.87	1446.63	2444.9
P54071_0	K[+100]WPLYLSTK	618.839	962.236	1443.49	950.957	1509.32
P54071_0	K[+100]WPLYLSTK	619.34	486.319	929.108	511.137	768.436
P54071_0	K[+100]WPLYLSTK	1007.56	72.0604	98.8258	69.5021	116.612
P54071_0	K[+100]WPLYLSTK	821.477	1301.91	1786.31	1093.67	1986.11
P54071_0	K[+100]WPLYLSTK	724.424	48.7363	60.7681	50.6207	NA
P54071_0	K[+100]WPLYLSTK	611.34	116.218	166.856	103.712	157.214
P54071_0	K[+100]WPLYLSTK	448.277	68.7674	105.839	73.3144	119.079
P54071_0	K[+100]WPLYLSTK	415.198	239.63	329.741	220.03	371.599
P54071_0	LVFTPK[+100]DGSSAK	675.351	NA	2084.81	963.186	NA
P54071_0	LVFTPK[+100]DGSSAK	675.852	NA	1446.27	711.728	NA
P54071_0	LVFTPK[+100]DGSSAK	676.354	NA	575.042	306.958	NA
P54071_0	LVPGWTK[+100]PITIGR	769.44	2278.91	3429.72	2025.01	3229.37
P54071_0	LVPGWTK[+100]PITIGR	769.942	1886.76	2931.96	1698	2706.28
P54071_0	LVPGWTK[+100]PITIGR	770.443	930.377	1378.96	816.678	1321.99
P54071_0	LVPGWTK[+100]PITIGR	1325.72	417.668	689.489	367.306	600.537
P54071_0	LVPGWTK[+100]PITIGR	1228.67	273.307	415.774	236.471	367.448
P54071_0	LVPGWTK[+100]PITIGR	1171.65	118.22	177.388	93.2375	179.154
P54071_0	LVPGWTK[+100]PITIGR	985.568	482.878	785.213	439.451	743.459
P54071_0	LVPGWTK[+100]PITIGR	884.52	274.162	440.761	241.629	369.449
P54071_0	LVPGWTK[+100]PITIGR	656.409	1196.38	1720.74	1015.5	1540.37
P54071_0	LVPGWTK[+100]PITIGR	559.356	33.208	57.7554	33.6764	49.3602
P54071_0	LVPGWTK[+100]PITIGR	663.364	885.169	1466.66	806.745	1195.43
P54071_0	LVPGWTK[+100]PITIGR	654.361	70.9168	119.711	61.946	114.426
P54071_0	LVPGWTK[+100]PITIGR	882.472	29.2282	34.7198	NA	51.7017
P54071_0	NTILK[+100]AYDGR	625.822	1015.17	1506.28	1061.93	1075.62
P54071_0	NTILK[+100]AYDGR	626.324	696.446	1001.61	769.883	800.057
P54071_0	NTILK[+100]AYDGR	626.825	330.225	497.008	397.65	387.117
P54869_0	DVDK[+100]ALLK	501.279	5948.8	8177.42	5723.07	6087.71
P54869_0	DVDK[+100]ALLK	501.781	3049.39	4216.43	2956.56	3085.62
P54869_0	DVDK[+100]ALLK	502.282	1099.94	1526.7	1136.37	1119.99
P54869_0	DVDK[+100]ALLK	787.456	2.46156	2.53039	1.74382	5.26423
P54869_0	DVDK[+100]ALLK	330.13	2.47096	2.54006	NA	2.11374
P54869_0	DVDK[+100]ALLK	558.241	54.089	74.5568	42.6722	54.682
P54869_0	DVDK[+100]ALLK	855.446	NA	3.45459	1.58715	0.958256
P54869_0	LVSSVSDLPK[+100]R	650.859	1284.95	2782.94	1784.68	1336.43
P54869_0	LVSSVSDLPK[+100]R	651.36	941.89	2468.73	1388.99	1028.39
P54869_0	LVSSVSDLPK[+100]R	651.862	514.231	1100.04	712.844	454.885
P54869_0	LVSSVSDLPK[+100]R	1001.53	NA	3.30138	NA	1.69862
P54869_0	LVSSVSDLPK[+100]R	914.494	0.83963	NA	NA	2.16037
P54869_0	LVSSVSDLPK[+100]R	815.426	4.63214	7.72149	1.65996	1.98642
P54869_0	LVSSVSDLPK[+100]R	728.394	7.51192	6.95661	5.38389	NA
P54869_0	LVSSVSDLPK[+100]R	500.283	45.1651	65.8765	52.891	57.0673
P54869_0	LVSSVSDLPK[+100]R	688.351	0.806398	2.68843	NA	1.03743
P54869_0	MVQK[+100]SLAR	516.779	53698.6	60621.2	53693.9	48790.2
P54869_0	MVQK[+100]SLAR	517.28	27854.2	31965.1	29719.7	25923
P54869_0	MVQK[+100]SLAR	517.781	12445.9	13840.8	13507.4	11174.9
P54869_0	M[+16]VQK[+100]SLAR	524.776	3262.08	7243.61	2597.42	3158.88
P54869_0	M[+16]VQK[+100]SLAR	525.278	1772.37	3829.13	1482.7	1660.81
P54869_0	M[+16]VQK[+100]SLAR	525.778	808.201	1667.93	653.894	625.979
P54869_0	M[+16]VQK[+100]SLAR	901.51	190.781	337.96	155.924	185.334
P54869_0	M[+16]VQK[+100]SLAR	802.442	1048.63	2330.73	789.164	974.476
P54869_0	M[+16]VQK[+100]SLAR	674.383	457.165	1110.83	431.801	559.206
P54869_0	M[+16]VQK[+100]SLAR	446.272	437.785	986.417	409.296	428.502
P54869_0	M[+16]VQK[+100]SLAR	359.24	96.2018	219.674	71.5242	110.6
P54869_0	M[+16]VQK[+100]SLAR	375.17	120.858	215.001	87.5135	121.628
P54869_0	M[+16]VQK[+100]SLAR	603.281	95.7393	185.152	48.6691	85.4396
P54869_0	M[+16]VQK[+100]SLAR	690.313	21.7777	46.277	16.3847	15.5606
P54869_0	M[+16]VQK[+100]SLAR	803.397	540.059	1163.5	390.858	421.584
P54869_0	M[+16]VQK[+100]SLAR	874.434	35.0613	75.0975	25.7353	36.106
P54869_0	VSK[+100]DASPGSPLEK	707.857	11319.4	13945.7	11159	12766.9
P54869_0	VSK[+100]DASPGSPLEK	708.358	8161.26	10087.6	8074.96	9321.19
P54869_0	VSK[+100]DASPGSPLEK	708.859	3517.31	4406.06	3526.71	3971.92
P54869_0	VSK[+100]DASPGSPLEK	1228.61	326.827	435.481	327.546	416.146
P54869_0	VSK[+100]DASPGSPLEK	1000.49	2283.18	3027.44	2232.67	2753.71
P54869_0	VSK[+100]DASPGSPLEK	885.468	1325.83	1690.84	1293.27	1488.06
P54869_0	VSK[+100]DASPGSPLEK	814.431	1782.01	2304.5	1754.86	2187.63
P54869_0	VSK[+100]DASPGSPLEK	727.398	4198.44	5392.25	4074.47	4924.84
P54869_0	VSK[+100]DASPGSPLEK	630.346	334.304	405.387	353.166	377.143
P54869_0	VSK[+100]DASPGSPLEK	573.324	268.506	393.723	282.406	325.365
P54869_0	VSK[+100]DASPGSPLEK	486.292	1622.36	2019.98	1616.55	1849.11
P54869_0	VSK[+100]DASPGSPLEK	658.322	252.597	332.018	199.545	276.84
P54869_0	VSK[+100]DASPGSPLEK	688.315	310.811	422.901	280.884	383.405
P54869_0	VSK[+100]DASPGSPLEK	472.24	1616.97	2087.08	1559.48	1824.46
P54869_0	VSK[+100]DASPGSPLEK	472.575	1160.02	1496.04	1049.43	1231.51
P54869_0	VSK[+100]DASPGSPLEK	472.909	492.939	666.873	441.144	563.044
P54869_0	VSK[+100]DASPGSPLEK	727.398481_duplicate1	343.507	462.406	338.44	446.647
P54869_0	VSK[+100]DASPGSPLEK	630.345717_duplicate1	160.322	236.96	161.594	202.125
P54869_0	VSK[+100]DASPGSPLEK	486.292225_duplicate1	102.203	144.037	108.009	145.75
P54869_0	VSK[+100]DASPGSPLEK	364.203	172.789	240.636	165.423	233.152
P54869_0	VSK[+100]DASPGSPLEK	415.219	12.2884	21.2542	15.8379	18.6195
P54869_0	VSK[+100]DASPGSPLEK	530.246	43.737	50.4323	41.6857	60.145
P54869_0	VSK[+100]DASPGSPLEK	601.283	71.8366	112.82	86.2034	99.1403
P54869_0	VSK[+100]DASPGSPLEK	688.314811_duplicate1	59.9836	89.8566	55.0381	92.1217
P54869_0	VSK[+100]DASPGSPLEK	344.661	19.2106	29.5352	13.0498	25.2043
P56382_0	FSQIC[+57]AK[+100]AVR	640.327	2478.29	4356.01	2745.72	2673.99
P56382_0	FSQIC[+57]AK[+100]AVR	640.828	1630.68	3015.83	1871.31	1795.17
P56382_0	FSQIC[+57]AK[+100]AVR	641.329	739.172	1323.99	841.827	793.009
P56382_0	FSQIC[+57]AK[+100]AVR	1132.58	108.839	NA	113.36	117.971
P56382_0	FSQIC[+57]AK[+100]AVR	1045.55	199.274	323.613	193.426	208.687
P56382_0	FSQIC[+57]AK[+100]AVR	917.487	661.695	1280.62	758.763	780.922
P56382_0	FSQIC[+57]AK[+100]AVR	804.403	1056.21	2104.61	1182.42	1239.76
P56382_0	FSQIC[+57]AK[+100]AVR	644.373	310.884	551.981	316.542	409.594
P56382_0	FSQIC[+57]AK[+100]AVR	573.335	157.617	313.846	173.612	177.925
P56382_0	FSQIC[+57]AK[+100]AVR	345.224	150.082	262.09	166.151	174.677
P56382_0	FSQIC[+57]AK[+100]AVR	476.25	77.5232	130.012	73.6701	76.7943
P56382_0	FSQIC[+57]AK[+100]AVR	935.429	34.0657	68.971	NA	37.4134
P56382_0	FSQIC[+57]AK[+100]AVR	1105.53	NA	58.6381	NA	37.9661
P56382_0	FSQIC[+57]AK[+100]AVR	427.22	345.701	631.189	365.785	374.326
P56382_0	FSQIC[+57]AK[+100]AVR	427.555	205.392	477.766	250.738	265.104
P56382_0	FSQIC[+57]AK[+100]AVR	427.888	115.842	NA	125.175	164.308
P56382_0	FSQIC[+57]AK[+100]AVR	644.3726_duplicate1	81.8226	149.759	90.9607	81.4574
P56382_0	FSQIC[+57]AK[+100]AVR	573.335487_duplicate1	76.838	146.045	82.1464	81.9706
P56382_0	FSQIC[+57]AK[+100]AVR	345.22448_duplicate1	115.837	198.443	123.396	129.324
P56382_0	FSQIC[+57]AK[+100]AVR	402.705	NA	64.0533	39.5947	35.8941
P56382_0	FSQIC[+57]AK[+100]AVR	363.166	30.4193	59.263	41.8829	37.4348
P56382_0	FSQIC[+57]AK[+100]AVR	476.25036_duplicate1	NA	67.6879	43.3993	50.0582
P56480_0	GQK[+100]VLDSGAPIK	438.242	878.808	NA	956.585	1057.18
P56480_0	GQK[+100]VLDSGAPIK	438.576	580.827	NA	616.938	716.753
P56480_0	GQK[+100]VLDSGAPIK	438.91	398.651	NA	367.728	390.685
P56480_0	GQK[+100]VLDSGAPIK	687.367	398.3	NA	395.669	437.963
P56480_0	GQK[+100]VLDSGAPIK	344.187	24.7134	NA	19.1093	29.4901
P56480_0	GQK[+100]VLDSGAPIK	513.267	331.356	NA	341.017	358.819
P56480_0	GQK[+100]VLDSGAPIK	626.351	90.2959	NA	92.8608	100.88
P56480_0	GQK[+100]VLDSGAPIKIPVGPETLGR	778.101	1795.97	1883.83	1667.91	2268.29
P56480_0	GQK[+100]VLDSGAPIKIPVGPETLGR	778.435	1765.5	2187.36	1627.39	2369.74
P56480_0	GQK[+100]VLDSGAPIKIPVGPETLGR	778.769	1198.04	1512.01	1126.21	1645.75
P56480_0	GQK[+100]VLDSGAPIKIPVGPETLGR	1376.83	232.759	294.015	230.135	316.091
P56480_0	GQK[+100]VLDSGAPIKIPVGPETLGR	1166.69	187.972	192.607	138.475	213.946
P56480_0	GQK[+100]VLDSGAPIKIPVGPETLGR	1038.59	291.754	334.568	265.527	357.151
P56480_0	GQK[+100]VLDSGAPIKIPVGPETLGR	925.51	1713.64	1792.71	1548.95	2007.71
P56480_0	GQK[+100]VLDSGAPIKIPVGPETLGR	828.457	122.279	138.892	105.005	134.824
P56480_0	GQK[+100]VLDSGAPIKIPVGPETLGR	729.389	282.345	291.241	248.403	351.011
P56480_0	GQK[+100]VLDSGAPIKIPVGPETLGR	1074.11	159.754	147.171	139.606	185.468
P56480_0	GQK[+100]VLDSGAPIKIPVGPETLGR	960.052	246.84	251.404	213.92	275.837
P56480_0	GQK[+100]VLDSGAPIKIPVGPETLGR	910.517	283.512	306.473	261.115	362.9
P56480_0	GQK[+100]VLDSGAPIKIPVGPETLGR	853.975	113.207	127.252	102.935	132.606
P56480_0	GVQK[+100]ILQDYK	646.348	543.593	NA	349.407	NA
P56480_0	GVQK[+100]ILQDYK	646.85	346.338	NA	273.662	NA
P56480_0	GVQK[+100]ILQDYK	647.351	184.823	NA	106.177	NA
P56480_0	GVQK[+100]ILQDYK	779.43	15.9086	NA	11.0914	NA
P56480_0	GVQK[+100]ILQDYK	666.346	25.6259	NA	12.3741	NA
P56480_0	GVQK[+100]ILQDYK	425.203	17.9323	NA	10.0677	NA
P56480_0	GVQK[+100]ILQDYK	513.267	5.53404	NA	5.46596	NA
P56480_0	GVQK[+100]ILQDYK	626.351	3.76738	NA	2.23262	NA
P56480_0	GVQK[+100]ILQDYK	739.435	1.88369	NA	1.11631	NA
P56480_0	LVPLK[+100]ETIK	570.847	34770.3	38419.4	33726	36307.3
P56480_0	LVPLK[+100]ETIK	571.349	27224.4	29704.8	26111.6	28718.1
P56480_0	LVPLK[+100]ETIK	571.85	10633	12313	9554.57	11946.4
P56480_0	LVPLK[+100]ETIK	928.535	13929.4	15929.8	13192.5	16074.3
P56480_0	LVPLK[+100]ETIK	831.482	2528.37	2787.43	2635.51	2812.69
P56480_0	LVPLK[+100]ETIK	718.398	3148.79	3578.67	3261.34	3515.19
P56480_0	LVPLK[+100]ETIK	490.287	905.482	947.611	902.622	955.286
P56480_0	LVPLK[+100]ETIK	464.771	9013.11	10662.3	8234.71	10655.9
P56480_0	VLDSGAPIK[+100]IPVGPETLGR	673.709	8457.41	8277.7	6730.38	NA
P56480_0	VLDSGAPIK[+100]IPVGPETLGR	674.043	6331.89	6605.77	5045.11	NA
P56480_0	VLDSGAPIK[+100]IPVGPETLGR	674.377	4467.28	4470.41	3467.28	NA
P56480_0	VLDSGAPIK[+100]IPVGPETLGR	1038.59	918.03	1076.97	749.357	NA
P56480_0	VLDSGAPIK[+100]IPVGPETLGR	925.51	7609.7	8122.09	6065.28	NA
P56480_0	VLDSGAPIK[+100]IPVGPETLGR	828.457393_duplicate1	798.123	869.965	642.964	NA
P56480_0	VLDSGAPIK[+100]IPVGPETLGR	729.389	3242.94	3440.26	2662.39	NA
P56480_0	VLDSGAPIK[+100]IPVGPETLGR	738.924666_duplicate1	154.794	188.234	149.552	NA
P56480_0	VLDSGAPIK[+100]IPVGPETLGR	463.259	815.025	937.826	640.254	NA
P56480_0	VLDSGAPIK[+100]IPVGPETLGR	543.277303_duplicate1	761.122	828.173	638.301	NA
P56480_0	VLDSGAPIK[+100]IPVGPETLGR	753.414131_duplicate1	546.097	572.332	441.839	NA
P56480_0	VLDSGAPIK[+100]IPVGPETLGR	981.525	1209.71	1183.22	937.166	NA
P56480_0	VVDLLAPYAK[+100]GGK	715.898	NA	1543.17	1236.86	1882.98
P56480_0	VVDLLAPYAK[+100]GGK	716.4	NA	1241.65	1089.96	1579.39
P56480_0	VVDLLAPYAK[+100]GGK	716.901	NA	624.081	495.111	698.808
P56480_0	VVDLLAPYAK[+100]GGK	1232.65	NA	242.422	150.219	264.359
P56480_0	VVDLLAPYAK[+100]GGK	1004.54	NA	280.418	201.803	315.779
P56480_0	VVDLLAPYAK[+100]GGK	891.457	NA	658.214	489.083	756.703
P56480_0	VVDLLAPYAK[+100]GGK	820.42	NA	810.151	624.879	1019.97
P56480_0	VVDLLAPYAK[+100]GGK	560.304	NA	169.915	116.078	176.007
P56480_0	VVDLLAPYAK[+100]GGK	489.267	NA	123.64	102.095	137.265
P56480_0	VVDLLAPYAK[+100]GGK	611.376	NA	91.7895	69.6488	101.562
P56480_0	VVDLLAPYAK[+100]GGK	942.529	NA	395.808	439.639	602.553
P62897_0	K[+100]YIPGTK	453.75	1329.19	1448.57	1509.14	NA
P62897_0	K[+100]YIPGTK	454.252	749.597	777.039	855.533	NA
P62897_0	K[+100]YIPGTK	454.753	214.557	234.274	237.217	194.953
P62897_0	K[+100]YIPGTK	678.382	117.584	131.902	134.439	113.076
P62897_0	K[+100]YIPGTK	515.319	184.31	196.969	198.752	166.969
P62897_0	K[+100]YIPGTK	392.182	163.091	180.894	184.644	NA
P62897_0	K[+100]YIPGTK	505.266	137.445	151.323	175.208	126.024
P62897_0	MIFAGIKK[+100]	504.283	1500.49	1797.9	NA	1594.61
P62897_0	MIFAGIKK[+100]	504.785	831.687	1005.73	NA	939.583
P62897_0	MIFAGIKK[+100]	505.285	374.155	446.037	NA	494.807
P62897_0	MIFAGIKK[+100]	876.519	95.1136	107.427	NA	119.459
P62897_0	MIFAGIKK[+100]	763.435	878.703	1047.56	NA	967.738
P62897_0	MIFAGIKK[+100]	616.366	221.507	269.633	NA	251.86
P62897_0	MIFAGIKK[+100]	545.329	202.12	247.204	NA	225.676
P62897_0	MIFAGIKK[+100]	488.308	39.4053	60.6862	NA	50.9086
P62897_0	MIFAGIKK[+100]	375.224	146.081	166.66	NA	161.259
P62897_0	MIFAGIKK[+100]	463.237	34.9634	48.1775	NA	42.859
P62897_0	MIFAGIK[+100]K	504.283	1610.27	1934.32	1719.42	NA
P62897_0	MIFAGIK[+100]K	504.785	896.674	1085.23	1048.09	NA
P62897_0	MIFAGIK[+100]K	505.285	397.95	485.437	446.613	NA
P62897_0	MIFAGIK[+100]K	876.519	103.45	116.832	123.718	NA
P62897_0	MIFAGIK[+100]K	763.435	948.455	1129.6	1020.95	NA
P62897_0	MIFAGIK[+100]K	616.366	240.029	291.121	267.85	NA
P62897_0	MIFAGIK[+100]K	545.329	217.967	266.56	241.474	NA
P62897_0	MIFAGIK[+100]K	375.224	158.548	179.898	185.554	NA
P63038_0	ALK[+100]IPAMTIAK	628.868	4084.73	5413.31	3919.05	5918.9
P63038_0	ALK[+100]IPAMTIAK	629.369	2958.98	3905.51	2827.56	4408.96
P63038_0	ALK[+100]IPAMTIAK	629.87	1402.39	1830.19	1332.35	2043.08
P63038_0	EGFEK[+100]ISK	519.261	1512.04	2560.95	1663.15	1504.86
P63038_0	EGFEK[+100]ISK	519.763	855.509	1419.18	1043.66	853.644
P63038_0	EGFEK[+100]ISK	520.264	306.181	567.942	378.355	316.523
P63038_0	EGFEK[+100]ISK	908.472	57.2163	104.056	54.9867	62.7413
P63038_0	EGFEK[+100]ISK	851.451	71.8933	140.14	87.288	79.6783
P63038_0	EGFEK[+100]ISK	704.382	200.837	329.212	215.955	203.995
P63038_0	EGFEK[+100]ISK	575.34	259.212	410.197	234.19	289.401
P63038_0	EGFEK[+100]ISK	347.229	168.735	275.558	175.12	174.587
P63038_0	EGFEK[+100]ISK	334.14	19.0575	23.0689	15.4194	13.4542
P63038_0	EGFEK[+100]ISK	463.182	21.9504	31.4954	27.9189	23.6353
P63038_0	EGFEK[+100]ISK	446.208	5.61001	17.2423	6.67507	10.4726
P63038_0	GVITVK[+100]DGK	508.785	699.151	830.174	763.451	605.225
P63038_0	GVITVK[+100]DGK	509.286	424.218	443.249	444.782	359.751
P63038_0	GVITVK[+100]DGK	509.788	123.171	169.265	137.319	121.245
P63038_0	ISK[+100]GANPVEIR	642.351	1052.44	2024.47	1086.7	1205.39
P63038_0	ISK[+100]GANPVEIR	642.853	687.933	1263.04	781.91	772.12
P63038_0	ISK[+100]GANPVEIR	1170.61	77.5622	108.762	67.9668	74.7088
P63038_0	ISK[+100]GANPVEIR	1083.58	78.3053	126.847	79.9017	74.9462
P63038_0	ISK[+100]GANPVEIR	855.468	477.881	818.413	511.929	513.777
P63038_0	ISK[+100]GANPVEIR	798.447	94.0484	151.563	88.1044	104.284
P63038_0	ISK[+100]GANPVEIR	727.41	137.499	210.131	152.966	164.404
P63038_0	ISK[+100]GANPVEIR	613.367	238.19	426.905	274.387	280.518
P63038_0	ISK[+100]GANPVEIR	516.314	13.7394	20.7325	12.6668	13.8614
P63038_0	ISK[+100]GANPVEIR	557.293	NA	58.5071	21.7245	41.846
P63038_0	ISK[+100]GANPVEIR	671.336	25.1428	61.6922	37.6332	34.5318
P63038_0	SIAK[+100]EGFEK	554.78	972.791	1529.77	1000.53	987.903
P63038_0	SIAK[+100]EGFEK	555.281	583.569	956.986	569.072	620.373
P63038_0	SIAK[+100]EGFEK	555.783	225.741	350.93	224.582	207.746
P63038_0	SIAK[+100]EGFEK	908.436	688.545	1054.28	656.814	669.36
P63038_0	SIAK[+100]EGFEK	837.399	140.363	217.097	147.758	159.782
P63038_0	SIAK[+100]EGFEK	609.288	187.225	255.541	174.534	171.699
P63038_0	SIAK[+100]EGFEK	480.245	104.551	143.757	103.041	111.652
P63038_0	SIAK[+100]EGFEK	423.224	25.6412	36.1222	23.3931	29.8435
P63038_0	SIAK[+100]EGFEK	500.271	24.317	46.1548	26.3738	28.1544
P67778_0	FVVEK[+100]AEQQK	653.338	2413.11	3779.45	2426.3	2157.14
P67778_0	FVVEK[+100]AEQQK	653.839	1664.3	2651.61	1741.1	1560.99
P67778_0	FVVEK[+100]AEQQK	654.341	692.528	1112.35	710.678	672.443
P67778_0	FVVEK[+100]AEQQK	1158.6	NA	3.22186	0.903523	1.02614
P67778_0	FVVEK[+100]AEQQK	1059.53	98.1758	164.382	95.6115	100.831
P67778_0	FVVEK[+100]AEQQK	960.463	87.3845	155.685	88.1666	83.7643
P67778_0	FVVEK[+100]AEQQK	831.421	58.0566	106.508	51.3237	62.1112
P67778_0	FVVEK[+100]AEQQK	603.31	70.0622	145.141	83.9226	83.8746
P67778_0	FVVEK[+100]AEQQK	532.273	46.1621	69.0108	38.7061	37.121
P67778_0	FVVEK[+100]AEQQK	475.255	10.0013	22.4275	15.0947	10.4764
P67778_0	FVVEK[+100]AEQQK	703.366	4.96135	14.8341	12.48	4.72457
P67778_0	FVVEK[+100]AEQQK	1159.56	10.643	12.7288	11.6012	NA
P97450_0	FEVIDK[+100]PQS	581.785	3750.75	NA	3599.25	NA
P97450_0	FEVIDK[+100]PQS	582.286	2373.39	NA	2255.61	NA
P97450_0	FEVIDK[+100]PQS	582.788	906.828	NA	814.172	NA
P97450_0	FEVIDK[+100]PQS	886.452	87.5906	NA	71.4094	NA
P97450_0	FEVIDK[+100]PQS	787.383	106.769	NA	95.2311	NA
P97450_0	FEVIDK[+100]PQS	674.299	71.3543	NA	66.6457	NA
P97450_0	FEVIDK[+100]PQS	559.272	134.914	NA	114.086	NA
P97450_0	FEVIDK[+100]PQS	331.161	613.344	NA	554.656	NA
P97450_0	FEVIDK[+100]PQS	376.187	327.637	NA	294.363	NA
P97450_0	FEVIDK[+100]PQS	489.271	100.977	NA	95.0229	NA
P97450_0	FEVIDK[+100]PQS	604.298	143.155	NA	123.845	NA
P97450_0	FEVIDK[+100]PQS	832.409	344.177	NA	292.823	NA
P97450_0	LFVDK[+100]IR	495.785	NA	6722.68	5963.32	NA
P97450_0	LFVDK[+100]IR	496.286	NA	3695.44	3403.56	NA
P97450_0	LFVDK[+100]IR	877.478	NA	16.1678	14.8322	NA
P97450_0	LFVDK[+100]IR	730.409	NA	159.678	150.322	NA
P97450_0	LFVDK[+100]IR	631.341	NA	81.5096	65.4904	NA
P97450_0	LFVDK[+100]IR	516.314	NA	43.0886	38.9114	NA
P97807_0	SK[+100]EFAQVIK	575.311	3273.75	3041.37	2909.05	3145.82
P97807_0	SK[+100]EFAQVIK	575.813	2107.83	1842.45	1822.94	1961.78
P97807_0	SK[+100]EFAQVIK	576.314	966.107	883.698	762.839	825.356
P97807_0	SK[+100]EFAQVIK	834.472	1184.01	1199.43	1012.11	1198.44
P97807_0	SK[+100]EFAQVIK	705.429	466.36	457.926	393.138	485.576
P97807_0	SK[+100]EFAQVIK	558.361	198.824	208.196	170.285	198.696
P97807_0	SK[+100]EFAQVIK	487.324	78.4036	81.9863	71.1138	72.4962
P97807_0	SK[+100]EFAQVIK	531.795	40.8247	40.3137	34.0719	41.7897
P97807_0	SK[+100]EFAQVIK	316.15	309.233	291.982	283.508	318.277
P97807_0	SK[+100]EFAQVIK	445.193	229.666	212.779	193.49	210.066
P97807_0	SK[+100]EFAQVIK	890.425	88.5598	82.8309	69.0347	92.5746
Q03265_0	AMK[+100]QVAGTMK	582.791	1413.86	1451.91	1435.58	1261.65
Q03265_0	AMK[+100]QVAGTMK	583.293	868.316	842.415	838.84	781.429
Q03265_0	AMK[+100]QVAGTMK	583.793	458.133	486.527	409.677	430.663
Q03265_0	AMK[+100]QVAGTMK	962.498	349.676	358.216	335.933	319.174
Q03265_0	AMK[+100]QVAGTMK	734.387	321.101	336.487	337.04	308.372
Q03265_0	AMK[+100]QVAGTMK	606.328	196.485	216.504	194.973	159.038
Q03265_0	AMK[+100]QVAGTMK	436.222	114.235	111.541	128.879	102.345
Q03265_0	AMK[+100]QVAGTMK	547.273	36.508	41.4586	42.0459	35.9876
Q03265_0	AMK[+100]QVAGTMK	431.196	119.532	123.621	124.419	114.428
Q03265_0	AMK[+100]QVAGTMK	559.254	37.6454	44.9574	36.3542	30.0431
Q03265_0	AMK[+100]QVAGTMK	658.323	41.1191	40.9748	31.4582	31.448
Q03265_0	GYLDK[+100]LEPSK	625.319	2407.98	2510.88	2462.91	2008.23
Q03265_0	GYLDK[+100]LEPSK	625.821	1652.49	1601.72	1915.12	1313.67
Q03265_0	GYLDK[+100]LEPSK	626.322	792.074	772.848	835.651	654.427
Q03265_0	GYLDK[+100]LEPSK	1029.55	384.106	477.244	410.434	359.215
Q03265_0	GYLDK[+100]LEPSK	916.462	593.713	672.195	601.14	505.952
Q03265_0	GYLDK[+100]LEPSK	801.435	188.643	204.796	189.675	136.887
Q03265_0	GYLDK[+100]LEPSK	573.324	156.678	168.37	168.932	124.02
Q03265_0	GYLDK[+100]LEPSK	460.24	166.622	213.85	172.478	157.051
Q03265_0	GYLDK[+100]LEPSK	331.198	541.55	571.493	544.389	465.568
Q03265_0	GYLDK[+100]LEPSK	334.176	54.6164	60.2801	53.7614	47.3422
Q03265_0	GYLDK[+100]LEPSK	449.203	45.4106	42.8271	37.801	33.9613
Q03265_0	GYLDK[+100]LEPSK	677.314	65.8257	78.0991	64.2873	54.7879
Q03265_0	GYLDK[+100]LEPSK	919.441	192.165	194.957	163.788	137.089
Q03265_0	LIK[+100]EGDVVK	550.814	4727.75	8398.8	4808.18	4555.26
Q03265_0	LIK[+100]EGDVVK	551.315	2782.43	4933.95	2925.33	2679.3
Q03265_0	LIK[+100]EGDVVK	551.816	954.728	1784.05	1069.46	1007.76
Q03265_0	STVAQLVK[+100]R	551.317	1673.44	2777.34	1809.56	1691.66
Q03265_0	STVAQLVK[+100]R	551.818	1015.85	1571.59	1098.34	955.219
Q03265_0	STVAQLVK[+100]R	552.32	404.708	566.417	433.39	316.484
Q05920_0	DHPTAATK[+100]MSR	438.875	NA	633.648	NA	625.915
Q05920_0	DHPTAATK[+100]MSR	439.543	NA	195.748	NA	184.667
Q05920_0	DHPTAATK[+100]MSR	621.302	100.476	126.009	NA	126.515
Q05920_0	DHPTAATK[+100]MSR	522.231	NA	92.0568	NA	85.4885
Q05920_0	DHPTAATK[+100]MSR	593.268	91.0012	121.428	NA	119.571
Q05920_0	ELEK[+100]DLIDR	615.814	858.145	839.935	698.266	876.654
Q05920_0	ELEK[+100]DLIDR	616.817	191.96	NA	170.511	199.076
Q05920_0	ELEK[+100]DLIDR	859.452	NA	40.557	33.2694	52.5691
Q05920_0	LTSDSVK[+100]LAK	581.322	1607.1	2060.95	1645.82	1653.14
Q05920_0	LTSDSVK[+100]LAK	581.823	1007.03	1270.55	995.634	1026.78
Q05920_0	LTSDSVK[+100]LAK	582.325	370.092	479.017	361.402	386.489
Q05920_0	SILVK[+100]DTQAMK	667.355	4333.55	4763.36	4200.31	4138.78
Q05920_0	SILVK[+100]DTQAMK	667.857	3005.99	3113.16	2739.3	3104.55
Q05920_0	SILVK[+100]DTQAMK	668.357	1521.06	1475.28	1299.49	1318.17
Q05920_0	SILVK[+100]DTQAMK	1133.59	693.164	972.825	712.116	843.896
Q05920_0	SILVK[+100]DTQAMK	1020.5	864.488	1001.91	808.095	953.509
Q05920_0	SILVK[+100]DTQAMK	921.435	1277.97	1530.84	1311.36	1470.84
Q05920_0	SILVK[+100]DTQAMK	693.324	685.264	802.332	659.579	647.824
Q05920_0	SILVK[+100]DTQAMK	578.297	281.103	315.105	273.048	280.744
Q05920_0	SILVK[+100]DTQAMK	477.249	92.3692	138.553	94.8411	116.237
Q05920_0	SILVK[+100]DTQAMK	413.276	145.656	184.661	127.43	147.253
Q05920_0	SILVK[+100]DTQAMK	641.387	75.7071	78.4435	70.7639	72.0855
Q05920_0	SILVK[+100]DTQAMK	756.414	23.7745	NA	24.2114	32.9705
Q05920_0	SILVK[+100]DTQAMK	1056.56	54.4046	55.2817	49.2484	67.0652
Q3TC72_0	NGK[+100]QWLLGK	572.311	1241.6	1416.51	1281.36	1616.53
Q3TC72_0	NGK[+100]QWLLGK	572.813	NA	1024.84	826.912	1120.1
Q3TC72_0	NGK[+100]QWLLGK	573.314	424.548	434.764	456.731	NA
Q3TC72_0	NGK[+100]QWLLGK	744.44	173.488	163.906	179.653	187.952
Q3TC72_0	NGK[+100]QWLLGK	616.382	88.9902	110.464	102.95	126.595
Q3TC72_0	NGK[+100]QWLLGK	430.302	60.1422	67.6331	67.6964	68.5283
Q3TC72_0	NGK[+100]QWLLGK	317.218	100.523	110.032	112.903	133.542
Q3TC72_0	NGK[+100]QWLLGK	400.183	83.8722	86.7611	99.6519	119.715
Q3TC72_0	NGK[+100]QWLLGK	528.241	32.3086	39.878	42.043	NA
Q3TC72_0	NGK[+100]QWLLGK	940.489	30.1595	36.8386	40.4278	53.5741
Q3TC72_0	VPK[+100]SPIIFSK	608.353	968.753	1220.49	1108.05	1238.71
Q3TC72_0	VPK[+100]SPIIFSK	608.854	758.472	845.924	764.292	967.311
Q3TC72_0	VPK[+100]SPIIFSK	609.356	614.851	755.959	NA	892.02
Q3UEG6_0	VLAIHK[+100]QHLSPVDTAYFR	732.392	832.082	923.423	1137.65	1305.84
Q3UEG6_0	VLAIHK[+100]QHLSPVDTAYFR	732.726	936.743	1076.5	1147.55	1420.21
Q3UEG6_0	VLAIHK[+100]QHLSPVDTAYFR	733.06	775	796.464	821.77	1232.77
Q3UEG6_0	VLAIHK[+100]QHLSPVDTAYFR	968.484	0.993221	NA	2.00678	NA
Q3UEG6_0	VLAIHK[+100]QHLSPVDTAYFR	657.335	3.07211	NA	3.87944	4.372
Q3UEG6_0	VLAIHK[+100]QHLSPVDTAYFR	890.509	0.726899	NA	0.734341	1.37929
Q3UEG6_0	VLAIHK[+100]QHLSPVDTAYFR	549.546	1916.97	2022.77	2202.82	2870.44
Q3UEG6_0	VLAIHK[+100]QHLSPVDTAYFR	549.796	2347.84	2412.82	2685.56	3490.78
Q3UEG6_0	VLAIHK[+100]QHLSPVDTAYFR	550.047	1604.86	1678.23	1817.76	2369.16
Q3UEG6_0	VLAIHK[+100]QHLSPVDTAYFR	772.36243_duplicate1	344.647	344.214	421.6	517.54
Q3UEG6_0	VLAIHK[+100]QHLSPVDTAYFR	657.335487_duplicate1	294.829	289.656	331.64	439.875
Q3UEG6_0	VLAIHK[+100]QHLSPVDTAYFR	556.288	488.708	490.106	589.776	745.409
Q3UEG6_0	VLAIHK[+100]QHLSPVDTAYFR	485.251	887.883	942.907	1059.77	1405.44
Q3UEG6_0	VLAIHK[+100]QHLSPVDTAYFR	322.187	231.334	254.456	278.254	369.957
Q3UEG6_0	VLAIHK[+100]QHLSPVDTAYFR	614.345854_duplicate1	145.65	163.012	185.288	250.05
Q3UEG6_0	VLAIHK[+100]QHLSPVDTAYFR	712.406	96.3612	113.228	113.445	179.966
Q3UEG6_0	VLAIHK[+100]QHLSPVDTAYFR	769.92	208.784	231.579	232.554	354.084
Q3UEG6_0	VLAIHK[+100]QHLSPVDTAYFR	820.444	88.0448	115.361	105.962	149.632
Q3UEG6_0	VLAIHK[+100]QHLSPVDTAYFR	855.962	32.3816	35.7452	41.2808	55.5924
Q5FW57_0	K[+100]YLPESLK	539.295	NA	39522.8	30848.5	32282.7
Q5FW57_0	K[+100]YLPESLK	539.796	NA	23252.3	18623.1	19151.7
Q5FW57_0	K[+100]YLPESLK	540.298	6822.25	8502.62	6826.52	7021.62
Q5FW57_0	LK[+100]ALVDK	443.766	2953.7	3997.76	3006.49	3594.05
Q5FW57_0	LK[+100]ALVDK	444.267	1453.71	1981.72	1525.51	1793.06
Q5FW57_0	LK[+100]ALVDK	444.769	401.685	610.501	423.088	531.726
Q5FW57_0	LK[+100]ALVDK	773.44	175.403	252.889	173.705	NA
Q5FW57_0	LK[+100]ALVDK	545.329	434.263	608.09	455.95	610.697
Q5FW57_0	LK[+100]ALVDK	474.292	92.3401	133.416	97.1202	129.124
Q5FW57_0	LK[+100]ALVDK	361.208	101.364	154.044	96.845	138.748
Q5FW57_0	LK[+100]ALVDK	342.202	128.674	177.601	144.039	166.686
Q5FW57_0	LK[+100]ALVDK	413.239	168.933	244.218	176.899	209.95
Q5FW57_0	LK[+100]ALVDK	526.324	34.3108	NA	37.0602	55.7819
Q61425_0	K[+100]GIEESLK	502.269	998.203	1681.06	1082.35	1055.39
Q61425_0	K[+100]GIEESLK	718.398	2.51727	1.46392	3.01881	NA
Q61425_0	K[+100]GIEESLK	347.229	0.83705	NA	2.00765	1.1553
Q61425_0	LVEVIK[+100]TPM[+16]TSQK	795.426	102.817	NA	NA	81.1828
Q61425_0	LVEVIK[+100]TPM[+16]TSQK	795.928	69.2131	NA	NA	36.7869
Q61425_0	LVEVIK[+100]TPM[+16]TSQK	796.429	191.657	NA	NA	57.3425
Q61425_0	LVEVIK[+100]TPM[+16]TSQK	1248.65	5.59977	NA	NA	2.40023
Q61425_0	LVEVIK[+100]TPM[+16]TSQK	1036.5	9.03171	NA	NA	6.96829
Q61425_0	LVEVIK[+100]TPM[+16]TSQK	808.387	14.7193	NA	NA	8.28074
Q61425_0	LVEVIK[+100]TPM[+16]TSQK	554.355	2.79988	NA	NA	1.20012
Q64433_0	K[+100]FLPLFDR	568.311	889.109	NA	633.891	NA
Q64433_0	K[+100]FLPLFDR	568.812	545.41	NA	397.59	NA
Q64433_0	K[+100]FLPLFDR	569.314	519.77	NA	410.23	NA
Q64433_0	SGEIEPVSVK[+100]VGDK	772.396	1125	NA	967.308	883.691
Q64433_0	SGEIEPVSVK[+100]VGDK	772.898	1007.8	NA	803.825	815.37
Q64433_0	SGEIEPVSVK[+100]VGDK	773.399	471.289	NA	378.017	356.694
Q64433_0	SGEIEPVSVK[+100]VGDK	1157.6	223.533	NA	182.477	204.99
Q64433_0	SGEIEPVSVK[+100]VGDK	1028.56	821.114	NA	660.057	681.829
Q64433_0	SGEIEPVSVK[+100]VGDK	832.441	157.723	NA	116.397	136.88
Q64433_0	SGEIEPVSVK[+100]VGDK	646.341	102.703	NA	93.5595	88.7371
Q64433_0	SGEIEPVSVK[+100]VGDK	514.785	31.5099	NA	NA	30.4712
Q64433_0	SGEIEPVSVK[+100]VGDK	516.23	117.548	NA	91.1601	108.292
Q64433_0	VGDK[+100]VLLPEYGGTK	788.417	1229.8	NA	1163.2	NA
Q64433_0	VGDK[+100]VLLPEYGGTK	788.918	1023.84	NA	934.157	NA
Q64433_0	VGDK[+100]VLLPEYGGTK	1076.6	171.916	NA	160.084	NA
Q64433_0	VGDK[+100]VLLPEYGGTK	977.53	428.54	NA	383.46	NA
Q64433_0	VGDK[+100]VLLPEYGGTK	864.446	255.138	NA	235.862	NA
Q64433_0	VGDK[+100]VLLPEYGGTK	599.304	92.4097	NA	66.5903	NA
Q64433_0	VGDK[+100]VLLPEYGGTK	712.388	75.5623	NA	73.4377	NA
Q64433_0	VGDK[+100]VLLPEYGGTK	825.472	99.7955	NA	75.2045	NA
Q6Q2Z6_0	DEK[+100]GALFR	518.259	1720.17	1977.87	1612.16	1829.79
Q6Q2Z6_0	DEK[+100]GALFR	518.76	937.55	1110.59	899.865	1017.99
Q6Q2Z6_0	DEK[+100]GALFR	519.262	NA	573.334	432.197	NA
Q6Q2Z6_0	DEK[+100]GALFR	791.441	325.438	374.829	279.163	303.57
Q6Q2Z6_0	DEK[+100]GALFR	563.33	852.58	1081.53	794.662	951.229
Q6Q2Z6_0	DEK[+100]GALFR	506.309	113.466	139.653	96.0437	122.837
Q6Q2Z6_0	DEK[+100]GALFR	435.271	107.01	136.633	118.894	125.463
Q6Q2Z6_0	DEK[+100]GALFR	473.188	159.933	204.168	148.474	159.426
Q8BGA8_0	WTFEELGK[+100]QSR	740.857	967.954	1012.72	NA	68.3227
Q8BGA8_0	WTFEELGK[+100]QSR	741.358	787.256	755.544	NA	81.2001
Q8BGA8_0	WTFEELGK[+100]QSR	917.469	3.92514	3.54913	NA	1.52573
Q8BGA8_0	WTFEELGK[+100]QSR	675.342	8.0341	4.84298	NA	3.12292
Q8BH59_0	GLIPQLIGVAPEK[+100]AIK	1463.85	4.06504	NA	4.62882	5.30614
Q8BH59_0	GLIPQLIGVAPEK[+100]AIK	1238.74	3.65809	NA	2.97531	6.3666
Q8BH59_0	GLIPQLIGVAPEK[+100]AIK	1125.65	7.31618	NA	5.95062	12.7332
Q8BH59_0	GLIPQLIGVAPEK[+100]AIK	1012.57	11.8602	NA	9.4981	20.6417
Q8BH59_0	GLIPQLIGVAPEK[+100]AIK	955.546	0.906622	NA	2.35968	4.73369
Q8BH59_0	GLIPQLIGVAPEK[+100]AIK	785.44	10.4767	NA	5.57754	9.94573
Q8BH59_0	GLIPQLIGVAPEK[+100]AIK	732.427	6.16381	NA	6.68446	7.15173
Q8BH59_0	GLIPQLIGVAPEK[+100]AIK	735.476	2.72416	NA	2.95427	6.32157
Q8BH95_0	ISAQDAK[+100]QAGLVSK	758.404	2207.78	3135.73	2222.2	1937.3
Q8BH95_0	ISAQDAK[+100]QAGLVSK	758.906	1719.9	2466.7	1758.08	1506.32
Q8BH95_0	ISAQDAK[+100]QAGLVSK	759.407	817.155	1128.19	843.259	691.4
Q8BH95_0	ISAQDAK[+100]QAGLVSK	1402.72	63.2774	110.58	68.5804	78.5622
Q8BH95_0	ISAQDAK[+100]QAGLVSK	1315.69	89.252	114.194	75.14	90.4145
Q8BH95_0	ISAQDAK[+100]QAGLVSK	1116.59	321.556	487.377	327.954	334.112
Q8BH95_0	ISAQDAK[+100]QAGLVSK	1001.56	175.854	275.617	186.318	195.211
Q8BH95_0	ISAQDAK[+100]QAGLVSK	930.525	201.86	270.82	175.711	191.609
Q8BH95_0	ISAQDAK[+100]QAGLVSK	702.414	217.439	285.336	184.731	171.493
Q8BH95_0	ISAQDAK[+100]QAGLVSK	574.356	179.148	251.847	183.807	162.197
Q8BH95_0	ISAQDAK[+100]QAGLVSK	515.246	40.5614	68.1566	38.0429	42.2391
Q8BH95_0	ISAQDAK[+100]QAGLVSK	685.352	67.81	111.611	81.1841	85.3946
Q8BH95_0	ISAQDAK[+100]QAGLVSK	505.939	717.025	1122.37	703.756	607.853
Q8BH95_0	ISAQDAK[+100]QAGLVSK	506.273	607.625	1027.51	702.849	603.016
Q8BH95_0	ISAQDAK[+100]QAGLVSK	506.607	244.671	412.45	285.64	229.238
Q8BH95_0	K[+100]GKNSSVGLIQLNRPK	614.021	NA	117.668	75.3262	97.006
Q8BH95_0	K[+100]GKNSSVGLIQLNRPK	614.355	NA	132.991	99.1487	126.86
Q8BH95_0	K[+100]GKNSSVGLIQLNRPK	755.452	NA	33.2463	24.786	27.9677
Q8BH95_0	K[+100]GKNSSVGLIQLNRPK	514.31	NA	9.27899	4.84241	4.8786
Q8BH95_0	K[+100]GKNSSVGLIQLNRPK	400.267	NA	1.29743	NA	1.09144
Q8BH95_0	K[+100]GKNSSVGLIQLNRPK	460.517	NA	22.3199	NA	15.0209
Q8BH95_0	K[+100]GKNSSVGLIQLNRPK	460.767	NA	129.882	74.9053	112.213
Q8BH95_0	K[+100]GKNSSVGLIQLNRPK	461.018	NA	125.071	82.9227	133.006
Q8BH95_0	K[+100]GKNSSVGLIQLNRPK	755.452248_duplicate1	NA	40.6149	33.2481	28.1371
Q8BH95_0	K[+100]GKNSSVGLIQLNRPK	627.39367_duplicate1	NA	31.4153	31.1079	29.4768
Q8BH95_0	K[+100]GKNSSVGLIQLNRPK	569.359	NA	14.1046	8.99648	8.89891
Q8BH95_0	K[+100]GKNSSVGLIQLNRPK	519.825	NA	58.6173	35.8929	36.4898
Q8BIJ6_0	DDISK[+100]LR	473.746	1717.65	2503.22	1799.64	1770.49
Q8BIJ6_0	DDISK[+100]LR	474.748	539.804	672.871	474.39	512.935
Q8BIJ6_0	DDISK[+100]LR	716.43	342.707	501.442	360.674	387.177
Q8BIJ6_0	DDISK[+100]LR	603.346	1162.45	1624.48	1115.02	1241.05
Q8BIJ6_0	DDISK[+100]LR	516.314	175.232	252.091	173.029	193.648
Q8BIJ6_0	DDISK[+100]LR	344.145	84.5416	127.387	79.6986	96.3723
Q8BMF4_0	GK[+100]ISVNDFIIK	667.372	1034.32	NA	903.277	1429.41
Q8BMF4_0	GK[+100]ISVNDFIIK	667.873	777.339	NA	677.71	1023.95
Q8BMF4_0	GK[+100]ISVNDFIIK	668.375	372.489	NA	333.904	471.606
Q8BMF4_0	GK[+100]ISVNDFIIK	1048.6	450.899	NA	359.791	594.31
Q8BMF4_0	GK[+100]ISVNDFIIK	935.52	556.039	NA	431.115	775.846
Q8BMF4_0	GK[+100]ISVNDFIIK	848.488	78.6697	NA	66.9608	115.369
Q8BMF4_0	GK[+100]ISVNDFIIK	749.419	106.918	NA	87.2122	146.87
Q8BMF4_0	GK[+100]ISVNDFIIK	520.349	43.2428	NA	36.4235	NA
Q8BMS1_0	ILQEGVDPKK[+100]	613.835	5739.58	8438.3	5743.05	5981.07
Q8BMS1_0	ILQEGVDPKK[+100]	614.336	3831.46	5514.89	3801.2	3937.45
Q8BMS1_0	ILQEGVDPKK[+100]	743.393	939.884	1449.64	906.891	1024.59
Q8BMS1_0	ILQEGVDPKK[+100]	686.372	174.473	256.694	152.908	193.925
Q8BMS1_0	ILQEGVDPKK[+100]	587.304	581.326	890.419	571.092	645.162
Q8BMS1_0	ILQEGVDPKK[+100]	472.277	1493.99	2241.79	1505.33	1590.89
Q8BMS1_0	ILQEGVDPKK[+100]	640.366	102.918	NA	84.7264	114.189
Q8BMS1_0	ILQEGVDPKK[+100]	755.393	160.07	243.545	162.93	183.455
Q8BMS1_0	INSPNSK[+100]VNTLNK	1214.64	531.441	NA	530.488	540.995
Q8BMS1_0	INSPNSK[+100]VNTLNK	916.51	118.969	NA	121.201	136.703
Q8BMS1_0	INSPNSK[+100]VNTLNK	607.822	241.592	NA	226.604	240.012
Q8BMS1_0	K[+100]ALTSFER	752.394	1663.92	NA	1764.21	1807.96
Q8BMS1_0	K[+100]ALTSFER	639.31	898.722	NA	946.681	994.816
Q8BMS1_0	K[+100]ALTSFER	538.262	353.365	NA	367.424	389.413
Q8BMS1_0	K[+100]ALTSFER	451.23	102.795	NA	98.7457	111.385
Q8BMS1_0	K[+100]ALTSFER	304.162	43.3491	NA	44.2975	54.1473
Q8BMS1_0	K[+100]ALTSFER	413.239	250.477	NA	252.82	271.349
Q8BMS1_0	TSK[+100]DTTASAVAVGLR	1160.63	1231.34	1184.92	1083.52	1115.22
Q8BMS1_0	TSK[+100]DTTASAVAVGLR	944.552	813.455	798.189	760.809	738.546
Q8BMS1_0	TSK[+100]DTTASAVAVGLR	772.468	848.385	841.72	754.894	849.002
Q8BMS1_0	TSK[+100]DTTASAVAVGLR	526.277	2628.29	2757.35	2338.22	2154.15
Q8BMS1_0	TSK[+100]DTTASAVAVGLR	526.612	1813.26	1792.27	1671.27	1585.2
Q8BMS1_0	TSK[+100]DTTASAVAVGLR	526.946	834.568	834.892	752.999	804.541
Q8BMS1_0	TSK[+100]DTTASAVAVGLR	614.398	635.728	641.577	591.639	627.056
Q8BMS1_0	TSK[+100]DTTASAVAVGLR	805.357	96.4185	NA	95.987	99.4731
Q8BWN8_0	DEK[+100]GALFR	518.259	1720.17	1977.87	1612.16	1829.79
Q8BWN8_0	DEK[+100]GALFR	518.76	937.55	1110.59	899.865	1017.99
Q8BWN8_0	DEK[+100]GALFR	519.262	NA	573.334	432.197	NA
Q8BWN8_0	DEK[+100]GALFR	791.441	325.438	374.829	279.163	303.57
Q8BWN8_0	DEK[+100]GALFR	563.33	852.58	1081.53	794.662	951.229
Q8BWN8_0	DEK[+100]GALFR	506.309	113.466	139.653	96.0437	122.837
Q8BWN8_0	DEK[+100]GALFR	435.271	107.01	136.633	118.894	125.463
Q8BWN8_0	DEK[+100]GALFR	473.188	159.933	204.168	148.474	159.426
Q8BWT1_0	GVFIVAAK[+100]R	530.811	14184.5	14737.7	15285.3	14463.6
Q8BWT1_0	GVFIVAAK[+100]R	531.313	8389.61	8595.84	9153.66	8529.88
Q8BWT1_0	GVFIVAAK[+100]R	531.814	2828.37	3093.75	3227.72	3015.16
Q8BWT1_0	K[+100]HNFTPLAR	592.315	1604.56	2187.91	1546.06	1757.47
Q8BWT1_0	K[+100]HNFTPLAR	592.816	1018.9	1530.23	1056.61	1096.26
Q8BWT1_0	K[+100]HNFTPLAR	593.317	405.582	556.553	383.995	486.87
Q8BWT1_0	K[+100]HNFTPLAR	955.511	75.7609	102.774	79.1536	72.3113
Q8BWT1_0	K[+100]HNFTPLAR	818.452	574.916	863.793	638.121	702.17
Q8BWT1_0	K[+100]HNFTPLAR	704.409	189.04	239.47	195.982	205.508
Q8BWT1_0	K[+100]HNFTPLAR	557.341	90.0748	113.554	90.7297	85.6415
Q8BWT1_0	K[+100]HNFTPLAR	456.293	109.584	144.915	107.833	120.668
Q8BWT1_0	K[+100]HNFTPLAR	478.259	83.3625	116.725	97.6267	87.2859
Q8BWT1_0	K[+100]HNFTPLAR	366.177	164.248	235.957	164.566	183.229
Q8BWT1_0	K[+100]HNFTPLAR	480.22	49.642	61.8708	57.9287	59.5585
Q8BWT1_0	K[+100]HNFTPLAR	728.336	36.3615	46.283	40.0723	44.2832
Q8BWT1_0	LPMGM[+16]TAENLAAK[+100]YNISR	699.343	1077.02	NA	1218.98	NA
Q8BWT1_0	LPMGM[+16]TAENLAAK[+100]YNISR	699.678	1034.17	NA	1221.83	NA
Q8BWT1_0	LPMGM[+16]TAENLAAK[+100]YNISR	700.011	740.722	NA	832.278	NA
Q8BWT1_0	LPMGM[+16]TAENLAAK[+100]YNISR	1022.53	14.6916	NA	16.3084	NA
Q8BWT1_0	LPMGM[+16]TAENLAAK[+100]YNISR	880.452	11.3505	NA	13.6495	NA
Q8BWT1_0	LPMGM[+16]TAENLAAK[+100]YNISR	961.412	2.2701	NA	2.7299	NA
Q8BWT1_0	LPSVFKK[+100]	459.768	6982.32	8325.9	NA	7369.78
Q8BWT1_0	LPSVFKK[+100]	460.27	3780.3	4538.08	NA	4070.62
Q8BWT1_0	LPSVFKK[+100]	460.771	1140.22	1393.01	NA	1187.76
Q8BWT1_0	LPSVFKK[+100]	805.445	897.38	1126.09	NA	1112.53
Q8BWT1_0	LPSVFKK[+100]	708.393	1768.09	2181.62	NA	1965.3
Q8BWT1_0	LPSVFKK[+100]	621.361	429.16	461.997	NA	456.843
Q8BWT1_0	LPSVFKK[+100]	522.292	650.598	779.744	NA	731.657
Q8BWT1_0	LPSVFKK[+100]	375.224	281.993	381.342	NA	311.665
Q8BWT1_0	LPSVFKK[+100]	403.226	1191.76	1372	NA	1188.25
Q8BWT1_0	LPSVFKK[+100]	397.245	52.043	59.5358	NA	56.4213
Q8BWT1_0	LPSVFK[+100]K	459.768	7206.5	8581.69	7258.4	7596.4
Q8BWT1_0	LPSVFK[+100]K	460.27	3854.39	4675.07	3914.42	4193.12
Q8BWT1_0	LPSVFK[+100]K	460.771	1171.72	1437.63	1263.62	1226.03
Q8BWT1_0	LPSVFK[+100]K	805.445	926.923	1161.91	987.035	1148.13
Q8BWT1_0	LPSVFK[+100]K	708.393	1825.34	2249.81	1885.77	2027.08
Q8BWT1_0	LPSVFK[+100]K	621.361	443.767	476.719	470.031	471.484
Q8BWT1_0	LPSVFK[+100]K	522.292	672.264	804.561	711.099	755.076
Q8BWT1_0	LPSVFK[+100]K	375.224	289.845	394.237	337.657	322.261
Q8BWT1_0	LPSVFK[+100]K	403.226	1229.8	1413.59	1216.12	1224.49
Q8C196_0	AK[+100]TAHIVLEDGTK	741.894	7553.07	12994.7	7239.68	8047.51
Q8C196_0	AK[+100]TAHIVLEDGTK	742.395	5952	10097.3	5581.24	6274.49
Q8C196_0	AK[+100]TAHIVLEDGTK	742.896	2567.98	4459.63	2531.5	2826.89
Q8C196_0	AK[+100]TAHIVLEDGTK	1183.63	NA	2.63203	1.51024	0.857734
Q8C196_0	AK[+100]TAHIVLEDGTK	874.488	76.8795	NA	56.49	71.7157
Q8C196_0	AK[+100]TAHIVLEDGTK	609.299	6.30931	NA	3.30277	NA
Q8C196_0	AK[+100]TAHIVLEDGTK	1178.61	11.5108	22.1514	11.8629	13.475
Q8C196_0	AK[+100]TAHIVLEDGTK	494.931	44459.1	81425	38193.3	45535.6
Q8C196_0	AK[+100]TAHIVLEDGTK	495.266	34550.1	62420.1	30159.9	35113.9
Q8C196_0	AK[+100]TAHIVLEDGTK	495.6	15663.1	28302.1	14232	16115.8
Q8C196_0	AK[+100]TAHIVLEDGTK	874.488024_duplicate1	3478.54	6398.14	3597.94	3893.38
Q8C196_0	AK[+100]TAHIVLEDGTK	761.40396_duplicate1	8053.83	14485.1	8030.78	9023.3
Q8C196_0	AK[+100]TAHIVLEDGTK	662.335546_duplicate1	6918.56	12262.8	6767.34	7645.28
Q8C196_0	AK[+100]TAHIVLEDGTK	549.251	2484.93	4317.1	2498.53	2680.45
Q8C196_0	AK[+100]TAHIVLEDGTK	420.209	1733.62	3120.66	1834.19	1947.53
Q8C196_0	AK[+100]TAHIVLEDGTK	305.182	2802.91	4992.65	2861.32	2988.12
Q8C196_0	AK[+100]TAHIVLEDGTK	592.32	3179.32	6003.91	3220.02	3815.75
Q8C196_0	AK[+100]TAHIVLEDGTK	506.277	1284.91	2337.71	1275.78	1435.61
Q8C196_0	AK[+100]TAHIVLEDGTK	609.299101_duplicate1	4776.69	8661.35	4789.97	5346.99
Q8C196_0	AK[+100]TAHIVLEDGTK	722.383165_duplicate1	1413.3	2640.05	1493.56	1622.09
Q8C196_0	DILNM[+16]DK[+100]TLK	653.832	4220.78	NA	2157.22	NA
Q8C196_0	DILNM[+16]DK[+100]TLK	654.333	2904.36	NA	1515.64	NA
Q8C196_0	DILNM[+16]DK[+100]TLK	654.834	1476.36	NA	730.637	NA
Q8C196_0	DILNM[+16]DK[+100]TLK	965.461	711.877	NA	278.123	NA
Q8C196_0	DILNM[+16]DK[+100]TLK	851.418	240.786	NA	106.214	NA
Q8C196_0	DILNM[+16]DK[+100]TLK	704.382	212.95	NA	107.05	NA
Q8C196_0	DILNM[+16]DK[+100]TLK	589.356	176.478	NA	69.5224	NA
Q8C196_0	DILNM[+16]DK[+100]TLK	361.245	138.268	NA	53.7323	NA
Q8C196_0	DVK[+100]VFGK	446.742	7966.03	14471.5	7495.13	7447.35
Q8C196_0	DVK[+100]VFGK	447.244	4057.08	7214.42	3863.33	3785.16
Q8C196_0	DVK[+100]VFGK	447.745	1165.36	2112.97	1145.36	1058.31
Q8C196_0	DVK[+100]VFGK	777.451	47.4439	101.004	56.8638	49.6885
Q8C196_0	DVK[+100]VFGK	678.382	3305.47	5826.99	3314.73	3239.8
Q8C196_0	DVK[+100]VFGK	450.271	1168.03	2091.66	1237.01	1119.3
Q8C196_0	DVK[+100]VFGK	351.203	1103.88	1916.01	1128.42	1045.69
Q8C196_0	DVK[+100]VFGK	389.229	78.6359	146.771	79.0374	78.5562
Q8C196_0	DVK[+100]VFGK	542.282	243.861	459.02	259.671	223.447
Q8C196_0	DVK[+100]VFGK	689.35	152.314	242.551	150.124	137.012
Q8C196_0	EIGFSDK[+100]QISK	1109.55	6.2585	NA	3.78047	4.63444
Q8C196_0	EIGFSDK[+100]QISK	905.457	29.0976	NA	19.5739	29.7086
Q8C196_0	EIGFSDK[+100]QISK	475.287	10.3792	11.2538	6.4002	8.96679
Q8C196_0	EIGFSDK[+100]QISK	347.229	13.0811	11.3468	5.53121	9.04086
Q8C196_0	EIGFSDK[+100]QISK	451.23	1349.24	1264.35	1100.19	1139.22
Q8C196_0	EIGFSDK[+100]QISK	451.898	421.702	393.376	302.098	365.823
Q8C196_0	EIGFSDK[+100]QISK	905.457452_duplicate1	134.91	147.223	133.412	127.455
Q8C196_0	EIGFSDK[+100]QISK	818.425424_duplicate1	61.0655	61.2929	47.0308	48.6107
Q8C196_0	EIGFSDK[+100]QISK	703.398481_duplicate1	113.614	119.615	107.266	122.505
Q8C196_0	EIGFSDK[+100]QISK	475.287474_duplicate1	135.454	166.139	117.651	139.755
Q8C196_0	EIGFSDK[+100]QISK	347.228896_duplicate1	111.874	132.021	111.844	111.26
Q8C196_0	EIGFSDK[+100]QISK	555.277	67.4183	70.8503	51.1664	70.5649
Q8C196_0	EVEMDAVGK[+100]EGR	710.325	6981.57	11175.8	6370.54	6503.11
Q8C196_0	EVEMDAVGK[+100]EGR	710.826	4858.29	7931.74	4547.85	4573.12
Q8C196_0	EVEMDAVGK[+100]EGR	711.327	2312.19	3850.08	2242.9	2232.83
Q8C196_0	EVEMDAVGK[+100]EGR	1191.53	29.3473	33.8628	22.8388	30.9512
Q8C196_0	EVEMDAVGK[+100]EGR	1062.49	27.6943	47.1723	16.5787	23.5547
Q8C196_0	EVEMDAVGK[+100]EGR	931.448	55.0467	NA	39.0428	49.924
Q8C196_0	EVEMDAVGK[+100]EGR	816.421	35.5707	70.2457	NA	41.6434
Q8C196_0	EVEMDAVGK[+100]EGR	745.384	68.286	92.8327	45.4277	58.4537
Q8C196_0	EVEMDAVGK[+100]EGR	646.315	108.595	NA	80.9671	95.7473
Q8C196_0	EVEMDAVGK[+100]EGR	589.294	9.26727	15.276	NA	12.296
Q8C196_0	EVEMDAVGK[+100]EGR	774.334	2.96848	3.18056	NA	0.984659
Q8C196_0	EVEMDAVGK[+100]EGR	473.886	1579.52	2707.8	1320.86	1450.83
Q8C196_0	EVEMDAVGK[+100]EGR	474.22	1431.09	2316.6	1063.55	1253.76
Q8C196_0	EVEMDAVGK[+100]EGR	474.554	606.926	942.334	498.062	550.678
Q8C196_0	EVEMDAVGK[+100]EGR	816.421007_duplicate1	39.5178	64.6666	29.3558	31.4598
Q8C196_0	EVEMDAVGK[+100]EGR	745.383893_duplicate1	120.198	190.447	113.1	108.254
Q8C196_0	EVEMDAVGK[+100]EGR	646.315479_duplicate1	1106.33	1815.3	986.348	1050.01
Q8C196_0	EVEMDAVGK[+100]EGR	589.294016_duplicate1	110.949	208.794	100.457	103.801
Q8C196_0	EVEMDAVGK[+100]EGR	361.183	221.364	375.471	198.645	209.52
Q8C196_0	EVEMDAVGK[+100]EGR	358.161	33.3004	57.3976	33.8024	36.4995
Q8C196_0	EVEMDAVGK[+100]EGR	604.228304_duplicate1	52.0006	83.1814	56.4274	55.3907
Q8C196_0	EVEMDAVGK[+100]EGR	675.265418_duplicate1	289.803	451.365	235.706	262.126
Q8C196_0	GNPTK[+100]VVAVDC[+57]GIK	779.902	2688.13	2570.92	2398.91	2358.03
Q8C196_0	GNPTK[+100]VVAVDC[+57]GIK	691.344	241.968	227.459	197.124	238.449
Q8C196_0	GNPTK[+100]VVAVDC[+57]GIK	693.869	524.746	535.324	472.042	542.888
Q8C196_0	GNPTK[+100]VVAVDC[+57]GIK	697.352	162.909	172.98	144.503	146.608
Q8C196_0	GNPTK[+100]VVAVDC[+57]GIK	520.271	750.578	760.967	691.726	764.729
Q8C196_0	GNPTK[+100]VVAVDC[+57]GIK	520.604	400.578	394.388	315.26	313.774
Q8C196_0	GNPTK[+100]VVAVDC[+57]GIK	861.449865_duplicate1	111.509	136.202	109.374	122.916
Q8C196_0	GNPTK[+100]VVAVDC[+57]GIK	762.381451_duplicate1	596	591.345	533.508	544.147
Q8C196_0	GNPTK[+100]VVAVDC[+57]GIK	592.276	177.591	172.856	143.473	168.08
Q8C196_0	GNPTK[+100]VVAVDC[+57]GIK	598.283117_duplicate1	120.023	112.228	100.604	97.1457
Q8C196_0	GNPTK[+100]VVAVDC[+57]GIK	697.351531_duplicate1	272.864	275.841	250.272	257.023
Q8C196_0	GNPTK[+100]VVAVDC[+57]GIK	796.42	32.7405	52.9789	37.5607	33.7199
Q8C196_0	GTTITSVLPK[+100]PALVASR	906.017	10318.3	15933.5	8208.27	12433.9
Q8C196_0	GTTITSVLPK[+100]PALVASR	906.519	9784.11	15265.5	7758.27	11886.1
Q8C196_0	GTTITSVLPK[+100]PALVASR	907.02	5190.61	8145.53	4194.6	6331.26
Q8C196_0	GTTITSVLPK[+100]PALVASR	1438.83	12.5419	21.9345	9.55156	13.972
Q8C196_0	GTTITSVLPK[+100]PALVASR	1337.78	11.9238	18.7481	9.64838	16.6797
Q8C196_0	GTTITSVLPK[+100]PALVASR	1250.75	7.84366	14.677	5.43045	11.0489
Q8C196_0	GTTITSVLPK[+100]PALVASR	713.43	14.346	27.6291	15.5257	19.4992
Q8C196_0	GTTITSVLPK[+100]PALVASR	773.44	4.35097	8.29228	3.86583	7.49092
Q8C196_0	GTTITSVLPK[+100]PALVASR	604.347	9082.93	15316.8	7219.34	11333.9
Q8C196_0	GTTITSVLPK[+100]PALVASR	604.682	7167.26	12098.1	5708.78	9127.85
Q8C196_0	GTTITSVLPK[+100]PALVASR	605.016	3970.19	6832.73	3202.5	5166.58
Q8C196_0	GVLK[+100]EYGVK	546.8	60866	93091.2	59599.2	61956.6
Q8C196_0	GVLK[+100]EYGVK	547.302	35182	54894.8	35247.7	36801.6
Q8C196_0	GVLK[+100]EYGVK	547.803	13292.1	20424.4	13215.9	13714.6
Q8C196_0	GVLK[+100]EYGVK	936.504	13870.4	21921	13597.7	15328
Q8C196_0	GVLK[+100]EYGVK	823.42	12734.7	19844.9	12237.5	13817.8
Q8C196_0	GVLK[+100]EYGVK	595.309	8336.37	13162.7	8241.97	9101.94
Q8C196_0	GVLK[+100]EYGVK	466.266	4417.97	6760.98	4645.75	4748.3
Q8C196_0	GVLK[+100]EYGVK	303.203	2194.78	3329.89	2270.51	2355.82
Q8C196_0	GVLK[+100]EYGVK	498.292	1125.33	1767.17	1061.73	1251.77
Q8C196_0	GVLK[+100]EYGVK	627.335	563.567	919.336	542.29	647.806
Q8C196_0	GVLK[+100]EYGVK	790.398	1026.73	1563.64	951.334	1114.29
Q8C196_0	GVLK[+100]EYGVK	847.42	400.481	628.158	395.354	413.007
Q8C196_0	GVLK[+100]EYGVK	946.488	1617.22	2608.03	1528.27	1834.48
Q8C196_0	IGSSMK[+100]SVGEVMAIGR	575.292	348.162	510.778	370.515	502.544
Q8C196_0	IGSSMK[+100]SVGEVMAIGR	832.435	167.895	245.59	179.672	225.843
Q8C196_0	IGSSMK[+100]SVGEVMAIGR	416.262	133.412	172.109	129.29	160.189
Q8C196_0	IGSSMK[+100]SVGEVMAIGR	791.36	27.6484	NA	19.7187	27.7328
Q8C196_0	IGSSMK[+100]SVGEVMAIGR	1175.56	31.735	34.7839	28.0428	25.4383
Q8C196_0	K[+100]ELSEPSSTR	411.87	973.703	1240.65	763.635	1010.02
Q8C196_0	K[+100]ELSEPSSTR	412.204	559.492	613.176	507.743	549.59
Q8C196_0	K[+100]ELSEPSSTR	412.539	245.038	277.457	170.762	228.743
Q8C196_0	K[+100]ELSEPSSTR	363.199	152.444	161.781	144.947	155.828
Q8C196_0	K[+100]ELSEPSSTR	471.24494_duplicate1	163.105	166.093	157.057	153.745
Q8C196_0	K[+100]ELSEPSSTR	687.319562_duplicate1	274.621	295.973	291.366	256.04
Q8C196_0	K[+100]ILESDR	480.753	NA	1710.68	1113.69	1531.63
Q8C196_0	K[+100]ILESDR	481.255	NA	845.617	572.535	784.848
Q8C196_0	K[+100]ILESDR	481.756	NA	238.213	181.948	242.838
Q8C196_0	K[+100]NIHPWVK	561.309	2811.25	4822.78	2847.04	2655.93
Q8C196_0	K[+100]NIHPWVK	561.81	1763.32	3032.43	1962.49	1655.76
Q8C196_0	K[+100]NIHPWVK	562.312	654.265	1172.36	692.741	679.634
Q8C196_0	K[+100]NIHPWVK	893.499	132.843	257.547	181.689	145.922
Q8C196_0	K[+100]NIHPWVK	779.456	130.296	200.62	125.639	133.445
Q8C196_0	K[+100]NIHPWVK	666.372	121.865	192.061	119.324	113.75
Q8C196_0	K[+100]NIHPWVK	529.313	555.935	894.622	601.514	498.929
Q8C196_0	K[+100]NIHPWVK	432.261	81.0628	147.987	100.724	82.2263
Q8C196_0	K[+100]NIHPWVK	343.161	192.418	305.551	207.028	173.003
Q8C196_0	K[+100]NIHPWVK	593.304	277.033	484.592	298.629	284.746
Q8C196_0	K[+100]NIHPWVK	876.436	138.559	223.663	141.237	143.541
Q8C196_0	K[+100]NIHPWVK	975.505	210.904	302.649	168.154	169.293
Q8C196_0	LFAEAVQK[+100]SR	624.833	1797.97	2595.09	1811.07	1883.87
Q8C196_0	LFAEAVQK[+100]SR	625.334	1295.85	1719.19	1239.59	1221.37
Q8C196_0	LFAEAVQK[+100]SR	625.836	537.878	755.834	514.077	491.212
Q8C196_0	LFAEAVQK[+100]SR	1135.57	80.9501	152.999	94.0272	88.0239
Q8C196_0	LFAEAVQK[+100]SR	988.506	748.753	1135.08	790.681	836.491
Q8C196_0	LFAEAVQK[+100]SR	917.469	321.803	432.517	353.82	301.86
Q8C196_0	LFAEAVQK[+100]SR	788.426	356.319	604.523	390.879	383.279
Q8C196_0	LFAEAVQK[+100]SR	717.389	298.605	462.349	308.113	323.932
Q8C196_0	LFAEAVQK[+100]SR	618.321	316.425	444.562	327.202	329.812
Q8C196_0	LFAEAVQK[+100]SR	490.262	98.8191	138.722	98.7167	82.7421
Q8C196_0	LFAEAVQK[+100]SR	461.239	49.3089	84.7959	40.4927	53.4025
Q8C196_0	LFAEAVQK[+100]SR	532.277	55.3646	89.7055	52.0013	51.9285
Q8C196_0	NGVK[+100]IMGTSPLQIDR	828.457	NA	2.55881	1.44119	NA
Q8C196_0	NGVK[+100]IMGTSPLQIDR	800.397	NA	1.27941	0.720594	NA
Q8C196_0	NGVK[+100]IMGTSPLQIDR	531.289	136.121	251.565	172.859	170.455
Q8C196_0	NGVK[+100]IMGTSPLQIDR	612.335	80.9677	88.4741	74.0344	98.5238
Q8C196_0	QISK[+100]C[+57]LGLTEAQTR	830.408	NA	1.0629	0.937104	NA
Q8C196_0	QISK[+100]C[+57]LGLTEAQTR	568.958	4501.46	4525.27	4106.46	4329.81
Q8C196_0	QISK[+100]C[+57]LGLTEAQTR	569.292	3827.02	3953.5	3643.31	3800.17
Q8C196_0	QISK[+100]C[+57]LGLTEAQTR	569.626	2069.04	2143.34	1926	2033.62
Q8C196_0	QISK[+100]C[+57]LGLTEAQTR	875.458	946.332	911.293	830.32	851.055
Q8C196_0	QISK[+100]C[+57]LGLTEAQTR	818.436657_duplicate1	431.471	439.396	375.915	412.218
Q8C196_0	QISK[+100]C[+57]LGLTEAQTR	705.352593_duplicate1	2218.34	2137.88	1994.84	2212.93
Q8C196_0	QISK[+100]C[+57]LGLTEAQTR	604.305	1174.79	1203.9	1044.23	1188.08
Q8C196_0	QISK[+100]C[+57]LGLTEAQTR	475.262	1115.64	1126.5	976.948	1117.91
Q8C196_0	QISK[+100]C[+57]LGLTEAQTR	557.293	251.781	241.479	197.556	226.183
Q8C196_0	QISK[+100]C[+57]LGLTEAQTR	717.323602_duplicate1	321.092	363.601	303.396	316.912
Q8C196_0	QISK[+100]C[+57]LGLTEAQTR	887.429	672.004	745.26	598.972	693.764
Q8C196_0	RGVLK[+100]EYGVK	624.851	780.692	1384.42	809.846	792.039
Q8C196_0	RGVLK[+100]EYGVK	625.352	603.577	1015.53	577.316	571.574
Q8C196_0	RGVLK[+100]EYGVK	625.854	248.543	406.465	210.965	210.027
Q8C196_0	RGVLK[+100]EYGVK	466.266	76.9081	114.848	53.3867	55.8577
Q8C196_0	RGVLK[+100]EYGVK	654.393	25.2765	44.7993	27.8349	21.0892
Q8C196_0	RGVLK[+100]EYGVK	783.436	89.304	169.459	108.509	92.7277
Q8C196_0	RGVLK[+100]EYGVK	1003.52	114.831	176.351	124.661	121.156
Q8C196_0	RGVLK[+100]EYGVK	416.903	1563.85	2812.15	1442.64	1412.37
Q8C196_0	RGVLK[+100]EYGVK	417.237	1317.32	2660.71	1239.94	1336.03
[truncated: 8,349 more rows]

## Sheet: Ac-K_peptides
Protein	Peptide	AcK (single-PTM) 1 Normalized Area	AcK (single-PTM) 2 Normalized Area	AcK (serial) 1 Normalized Area	AcK (serial) 2 Normalized Area	nFragment
A2AS89_199	EHGPVGLVHVGAHTNTTDK[+42]PR	3911.83	3454.05	3997.13	0	3
A2AS89_199	E[-18]HGPVGLVHVGAHTNTTDK[+42]PR	0	1075.44	1170.56	0	9
A2AS89_223	SVDEGLLDSK[+42]R	10356.6	7715.13	8793.64	8104.18	12
NA_0	ELVQNTM[+16]IAAFR	11.9838	10.2922	0	17.7239	3
NA_0	GLSPANGGGYSILAC[+57]K	43.446	3.50893	20.5397	38.8505	4
NA_0	IDEIM[+16]VGSEK	74.2678	0	40.7322	0	3
NA_0	IGNVDEVNLC[+57]LR	101.155	140.959	116.788	176.592	7
NA_0	IILNIC[+57]LVHSKFPSPR	4644.32	1991.23	2306.11	36.208	8
NA_0	MVGFPC[+57]TPHSDR	64.4093	0	54.5907	0	4
NA_0	SVPPSKHILC[+57]IFNLIR	4577.36	1956.85	2259.68	33.0551	5
NA_0	TFSFSC[+57]IGQYGAAAHK	97.5645	23.8758	0	20.8794	3
NA_0	YAIAGNLTC[+57]TVK	266.017	39.3343	122.54	97.1081	5
NA_NA	AAGTEK[+42]EFNYVMAAINPEEK	10.9957	3.67824	2.54374	7.78232	5
NA_NA	AFEQQVEK[+42]VK	66.4535	13.8323	60.2513	20.4629	4
NA_NA	AFK[+42]QSAC[+57]IVR	3687.03	2000.71	16.9198	3368.91	15
NA_NA	AGGGYK[+42]HYGIISNELR	70.243	12.3918	21.3651	0	3
NA_NA	AGVVK[+42]YYQTDTPR	4.58529	3.20418	2.34306	7.86747	4
NA_NA	AIEGVK[+42]FAAK	0	31.9828	0	74.0172	4
NA_NA	AKPLQPLILLAEGVGK[+42]	17.8409	0	7.15909	0	5
NA_NA	AK[+42]LLQGQVER	26.8964	9.86157	11.3356	14.9064	3
NA_NA	AK[+42]LMIAPIATK	25.7463	4.00648	7.04476	28.3436	3
NA_NA	AK[+42]TIHDVC[+57]PHGLGEIQVSDEVALR	0	405.423	415.577	0	3
NA_NA	AK[+42]VTVGAMSELASK	16.6781	0	3.1476	4.17429	3
NA_NA	ALFQVK[+42]EAK	2.33751	7.3148	12.0079	15.17	4
NA_NA	ALGISAFTHEDVK[+42]R	0	694.639	0	851.658	3
NA_NA	AMAVVPVAK[+42]AC[+57]K	38.7349	24.3118	0	76.9533	3
NA_NA	C[+57]YNFLK[+42]DLAAR	95.7707	26.7253	0	81.0505	7
NA_NA	DAK[+42]EGLFR	199.384	0	144.616	0	4
NA_NA	DEYPALNVGK[+42]VK	0	197.614	599.386	0	11
NA_NA	DGK[+42]LAFER	186.173	48.8417	144.439	72.5467	4
NA_NA	DK[+42]QVELIFAK	164.271	30.1675	36.4274	367.473	3
NA_NA	DLEANPWLKK[+42]	0	37.6406	0	73.3594	3
NA_NA	DLEFK[+42]DIR	0	23.8145	0	66.1855	5
NA_NA	DVK[+42]TAHFIPQEPGTGFVGR	0	13.5988	0	26.4012	3
NA_NA	EDIK[+42]M[+16]FER	48.7429	7.6045	14.6526	0	3
NA_NA	EDLIELK[+42]DR	296.131	83.7743	203.142	0	3
NA_NA	EFDALK[+42]GR	0	35.7902	119.322	149.888	8
NA_NA	EHTSC[+57]GVK[+42]VEVEAR	0	7.93208	0	17.0679	3
NA_NA	EK[+42]EFLMK	0	18.3224	38.6776	0	4
NA_NA	EVPVLTIEMK[+42]K	0	28.8489	55.1511	0	3
NA_NA	EVSDGYTMFK[+42]R	51.859	0	0	18.141	3
NA_NA	FETGQDQVTPEK[+42]QK	57.1354	27.9205	43.9441	0	6
NA_NA	FHK[+42]VHDAC[+57]LK	209.452	0	130.775	90.7728	9
NA_NA	FIMK[+42]SELGR	121.235	30.4738	28.4694	73.957	6
NA_NA	FK[+42]VIAAGVR	21.8009	5.73023	9.64132	46.8276	4
NA_NA	FLFK[+42]DLPR	41.3404	0	5.4109	13.2487	3
NA_NA	FLTYEK[+42]R	145.662	0	20.338	0	4
NA_NA	FNVYYK[+42]K	49.1319	0	0	15.8681	3
NA_NA	FPK[+42]INPGIITQK	88.0794	14.3161	20.7465	115.858	4
NA_NA	GDYAPILVGEGTVK[+42]LK	32.5811	100.065	219.354	0	7
NA_NA	GK[+42]NALSDAWWPLAK	0	12.8093	20.1907	0	3
NA_NA	GLK[+42]EGLGINK	90.6739	29.6506	17.6755	0	4
NA_NA	GQFGLDK[+42]VIR	0	11.6595	7.84575	14.1224	4
NA_NA	GQLLENPIVKIAK[+42]	0	34.5332	0	56.4668	3
NA_NA	GTNEK[+42]SMGFTIAR	158.136	21.5219	39.9297	103.921	9
NA_NA	GYGYTFK[+42]EK	154.945	52.4737	201.341	10.0613	6
NA_NA	GYQVDDDTVAK[+42]AHFHR	0	111.865	12.2662	136.67	5
NA_NA	IDQTFQLYK[+42]YQK	44.5472	38.5231	0	74.9297	3
NA_NA	IFYTTVKPTK[+42]	6964.91	6526.2	0	7071.88	3
NA_NA	IIEGIAK[+42]R	0	20.7086	0	70.2914	3
NA_NA	IK[+42]SYGHLLDQLK	1.25941	16.1814	0	31.5592	5
NA_NA	ISGTSPLEEK[+42]QVAK	125.359	4.1595	29.3969	97.0847	6
NA_NA	KDGVLNK[+42]PER	22.5383	6.89153	6.87545	17.8515	5
NA_NA	K[+42]AADLWPVHTFATC[+57]LSR	0	31.3733	50.6267	0	3
NA_NA	K[+42]AVYMGDISEK	728.9	0	1.06892	609.896	6
NA_NA	K[+42]ELAVALK	52.1702	18.3143	29.9797	42.5358	3
NA_NA	K[+42]ELGAFDR	107.609	63.3815	130.01	0	4
NA_NA	K[+42]GTYGLIK	20.2923	14.2384	21.4693	0	4
NA_NA	K[+42]QQQVGFGLDNK	152.304	10.1996	33.2865	167.259	6
NA_NA	K[+42]SLLSFLR	19.6347	7.69872	13.1089	27.5577	4
NA_NA	K[+42]SSNMVITLPK	153.978	31.3827	87.1002	94.3074	6
NA_NA	K[+42]TWTPLWEK	109.901	47.8275	99.2558	79.8776	3
NA_NA	K[+42]VEFISFGLDK	0	644.336	947.664	0	4
NA_NA	K[+42]WGVAEEK	20.2211	6.44548	36.3334	0	3
NA_NA	LDPIK[+42]VDQTAK	2.1181	62.8997	0	71.1287	3
NA_NA	LIEK[+42]GFSPYPR	10.7342	6.15643	6.27049	19.8388	3
NA_NA	LK[+42]GLYALNTM[+16]DR	292.38	57.9706	151.65	0	7
NA_NA	LLIFPNVSLTK[+42]QSK	22.8712	8.98075	5.162	28.4399	7
NA_NA	LNLAEAAEEK[+42]ASGADASQR	5.59623	6.65174	9.73551	2.01652	5
NA_NA	LTFK[+42]GLFGDK	3.04287	2.03134	3.8782	0	4
NA_NA	LVPLK[+42]VEQFDDK	0	158.402	199.598	0	5
NA_NA	LVSDK[+42]IVAEEDLGK	37.5997	0.716766	18.7099	25.9737	3
NA_NA	MAEK[+42]GDVEGEVR	0	75.3519	0	95.7762	4
NA_NA	MALVDK[+42]K	682.674	405.592	0	1450.9	7
NA_NA	MGK[+42]NDEFVKK	101.423	20.4143	65.4461	63.7169	4
NA_NA	MK[+42]VHELYDDIR	2698.82	1658.81	5.67963	2577.93	6
NA_NA	M[+16]IIEGSK[+42]DVER	13818.3	0	5510.66	0	14
NA_NA	M[+16]LEK[+42]FEK	111.329	45.6112	90.06	0	3
NA_NA	NK[+42]ALISVETVQDK	0	22.5806	0	49.4194	3
NA_NA	PDQHEIFK[+42]AQSK	127.622	70.8396	91.1427	105.395	3
NA_NA	PLK[+42]LNVAR	0	24.7579	0	63.2421	3
NA_NA	PPASEGLHVDIGSKFIK[+42]LHAK	20.2412	8.27577	0	17.483	5
NA_NA	PSTAVYK[+42]YPR	292.818	46.7253	81.7837	0	4
NA_NA	PVEDGNK[+42]LR	2.37641	20.8004	206.973	207.487	5
NA_NA	PVEGAISIDAPRSSALK[+42]C[+57]C[+57]K	21.7228	5.76711	13.5288	11.9813	4
NA_NA	PYGLYDWGQK[+42]R	95.2947	38.4789	118.036	139.717	6
NA_NA	QAIAVTEGVK[+42]EK	1.128	3.28396	8.71604	0.872003	3
NA_NA	QATDLNKIK[+42]AR	0	10.7157	101.284	0	3
NA_NA	QDLVAGFPK[+42]YIDK	21.5603	11.6144	13.8254	0	3
NA_NA	QEPGVQTQTDEFKK[+42]	1905.73	1142.76	1618.94	1646.95	11
NA_NA	QNLGIHELTGEK[+42]R	0	15.9334	0	115.067	4
NA_NA	QPVKEDGLIK[+42]	383.845	1.30464	244.818	0	5
NA_NA	SAADQAK[+42]GGGGELGC[+57]ALQR	0	13.5184	0	38.4816	4
NA_NA	SEGGVDK[+42]YSLSHAATIIM[+16]ER	176.735	7.80181	82.2757	32.8805	5
NA_NA	SIEQTEIVAQSK[+42]K	46.486	0	20.3977	40.1163	3
NA_NA	SK[+42]FIGEEK	54.8526	24.1313	85.0636	6.00566	4
NA_NA	SPTK[+42]GLVQVNEIPDK	47.8035	124.226	172.208	158.119	4
NA_NA	TEGIASSSK[+42]VLYDAGHIMER	24.5018	7.80567	0.695494	16.0907	3
NA_NA	TSMVTLK[+42]K	0	16.8821	37.1179	0	3
NA_NA	TTVQLK[+42]MVR	6.44346	2.23307	5.69331	3.63015	5
NA_NA	VDSEK[+42]WSK	33.1447	6.84011	21.2453	11.7698	4
NA_NA	VEDLQYK[+42]VEADETK	22.5664	6.73311	9.70045	0	3
NA_NA	VFSVK[+42]C[+57]C[+57]SR	40.0538	16.7222	21.6258	30.5981	3
NA_NA	VTAK[+42]EVLEDTLK	58.1213	3.8233	22.7577	22.2978	5
NA_NA	VVELLEATSPK[+42]VAK	1.16455	3.77183	2.38457	5.67905	5
NA_NA	WHAYVEVPEVK[+42]R	225.134	0	40.8663	0	3
NA_NA	YC[+57]GLALNGMVQLKK[+42]	0	43.2903	75.7097	0	8
NA_NA	YEK[+42]LTFR	18.8785	0	10.1215	0	4
NA_NA	YLAK[+42]NIVPPEDK	178.562	50.9981	163.68	0	9
NA_NA	YNNGTALVK[+42]FVEGGQTR	6.26327	0.80035	2.05131	4.88506	3
NA_NA	YQTVQGALK[+42]MQTFAK	14.6387	0	7.3613	0	3
NA_NA	YTPFLK[+42]SK	0	8.14738	34.8526	0	3
NA_NA	YVAK[+42]PPTSYR	257.877	65.5114	84.6114	0	7
NA_NA_NA	AK[+42]GVFK[+42]ASK	0	32.1214	0	14.8786	3
NA_NA_NA	GDLNVK[+42]K[+42]K	232.617	0	0	86.1495	3
NA_NA_NA	PTEK[+42]K[+42]FNK	15.2162	14.3601	5.93206	6.49156	3
O08749_143	ALTGGIAHLFK[+42]QNK	47914.2	36321.2	32773.4	51705.6	26
O08749_277	LNTK[+42]VTGATK	1707.75	1600.78	2112.45	2109.87	3
O09174_57	SLALDLK[+42]R	11488.9	8998.6	10598.4	10154.1	10
O35129_216	AQFLVEK[+42]AK	3873.22	2997.7	3240.51	3220.54	3
O35459_316	SVQAAMEK[+42]R	2720.71	1570.24	3017.35	2551.07	9
O55137_42	DEK[+42]GALFR	10157.6	9052.51	7926.07	10452.2	10
P03930_46	SLTTMK[+42]VK	431.901	7078.12	442.078	1863.9	5
P03930_54	TPWELK[+42]WTK	3205.18	1911.06	2385.56	1694.9	10
P05202_234	EIASVVK[+42]K	11935.6	14774.3	13773.6	16168.4	8
P05202_235	EIASVVKK[+42]	0	9852.09	8784.91	0	5
P05202_363	TQLVSNLK[+42]K	35760.8	38608.9	14360	36864.7	3
P05202_364	TQLVSNLKK[+42]	29833.4	183.074	26893	0	3
P05202_404	EFSVYMTK[+42]DGR	2031.95	4401.89	0	1895.31	9
P08249_239	IQEAGTEVVK[+42]AK	56727.5	60124.2	59493.9	62426.5	10
P08249_297	K[+42]GLEKNLGIGK	5046.22	0	5673.82	7411.95	12
P08249_301	GLEK[+42]NLGIGK	21946.9	23508.8	20216.7	25691.6	13
P08249_301	KGLEK[+42]NLGIGK	0	3370.14	3114.86	0	8
P08249_335	KGEDFVK[+42]NMK	4347.62	4196.71	4305.41	4697.73	9
P09671_122	GELLEAIK[+42]R	20598.3	18581.7	19136.9	24168.8	13
P09671_130	DFGSFEK[+42]FK	24953.3	11366.5	16365.1	13874.2	9
P09671_130	RDFGSFEK[+42]FK	1761.03	1550.64	1868.17	1444.16	9
P09671_68	HHAAYVNNLNATEEK[+42]YHEALAK	0	7512.37	8445.63	0	13
P11725_289	LQAFQGYQVTMK[+42]TAK	7092.41	8619.27	7060.4	0	18
P11725_292	TAK[+42]VAASDWTFLHC[+57]LPR	0	7738.5	6578.5	0	13
P11725_88	SLGMIFEK[+42]R	27256.1	13470	14686.8	14723.1	13
P11725_88	SLGM[+16]IFEK[+42]R	0	3170.12	4992.79	4624.83	5
P16332_600	EITSAIK[+42]R	3024.71	2797.35	3121.08	3427.44	3
P19783_67	EK[+42]ADWSSLSR	5142.99	6570.74	4923.35	6692.92	9
P20108_92	ELSLDDFK[+42]GK	9730.32	5582.22	6556.63	6808.83	8
P24270_430	SALEHSVQC[+57]AVDVK[+42]R	2330.37	2265.67	2088.3	2021.66	3
P25688_118	AHVYVEEVPWK[+42]R	3903.09	0	3255.91	0	8
P25688_158	NGPPVIHSGIK[+42]DLK	0	1485.48	1638.27	1079.81	3
P25688_220	DIVLQK[+42]FAGPYDK	4365.83	2540.42	3418.23	0	12
P25688_227	FAGPYDK[+42]GEYSPSVQK	755.236	8479.92	5808.69	0	7
P26443_457	LTFK[+42]YER	29345.5	65354.7	73354.2	69339.9	7
P26443_480	FGK[+42]HGGTIPVVPTAEFQDR	0	222.801	0	2902.2	6
P26443_503	ISGASEK[+42]DIVHSGLAYTMER	14885.5	29217.5	18332.5	3490.3	13
P26443_503	ISGASEK[+42]DIVHSGLAYTM[+16]ER	5189.49	21113.2	14696.5	1465.33	10
P26443_527	TAMK[+42]YNLGLDLR	0	653.415	776.585	0	4
P26443_527	TAM[+16]K[+42]YNLGLDLR	10495.8	7594.36	10312.8	0	12
P26443_84	GASIVEDK[+42]LVEDLK	84863.4	63461.5	65128.6	25852.9	20
P26443_90	LVEDLK[+42]TR	183052	190344	70362.8	199322	3
P31786_55	AK[+42]WDSWNK	13036.6	12628	14727.8	11292	3
P32020_491	GSVLPNSDK[+42]K	5527.65	4959.14	6254.21	0	8
P32020_492	GSVLPNSDKK[+42]	6612.02	5810.25	0	6284.16	10
P35486_244	AAASTDYYK[+42]R	2229.97	1542.83	2261.14	1542.16	10
P35486_321	SDPIMLLK[+42]DR	0	1921.91	0	3614.09	7
P38060_324	VAQATC[+57]K[+42]L	56279.6	25918.3	54709.6	48127.1	13
P38060_48	DGLQNEK[+42]SIVPTPVK	399556	361794	364440	118303	18
P38647_143	NVPFK[+42]IVR	3848.42	4346.01	2992.39	5769.98	3
P42125_229	SVMTK[+42]WLAIPDHSR	10872.9	5357.92	6719.82	10020.2	12
P42125_255	ATADNLIK[+42]QR	7029.33	5872.61	6257.49	6329.64	9
P42125_255	KATADNLIK[+42]QR	0	7860.69	8580.31	0	11
P42125_283	SLHMYLEK[+42]LK	70926.5	50438.9	67058.2	35997.2	23
P42125_283	SLHM[+16]YLEK[+42]LK	2835.41	0	0	2551.59	7
P42125_76	LENDK[+42]SIR	904.565	870.922	1147.37	978.762	3
P45952_79	SGEYPFPLIK[+42]R	9208.72	4570.83	103.173	10104.4	4
P47738_370	TEQGPQVDETQFK[+42]K	34306.6	25723.5	29874.2	25147.4	26
P47738_371	TEQGPQVDETQFKK[+42]	34419.7	25757.7	29901.7	25168.6	26
P47738_513	TVTVK[+42]VPQK	2222.74	3086.25	0	3228.96	9
P47740_296	LQSLLK[+42]GQK	1793.25	1936.01	1660.35	2043.13	3
P48962_33	VK[+42]LLLQVQHASK	3939.93	229.795	4329.35	5167.71	4
P50544_299	SFGGVTHGLPEK[+42]K	0	2454.06	2820.41	2791.46	7
P50544_300	SFGGVTHGLPEKK[+42]	2181.69	0	2001.31	0	8
P51174_92	EVWEK[+42]AGK	4745.89	5270.24	5993.52	6017.67	9
P51881_105	QIFLGGVDK[+42]R	23487.4	18994.9	22161.4	22445.2	12
P51881_147	LAADVGK[+42]AGAER	0	3854.96	2076.79	4568.25	11
P51881_163	GLGDC[+57]LVK[+42]IYK	23849.7	15245.3	15654	17692.3	24
P51881_33	VK[+42]LLLQVQHASK	3939.93	229.795	4329.35	5167.71	4
P52196_14	ALVSTK[+42]WLAESIR	18814.5	12119.4	14220.2	12933.1	16
P52825_305	QK[+42]LIHGGNEETLR	0	2313.1	0	2532.9	10
P52825_424	LSSALK[+42]AGVTAAK	6027.37	7127.81	5660.23	6728.56	3
P52825_510	TETIRPASIFTK[+42]R	4561.52	4010.84	0	5411.84	12
P54071_155	EPIIC[+57]K[+42]NIPR	0	4032.32	0	4652.68	9
P54071_180	HAHGDQYK[+42]ATDFVVDR	0	4000.8	2884.6	2250.61	18
P54071_384	GK[+42]LDGNQDLIR	8356.98	7701.72	7457.2	8276.11	7
P54869_310	MVQK[+42]SLAR	119417	101307	117421	110302	5
P54869_342	GLK[+42]LEETYTNK	5393.85	4281.3	4287.06	3887.79	9
P54869_354	DVDK[+42]ALLK	99451.8	140330	94987.7	18380.2	6
P54869_354	LEETYTNKDVDK[+42]ALLK	2971.04	3759.48	2970.6	3438.88	13
P54869_447	LVSSVSDLPK[+42]R	9181.55	15823.3	8908.66	19565.5	22
P54869_83	FNNVEAGK[+42]YTVGLGQTR	19941.8	55013.4	34527.9	7820.59	20
P56382_21	FSQIC[+57]AK[+42]AVR	8733	9042.34	8220.13	10255.4	20
P56382_44	TSGSSIK[+42]IVK	1165.16	6687.08	2414.58	4299.76	8
P56391_13	NYK[+42]TAPFDSR	1190.21	1147.56	1411.91	1121.51	6
P56480_124	GQK[+42]VLDSGAPIK	0	4686.04	0	5584.96	3
P56480_133	VLDSGAPIK[+42]IPVGPETLGR	11342.3	46334.2	52668.5	35665.2	21
P63038_130	EGFEK[+42]ISK	7181.82	7188.18	6930.36	8227.13	8
P63038_202	GVITVK[+42]DGK	0	4424.52	5440.5	4466.97	8
P63038_396	LAK[+42]LSDGVAVLK	2936.16	2364.81	2365.5	2940.53	3
P63038_473	ALK[+42]IPAMTIAK	34.045	5264.85	6909.06	10331.8	8
P63038_473	ALK[+42]IPAM[+16]TIAK	2173.46	1715.59	2209.14	2222.81	3
P67778_202	FVVEK[+42]AEQQK	9963.68	8827.63	9382.31	9551.89	13
P85094_178	DASHPQFK[+42]EIQK	7156.88	9077.69	8830.12	10278.9	12
P97450_105	FEVIDK[+42]PQS	9284.36	8344.12	9506.3	7690.2	3
P97450_41	ELDPVQK[+42]LFVDK	0	5336.1	5834.9	0	8
P97450_46	LFVDK[+42]IR	63186.3	37351.2	61322.8	47415.9	7
P97450_99	FDDPK[+42]FEVIDKPQS	0	6193.78	5657.22	0	10
P97807_289	IGFAEK[+42]VAAK	20598.9	17126.3	19008.4	18840	3
P97807_63	VPTDK[+42]YYGAQTVR	95540.2	86219.2	78849.1	91346.3	26
P97807_77	STMNFK[+42]IGGATER	7652.81	7368.76	7399.06	4807.82	10
P99028_40	EHC[+57]EQLEK[+42]C[+57]VK	38.21	91.0161	1802.62	630.152	3
P99028_83	DHC[+57]VAHK[+42]LFK	11725.5	10221.3	10395.1	7404.69	25
Q03265_261	STVAQLVK[+42]R	15250.2	12897.9	12547.6	15303.5	13
Q03265_498	GYLDK[+42]LEPSK	6036.97	9940.61	7072.99	11432.4	13
Q03265_539	ISEQSDAK[+42]LK	20882.8	21296.2	18533.8	25369.8	3
Q05920_297	LTSDSVK[+42]LAK	5752.27	5747.7	5935.67	6187.36	3
Q05920_992	ELEK[+42]DLIDR	7185.71	6477.71	6160.31	5868.27	6
Q3TC72_233	DTIADPHNLK[+42]IC[+57]C[+57]R	5295.78	5041.63	4237.74	5553.9	12
Q3UEG6_70	VLAIHK[+42]QHLSPVDTAYFR	0	5091.81	4554.19	0	10
Q3ULD5_433	MVAAVAC[+57]AK[+42]VPK	698.649	856.986	0	925.365	5
Q5NCC3_283_290	K[+42]HLEAVQK[+42]	273185	97179	251512	74063.7	22
Q61176_26	GGVEK[+42]GPAALR	5148.02	3520.96	5080.53	4622.6	11
Q61425_185	LVEVIK[+42]TPMTSQK	14642.9	12196.6	12163.3	13228.5	15
Q61425_75	GIEESLK[+42]R	27372.9	23808.3	25302.7	25258.6	13
Q61425_80_81	K[+42]K[+42]FTENPK	5019.22	2290.72	4868.7	3798.29	6
Q61586_783	NAVK[+42]MFK	0	2873.44	0	3176.56	5
Q64433_70	VGDK[+42]VLLPEYGGTK	7026.34	7049.59	6585.27	8601.42	9
Q64433_8	K[+42]FLPLFDR	7646.82	6764.18	4011.11	19134.8	6
Q6Q2Z6_42	DEK[+42]GALFR	10157.6	9052.51	7926.07	10452.2	10
Q8BGA8_335	YK[+42]FQC[+57]LR	4057.89	3069.4	3145.4	3479.68	3
Q8BGC4_35	TMQK[+42]LVVTR	16345.8	13597	13855.5	13015	12
Q8BGC4_35	TM[+16]QK[+42]LVVTR	0	1070.69	0	1141.31	3
Q8BH59_377	NSFDC[+57]FK[+42]K	0	7836.94	9299.57	9094.08	12
Q8BH59_378	NSFDC[+57]FKK[+42]	9380.83	7191.05	8533.13	0	10
Q8BH61_636	DVLAKQKSIILTIPKITIK[+42]	0	3266.01	0	4864.99	7
Q8BH86_91	TIC[+57]PQLQK[+42]YK	3562.64	1950.32	3256.09	3415.89	3
Q8BIJ6_725	DDISK[+42]LR	1694.32	1735.78	0	1983.83	5
Q8BMS1_129	MFEK[+42]LEK	11252	9536.51	9097.96	11302.6	3
Q8BMS1_303	GLYPAPLK[+42]IIDAVK	0	1105.41	1063.59	0	8
Q8BMS1_334	FGELALTK[+42]ESK	7855.5	7169.24	7510.71	8187.59	11
Q8BMS1_351	ALMGLYNGQVLC[+57]KK[+42]	0	8722.15	9308.85	0	13
Q8BMS1_353	NK[+42]FGAPQK	2170.19	1810.85	2538.55	2054.29	10
Q8BMS1_406	GQQQVFK[+42]GLNDK	91421	83148.4	84303	90604.6	10
Q8BMS1_406_411	GQQQVFK[+42]GLNDK[+42]VK	3293.25	2191.38	3157.32	0	13
Q8BMS1_411_413	GLNDK[+42]VK[+42]K	6576.25	5605.76	0	6093.97	12
Q8BMS1_411_414	GLNDK[+42]VKK[+42]	0	5235.48	6241.85	5687.67	11
Q8BMS1_570	ILQEGVDPKK[+42]	106040	87043.7	105646	91745.6	13
Q8BMS1_60	INSPNSK[+42]VNTLNK	35083	31655	35056	31838.9	8
Q8BMS4_197	SFDPVLDK[+42]R	0	610.753	0	1549.25	9
Q8BWF0_382	VEK[+42]QVNDAVAK	1276.26	1522.54	0	1883.76	3
Q8BWN8_42	DEK[+42]GALFR	10157.6	9052.51	7926.07	10452.2	10
Q8BWT1_13	GVFIVAAK[+42]R	67196.8	56682.2	58946.5	66816.5	10
Q8BWT1_137	FGTK[+42]FGLDLK	64242	59615.3	69493.3	29458.4	13
Q8BWT1_171	LPMGMTAENLAAK[+42]YNISR	0	2950.63	3403.37	0	9
Q8BWT1_209	AANEAGYFNEEMAPIEVK[+42]TK	7034.6	6774.36	7098.82	357.817	10
Q8BWT1_240	LPSVFK[+42]K	48328.5	44465.3	45883.3	43302.4	10
Q8BYL4_362	LVHGQEGLDSAK[+42]R	0	1035.68	0	1165.32	3
Q8C196_1168	VSQEHPVVLTK[+42]FVEGAR	26731.9	18133.1	21644	22508.3	13
Q8C196_1183	EVEMDAVGK[+42]EGR	8003.96	11136.8	8155.17	11466.3	20
Q8C196_1291	VMIGESIDEK[+42]R	180399	157318	159665	141778	16
Q8C196_1291	VM[+16]IGESIDEK[+42]R	69788.9	56202	71638.9	49606.9	20
Q8C196_1479	LFAEAVQK[+42]SR	20947.4	19293.2	19197.3	21147.4	13
Q8C196_207	QNLIAEVSTK[+42]DVK	0	3235.42	0	1667.58	10
Q8C196_527	GVLK[+42]EYGVK	0	6026.88	1643.72	7655.38	3
Q8C196_55	TAHIVLEDGTK[+42]MK	31883.2	43567.4	28705.3	49689.2	16
Q8C196_55	TAHIVLEDGTK[+42]M[+16]K	0	1582.73	562.103	1749.42	7
Q8C196_553	QLFSDK[+42]LNEINEK	21637.2	13859	14445	12205.2	24
Q8C196_841	EWPANLDLKK[+42]	0	217418	0	270179	3
Q8C196_875	LTSIDK[+42]WFLYK	21852.6	13280.2	17153.8	15534	15
Q8C196_889	DILNMDK[+42]TLK	50540	40458.4	14768.6	42170.3	10
Q8C196_915	EIGFSDK[+42]QISK	35743.1	46044.4	34702.3	52068	22
Q8C196_919	QISK[+42]C[+57]LGLTEAQTR	0	7479.45	0	6553.55	13
Q8C5H8_407	C[+57]FSSK[+42]VC[+57]VR	4499.88	6416.81	4927.84	5244.22	12
Q8C5H8_64	VVVVAK[+42]TTR	5460.78	6024.6	5514.54	4223.01	3
Q8CHT0_51	DALQK[+42]ALK	2931.42	7184.41	4877.08	6577.35	10
Q8CHT0_92	VAK[+42]FC[+57]YADK	144348	78743.1	126212	113432	6
Q8CHT0_98	FC[+57]YADK[+42]ALLNR	10135	9454.41	8758.96	9072.21	17
Q8JZU2_149	VK[+42]FIHDQTSSNPK	1989.28	1451.06	0	1609.65	3
Q8JZU2_160	FIHDQTSSNPK[+42]YR	0	1456.03	2112.21	1379.72	11
Q8JZU2_255	MQGLEAHK[+42]YR	4279.82	3468.76	4235.57	3077.6	11
Q8K0L3_540	SVTAPYK[+42]YPR	8395.64	6597.19	7640.32	0	10
Q8K1Z0_170	LVQLGQAEK[+42]R	6023.82	4473.62	5649.54	4786.01	10
Q8K2B3_179	AFGGQSLK[+42]FGK	44468.3	36023.5	43319.2	41706.4	11
Q8K2B3_480	AC[+57]ALSIAESC[+57]RPGDK[+42]VPSIK	3607.51	4903.14	3746.52	3233.82	9
Q8K2B3_547	ISQLYGDLK[+42]HLK	42053.3	32225.8	35447.5	41990.2	17
Q8K2B3_633	HTLSYVDIK[+42]TGK	43.739	0	0	455.261	5
Q8K4Z3_263	FVPPALEK[+42]K	0	3462.85	4033.37	3545.22	8
Q8QZS1_220	AGIATHFVDSEK[+42]LR	2261.76	2236.43	2110.75	953.85	3
Q8QZS1_300	VINK[+42]MSPTSLK	7781.28	7296.11	6547.91	7075.86	14
Q8QZS1_352	AVLIDK[+42]DQTPK	32470.7	31389.3	29402.9	33723.4	13
Q8QZT1_171	GATPYGGVK[+42]LEDLIVK	56803.4	50999.6	51259.2	52688.5	7
Q8QZT1_200	IHMGNC[+57]AENTAKK[+42]	1709.83	1559.73	1174.9	1740.56	3
Q8QZT1_260	RVDFSK[+42]VPK	3896.14	4629.05	3554.4	4885.7	8
Q8QZT1_260	VDFSK[+42]VPK	25034.3	42858.6	25321.6	0	3
Q8QZT1_304	LNVK[+42]PLAR	0	1724.09	0	2703.91	6
Q8QZT1_335	VLK[+42]YAGLK	0	38398.8	41735.2	0	10
Q8QZY2_285	SVK[+42]TVLSR	0	1862.18	0	2140.82	5
Q8R164_184	DVSK[+42]WSEK	8818.05	7196.54	8866.16	7321.68	12
Q8R4N0_55	AVLYVPGNDEK[+42]K	28889.5	23957.3	25412.3	22952.6	18
Q8R4N0_56	AVLYVPGNDEKK[+42]	29991	0	24049.8	24169.8	12
Q8VCW8_179	GIVFPK[+42]QFK	5477.69	3676.34	4024.09	6487.19	3
Q8VCW8_182	QFK[+42]TQQYYDILK	5152.67	7001.86	4505.28	6365.42	12
Q8VCW8_199	QVC[+57]PELEK[+42]AQPGALK	2343.68	0	0	2674.32	11
Q8VCW8_581	ISHFK[+42]IPR	2597.58	2773.22	2121.87	3451.07	10
Q91VA0_534	ELQHHVK[+42]SVTAPYK	13754.1	20306.1	15930.7	17209.8	24
Q91VA0_534	E[-18]LQHHVK[+42]SVTAPYK	1580.87	2209.51	1790.07	1825.95	12
Q91VA0_541	SVTAPYK[+42]YPR	8395.64	6597.19	7640.32	0	10
Q91VD9_467	HSFC[+57]EVLK[+42]DAK	3789.86	0	3572.14	0	10
Q91W43_519	GLLGSSFK[+42]R	18088.2	15477.7	19128.8	21535.3	13
Q91WS0_104	HNEETGDNVGPLIIK[+42]K	0	2211.13	1583.36	2387.93	10
Q91XE0_167	AIDQDK[+42]FK	2397.28	3883.81	3492.94	3833.8	4
Q91XE0_267	GYPVYSHTEK[+42]SNIAMQK	6373.65	5404.17	5133.85	5255.84	12
Q925I1_423	ATEK[+42]ISEDLR	3818.95	3349.87	3395.19	3386	7
Q99JY0_189	MMLDLNK[+42]AK	0	2858.94	1223.27	3835.74	3
Q99JY0_202	LSLLSK[+42]FR	13346.3	5416.44	7517.57	10732	11
Q99K67_138	LIDYEK[+42]MVDHR	5260.72	5387.81	5147.98	5668.17	8
Q99K67_286	KTDGVYDPVEYEK[+42]YPER	576.244	1663.41	965.424	183.919	6
Q99K67_52	GITK[+42]LGYK	44234	32699.8	39030	36286.3	13
Q99KB8_117	LVK[+42]LEPGLK	6029.98	5979.27	5896.2	7078.1	10
Q99KI0_138	VAVPSTIHC[+57]DHLIEAQVGGEK[+42]DLR	0	3416.12	2849.88	0	9
Q99KI0_401	SAAVAK[+42]QALAHGLK	0	563.648	495.712	1113.61	7
Q99KI0_462	K[+42]GEKNTIVTSYNR	3030.86	2712.2	2554.54	2805.87	6
Q99KI0_605	C[+57]TTDHISAAGPWLK[+42]FR	0	3245.24	4824.76	0	12
Q99KI0_739	DFAPGKPLK[+42]C[+57]VIK	4427.16	4803.98	4400.54	6863.7	13
Q99KR3_282	IFYTTTPVK[+42]K	3501.09	3712.01	3673.22	4142.97	10
Q99KR3_283	IFYTTTPVKK[+42]	3682.92	3868.24	0	4356.84	9
Q99KR7_85	ALC[+57]TGEK[+42]GFGYK	9124.29	7426.76	9317.77	8000.13	23
Q99LB2_106	LITTALK[+42]R	16747.7	15991.8	15954.8	18790.6	12
Q99LB2_99	EK[+42]LITTALK	2503.04	3287.92	0	4029.75	3
Q99LB7_374	VPVLEK[+42]TGIK	26205.4	24075.2	22497.7	27774	13
Q99LB7_913	SPFDPDNK[+42]R	19539.9	16771	16473.6	18032.6	13
Q99LC5_331	VVPEMTEILK[+42]K	10314.1	5348.7	6317.07	0	6
Q99LC5_332	VVPEMTEILKK[+42]	10406.1	0	0	7266.9	10
Q99LC5_59	LGGEVSC[+57]LVAGTK[+42]C[+57]DK	0	15064.9	2976.37	218.718	16
Q99LC5_75	VAGVAK[+42]VLVAQHDAYK	0	2927.84	0	3047.16	7
Q9CPQ8_61	IIQSAK[+42]TGSFK	3439.05	5049.47	3596.76	4996.71	11
Q9CQ62_244	FNIIQPGPIK[+42]TK	9783.88	9779.22	8414.56	15719.9	18
Q9CQ62_246	FNIIQPGPIKTK[+42]	10826.9	0	8893.1	0	18
Q9CQ62_260	FEK[+42]EMIDR	31629.2	27835.1	27753	30354.6	13
Q9CQ62_260	FEK[+42]EM[+16]IDR	247.597	156.271	280.748	0	3
Q9CQ75_13	AVGAK[+42]LGLR	199.091	2597.43	4563.34	2102.14	5
Q9CQE1_45	TYFLK[+42]PSK	5568.88	6081.07	5155.25	7348.45	10
Q9CQQ7_162	AQQALVQK[+42]R	3631.95	3066.69	4018.87	3644.02	13
Q9CQQ7_233	SISVQQEK[+42]ETIAK	11561.4	10643.9	10456	10412.4	15
Q9CQR4_127	TTGK[+42]LIAQGR	8679.55	9384.07	8676.2	9846.37	8
Q9CQR4_27	VLEK[+42]VTLVSAAPEK	7179.18	6074.88	6565.96	6295.06	14
Q9CQR4_37	VTLVSAAPEK[+42]LIC[+57]EMK	0	4889.42	7172.58	0	15
Q9CQZ6_40	IEGTPLETVQK[+42]K	6149.63	0	5182.37	0	3
Q9CQZ6_41	IEGTPLETVQKK[+42]	10461.9	9724.07	9011	10586.6	14
Q9CZL5_124	DVK[+42]LAQFIEK	7278.71	4726.16	4257.5	7949.61	12
Q9CZS1_385	EGAK[+42]LLC[+57]GGER	1542.61	2788.2	0	3087.38	9
Q9CZU6_327	EVGKDVSDEK[+42]LR	744.222	588.631	0	665.146	6
Q9CZU6_327	E[-18]VGKDVSDEK[+42]LR	0	1280.28	1534.77	1282.31	12
Q9CZU6_395	IVPNILLEQGKAK[+42]	0	872.347	0	2001.65	7
Q9D0S9_128	IAQAQGLK[+42]DGYR	1744.04	2783.84	0	3126.12	12
Q9D1I5_152	SLSDEAK[+42]IGAHGKPVIFLHPK	19115.1	17772.1	19292.6	16109.5	25
Q9D3D9_136	ANLEK[+42]AQSELSGAADEAAR	1796.3	14546.8	13855.8	0	10
Q9D6Y7_110	EVC[+57]SEK[+42]TGHAEVVR	0	1139.89	0	1286.11	10
Q9D6Y7_47	TEPIPVTAK[+42]HHVSGNR	1946.39	1663.39	0	1601.13	10
Q9D8W7_41	GEIAK[+42]IIR	0	200.112	0	1289.89	5
Q9DB20_162	TVLK[+42]SFLSPNQILK	17525.5	14015.8	17798.3	20773.4	21
Q9DB20_192	IGEK[+42]YVDMSAK	6953.26	6040.36	4206.52	6438.07	13
Q9DB20_60	KLDQVEK[+42]ELLR	39217.7	37063.4	38008.8	46596.5	21
Q9DB20_70	VGQLLK[+42]DPK	18292.4	22734.1	17657	24706.5	13
Q9DB20_84	VSLAVLNPYIK[+42]R	0	3663.48	4306.52	0	10
Q9DB20_97	SLNDITK[+42]R	47780.4	42460.8	32868.1	45323.7	13
Q9DB77_429_430	AAK[+42]K[+42]FVSGK	0	76.6318	0	54.3682	4
Q9DBF1_94	DYEETIGK[+42]AK	223.71	384.948	3529.47	4032.87	6
Q9DBL1_284	IGHGYK[+42]YAIGSLNEGR	7091.06	6250.47	7225.9	5681.51	9
Q9DBM2_344	IITSTLEK[+42]EASK	18933.5	19775.2	18062.1	19687.5	8
Q9DBM2_579	GWYQYDK[+42]PLGR	2725.16	5794.11	7191.22	2185.07	16
Q9DBT9_107	IHYDSIK[+42]LYER	0	2300.76	2427.35	1847.85	12
Q9DBT9_201	K[+42]YGALLK	0	9664.34	6544.75	10467.9	16
Q9DBT9_427	YGK[+42]WTTTQYTEAK	2199.81	1787.54	0	1805.65	6
Q9DBT9_469	VSGLYK[+42]TLK	32035.7	32373.2	29710	38309.5	13
Q9DCM2_93	DFFGETVK[+42]K	6958.88	0	6734.92	9869.27	11
Q9DCM2_94	DFFGETVKK[+42]	7571.59	9059.85	7349.89	0	11
Q9DCW4_110	VLAK[+42]LAEK	10911.1	9746.12	9998.27	10056.5	5
Q9DCW4_248	VETTEDLVAK[+42]LK	4495.24	1511.17	355.96	2566.02	7
Q9DCW4_26	VKPDK[+42]SGVVTDGVK	6681.87	6509.1	7389.27	7534.36	10
Q9DCX2_117	IQEYEK[+42]QLEK	14378.7	15883.3	12529.8	15367.3	18
Q9DCX2_73	ANVAKPGLVDDFEKK[+42]	77248.7	63935.4	71236.1	72821.5	22
Q9DCX2_78	KYNALK[+42]IPVPEDK	31896.1	27503.9	27625.9	35838.1	20
Q9DCX2_78	YNALK[+42]IPVPEDK	9985.93	8469.28	7599.32	9845.29	16
Q9DCX2_95	YTALVDQEEK[+42]EDVK	16327.8	15089.5	15121.1	12406.6	17
Q9DCY0_235	MGGTLPK[+42]YR	8786.21	8025.8	8435.64	8583.34	7
Q9EP89_383	FYVYNK[+42]K	2077.89	0	0	1477.11	6
Q9EP89_384	FYVYNKK[+42]	0	1492.32	348.214	1746.89	7
Q9EQ20_117	ENLK[+42]EIAR	0	2853.59	0	1988.41	3
Q9EQ20_47	LFIDGK[+42]FVESK	0	5748.2	4804.8	0	9
Q9JHI5_239	GMPGFSTSK[+42]K	2156.94	2436.74	0	2818.32	9
Q9JHI5_240	GMPGFSTSKK[+42]	0	2128.04	0	2588.96	8
Q9JHI5_56	HTISK[+42]FLQENLAPK	32106	22979.8	24775.9	25571.4	13
Q9JHI5_76	AQEIDQTNDFK[+42]NLR	2131.77	2115.57	1977.61	1879.09	9
Q9JHW2_68	IPGESTQK[+42]LSEVAK	45052.2	37519.6	39491.8	38542.5	20
Q9JLT4_153	VK[+42]YFNIK	4716.39	5012.35	4530.64	6003.62	7
Q9JLZ3_179	VAASSAK[+42]MGLVETK	9425.56	12549.1	8918.18	12770.9	12
Q9QXX4_380	NSFDC[+57]FK[+42]K	0	7836.94	9299.57	9094.08	12
Q9QXX4_381	NSFDC[+57]FKK[+42]	9380.83	7191.05	8533.13	0	10
Q9QXX4_409	GLLPQLLGVAPEKAIK[+42]	1657.71	0	1560.29	0	12
Q9QYR7_53	DEK[+42]GALFR	10157.6	9052.51	7926.07	10452.2	10
Q9QYR9_83	DEK[+42]GALFR	10157.6	9052.51	7926.07	10452.2	10
Q9WTP7_171	EDDKPETVIK[+42]R	8103.83	6355.68	7841.29	6878.8	10
Q9WTP7_171	E[-18]DDKPETVIK[+42]R	6137.89	4485.08	5720.32	5009.7	13
Q9WU79_367	MDVLAK[+42]K	1676.99	1565.34	0	1847.01	9
Q9WU79_368	MDVLAKK[+42]	0	816.423	924.577	0	6
Q9WUM5_105	HLGLPVFNTVK[+42]EAK	13486.8	6206.22	8346.03	10356.6	13
Q9WUM5_57	NTK[+42]IIC[+57]QGFTGK	8397.36	8360.47	5414.94	6350.92	15
Q9WUM5_94	GGQK[+42]HLGLPVFNTVK	0	10740.5	8883.98	15123.8	12
Q9WUR2_60	DPGNEVK[+42]LR	2791.03	2918.07	3265.65	3533.89	12
Q9WUR2_60	KDPGNEVK[+42]LR	1709.58	2013.79	2005.33	2307.53	9
Q9WUR2_90	AK[+42]WDAWNALGSLPK	0	1402.4	1724.6	0	3
Q9WUR9_186	DAAKPVIELYK[+42]SR	0	4260.31	0	5230.69	12
Q9WVM8_28	TTADILSK[+42]APK	0	2151.9	0	2759.1	7
Q9WVM8_69	FEDDLIK[+42]R	0	1738.01	0	2202.99	3
Q9Z2I9_88	SSDEAYAIAK[+42]K	4094.95	4494.8	4326.49	4644.42	9
Q9Z2I9_89	SSDEAYAIAKK[+42]	5357.03	5677.55	5591.75	5907.97	13

## Sheet: Ac-K_sites
Protein	AcK (single-PTM) 1 Normalized Area	AcK (single-PTM) 2 Normalized Area	AcK (serial) 1 Normalized Area	AcK (serial) 2 Normalized Area	nFragment	nPeptide
A2AS89_199	3911.83	4529.49	5167.68	0	12	2
A2AS89_223	10356.6	7715.13	8793.64	8104.18	12	1
NA_0	9880.53	4166.05	4920.98	420.417	42	9
NA_NA	36576.1	16049.6	13645.9	21469.1	508	111
NA_NA_NA	247.834	46.4815	5.93206	107.52	9	3
O08749_143	47914.2	36321.2	32773.4	51705.6	26	1
O08749_277	1707.75	1600.78	2112.45	2109.87	3	1
O09174_57	11488.9	8998.6	10598.4	10154.1	10	1
O35129_216	3873.22	2997.7	3240.51	3220.54	3	1
O35459_316	2720.71	1570.24	3017.35	2551.07	9	1
O55137_42	10157.6	9052.51	7926.07	10452.2	10	1
P03930_46	431.901	7078.12	442.078	1863.9	5	1
P03930_54	3205.18	1911.06	2385.56	1694.9	10	1
P05202_234	11935.6	14774.3	13773.6	16168.4	8	1
P05202_235	0	9852.09	8784.91	0	5	1
P05202_363	35760.8	38608.9	14360	36864.7	3	1
P05202_364	29833.4	183.074	26893	0	3	1
P05202_404	2031.95	4401.89	0	1895.31	9	1
P08249_239	56727.5	60124.2	59493.9	62426.5	10	1
P08249_297	5046.22	0	5673.82	7411.95	12	1
P08249_301	21946.9	26879	23331.6	25691.6	21	2
P08249_335	4347.62	4196.71	4305.41	4697.73	9	1
P09671_122	20598.3	18581.7	19136.9	24168.8	13	1
P09671_130	26714.4	12917.2	18233.3	15318.4	18	2
P09671_68	0	7512.37	8445.63	0	13	1
P11725_289	7092.41	8619.27	7060.4	0	18	1
P11725_292	0	7738.5	6578.5	0	13	1
P11725_88	27256.1	16640.2	19679.5	19348	18	2
P16332_600	3024.71	2797.35	3121.08	3427.44	3	1
P19783_67	5142.99	6570.74	4923.35	6692.92	9	1
P20108_92	9730.32	5582.22	6556.63	6808.83	8	1
P24270_430	2330.37	2265.67	2088.3	2021.66	3	1
P25688_118	3903.09	0	3255.91	0	8	1
P25688_158	0	1485.48	1638.27	1079.81	3	1
P25688_220	4365.83	2540.42	3418.23	0	12	1
P25688_227	755.236	8479.92	5808.69	0	7	1
P26443_457	29345.5	65354.7	73354.2	69339.9	7	1
P26443_480	0	222.801	0	2902.2	6	1
P26443_503	20075	50330.7	33029	4955.63	23	2
P26443_527	10495.8	8247.77	11089.4	0	16	2
P26443_84	84863.4	63461.5	65128.6	25852.9	20	1
P26443_90	183052	190344	70362.8	199322	3	1
P31786_55	13036.6	12628	14727.8	11292	3	1
P32020_491	5527.65	4959.14	6254.21	0	8	1
P32020_492	6612.02	5810.25	0	6284.16	10	1
P35486_244	2229.97	1542.83	2261.14	1542.16	10	1
P35486_321	0	1921.91	0	3614.09	7	1
P38060_324	56279.6	25918.3	54709.6	48127.1	13	1
P38060_48	399556	361794	364440	118303	18	1
P38647_143	3848.42	4346.01	2992.39	5769.98	3	1
P42125_229	10872.9	5357.92	6719.82	10020.2	12	1
P42125_255	7029.33	13733.3	14837.8	6329.64	20	2
P42125_283	73761.9	50438.9	67058.2	38548.8	30	2
P42125_76	904.565	870.922	1147.37	978.762	3	1
P45952_79	9208.72	4570.83	103.173	10104.4	4	1
P47738_370	34306.6	25723.5	29874.2	25147.4	26	1
P47738_371	34419.7	25757.7	29901.7	25168.6	26	1
P47738_513	2222.74	3086.25	0	3228.96	9	1
P47740_296	1793.25	1936.01	1660.35	2043.13	3	1
P48962_33	3939.93	229.795	4329.35	5167.71	4	1
P50544_299	0	2454.06	2820.41	2791.46	7	1
P50544_300	2181.69	0	2001.31	0	8	1
P51174_92	4745.89	5270.24	5993.52	6017.67	9	1
P51881_105	23487.4	18994.9	22161.4	22445.2	12	1
P51881_147	0	3854.96	2076.79	4568.25	11	1
P51881_163	23849.7	15245.3	15654	17692.3	24	1
P51881_33	3939.93	229.795	4329.35	5167.71	4	1
P52196_14	18814.5	12119.4	14220.2	12933.1	16	1
P52825_305	0	2313.1	0	2532.9	10	1
P52825_424	6027.37	7127.81	5660.23	6728.56	3	1
P52825_510	4561.52	4010.84	0	5411.84	12	1
P54071_155	0	4032.32	0	4652.68	9	1
P54071_180	0	4000.8	2884.6	2250.61	18	1
P54071_384	8356.98	7701.72	7457.2	8276.11	7	1
P54869_310	119417	101307	117421	110302	5	1
P54869_342	5393.85	4281.3	4287.06	3887.79	9	1
P54869_354	102423	144089	97958.3	21819.1	19	2
P54869_447	9181.55	15823.3	8908.66	19565.5	22	1
P54869_83	19941.8	55013.4	34527.9	7820.59	20	1
P56382_21	8733	9042.34	8220.13	10255.4	20	1
P56382_44	1165.16	6687.08	2414.58	4299.76	8	1
P56391_13	1190.21	1147.56	1411.91	1121.51	6	1
P56480_124	0	4686.04	0	5584.96	3	1
P56480_133	11342.3	46334.2	52668.5	35665.2	21	1
P63038_130	7181.82	7188.18	6930.36	8227.13	8	1
P63038_202	0	4424.52	5440.5	4466.97	8	1
P63038_396	2936.16	2364.81	2365.5	2940.53	3	1
P63038_473	2207.5	6980.44	9118.2	12554.6	11	2
P67778_202	9963.68	8827.63	9382.31	9551.89	13	1
P85094_178	7156.88	9077.69	8830.12	10278.9	12	1
P97450_105	9284.36	8344.12	9506.3	7690.2	3	1
P97450_41	0	5336.1	5834.9	0	8	1
P97450_46	63186.3	37351.2	61322.8	47415.9	7	1
P97450_99	0	6193.78	5657.22	0	10	1
P97807_289	20598.9	17126.3	19008.4	18840	3	1
P97807_63	95540.2	86219.2	78849.1	91346.3	26	1
P97807_77	7652.81	7368.76	7399.06	4807.82	10	1
P99028_40	38.21	91.0161	1802.62	630.152	3	1
P99028_83	11725.5	10221.3	10395.1	7404.69	25	1
Q03265_261	15250.2	12897.9	12547.6	15303.5	13	1
Q03265_498	6036.97	9940.61	7072.99	11432.4	13	1
Q03265_539	20882.8	21296.2	18533.8	25369.8	3	1
Q05920_297	5752.27	5747.7	5935.67	6187.36	3	1
Q05920_992	7185.71	6477.71	6160.31	5868.27	6	1
Q3TC72_233	5295.78	5041.63	4237.74	5553.9	12	1
Q3UEG6_70	0	5091.81	4554.19	0	10	1
Q3ULD5_433	698.649	856.986	0	925.365	5	1
Q5NCC3_283_290	273185	97179	251512	74063.7	22	1
Q61176_26	5148.02	3520.96	5080.53	4622.6	11	1
Q61425_185	14642.9	12196.6	12163.3	13228.5	15	1
Q61425_75	27372.9	23808.3	25302.7	25258.6	13	1
Q61425_80_81	5019.22	2290.72	4868.7	3798.29	6	1
Q61586_783	0	2873.44	0	3176.56	5	1
Q64433_70	7026.34	7049.59	6585.27	8601.42	9	1
Q64433_8	7646.82	6764.18	4011.11	19134.8	6	1
Q6Q2Z6_42	10157.6	9052.51	7926.07	10452.2	10	1
Q8BGA8_335	4057.89	3069.4	3145.4	3479.68	3	1
Q8BGC4_35	16345.8	14667.7	13855.5	14156.3	15	2
Q8BH59_377	0	7836.94	9299.57	9094.08	12	1
Q8BH59_378	9380.83	7191.05	8533.13	0	10	1
Q8BH61_636	0	3266.01	0	4864.99	7	1
Q8BH86_91	3562.64	1950.32	3256.09	3415.89	3	1
Q8BIJ6_725	1694.32	1735.78	0	1983.83	5	1
Q8BMS1_129	11252	9536.51	9097.96	11302.6	3	1
Q8BMS1_303	0	1105.41	1063.59	0	8	1
Q8BMS1_334	7855.5	7169.24	7510.71	8187.59	11	1
Q8BMS1_351	0	8722.15	9308.85	0	13	1
Q8BMS1_353	2170.19	1810.85	2538.55	2054.29	10	1
Q8BMS1_406	91421	83148.4	84303	90604.6	10	1
Q8BMS1_406_411	3293.25	2191.38	3157.32	0	13	1
Q8BMS1_411_413	6576.25	5605.76	0	6093.97	12	1
Q8BMS1_411_414	0	5235.48	6241.85	5687.67	11	1
Q8BMS1_570	106040	87043.7	105646	91745.6	13	1
Q8BMS1_60	35083	31655	35056	31838.9	8	1
Q8BMS4_197	0	610.753	0	1549.25	9	1
Q8BWF0_382	1276.26	1522.54	0	1883.76	3	1
Q8BWN8_42	10157.6	9052.51	7926.07	10452.2	10	1
Q8BWT1_13	67196.8	56682.2	58946.5	66816.5	10	1
Q8BWT1_137	64242	59615.3	69493.3	29458.4	13	1
Q8BWT1_171	0	2950.63	3403.37	0	9	1
Q8BWT1_209	7034.6	6774.36	7098.82	357.817	10	1
Q8BWT1_240	48328.5	44465.3	45883.3	43302.4	10	1
Q8BYL4_362	0	1035.68	0	1165.32	3	1
Q8C196_1168	26731.9	18133.1	21644	22508.3	13	1
Q8C196_1183	8003.96	11136.8	8155.17	11466.3	20	1
Q8C196_1291	250188	213520	231304	191385	36	2
Q8C196_1479	20947.4	19293.2	19197.3	21147.4	13	1
Q8C196_207	0	3235.42	0	1667.58	10	1
Q8C196_527	0	6026.88	1643.72	7655.38	3	1
Q8C196_55	31883.2	45150.1	29267.4	51438.6	23	2
Q8C196_553	21637.2	13859	14445	12205.2	24	1
Q8C196_841	0	217418	0	270179	3	1
Q8C196_875	21852.6	13280.2	17153.8	15534	15	1
Q8C196_889	50540	40458.4	14768.6	42170.3	10	1
Q8C196_915	35743.1	46044.4	34702.3	52068	22	1
Q8C196_919	0	7479.45	0	6553.55	13	1
Q8C5H8_407	4499.88	6416.81	4927.84	5244.22	12	1
Q8C5H8_64	5460.78	6024.6	5514.54	4223.01	3	1
Q8CHT0_51	2931.42	7184.41	4877.08	6577.35	10	1
Q8CHT0_92	144348	78743.1	126212	113432	6	1
Q8CHT0_98	10135	9454.41	8758.96	9072.21	17	1
Q8JZU2_149	1989.28	1451.06	0	1609.65	3	1
Q8JZU2_160	0	1456.03	2112.21	1379.72	11	1
Q8JZU2_255	4279.82	3468.76	4235.57	3077.6	11	1
Q8K0L3_540	8395.64	6597.19	7640.32	0	10	1
Q8K1Z0_170	6023.82	4473.62	5649.54	4786.01	10	1
Q8K2B3_179	44468.3	36023.5	43319.2	41706.4	11	1
Q8K2B3_480	3607.51	4903.14	3746.52	3233.82	9	1
Q8K2B3_547	42053.3	32225.8	35447.5	41990.2	17	1
Q8K2B3_633	43.739	0	0	455.261	5	1
Q8K4Z3_263	0	3462.85	4033.37	3545.22	8	1
Q8QZS1_220	2261.76	2236.43	2110.75	953.85	3	1
Q8QZS1_300	7781.28	7296.11	6547.91	7075.86	14	1
Q8QZS1_352	32470.7	31389.3	29402.9	33723.4	13	1
Q8QZT1_171	56803.4	50999.6	51259.2	52688.5	7	1
Q8QZT1_200	1709.83	1559.73	1174.9	1740.56	3	1
Q8QZT1_260	28930.4	47487.7	28876	4885.7	11	2
Q8QZT1_304	0	1724.09	0	2703.91	6	1
Q8QZT1_335	0	38398.8	41735.2	0	10	1
Q8QZY2_285	0	1862.18	0	2140.82	5	1
Q8R164_184	8818.05	7196.54	8866.16	7321.68	12	1
Q8R4N0_55	28889.5	23957.3	25412.3	22952.6	18	1
Q8R4N0_56	29991	0	24049.8	24169.8	12	1
Q8VCW8_179	5477.69	3676.34	4024.09	6487.19	3	1
Q8VCW8_182	5152.67	7001.86	4505.28	6365.42	12	1
Q8VCW8_199	2343.68	0	0	2674.32	11	1
Q8VCW8_581	2597.58	2773.22	2121.87	3451.07	10	1
Q91VA0_534	15335	22515.6	17720.8	19035.8	36	2
Q91VA0_541	8395.64	6597.19	7640.32	0	10	1
Q91VD9_467	3789.86	0	3572.14	0	10	1
Q91W43_519	18088.2	15477.7	19128.8	21535.3	13	1
Q91WS0_104	0	2211.13	1583.36	2387.93	10	1
Q91XE0_167	2397.28	3883.81	3492.94	3833.8	4	1
Q91XE0_267	6373.65	5404.17	5133.85	5255.84	12	1
Q925I1_423	3818.95	3349.87	3395.19	3386	7	1
Q99JY0_189	0	2858.94	1223.27	3835.74	3	1
Q99JY0_202	13346.3	5416.44	7517.57	10732	11	1
Q99K67_138	5260.72	5387.81	5147.98	5668.17	8	1
Q99K67_286	576.244	1663.41	965.424	183.919	6	1
Q99K67_52	44234	32699.8	39030	36286.3	13	1
Q99KB8_117	6029.98	5979.27	5896.2	7078.1	10	1
Q99KI0_138	0	3416.12	2849.88	0	9	1
Q99KI0_401	0	563.648	495.712	1113.61	7	1
Q99KI0_462	3030.86	2712.2	2554.54	2805.87	6	1
Q99KI0_605	0	3245.24	4824.76	0	12	1
Q99KI0_739	4427.16	4803.98	4400.54	6863.7	13	1
Q99KR3_282	3501.09	3712.01	3673.22	4142.97	10	1
Q99KR3_283	3682.92	3868.24	0	4356.84	9	1
Q99KR7_85	9124.29	7426.76	9317.77	8000.13	23	1
Q99LB2_106	16747.7	15991.8	15954.8	18790.6	12	1
Q99LB2_99	2503.04	3287.92	0	4029.75	3	1
Q99LB7_374	26205.4	24075.2	22497.7	27774	13	1
Q99LB7_913	19539.9	16771	16473.6	18032.6	13	1
Q99LC5_331	10314.1	5348.7	6317.07	0	6	1
Q99LC5_332	10406.1	0	0	7266.9	10	1
Q99LC5_59	0	15064.9	2976.37	218.718	16	1
Q99LC5_75	0	2927.84	0	3047.16	7	1
Q9CPQ8_61	3439.05	5049.47	3596.76	4996.71	11	1
Q9CQ62_244	9783.88	9779.22	8414.56	15719.9	18	1
Q9CQ62_246	10826.9	0	8893.1	0	18	1
Q9CQ62_260	31876.8	27991.4	28033.8	30354.6	16	2
Q9CQ75_13	199.091	2597.43	4563.34	2102.14	5	1
Q9CQE1_45	5568.88	6081.07	5155.25	7348.45	10	1
Q9CQQ7_162	3631.95	3066.69	4018.87	3644.02	13	1
Q9CQQ7_233	11561.4	10643.9	10456	10412.4	15	1
Q9CQR4_127	8679.55	9384.07	8676.2	9846.37	8	1
Q9CQR4_27	7179.18	6074.88	6565.96	6295.06	14	1
Q9CQR4_37	0	4889.42	7172.58	0	15	1
Q9CQZ6_40	6149.63	0	5182.37	0	3	1
Q9CQZ6_41	10461.9	9724.07	9011	10586.6	14	1
Q9CZL5_124	7278.71	4726.16	4257.5	7949.61	12	1
Q9CZS1_385	1542.61	2788.2	0	3087.38	9	1
Q9CZU6_327	744.222	1868.91	1534.77	1947.45	18	2
Q9CZU6_395	0	872.347	0	2001.65	7	1
Q9D0S9_128	1744.04	2783.84	0	3126.12	12	1
Q9D1I5_152	19115.1	17772.1	19292.6	16109.5	25	1
Q9D3D9_136	1796.3	14546.8	13855.8	0	10	1
Q9D6Y7_110	0	1139.89	0	1286.11	10	1
Q9D6Y7_47	1946.39	1663.39	0	1601.13	10	1
Q9D8W7_41	0	200.112	0	1289.89	5	1
Q9DB20_162	17525.5	14015.8	17798.3	20773.4	21	1
Q9DB20_192	6953.26	6040.36	4206.52	6438.07	13	1
Q9DB20_60	39217.7	37063.4	38008.8	46596.5	21	1
Q9DB20_70	18292.4	22734.1	17657	24706.5	13	1
Q9DB20_84	0	3663.48	4306.52	0	10	1
Q9DB20_97	47780.4	42460.8	32868.1	45323.7	13	1
Q9DB77_429_430	0	76.6318	0	54.3682	4	1
Q9DBF1_94	223.71	384.948	3529.47	4032.87	6	1
Q9DBL1_284	7091.06	6250.47	7225.9	5681.51	9	1
Q9DBM2_344	18933.5	19775.2	18062.1	19687.5	8	1
Q9DBM2_579	2725.16	5794.11	7191.22	2185.07	16	1
Q9DBT9_107	0	2300.76	2427.35	1847.85	12	1
Q9DBT9_201	0	9664.34	6544.75	10467.9	16	1
Q9DBT9_427	2199.81	1787.54	0	1805.65	6	1
Q9DBT9_469	32035.7	32373.2	29710	38309.5	13	1
Q9DCM2_93	6958.88	0	6734.92	9869.27	11	1
Q9DCM2_94	7571.59	9059.85	7349.89	0	11	1
Q9DCW4_110	10911.1	9746.12	9998.27	10056.5	5	1
Q9DCW4_248	4495.24	1511.17	355.96	2566.02	7	1
Q9DCW4_26	6681.87	6509.1	7389.27	7534.36	10	1
Q9DCX2_117	14378.7	15883.3	12529.8	15367.3	18	1
Q9DCX2_73	77248.7	63935.4	71236.1	72821.5	22	1
Q9DCX2_78	41882	35973.2	35225.2	45683.4	36	2
Q9DCX2_95	16327.8	15089.5	15121.1	12406.6	17	1
Q9DCY0_235	8786.21	8025.8	8435.64	8583.34	7	1
Q9EP89_383	2077.89	0	0	1477.11	6	1
Q9EP89_384	0	1492.32	348.214	1746.89	7	1
Q9EQ20_117	0	2853.59	0	1988.41	3	1
Q9EQ20_47	0	5748.2	4804.8	0	9	1
Q9JHI5_239	2156.94	2436.74	0	2818.32	9	1
Q9JHI5_240	0	2128.04	0	2588.96	8	1
Q9JHI5_56	32106	22979.8	24775.9	25571.4	13	1
Q9JHI5_76	2131.77	2115.57	1977.61	1879.09	9	1
Q9JHW2_68	45052.2	37519.6	39491.8	38542.5	20	1
Q9JLT4_153	4716.39	5012.35	4530.64	6003.62	7	1
Q9JLZ3_179	9425.56	12549.1	8918.18	12770.9	12	1
Q9QXX4_380	0	7836.94	9299.57	9094.08	12	1
Q9QXX4_381	9380.83	7191.05	8533.13	0	10	1
Q9QXX4_409	1657.71	0	1560.29	0	12	1
Q9QYR7_53	10157.6	9052.51	7926.07	10452.2	10	1
Q9QYR9_83	10157.6	9052.51	7926.07	10452.2	10	1
Q9WTP7_171	14241.7	10840.8	13561.6	11888.5	23	2
Q9WU79_367	1676.99	1565.34	0	1847.01	9	1
Q9WU79_368	0	816.423	924.577	0	6	1
Q9WUM5_105	13486.8	6206.22	8346.03	10356.6	13	1
Q9WUM5_57	8397.36	8360.47	5414.94	6350.92	15	1
Q9WUM5_94	0	10740.5	8883.98	15123.8	12	1
Q9WUR2_60	4500.61	4931.85	5270.98	5841.42	21	2
Q9WUR2_90	0	1402.4	1724.6	0	3	1
Q9WUR9_186	0	4260.31	0	5230.69	12	1
Q9WVM8_28	0	2151.9	0	2759.1	7	1
Q9WVM8_69	0	1738.01	0	2202.99	3	1
Q9Z2I9_88	4094.95	4494.8	4326.49	4644.42	9	1
Q9Z2I9_89	5357.03	5677.55	5591.75	5907.97	13	1

## Sheet: Ac-K_fragments
Protein	Peptide	Fragment	AcK (single-PTM) 1 Normalized Area	AcK (single-PTM) 2 Normalized Area	AcK (serial) 1 Normalized Area	AcK (serial) 2 Normalized Area
A2AS89_199	EHGPVGLVHVGAHTNTTDK[+42]PR	566.794	1311.04	1162.66	1369.3	NA
A2AS89_199	EHGPVGLVHVGAHTNTTDK[+42]PR	567.044	1442.98	1306.5	1509.52	NA
A2AS89_199	EHGPVGLVHVGAHTNTTDK[+42]PR	567.295	1157.81	984.889	1118.3	NA
A2AS89_199	E[-18]HGPVGLVHVGAHTNTTDK[+42]PR	306.12	NA	7.92088	8.07912	NA
A2AS89_199	E[-18]HGPVGLVHVGAHTNTTDK[+42]PR	1239.61	NA	92.8636	113.136	NA
A2AS89_199	E[-18]HGPVGLVHVGAHTNTTDK[+42]PR	974.49	NA	102.969	125.031	NA
A2AS89_199	E[-18]HGPVGLVHVGAHTNTTDK[+42]PR	873.442	NA	184.739	206.261	NA
A2AS89_199	E[-18]HGPVGLVHVGAHTNTTDK[+42]PR	759.399544_duplicate1	NA	194.836	205.164	NA
A2AS89_199	E[-18]HGPVGLVHVGAHTNTTDK[+42]PR	658.352	NA	154.803	155.197	NA
A2AS89_199	E[-18]HGPVGLVHVGAHTNTTDK[+42]PR	557.304187_duplicate1	NA	111.278	116.722	NA
A2AS89_199	E[-18]HGPVGLVHVGAHTNTTDK[+42]PR	442.277	NA	172.928	187.072	NA
A2AS89_199	E[-18]HGPVGLVHVGAHTNTTDK[+42]PR	502.241	NA	53.1043	53.8957	NA
A2AS89_223	SVDEGLLDSK[+42]R	630.825	4721.16	3639.32	3923.4	3682.12
A2AS89_223	SVDEGLLDSK[+42]R	631.327	2925.24	2102.29	2490.9	2380.57
A2AS89_223	SVDEGLLDSK[+42]R	631.828	1237.04	937.766	1045.78	910.416
A2AS89_223	SVDEGLLDSK[+42]R	1074.54	203.023	159.952	196.382	170.642
A2AS89_223	SVDEGLLDSK[+42]R	959.516	104.731	70.6622	86.8198	88.7867
A2AS89_223	SVDEGLLDSK[+42]R	830.473	268.171	176.341	240.805	189.684
A2AS89_223	SVDEGLLDSK[+42]R	773.452	87.4476	69.8519	91.4914	73.2091
A2AS89_223	SVDEGLLDSK[+42]R	660.368	345.394	224.905	310.267	238.434
A2AS89_223	SVDEGLLDSK[+42]R	547.283	241.381	157.049	213.414	190.155
A2AS89_223	SVDEGLLDSK[+42]R	432.257	194.086	153.817	176.656	153.441
A2AS89_223	SVDEGLLDSK[+42]R	601.283	28.9719	19.1871	17.7207	22.1202
A2AS89_223	SVDEGLLDSK[+42]R	829.394	NA	3.98985	NA	4.59976
NA_0	ELVQNTM[+16]IAAFR	939.472	10.7968	8.51927	NA	15.6839
NA_0	ELVQNTM[+16]IAAFR	825.429	NA	0.929964	NA	1.07004
NA_0	ELVQNTM[+16]IAAFR	577.346	1.18705	0.842987	NA	0.969959
NA_0	GLSPANGGGYSILAC[+57]K	792.898	4.53178	1.41051	NA	6.05772
NA_0	GLSPANGGGYSILAC[+57]K	793.399	22.088	NA	16.263	29.9942
NA_0	GLSPANGGGYSILAC[+57]K	968.487	10.0843	NA	3.11844	1.79731
NA_0	GLSPANGGGYSILAC[+57]K	691.381	6.74196	2.09843	1.15826	1.00135
NA_0	IDEIM[+16]VGSEK	578.783	23.4496	NA	13.5504	NA
NA_0	IDEIM[+16]VGSEK	579.285	33.9636	NA	17.0364	NA
NA_0	IDEIM[+16]VGSEK	579.785	16.8547	NA	10.1453	NA
NA_0	IGNVDEVNLC[+57]LR	711.366	NA	47.0634	24.6864	31.5715
NA_0	IGNVDEVNLC[+57]LR	712.368	25.0468	17.6082	23.0632	20.2817
NA_0	IGNVDEVNLC[+57]LR	499.251	NA	16.9922	7.8042	12.6423
NA_0	IGNVDEVNLC[+57]LR	628.294	NA	25.3282	27.2508	39.1545
NA_0	IGNVDEVNLC[+57]LR	478.583	61.7867	24.9523	22.0607	58.2004
NA_0	IGNVDEVNLC[+57]LR	675.360656_duplicate1	NA	0.641299	2.15994	4.19876
NA_0	IGNVDEVNLC[+57]LR	561.317728_duplicate1	14.3217	8.37331	9.76218	10.5428
NA_0	IILNIC[+57]LVHSKFPSPR	642.034	24.699	4.21856	16.4062	8.67631
NA_0	IILNIC[+57]LVHSKFPSPR	1054.58	74.9139	17.2243	49.8618	NA
NA_0	IILNIC[+57]LVHSKFPSPR	955.511	13.2699	7.93271	4.17528	2.62209
NA_0	IILNIC[+57]LVHSKFPSPR	818.452	1.23984	NA	0.780211	0.97995
NA_0	IILNIC[+57]LVHSKFPSPR	834.456	2.3386	7.18975	1.47165	NA
NA_0	IILNIC[+57]LVHSKFPSPR	484.278	3021.93	1297.1	1492.31	NA
NA_0	IILNIC[+57]LVHSKFPSPR	484.529	48.0855	45.0191	8.96575	23.9297
NA_0	IILNIC[+57]LVHSKFPSPR	484.78	1457.85	612.548	732.137	NA
NA_0	MVGFPC[+57]TPHSDR	478.883	8.78644	NA	7.21356	NA
NA_0	MVGFPC[+57]TPHSDR	479.217	50.7245	NA	44.2755	NA
NA_0	MVGFPC[+57]TPHSDR	712.337	1.96364	NA	1.03636	NA
NA_0	MVGFPC[+57]TPHSDR	377.178	2.93478	NA	2.06522	NA
NA_0	SVPPSKHILC[+57]IFNLIR	642.034	24.6269	4.19427	16.3878	8.79103
NA_0	SVPPSKHILC[+57]IFNLIR	854.49	24.715	3.54466	5.74031	NA
NA_0	SVPPSKHILC[+57]IFNLIR	484.278	3022.04	1293.45	1495.06	NA
NA_0	SVPPSKHILC[+57]IFNLIR	484.529	47.9806	44.793	8.96235	24.2641
NA_0	SVPPSKHILC[+57]IFNLIR	484.78	1458.01	610.869	733.538	NA
NA_0	TFSFSC[+57]IGQYGAAAHK	592.28	97.5645	18.1521	NA	14.2834
NA_0	TFSFSC[+57]IGQYGAAAHK	592.948	NA	4.85835	NA	5.46127
NA_0	TFSFSC[+57]IGQYGAAAHK	705.335	NA	0.865258	NA	1.13474
NA_0	YAIAGNLTC[+57]TVK	666.348	121.893	11.639	66.9754	40.4925
NA_0	YAIAGNLTC[+57]TVK	666.849	131.175	25.5073	51.2472	53.0703
NA_0	YAIAGNLTC[+57]TVK	963.493	3.14431	0.719315	2.13637	NA
NA_0	YAIAGNLTC[+57]TVK	835.434	4.45462	NA	NA	3.54538
NA_0	YAIAGNLTC[+57]TVK	721.391	5.35019	1.46874	2.18108	NA
NA_NA	AAGTEK[+42]EFNYVMAAINPEEK	1138.04	1.24161	NA	0.780984	0.977405
NA_NA	AAGTEK[+42]EFNYVMAAINPEEK	1138.55	2.37901	NA	0.74821	1.87278
NA_NA	AAGTEK[+42]EFNYVMAAINPEEK	762.033	1.61293	1.10281	1.01455	1.26971
NA_NA	AAGTEK[+42]EFNYVMAAINPEEK	762.367	5.76214	1.96986	NA	2.268
NA_NA	AAGTEK[+42]EFNYVMAAINPEEK	616.294	NA	0.605566	NA	1.39443
NA_NA	AFEQQVEK[+42]VK	634.34	30.3838	5.55186	22.8913	11.173
NA_NA	AFEQQVEK[+42]VK	635.343	32.8416	5.45542	28.4131	9.28987
NA_NA	AFEQQVEK[+42]VK	1029.56	NA	0.61315	6.38685	NA
NA_NA	AFEQQVEK[+42]VK	545.329	3.22805	2.21191	2.56003	NA
NA_NA	AFK[+42]QSAC[+57]IVR	621.83	266.922	145.157	NA	273.608
NA_NA	AFK[+42]QSAC[+57]IVR	622.331	207.62	146.617	NA	210.058
NA_NA	AFK[+42]QSAC[+57]IVR	833.43	148.555	73.8669	NA	178.072
NA_NA	AFK[+42]QSAC[+57]IVR	705.371	649.675	400.892	NA	563.017
NA_NA	AFK[+42]QSAC[+57]IVR	618.339	85.39	79.5175	NA	119.093
NA_NA	AFK[+42]QSAC[+57]IVR	547.302	728.506	493.045	NA	614.612
NA_NA	AFK[+42]QSAC[+57]IVR	517.277	23.5163	2.17746	NA	5.30629
NA_NA	AFK[+42]QSAC[+57]IVR	604.309	105.846	68.6415	NA	113.156
NA_NA	AFK[+42]QSAC[+57]IVR	417.89	85.6118	64.6822	NA	123.706
NA_NA	AFK[+42]QSAC[+57]IVR	418.558	655.422	242.822	NA	529.902
NA_NA	AFK[+42]QSAC[+57]IVR	705.37122_duplicate1	187.048	72.5767	NA	194.166
NA_NA	AFK[+42]QSAC[+57]IVR	618.339192_duplicate1	274.587	140.433	NA	239.75
NA_NA	AFK[+42]QSAC[+57]IVR	547.302078_duplicate1	118.711	31.4752	16.9198	102.894
NA_NA	AFK[+42]QSAC[+57]IVR	389.218332_duplicate1	136.442	29.8613	NA	87.6968
NA_NA	AFK[+42]QSAC[+57]IVR	675.346	13.1771	8.94748	NA	13.8755
NA_NA	AGGGYK[+42]HYGIISNELR	731.405	17.179	1.41425	4.40677	NA
NA_NA	AGGGYK[+42]HYGIISNELR	576.278	39.9662	9.56752	11.4663	NA
NA_NA	AGGGYK[+42]HYGIISNELR	713.337	13.0978	1.41005	5.49211	NA
NA_NA	AGVVK[+42]YYQTDTPR	717.353	NA	0.874833	NA	2.12517
NA_NA	AGVVK[+42]YYQTDTPR	497.308	NA	0.748187	2.34306	0.908757
NA_NA	AGVVK[+42]YYQTDTPR	717.352593_duplicate1	1.20516	0.817177	NA	2.97766
NA_NA	AGVVK[+42]YYQTDTPR	476.25	3.38013	0.763983	NA	1.85589
NA_NA	AIEGVK[+42]FAAK	548.315	NA	2.66057	NA	17.3394
NA_NA	AIEGVK[+42]FAAK	548.817	NA	14.8222	NA	19.1778
NA_NA	AIEGVK[+42]FAAK	549.318	NA	9.93996	NA	28.06
NA_NA	AIEGVK[+42]FAAK	705.429	NA	4.56001	NA	9.43999
NA_NA	AKPLQPLILLAEGVGK[+42]	855.024	2.69902	NA	1.30098	NA
NA_NA	AKPLQPLILLAEGVGK[+42]	573.686	1.52747	NA	1.47253	NA
NA_NA	AKPLQPLILLAEGVGK[+42]	574.021	2.41739	NA	0.582611	NA
NA_NA	AKPLQPLILLAEGVGK[+42]	574.355	9.66956	NA	2.33044	NA
NA_NA	AKPLQPLILLAEGVGK[+42]	715.398481_duplicate1	1.52747	NA	1.47253	NA
NA_NA	AK[+42]LLQGQVER	603.351	18.6703	7.55382	6.4811	10.2947
NA_NA	AK[+42]LLQGQVER	588.31	8.22611	1.41448	4.85445	3.50496
NA_NA	AK[+42]LLQGQVER	468.318	NA	0.893273	NA	1.10673
NA_NA	AK[+42]LMIAPIATK	609.87	13.1447	1.42175	2.49992	14.9336
NA_NA	AK[+42]LMIAPIATK	610.371	5.81102	2.09509	3.68388	13.41
NA_NA	AK[+42]LMIAPIATK	610.872	6.79056	0.489649	0.86097	NA
NA_NA	AK[+42]TIHDVC[+57]PHGLGEIQVSDEVALR	682.35	NA	271.388	275.612	NA
NA_NA	AK[+42]TIHDVC[+57]PHGLGEIQVSDEVALR	682.852	NA	133.289	138.711	NA
NA_NA	AK[+42]TIHDVC[+57]PHGLGEIQVSDEVALR	702.378	NA	0.745962	1.25404	NA
NA_NA	AK[+42]VTVGAMSELASK	727.893	11.5772	NA	1.07424	3.34852
NA_NA	AK[+42]VTVGAMSELASK	634.341	1.98631	NA	1.01369	NA
NA_NA	AK[+42]VTVGAMSELASK	800.433	3.11457	NA	1.05966	0.825767
NA_NA	ALFQVK[+42]EAK	744.425	NA	0.919591	NA	1.08041
NA_NA	ALFQVK[+42]EAK	332.197	2.33751	0.795255	1.19559	4.67164
NA_NA	ALFQVK[+42]EAK	460.255	NA	4.77575	9.57322	7.48124
NA_NA	ALFQVK[+42]EAK	559.324	NA	0.824204	1.23912	1.93668
NA_NA	ALGISAFTHEDVK[+42]R	539.287	NA	354.403	NA	395.492
NA_NA	ALGISAFTHEDVK[+42]R	539.621	NA	188.498	NA	260.709
NA_NA	ALGISAFTHEDVK[+42]R	539.956	NA	151.739	NA	195.457
NA_NA	AMAVVPVAK[+42]AC[+57]K	654.858	33.1336	23.4779	NA	72.3885
NA_NA	AMAVVPVAK[+42]AC[+57]K	548.286	1.22042	0.833888	NA	1.94569
NA_NA	AMAVVPVAK[+42]AC[+57]K	569.312	4.38088	NA	NA	2.61912
NA_NA	C[+57]YNFLK[+42]DLAAR	716.858	6.17168	4.63872	NA	27.1896
NA_NA	C[+57]YNFLK[+42]DLAAR	717.359	20.7053	1.75515	NA	5.53956
NA_NA	C[+57]YNFLK[+42]DLAAR	715.41	NA	4.09084	NA	6.45569
NA_NA	C[+57]YNFLK[+42]DLAAR	868.402	2.10732	NA	NA	0.892681
NA_NA	C[+57]YNFLK[+42]DLAAR	481.576	30.56	2.34381	NA	11.0962
NA_NA	C[+57]YNFLK[+42]DLAAR	481.91	23.4487	5.66498	NA	16.8863
NA_NA	C[+57]YNFLK[+42]DLAAR	482.244	12.7776	8.23185	NA	12.9905
NA_NA	DAK[+42]EGLFR	499.261	115.089	NA	79.9114	NA
NA_NA	DAK[+42]EGLFR	500.263	71.3835	NA	57.6165	NA
NA_NA	DAK[+42]EGLFR	621.335	3.97411	NA	2.02589	NA
NA_NA	DAK[+42]EGLFR	486.219	8.93761	NA	5.06239	NA
NA_NA	DEYPALNVGK[+42]VK	697.871	NA	11.1699	16.8301	NA
NA_NA	DEYPALNVGK[+42]VK	689.314	NA	3.7374	11.2626	NA
NA_NA	DEYPALNVGK[+42]VK	468.918	NA	121.73	229.27	NA
NA_NA	DEYPALNVGK[+42]VK	469.253	NA	23.0707	195.929	NA
NA_NA	DEYPALNVGK[+42]VK	469.587	NA	13.4993	83.5007	NA
NA_NA	DEYPALNVGK[+42]VK	870.540729_duplicate1	NA	10.6529	12.3471	NA
NA_NA	DEYPALNVGK[+42]VK	686.42	NA	0.797848	1.20215	NA
NA_NA	DEYPALNVGK[+42]VK	473.308	NA	2.77937	27.2206	NA
NA_NA	DEYPALNVGK[+42]VK	400.255	NA	7.97848	12.0215	NA
NA_NA	DEYPALNVGK[+42]VK	505.193	NA	0.703094	5.29691	NA
NA_NA	DEYPALNVGK[+42]VK	576.23	NA	1.49496	4.50504	NA
NA_NA	DGK[+42]LAFER	499.261	166.114	44.2559	130.918	50.7122
NA_NA	DGK[+42]LAFER	635.351	8.78238	1.50137	6.71802	6.99823
NA_NA	DGK[+42]LAFER	522.267	5.39822	1.47654	4.40462	1.72062
NA_NA	DGK[+42]LAFER	451.23	5.87834	1.60787	2.39818	13.1156
NA_NA	DK[+42]QVELIFAK	626.852	NA	1.88048	NA	29.4583
NA_NA	DK[+42]QVELIFAK	627.354	107.567	16.6735	21.5281	210.231
NA_NA	DK[+42]QVELIFAK	627.855	56.7036	11.6135	14.8992	127.784
NA_NA	DLEANPWLKK[+42]	638.844	NA	25.8121	NA	46.1879
NA_NA	DLEANPWLKK[+42]	430.302	NA	11.2004	NA	23.7996
NA_NA	DLEANPWLKK[+42]	514.282	NA	0.628124	NA	3.37188
NA_NA	DLEFK[+42]DIR	549.287	NA	10.8984	NA	35.1016
NA_NA	DLEFK[+42]DIR	549.788	NA	4.53489	NA	15.4651
NA_NA	DLEFK[+42]DIR	550.29	NA	6.55201	NA	7.44799
NA_NA	DLEFK[+42]DIR	403.23	NA	0.936001	NA	1.064
NA_NA	DLEFK[+42]DIR	675.335	NA	0.893132	NA	7.10687
NA_NA	DVK[+42]TAHFIPQEPGTGFVGR	710.702	NA	7.33553	NA	11.6645
NA_NA	DVK[+42]TAHFIPQEPGTGFVGR	790.421	NA	0.722853	NA	1.27715
NA_NA	DVK[+42]TAHFIPQEPGTGFVGR	636.346	NA	5.54038	NA	13.4596
NA_NA	EDIK[+42]M[+16]FER	573.27	26.9157	2.66973	8.41453	NA
NA_NA	EDIK[+42]M[+16]FER	573.772	14.8835	4.27065	3.84582	NA
NA_NA	EDIK[+42]M[+16]FER	768.371	6.94362	0.664128	2.39225	NA
NA_NA	EDLIELK[+42]DR	596.816	129.821	45.9133	90.8667	NA
NA_NA	EDLIELK[+42]DR	597.318	110.525	17.3728	80.9941	NA
NA_NA	EDLIELK[+42]DR	597.819	55.7854	20.4882	31.2809	NA
NA_NA	EFDALK[+42]GR	499.261	NA	14.863	69.8958	58.2412
NA_NA	EFDALK[+42]GR	500.263	NA	9.79005	35.2329	74.977
NA_NA	EFDALK[+42]GR	701.394	NA	1.65322	2.46195	2.88483
NA_NA	EFDALK[+42]GR	586.367	NA	0.754032	5.61444	2.63153
NA_NA	EFDALK[+42]GR	515.33	NA	0.803478	1.19652	NA
NA_NA	EFDALK[+42]GR	402.246	NA	1.64271	2.44629	1.91099
NA_NA	EFDALK[+42]GR	463.182	NA	4.62254	NA	5.37746
NA_NA	EFDALK[+42]GR	576.266	NA	1.6612	2.47382	3.86499
NA_NA	EHTSC[+57]GVK[+42]VEVEAR	558.271	NA	5.32578	NA	8.67422
NA_NA	EHTSC[+57]GVK[+42]VEVEAR	558.605	NA	0.900275	NA	1.09972
NA_NA	EHTSC[+57]GVK[+42]VEVEAR	558.939	NA	1.70603	NA	7.29397
NA_NA	EK[+42]EFLMK	493.756	NA	0.697064	6.30294	NA
NA_NA	EK[+42]EFLMK	494.258	NA	4.36442	18.6356	NA
NA_NA	EK[+42]EFLMK	494.758	NA	10.7668	11.2332	NA
NA_NA	EK[+42]EFLMK	689.35	NA	2.49416	2.50584	NA
NA_NA	EVPVLTIEMK[+42]K	674.883	NA	2.59001	13.41	NA
NA_NA	EVPVLTIEMK[+42]K	675.384	NA	15.7208	16.2792	NA
NA_NA	EVPVLTIEMK[+42]K	675.885	NA	10.538	25.462	NA
NA_NA	EVSDGYTMFK[+42]R	697.826	49.7233	NA	NA	16.2767
NA_NA	EVSDGYTMFK[+42]R	724.381	1.06785	NA	NA	0.932148
NA_NA	EVSDGYTMFK[+42]R	623.333	1.06785	NA	NA	0.932148
NA_NA	FETGQDQVTPEK[+42]QK	569.948	9.58829	6.51943	14.8923	NA
NA_NA	FETGQDQVTPEK[+42]QK	574.32	18.1537	5.80863	8.03771	NA
NA_NA	FETGQDQVTPEK[+42]QK	445.277	NA	0.774764	1.22524	NA
NA_NA	FETGQDQVTPEK[+42]QK	435.187425_duplicate1	12.2245	6.80064	5.97486	NA
NA_NA	FETGQDQVTPEK[+42]QK	678.272946_duplicate1	7.46882	4.35285	9.17832	NA
NA_NA	FETGQDQVTPEK[+42]QK	806.331523_duplicate1	9.70014	3.66416	4.6357	NA
NA_NA	FHK[+42]VHDAC[+57]LK	442.893	37.9465	NA	19.8498	16.2037
NA_NA	FHK[+42]VHDAC[+57]LK	443.561	47.4124	NA	30.0291	18.5586
NA_NA	FHK[+42]VHDAC[+57]LK	743.35	2.80975	NA	2.19025	NA
NA_NA	FHK[+42]VHDAC[+57]LK	606.292	3.11363	NA	NA	0.886373
NA_NA	FHK[+42]VHDAC[+57]LK	491.265	4.98341	NA	1.1654	0.851193
NA_NA	FHK[+42]VHDAC[+57]LK	506.766	51.1107	NA	40.2249	22.6644
NA_NA	FHK[+42]VHDAC[+57]LK	691.367	12.0302	NA	4.6889	4.28089
NA_NA	FHK[+42]VHDAC[+57]LK	439.219	45.841	NA	32.6267	25.5323
NA_NA	FHK[+42]VHDAC[+57]LK	519.235	4.20459	NA	NA	1.79541
NA_NA	FIMK[+42]SELGR	571.807	23.9768	4.48866	NA	20.6696
NA_NA	FIMK[+42]SELGR	862.445	1.44249	0.54009	NA	1.01742
NA_NA	FIMK[+42]SELGR	474.267	75.4318	12.3872	18.0447	40.1364
NA_NA	FIMK[+42]SELGR	345.224	17.2029	10.5399	8.1236	12.1336
NA_NA	FIMK[+42]SELGR	649.338	3.18087	1.78645	1.03268	NA
NA_NA	FIMK[+42]SELGR	778.38	NA	0.73148	1.26852	NA
NA_NA	FK[+42]VIAAGVR	511.813	13.8412	3.27748	7.33398	36.5473
NA_NA	FK[+42]VIAAGVR	473.283	3.26592	0.773342	2.30733	2.6534
NA_NA	FK[+42]VIAAGVR	530.334	1.1993	0.851952	NA	1.94875
NA_NA	FK[+42]VIAAGVR	828.498	3.49443	0.827452	NA	5.67811
NA_NA	FLFK[+42]DLPR	549.313	10.021	NA	NA	3.97896
NA_NA	FLFK[+42]DLPR	549.814	4.47407	NA	2.26905	3.25688
NA_NA	FLFK[+42]DLPR	550.316	26.8453	NA	3.14185	6.01288
NA_NA	FLTYEK[+42]R	509.773	8.94478	NA	4.05522	NA
NA_NA	FLTYEK[+42]R	510.275	39.9618	NA	2.03818	NA
NA_NA	FLTYEK[+42]R	510.776	91.772	NA	13.228	NA
NA_NA	FLTYEK[+42]R	474.267	4.98334	NA	1.01666	NA
NA_NA	FNVYYK[+42]K	512.271	23.7854	NA	NA	5.21458
NA_NA	FNVYYK[+42]K	512.772	9.4648	NA	NA	3.5352
NA_NA	FNVYYK[+42]K	513.273	15.8817	NA	NA	7.11835
NA_NA	FPK[+42]INPGIITQK	528.318	4.54158	0.562852	1.89557	NA
NA_NA	FPK[+42]INPGIITQK	642.361	6.39575	2.53646	1.06778	NA
NA_NA	FPK[+42]INPGIITQK	477.283	75.0255	11.2168	16.8997	115.858
NA_NA	FPK[+42]INPGIITQK	796.435201_duplicate1	2.11658	NA	0.883419	NA
NA_NA	GDYAPILVGEGTVK[+42]LK	861.479	NA	4.60934	18.3907	NA
NA_NA	GDYAPILVGEGTVK[+42]LK	861.981	NA	3.27593	13.7241	NA
NA_NA	GDYAPILVGEGTVK[+42]LK	862.482	NA	78.4662	149.534	NA
NA_NA	GDYAPILVGEGTVK[+42]LK	816.483	NA	1.45689	2.54311	NA
NA_NA	GDYAPILVGEGTVK[+42]LK	778.422	NA	0.667983	2.33202	NA
NA_NA	GDYAPILVGEGTVK[+42]LK	577.99	22.6111	5.39914	23.9898	NA
NA_NA	GDYAPILVGEGTVK[+42]LK	578.659	9.97005	6.18977	8.84018	NA
NA_NA	GK[+42]NALSDAWWPLAK	809.924	NA	3.73567	6.26433	NA
NA_NA	GK[+42]NALSDAWWPLAK	810.426	NA	3.84366	5.15634	NA
NA_NA	GK[+42]NALSDAWWPLAK	810.927	NA	5.22994	8.77006	NA
NA_NA	GLK[+42]EGLGINK	546.32	73.9401	25.1808	7.87913	NA
NA_NA	GLK[+42]EGLGINK	601.367	1.10645	0.765037	1.12851	NA
NA_NA	GLK[+42]EGLGINK	341.218	9.64445	3.70473	7.65082	NA
NA_NA	GLK[+42]EGLGINK	527.282	5.98296	NA	1.01704	NA
NA_NA	GQFGLDK[+42]VIR	989.578	NA	0.885878	NA	1.11412
NA_NA	GQFGLDK[+42]VIR	672.404	NA	1.47569	3.52431	NA
NA_NA	GQFGLDK[+42]VIR	557.377	NA	0.678552	4.32145	NA
NA_NA	GQFGLDK[+42]VIR	390.177	NA	8.61942	NA	13.0082
NA_NA	GQLLENPIVKIAK[+42]	742.947	NA	2.03637	NA	5.96363
NA_NA	GQLLENPIVKIAK[+42]	743.449	NA	7.16026	NA	13.8397
NA_NA	GQLLENPIVKIAK[+42]	743.95	NA	25.3366	NA	36.6634
NA_NA	GTNEK[+42]SMGFTIAR	737.865	51.8247	3.74243	13.6891	22.7438
NA_NA	GTNEK[+42]SMGFTIAR	738.366	37.022	NA	26.2406	26.2459
NA_NA	GTNEK[+42]SMGFTIAR	664.378	NA	0.922208	NA	1.07779
NA_NA	GTNEK[+42]SMGFTIAR	495.246	12.9768	6.67893	NA	26.3443
NA_NA	GTNEK[+42]SMGFTIAR	495.58	24.304	5.47264	NA	8.22332
NA_NA	GTNEK[+42]SMGFTIAR	495.914	20.0798	3.15784	NA	14.7624
NA_NA	GTNEK[+42]SMGFTIAR	795.418	7.47715	0.755929	NA	1.76692
NA_NA	GTNEK[+42]SMGFTIAR	607.356	1.09464	NA	NA	0.905359
NA_NA	GTNEK[+42]SMGFTIAR	460.288	3.35705	0.791916	NA	1.85104
NA_NA	GYGYTFK[+42]EK	577.781	73.5787	37.8548	107.081	NA
NA_NA	GYGYTFK[+42]EK	578.784	34.3853	5.49763	52.0558	10.0613
NA_NA	GYGYTFK[+42]EK	694.377	25.8624	3.37954	30.9334	NA
NA_NA	GYGYTFK[+42]EK	446.261	11.5342	2.85	6.74651	NA
NA_NA	GYGYTFK[+42]EK	539.266	2.07289	0.704267	2.22285	NA
NA_NA	GYGYTFK[+42]EK	441.177	7.51127	2.1874	2.30133	NA
NA_NA	GYQVDDDTVAK[+42]AHFHR	644.642	NA	6.46207	NA	7.53793
NA_NA	GYQVDDDTVAK[+42]AHFHR	486.234	NA	92.6034	NA	111.198
NA_NA	GYQVDDDTVAK[+42]AHFHR	837.447831_duplicate1	NA	6.55839	9.79133	7.65028
NA_NA	GYQVDDDTVAK[+42]AHFHR	667.342	NA	1.65771	2.47488	3.86741
NA_NA	GYQVDDDTVAK[+42]AHFHR	497.212	NA	4.58374	NA	6.41626
NA_NA	IDQTFQLYK[+42]YQK	550.289	30.2461	28.7699	NA	60.984
NA_NA	IDQTFQLYK[+42]YQK	357.177	9.56715	6.52468	NA	8.90816
NA_NA	IDQTFQLYK[+42]YQK	458.225	4.73394	3.22849	NA	5.03756
NA_NA	IFYTTVKPTK[+42]	630.357	3677.77	3401.21	NA	3617.02
NA_NA	IFYTTVKPTK[+42]	630.859	2251.52	2121.79	NA	2334.69
NA_NA	IFYTTVKPTK[+42]	631.36	1035.63	1003.2	NA	1120.17
NA_NA	IIEGIAK[+42]R	481.297	NA	2.65872	NA	17.3413
NA_NA	IIEGIAK[+42]R	481.799	NA	8.99045	NA	30.0096
NA_NA	IIEGIAK[+42]R	482.3	NA	9.05944	NA	22.9406
NA_NA	IK[+42]SYGHLLDQLK	739.418	NA	2.43531	NA	2.56469
NA_NA	IK[+42]SYGHLLDQLK	739.919	NA	11.7201	NA	17.2799
NA_NA	IK[+42]SYGHLLDQLK	503.282	NA	0.683174	NA	4.31683
NA_NA	IK[+42]SYGHLLDQLK	587.317	NA	0.668056	NA	6.33194
NA_NA	IK[+42]SYGHLLDQLK	371.229	1.25941	0.674726	NA	1.06586
NA_NA	ISGTSPLEEK[+42]QVAK	775.421	43.8153	NA	6.74859	31.4361
NA_NA	ISGTSPLEEK[+42]QVAK	775.922	71.1284	NA	15.4925	40.3791
NA_NA	ISGTSPLEEK[+42]QVAK	1170.64	1.11285	NA	NA	0.887149
NA_NA	ISGTSPLEEK[+42]QVAK	520.952	8.16725	2.44984	5.99023	21.3927
NA_NA	ISGTSPLEEK[+42]QVAK	744.42503_duplicate1	NA	0.915196	NA	2.0848
NA_NA	ISGTSPLEEK[+42]QVAK	437.237	1.1351	0.794462	1.16555	0.904887
NA_NA	KDGVLNK[+42]PER	409.896	NA	1.28934	1.29782	1.56964
NA_NA	KDGVLNK[+42]PER	410.23	7.02212	2.06958	1.3888	2.5195
NA_NA	KDGVLNK[+42]PER	410.564	6.10396	1.43918	1.44865	7.00821
NA_NA	KDGVLNK[+42]PER	400.219	6.92755	1.36114	2.74018	4.97113
NA_NA	KDGVLNK[+42]PER	627.346	2.4847	0.732299	NA	1.783
NA_NA	K[+42]AADLWPVHTFATC[+57]LSR	682.348	NA	2.99717	4.00283	NA
NA_NA	K[+42]AADLWPVHTFATC[+57]LSR	682.683	NA	10.2916	15.7084	NA
NA_NA	K[+42]AADLWPVHTFATC[+57]LSR	683.017	NA	18.0846	30.9154	NA
NA_NA	K[+42]AVYMGDISEK	651.826	231.867	NA	NA	214.981
NA_NA	K[+42]AVYMGDISEK	652.327	280.871	NA	NA	257.715
NA_NA	K[+42]AVYMGDISEK	652.828	146.941	NA	NA	76.6307
NA_NA	K[+42]AVYMGDISEK	779.36	1.11302	NA	NA	0.886978
NA_NA	K[+42]AVYMGDISEK	591.298	66.0119	NA	NA	58.8469
NA_NA	K[+42]AVYMGDISEK	635.322	2.09594	NA	1.06892	0.83514
NA_NA	K[+42]ELAVALK	467.294	9.76913	2.19325	2.61424	5.42338
NA_NA	K[+42]ELAVALK	467.796	26.4294	10.3838	13.2611	22.9256
NA_NA	K[+42]ELAVALK	468.297	15.9716	5.73723	14.1044	14.1868
NA_NA	K[+42]ELGAFDR	500.263	92.7356	58.2187	119.046	NA
NA_NA	K[+42]ELGAFDR	508.251	2.17811	1.49012	3.33177	NA
NA_NA	K[+42]ELGAFDR	470.261	6.50506	2.96688	5.52806	NA
NA_NA	K[+42]ELGAFDR	541.298	6.19005	0.705803	2.10414	NA
NA_NA	K[+42]GTYGLIK	471.278	9.10553	2.78185	9.11262	NA
NA_NA	K[+42]GTYGLIK	471.78	11.1868	9.99676	8.81645	NA
NA_NA	K[+42]GTYGLIK	593.366	NA	0.701632	2.29837	NA
NA_NA	K[+42]GTYGLIK	775.435	NA	0.758187	1.24181	NA
NA_NA	K[+42]QQQVGFGLDNK	712.372	58.8221	NA	11.0303	30.1476
NA_NA	K[+42]QQQVGFGLDNK	712.873	46.2515	NA	NA	40.7982
NA_NA	K[+42]QQQVGFGLDNK	478.92	39.253	5.47392	13.0978	77.1753
NA_NA	K[+42]QQQVGFGLDNK	750.37808_duplicate1	5.91956	3.20764	3.66312	16.2097
NA_NA	K[+42]QQQVGFGLDNK	693.357	2.05798	0.696976	4.24504	NA
NA_NA	K[+42]QQQVGFGLDNK	711.378	NA	0.821043	1.25017	2.92878
NA_NA	K[+42]SLLSFLR	513.814	6.87293	2.96707	5.63509	8.5249
NA_NA	K[+42]SLLSFLR	514.316	12.7618	3.93522	7.47381	15.8292
NA_NA	K[+42]SLLSFLR	522.303	NA	0.398213	NA	1.60179
NA_NA	K[+42]SLLSFLR	371.229	NA	0.398213	NA	1.60179
NA_NA	K[+42]SSNMVITLPK	641.362	48.4173	11.5548	12.6307	31.3971
NA_NA	K[+42]SSNMVITLPK	801.49	35.2835	6.58326	33.8004	15.3328
NA_NA	K[+42]SSNMVITLPK	459.22	2.97646	NA	2.02354	NA
NA_NA	K[+42]SSNMVITLPK	430.577	44.5775	NA	17.74	29.451
NA_NA	K[+42]SSNMVITLPK	458.297	19.3886	12.4841	19.7719	16.3553
NA_NA	K[+42]SSNMVITLPK	345.168	3.33477	0.760476	1.13357	1.77119
NA_NA	K[+42]TWTPLWEK	625.834	96.4842	14.9406	59.8302	31.7451
NA_NA	K[+42]TWTPLWEK	626.336	NA	21.4878	28.0204	22.3533
NA_NA	K[+42]TWTPLWEK	626.837	13.4164	11.3992	11.4052	25.7792
NA_NA	K[+42]VEFISFGLDK	672.866	NA	298.903	388.097	NA
NA_NA	K[+42]VEFISFGLDK	673.367	NA	227.689	266.311	NA
NA_NA	K[+42]VEFISFGLDK	673.868	NA	116.265	290.735	NA
NA_NA	K[+42]VEFISFGLDK	546.292	NA	1.47876	2.52124	NA
NA_NA	K[+42]WGVAEEK	504.763	7.31024	2.43145	24.2583	NA
NA_NA	K[+42]WGVAEEK	505.265	12.9109	3.30329	10.7858	NA
NA_NA	K[+42]WGVAEEK	575.304	NA	0.710737	1.28926	NA
NA_NA	LDPIK[+42]VDQTAK	646.363	NA	62.0432	NA	67.1033
NA_NA	LDPIK[+42]VDQTAK	831.457	NA	0.856495	NA	3.14351
NA_NA	LDPIK[+42]VDQTAK	609.361	2.1181	NA	NA	0.881896
NA_NA	LIEK[+42]GFSPYPR	685.373	9.02936	3.83535	4.10188	18.0334
NA_NA	LIEK[+42]GFSPYPR	823.41	1.70489	1.1265	2.16861	NA
NA_NA	LIEK[+42]GFSPYPR	619.32	NA	1.19459	NA	1.80541
NA_NA	LK[+42]GLYALNTM[+16]DR	736.884	88.715	21.9704	53.3146	NA
NA_NA	LK[+42]GLYALNTM[+16]DR	737.385	120.707	17.5507	52.7425	NA
NA_NA	LK[+42]GLYALNTM[+16]DR	737.886	73.9222	15.6011	38.4768	NA
NA_NA	LK[+42]GLYALNTM[+16]DR	1169.56	2.56311	0.531609	0.905286	NA
NA_NA	LK[+42]GLYALNTM[+16]DR	999.456	5.05778	1.04902	0.8932	NA
NA_NA	LK[+42]GLYALNTM[+16]DR	836.393	1.41482	0.586892	2.99828	NA
NA_NA	LK[+42]GLYALNTM[+16]DR	765.356	NA	0.680915	2.31908	NA
NA_NA	LLIFPNVSLTK[+42]QSK	825.487	4.75225	NA	NA	3.70154
NA_NA	LLIFPNVSLTK[+42]QSK	825.988	1.66341	0.477975	NA	4.85862
NA_NA	LLIFPNVSLTK[+42]QSK	584.381	2.29985	1.98256	NA	6.71759
NA_NA	LLIFPNVSLTK[+42]QSK	884.524	NA	3.28724	NA	3.71276
NA_NA	LLIFPNVSLTK[+42]QSK	553.995	8.3407	2.39667	3.26263	NA
NA_NA	LLIFPNVSLTK[+42]QSK	554.33	4.8409	0.556407	0.946808	5.65588
NA_NA	LLIFPNVSLTK[+42]QSK	554.664	0.97406	0.279893	0.952558	3.79349
NA_NA	LNLAEAAEEK[+42]ASGADASQR	862.401	NA	0.752436	1.24756	NA
NA_NA	LNLAEAAEEK[+42]ASGADASQR	1032.51	1.13536	0.701511	1.16313	NA
NA_NA	LNLAEAAEEK[+42]ASGADASQR	791.364	2.26447	1.39916	2.31985	2.01652
NA_NA	LNLAEAAEEK[+42]ASGADASQR	576.274	NA	3.12009	3.87991	NA
NA_NA	LNLAEAAEEK[+42]ASGADASQR	941.457	2.1964	0.678548	1.12506	NA
NA_NA	LTFK[+42]GLFGDK	595.331	NA	0.674778	1.28827	NA
NA_NA	LTFK[+42]GLFGDK	953.509	1.52144	0.508241	0.970323	NA
NA_NA	LTFK[+42]GLFGDK	579.314	1.52144	0.508241	0.970323	NA
NA_NA	LTFK[+42]GLFGDK	362.207	NA	0.340082	0.649278	NA
NA_NA	LVPLK[+42]VEQFDDK	746.908	NA	6.46086	12.5391	NA
NA_NA	LVPLK[+42]VEQFDDK	747.409	NA	25.6763	52.3237	NA
NA_NA	LVPLK[+42]VEQFDDK	747.911	NA	106.178	111.822	NA
NA_NA	LVPLK[+42]VEQFDDK	652.294	NA	0.728145	1.27186	NA
NA_NA	LVPLK[+42]VEQFDDK	949.572	NA	19.3589	21.6411	NA
NA_NA	LVSDK[+42]IVAEEDLGK	1258.65	NA	0.716766	1.28323	NA
NA_NA	LVSDK[+42]IVAEEDLGK	529.955	12.2001	NA	7.34218	5.45777
NA_NA	LVSDK[+42]IVAEEDLGK	530.289	25.3996	NA	10.0844	20.5159
NA_NA	MAEK[+42]GDVEGEVR	691.326	NA	3.3455	NA	18.6545
NA_NA	MAEK[+42]GDVEGEVR	691.828	NA	19.3718	NA	19.6395
NA_NA	MAEK[+42]GDVEGEVR	460.251	NA	0.893212	NA	1.10679
NA_NA	MAEK[+42]GDVEGEVR	465.223	NA	51.7414	NA	56.3755
NA_NA	MALVDK[+42]K	434.247	84.7725	29.4251	NA	272.802
NA_NA	MALVDK[+42]K	434.747	NA	17.4981	NA	21.6692
NA_NA	MALVDK[+42]K	531.314	5.70156	1.56184	NA	7.7366
NA_NA	MALVDK[+42]K	432.245	414.904	280.902	NA	886.194
NA_NA	MALVDK[+42]K	317.218	118.019	49.1278	NA	164.853
NA_NA	MALVDK[+42]K	316.169	16.3975	8.82321	NA	32.7793
NA_NA	MALVDK[+42]K	530.264	42.8791	18.2539	NA	64.867
NA_NA	MGK[+42]NDEFVKK	423.552	33.8426	4.98704	19.1023	29.0681
NA_NA	MGK[+42]NDEFVKK	423.886	65.4596	13.9989	43.7906	33.751
NA_NA	MGK[+42]NDEFVKK	359.175	1.04247	0.702252	1.25528	NA
NA_NA	MGK[+42]NDEFVKK	359.147	1.07797	0.726168	1.29803	0.897831
NA_NA	MK[+42]VHELYDDIR	497.583	38.9521	10.4273	NA	35.2089
NA_NA	MK[+42]VHELYDDIR	498.251	118.444	66.1845	NA	276.895
NA_NA	MK[+42]VHELYDDIR	794.404	23.0646	2.8065	5.67963	6.44925
NA_NA	MK[+42]VHELYDDIR	403.23	2476.7	1564.17	NA	2232.69
NA_NA	MK[+42]VHELYDDIR	580.291	23.0281	11.5585	NA	14.1659
NA_NA	MK[+42]VHELYDDIR	462.227	18.6279	3.66661	NA	12.5183
NA_NA	M[+16]IIEGSK[+42]DVER	677.839	733.257	NA	331.68	NA
NA_NA	M[+16]IIEGSK[+42]DVER	678.341	10456.3	NA	2905.29	NA
NA_NA	M[+16]IIEGSK[+42]DVER	1074.54	77.3874	NA	42.6126	NA
NA_NA	M[+16]IIEGSK[+42]DVER	518.257	471.207	NA	393.793	NA
NA_NA	M[+16]IIEGSK[+42]DVER	594.317	36.6578	NA	26.3422	NA
NA_NA	M[+16]IIEGSK[+42]DVER	455.898	259.817	NA	203.833	NA
NA_NA	M[+16]IIEGSK[+42]DVER	456.231	352.44	NA	344.213	NA
NA_NA	M[+16]IIEGSK[+42]DVER	688.362	105.13	NA	85.1949	NA
NA_NA	M[+16]IIEGSK[+42]DVER	304.162	117.081	NA	108.568	NA
NA_NA	M[+16]IIEGSK[+42]DVER	374.211	124.667	NA	114.333	NA
NA_NA	M[+16]IIEGSK[+42]DVER	503.253	76.1559	NA	74.8441	NA
NA_NA	M[+16]IIEGSK[+42]DVER	560.275	751.182	NA	654.818	NA
NA_NA	M[+16]IIEGSK[+42]DVER	647.307	106.771	NA	75.5119	NA
NA_NA	M[+16]IIEGSK[+42]DVER	409.21	150.303	NA	149.631	NA
NA_NA	M[+16]LEK[+42]FEK	501.754	29.2961	14.3335	55.3704	NA
NA_NA	M[+16]LEK[+42]FEK	722.372	2.06527	0.688953	1.24577	NA
NA_NA	M[+16]LEK[+42]FEK	423.224	79.9674	30.5888	33.4438	NA
NA_NA	NK[+42]ALISVETVQDK	754.917	NA	18.4028	NA	22.5972
NA_NA	NK[+42]ALISVETVQDK	590.314	NA	0.778512	NA	1.22149
NA_NA	NK[+42]ALISVETVQDK	506.614	NA	3.39928	NA	25.6007
NA_NA	PDQHEIFK[+42]AQSK	501.257	125.637	69.9464	89.9748	103.442
NA_NA	PDQHEIFK[+42]AQSK	362.203	NA	0.893233	NA	1.10677
NA_NA	PDQHEIFK[+42]AQSK	478.204	1.98534	NA	1.16791	0.846757
NA_NA	PLK[+42]LNVAR	486.805	NA	13.5369	NA	17.4631
NA_NA	PLK[+42]LNVAR	487.307	NA	8.6744	NA	28.3256
NA_NA	PLK[+42]LNVAR	487.808	NA	2.54668	NA	17.4533
NA_NA	PPASEGLHVDIGSKFIK[+42]LHAK	967.546542_duplicate1	4.19627	NA	NA	2.80373
NA_NA	PPASEGLHVDIGSKFIK[+42]LHAK	353.182	4.74083	3.03573	NA	4.22344
NA_NA	PPASEGLHVDIGSKFIK[+42]LHAK	638.398421_duplicate1	2.40498	2.31	NA	4.28503
NA_NA	PPASEGLHVDIGSKFIK[+42]LHAK	645.367	NA	0.793129	NA	2.20687
NA_NA	PPASEGLHVDIGSKFIK[+42]LHAK	353.181946_duplicate1	8.89912	2.13692	NA	3.96396
NA_NA	PSTAVYK[+42]YPR	622.831	38.5192	15.745	10.7358	NA
NA_NA	PSTAVYK[+42]YPR	867.472	227.929	27.9783	60.0928	NA
NA_NA	PSTAVYK[+42]YPR	435.235	6.60986	3.00203	2.38811	NA
NA_NA	PSTAVYK[+42]YPR	434.24	19.7599	NA	8.56698	NA
NA_NA	PVEDGNK[+42]LR	545.29	NA	10.7227	136.361	114.662
NA_NA	PVEDGNK[+42]LR	545.791	NA	7.6867	67.7706	83.4338
NA_NA	PVEDGNK[+42]LR	744.4	2.37641	0.748711	1.42376	6.45112
NA_NA	PVEDGNK[+42]LR	572.351	NA	0.896499	NA	1.1035
NA_NA	PVEDGNK[+42]LR	486.759	NA	0.745793	1.41821	1.83599
NA_NA	PVEGAISIDAPRSSALK[+42]C[+57]C[+57]K	744.712	3.42641	0.622974	NA	1.95062
NA_NA	PVEGAISIDAPRSSALK[+42]C[+57]C[+57]K	995.465	NA	0.779554	NA	1.22045
NA_NA	PVEGAISIDAPRSSALK[+42]C[+57]C[+57]K	561.287	16.049	3.75165	8.38917	8.81021
NA_NA	PVEGAISIDAPRSSALK[+42]C[+57]C[+57]K	660.331564_duplicate1	2.24742	0.612924	5.13966	NA
NA_NA	PYGLYDWGQK[+42]R	722.856	33.6662	6.32324	10.585	20.4255
NA_NA	PYGLYDWGQK[+42]R	723.859	58.4143	5.48572	11.2237	16.8763
NA_NA	PYGLYDWGQK[+42]R	994.474	1.0714	NA	NA	0.928603
NA_NA	PYGLYDWGQK[+42]R	594.292	2.14279	NA	NA	1.85721
NA_NA	PYGLYDWGQK[+42]R	895.398	NA	0.60155	NA	0.925306
NA_NA	PYGLYDWGQK[+42]R	486.243	NA	26.0684	96.2277	98.7039
NA_NA	QAIAVTEGVK[+42]EK	668.373	NA	2.66057	6.33943	NA
NA_NA	QAIAVTEGVK[+42]EK	731.393396_duplicate1	NA	0.623392	2.37661	NA
NA_NA	QAIAVTEGVK[+42]EK	713.383	1.128	NA	NA	0.872003
NA_NA	QATDLNKIK[+42]AR	443.922	NA	3.38839	26.6116	NA
NA_NA	QATDLNKIK[+42]AR	444.256	NA	5.4548	68.5452	NA
NA_NA	QATDLNKIK[+42]AR	444.591	NA	1.87248	6.12752	NA
NA_NA	QDLVAGFPK[+42]YIDK	778.413	16.7429	6.56524	5.69188	NA
NA_NA	QDLVAGFPK[+42]YIDK	778.915	4.8174	1.45308	2.72952	NA
NA_NA	QDLVAGFPK[+42]YIDK	1009.54	NA	3.59604	5.40396	NA
NA_NA	QEPGVQTQTDEFKK[+42]	849.416	NA	2.74954	17.3995	9.23708
NA_NA	QEPGVQTQTDEFKK[+42]	1038.51	97.9936	71.9991	95.7289	83.2783
NA_NA	QEPGVQTQTDEFKK[+42]	937.463	1074.22	799.623	970.952	819.202
NA_NA	QEPGVQTQTDEFKK[+42]	809.404	2.23054	1.51681	2.39965	1.85299
NA_NA	QEPGVQTQTDEFKK[+42]	708.356	2.27617	1.54784	2.44874	4.72725
NA_NA	QEPGVQTQTDEFKK[+42]	570.282	684.684	246.316	501.358	692.642
NA_NA	QEPGVQTQTDEFKK[+42]	937.462538_duplicate1	8.72718	2.96732	5.86802	5.43749
NA_NA	QEPGVQTQTDEFKK[+42]	708.356282_duplicate1	10.7829	1.46652	3.48013	6.27044
NA_NA	QEPGVQTQTDEFKK[+42]	593.329	5.7917	3.15077	1.24616	4.81137
NA_NA	QEPGVQTQTDEFKK[+42]	317.218	15.6904	10.6698	15.6742	13.9656
NA_NA	QEPGVQTQTDEFKK[+42]	740.357344_duplicate1	3.32838	0.754454	2.38715	5.53002
NA_NA	QNLGIHELTGEK[+42]R	522.947	NA	4.93175	NA	69.0682
NA_NA	QNLGIHELTGEK[+42]R	523.281	NA	7.62783	NA	30.3722
NA_NA	QNLGIHELTGEK[+42]R	523.616	NA	2.52403	NA	12.476
NA_NA	QNLGIHELTGEK[+42]R	745.42	NA	0.84977	NA	3.15023
NA_NA	QPVKEDGLIK[+42]	594.837	184.47	NA	71.8446	NA
NA_NA	QPVKEDGLIK[+42]	595.338	48.2557	NA	32.6089	NA
NA_NA	QPVKEDGLIK[+42]	595.84	130.525	NA	123.264	NA
NA_NA	QPVKEDGLIK[+42]	844.477	18.6333	NA	12.3667	NA
NA_NA	QPVKEDGLIK[+42]	415.291	1.96149	1.30464	4.73387	NA
NA_NA	SAADQAK[+42]GGGGELGC[+57]ALQR	639.975	NA	0.863846	NA	10.1362
NA_NA	SAADQAK[+42]GGGGELGC[+57]ALQR	640.31	NA	4.4986	NA	9.5014
NA_NA	SAADQAK[+42]GGGGELGC[+57]ALQR	817.435	NA	2.63458	NA	12.3654
NA_NA	SAADQAK[+42]GGGGELGC[+57]ALQR	704.351	NA	5.52136	NA	6.47864
NA_NA	SEGGVDK[+42]YSLSHAATIIM[+16]ER	752.036	21.6308	7.22335	7.10934	11.0365
NA_NA	SEGGVDK[+42]YSLSHAATIIM[+16]ER	920.487	15.2073	NA	6.93619	NA
NA_NA	SEGGVDK[+42]YSLSHAATIIM[+16]ER	778.413	11.1283	NA	7.99424	NA
NA_NA	SEGGVDK[+42]YSLSHAATIIM[+16]ER	1003.5	126.323	NA	59.2599	21.844
NA_NA	SEGGVDK[+42]YSLSHAATIIM[+16]ER	946.483	2.44553	0.578464	0.976002	NA
NA_NA	SIEQTEIVAQSK[+42]K	512.28	44.2721	NA	20.3977	38.3302
NA_NA	SIEQTEIVAQSK[+42]K	702.414466_duplicate1	1.10696	NA	NA	0.893044
NA_NA	SIEQTEIVAQSK[+42]K	532.309	1.10696	NA	NA	0.893044
NA_NA	SK[+42]FIGEEK	722.372	44.5686	21.3398	75.1446	NA
NA_NA	SK[+42]FIGEEK	405.198	9.20579	1.37744	6.15927	4.25749
NA_NA	SK[+42]FIGEEK	518.297	NA	0.688045	2.46129	0.850663
NA_NA	SK[+42]FIGEEK	417.206	1.07814	0.725936	1.29842	0.897509
NA_NA	SPTK[+42]GLVQVNEIPDK	843.959	13.6612	7.71034	11.6284	NA
NA_NA	SPTK[+42]GLVQVNEIPDK	844.46	34.1423	19.5718	NA	36.6782
NA_NA	SPTK[+42]GLVQVNEIPDK	566.644	NA	72.6055	84.4397	96.3077
NA_NA	SPTK[+42]GLVQVNEIPDK	566.978	NA	24.3387	76.1401	25.1329
NA_NA	TEGIASSSK[+42]VLYDAGHIMER	746.371	20.0949	7.80567	NA	15.1931
NA_NA	TEGIASSSK[+42]VLYDAGHIMER	928.431	1.1024	NA	NA	0.897602
NA_NA	TEGIASSSK[+42]VLYDAGHIMER	903.446	3.30451	NA	0.695494	NA
NA_NA	TSMVTLK[+42]K	485.278	NA	10.7692	19.2308	NA
NA_NA	TSMVTLK[+42]K	485.779	NA	1.25842	6.74158	NA
NA_NA	TSMVTLK[+42]K	486.279	NA	4.85448	11.1455	NA
NA_NA	TTVQLK[+42]MVR	688.417	NA	0.797958	1.2385	0.963545
NA_NA	TTVQLK[+42]MVR	405.228	1.10046	NA	NA	0.899542
NA_NA	TTVQLK[+42]MVR	508.8	1.10046	NA	NA	0.899542
NA_NA	TTVQLK[+42]MVR	430.23	3.18387	0.718441	2.23016	0.867526
NA_NA	TTVQLK[+42]MVR	543.314	1.05867	0.716669	2.22466	NA
NA_NA	VDSEK[+42]WSK	520.758	12.8756	4.88755	10.3471	6.88979
NA_NA	VDSEK[+42]WSK	521.259	7.13503	NA	1.22868	1.63628
NA_NA	VDSEK[+42]WSK	806.404	13.1341	1.31491	7.3072	3.24376
NA_NA	VDSEK[+42]WSK	719.372	NA	0.637648	2.36235	NA
NA_NA	VEDLQYK[+42]VEADETK	864.922	1.98717	NA	1.01283	NA
NA_NA	VEDLQYK[+42]VEADETK	580.285	7.37559	2.18002	6.44438	NA
NA_NA	VEDLQYK[+42]VEADETK	580.62	13.2037	4.55309	2.24324	NA
NA_NA	VFSVK[+42]C[+57]C[+57]SR	603.287	37.9335	15.9256	20.3674	27.7735
NA_NA	VFSVK[+42]C[+57]C[+57]SR	938.418	NA	0.796598	1.25848	1.94492
NA_NA	VFSVK[+42]C[+57]C[+57]SR	851.386	2.1203	NA	NA	0.879697
NA_NA	VTAK[+42]EVLEDTLK	704.894	19.0931	3.29783	9.40225	7.20683
NA_NA	VTAK[+42]EVLEDTLK	705.395	22.2615	NA	12.402	9.33642
NA_NA	VTAK[+42]EVLEDTLK	718.398	13.0676	NA	NA	4.93244
NA_NA	VTAK[+42]EVLEDTLK	605.314	1.52115	0.525477	0.953373	NA
NA_NA	VTAK[+42]EVLEDTLK	476.271	2.17793	NA	NA	0.822074
NA_NA	VVELLEATSPK[+42]VAK	554.355	NA	0.749149	1.25085	NA
NA_NA	VVELLEATSPK[+42]VAK	772.45633_duplicate1	NA	0.747667	NA	2.25233
NA_NA	VVELLEATSPK[+42]VAK	671.408652_duplicate1	NA	0.798008	NA	1.20199
NA_NA	VVELLEATSPK[+42]VAK	554.354825_duplicate1	1.16455	0.678998	1.13372	1.02274
NA_NA	VVELLEATSPK[+42]VAK	754.435	NA	0.798008	NA	1.20199
NA_NA	WHAYVEVPEVK[+42]R	528.945	81.5668	NA	18.4332	NA
NA_NA	WHAYVEVPEVK[+42]R	529.279	122.831	NA	6.16855	NA
NA_NA	WHAYVEVPEVK[+42]R	529.613	20.7355	NA	16.2645	NA
NA_NA	YC[+57]GLALNGMVQLKK[+42]	828.936	NA	12.1285	12.8715	NA
NA_NA	YC[+57]GLALNGMVQLKK[+42]	829.437	NA	7.32546	9.67454	NA
NA_NA	YC[+57]GLALNGMVQLKK[+42]	829.938	NA	1.22448	5.77552	NA
NA_NA	YC[+57]GLALNGMVQLKK[+42]	556.294	NA	2.07851	3.92149	NA
NA_NA	YC[+57]GLALNGMVQLKK[+42]	556.629	NA	4.48716	14.5128	NA
NA_NA	YC[+57]GLALNGMVQLKK[+42]	845.491336_duplicate1	NA	11.1963	19.8037	NA
NA_NA	YC[+57]GLALNGMVQLKK[+42]	558.361	NA	4.15703	7.84297	NA
NA_NA	YC[+57]GLALNGMVQLKK[+42]	678.327959_duplicate1	NA	0.692838	1.30716	NA
NA_NA	YEK[+42]LTFR	509.773	5.96202	NA	3.03798	NA
NA_NA	YEK[+42]LTFR	510.776	5.95448	NA	4.04552	NA
NA_NA	YEK[+42]LTFR	706.425	3.98477	NA	1.01523	NA
NA_NA	YEK[+42]LTFR	423.235	2.97724	NA	2.02276	NA
NA_NA	YLAK[+42]NIVPPEDK	724.895	14.0249	NA	11.9751	NA
NA_NA	YLAK[+42]NIVPPEDK	725.898	8.67091	NA	8.32909	NA
NA_NA	YLAK[+42]NIVPPEDK	486.934	100.693	29.8117	108.495	NA
NA_NA	YLAK[+42]NIVPPEDK	487.602	8.67823	3.1461	3.17567	NA
NA_NA	YLAK[+42]NIVPPEDK	488.235	25.177	7.3019	22.5211	NA
NA_NA	YLAK[+42]NIVPPEDK	391.182	1.07884	NA	0.921163	NA
NA_NA	YLAK[+42]NIVPPEDK	633.358628_duplicate1	6.48972	3.29378	2.2165	NA
NA_NA	YLAK[+42]NIVPPEDK	632.34	1.74807	NA	1.49259	NA
NA_NA	YLAK[+42]NIVPPEDK	745.424	12.0011	7.4446	4.55428	NA
NA_NA	YNNGTALVK[+42]FVEGGQTR	958.489	NA	0.80035	NA	1.19965
NA_NA	YNNGTALVK[+42]FVEGGQTR	959.491	4.15388	NA	1.0177	1.82842
NA_NA	YNNGTALVK[+42]FVEGGQTR	1249.66	2.1094	NA	1.03361	1.85699
NA_NA	YQTVQGALK[+42]MQTFAK	888.965	2.08354	NA	0.916457	NA
NA_NA	YQTVQGALK[+42]MQTFAK	595.979	4.16709	NA	1.83291	NA
NA_NA	YQTVQGALK[+42]MQTFAK	596.314	8.38808	NA	4.61192	NA
NA_NA	YTPFLK[+42]SK	523.793	NA	2.94034	13.0597	NA
NA_NA	YTPFLK[+42]SK	524.294	NA	2.89991	16.1001	NA
NA_NA	YTPFLK[+42]SK	517.334	NA	2.30712	5.69288	NA
NA_NA	YVAK[+42]PPTSYR	622.831	36.9939	12.241	21.7651	NA
NA_NA	YVAK[+42]PPTSYR	623.332	99.1202	29.3589	24.521	NA
NA_NA	YVAK[+42]PPTSYR	890.473	5.4281	2.21873	2.35317	NA
NA_NA	YVAK[+42]PPTSYR	623.315	11.297	2.79857	8.90441	NA
NA_NA	YVAK[+42]PPTSYR	526.262	53.3793	3.43062	14.1901	NA
NA_NA	YVAK[+42]PPTSYR	425.214	17.5691	7.48056	5.95036	NA
NA_NA	YVAK[+42]PPTSYR	504.282	34.0896	7.98306	6.92735	NA
NA_NA_NA	AK[+42]GVFK[+42]ASK	520.302	NA	15.6798	NA	11.3202
NA_NA_NA	AK[+42]GVFK[+42]ASK	520.804	NA	9.63495	NA	2.36505
NA_NA_NA	AK[+42]GVFK[+42]ASK	521.305	NA	6.80658	NA	1.19342
NA_NA_NA	GDLNVK[+42]K[+42]K	503.292	144.193	NA	NA	29.901
NA_NA_NA	GDLNVK[+42]K[+42]K	503.793	40.1185	NA	NA	28.1453
NA_NA_NA	GDLNVK[+42]K[+42]K	504.295	48.3056	NA	NA	28.1031
NA_NA_NA	PTEK[+42]K[+42]FNK	548.297	4.90784	4.39094	2.91176	1.78947
NA_NA_NA	PTEK[+42]K[+42]FNK	548.799	6.36349	6.83194	3.02031	2.78426
NA_NA_NA	PTEK[+42]K[+42]FNK	549.3	3.94491	3.13727	NA	1.91783
O08749_143	ALTGGIAHLFK[+42]QNK	770.436	3438.43	2638.22	2275.07	3802.29
O08749_143	ALTGGIAHLFK[+42]QNK	770.937	2955.85	2448.82	2016.21	3220.11
O08749_143	ALTGGIAHLFK[+42]QNK	771.439	1456.48	1144.62	NA	1677.2
O08749_143	ALTGGIAHLFK[+42]QNK	1355.74	163.306	109.011	119.415	167.268
O08749_143	ALTGGIAHLFK[+42]QNK	1254.7	NA	107.99	NA	144.321
O08749_143	ALTGGIAHLFK[+42]QNK	1027.57	312.517	240.215	203.732	295.537
O08749_143	ALTGGIAHLFK[+42]QNK	956.531	306.576	221.314	216.534	290.576
O08749_143	ALTGGIAHLFK[+42]QNK	819.472	189.693	159.363	142.232	NA
O08749_143	ALTGGIAHLFK[+42]QNK	706.388	225.075	169.165	146.861	222.899
O08749_143	ALTGGIAHLFK[+42]QNK	559.32	157.658	123.127	111.333	160.882
O08749_143	ALTGGIAHLFK[+42]QNK	721.399	130.349	101.345	82.6904	136.616
O08749_143	ALTGGIAHLFK[+42]QNK	834.483	133.966	106.786	NA	138.323
O08749_143	ALTGGIAHLFK[+42]QNK	1151.66	127.33	88.4873	78.5825	117.6
O08749_143	ALTGGIAHLFK[+42]QNK	513.96	12543.6	9597.96	9038.38	13753
O08749_143	ALTGGIAHLFK[+42]QNK	514.294	10971.4	8102.4	7900.9	11681.3
O08749_143	ALTGGIAHLFK[+42]QNK	514.628	5076.87	3798.12	3680.36	5595.65
O08749_143	ALTGGIAHLFK[+42]QNK	1027.56834_duplicate1	613.176	441.562	429.929	635.333
O08749_143	ALTGGIAHLFK[+42]QNK	956.531227_duplicate1	867.348	634.644	585.668	953.34
O08749_143	ALTGGIAHLFK[+42]QNK	819.472315_duplicate1	1022.8	776.714	745.941	1136.55
O08749_143	ALTGGIAHLFK[+42]QNK	706.388251_duplicate1	1117.61	830.026	792.211	1249.15
O08749_143	ALTGGIAHLFK[+42]QNK	559.319837_duplicate1	547.221	392.525	413.076	603.178
O08749_143	ALTGGIAHLFK[+42]QNK	389.214	209.479	155.788	NA	220.188
O08749_143	ALTGGIAHLFK[+42]QNK	678.375	3726.13	2764.88	2684.13	3779.86
O08749_143	ALTGGIAHLFK[+42]QNK	627.851	1091.91	774.339	742.807	1157.94
O08749_143	ALTGGIAHLFK[+42]QNK	599.341	335.835	262.494	247.595	365.076
O08749_143	ALTGGIAHLFK[+42]QNK	478.769	193.577	131.327	119.773	201.323
O08749_277	LNTK[+42]VTGATK	537.811	957.449	1034.84	1190.18	1222.53
O08749_277	LNTK[+42]VTGATK	538.313	546.187	565.939	685.825	652.049
O08749_277	LNTK[+42]VTGATK	538.814	204.116	NA	236.445	235.291
O09174_57	SLALDLK[+42]R	479.29	3195.75	2641.56	2917.44	3040.25
O09174_57	SLALDLK[+42]R	479.791	1653.75	1357.96	1489.72	1662.58
O09174_57	SLALDLK[+42]R	480.293	551.51	458.711	521.95	507.829
O09174_57	SLALDLK[+42]R	757.457	2918.86	2154.81	2691.26	2334.07
O09174_57	SLALDLK[+42]R	686.42	1231.55	875.757	1117.27	986.429
O09174_57	SLALDLK[+42]R	573.335	1222.97	934.89	1176.49	1013.65
O09174_57	SLALDLK[+42]R	458.309	492.026	388.86	493.012	426.102
O09174_57	SLALDLK[+42]R	345.224	97.0927	85.8521	87.0282	83.0269
O09174_57	SLALDLK[+42]R	435.774	13.7977	13.763	NA	13.4524
O09174_57	SLALDLK[+42]R	385.245	111.608	86.4422	104.209	86.7411
O35129_216	AQFLVEK[+42]AK	538.311	2034.74	1554.68	1678.43	1758.15
O35129_216	AQFLVEK[+42]AK	538.812	1404.61	1108.48	1165.53	1462.38
O35129_216	AQFLVEK[+42]AK	539.314	433.871	334.538	396.55	NA
O35459_316	SVQAAMEK[+42]R	531.274	1506.72	873.358	1674.24	1411.68
O35459_316	SVQAAMEK[+42]R	531.775	808.205	457.604	909.161	770.03
O35459_316	SVQAAMEK[+42]R	532.276	332.735	199.352	380.025	317.887
O35459_316	SVQAAMEK[+42]R	875.44	4.65194	1.3984	1.38083	2.56883
O35459_316	SVQAAMEK[+42]R	747.382	29.6176	11.6427	20.2878	18.4519
O35459_316	SVQAAMEK[+42]R	474.267	18.8575	13.4631	18.1917	16.4876
O35459_316	SVQAAMEK[+42]R	345.224	14.3556	10.0692	11.3631	13.2121
O35459_316	SVQAAMEK[+42]R	457.241	4.55608	2.73917	2.70475	NA
O35459_316	SVQAAMEK[+42]R	588.281	1.01705	0.611461	NA	0.748827
O55137_42	DEK[+42]GALFR	489.256	3719.11	3296.59	3174.77	3585.53
O55137_42	DEK[+42]GALFR	489.758	1841.45	1676.56	1670.69	2084.3
O55137_42	DEK[+42]GALFR	490.259	821.278	662	NA	822.655
O55137_42	DEK[+42]GALFR	733.436	942.779	848.499	849.092	972.629
O55137_42	DEK[+42]GALFR	563.33	1831.48	1677.64	1641.42	1954.47
O55137_42	DEK[+42]GALFR	506.309	248.491	218.851	218.76	255.898
O55137_42	DEK[+42]GALFR	435.271	228.531	201.754	228.314	230.401
O55137_42	DEK[+42]GALFR	415.182	363.264	334.759	NA	382.48
O55137_42	DEK[+42]GALFR	472.204	92.0932	72.5528	74.9003	85.4537
O55137_42	DEK[+42]GALFR	543.241	69.1369	63.3136	68.12	78.4295
P03930_46	SLTTMK[+42]VK	475.273	262.327	4130.5	271.242	1148.93
P03930_46	SLTTMK[+42]VK	475.774	120.732	2066.02	125.442	515.802
P03930_46	SLTTMK[+42]VK	476.275	47.4761	866.979	43.7572	195.787
P03930_46	SLTTMK[+42]VK	749.423	1.36588	5.5009	NA	1.13322
P03930_46	SLTTMK[+42]VK	416.287	NA	9.11151	1.63606	2.25243
P03930_54	TPWELK[+42]WTK	615.83	1273.05	703.317	887.874	668.757
P03930_54	TPWELK[+42]WTK	616.331	1085.34	638.485	782.8	514.373
P03930_54	TPWELK[+42]WTK	616.832	410.009	335.969	402.207	277.815
P03930_54	TPWELK[+42]WTK	1032.55	89.8322	38.7581	57.2225	78.1872
P03930_54	TPWELK[+42]WTK	846.472	99.6157	61.9135	68.4119	67.0589
P03930_54	TPWELK[+42]WTK	717.429	96.915	43.0065	52.7728	NA
P03930_54	TPWELK[+42]WTK	604.345	38.5056	27.655	32.7038	25.1356
P03930_54	TPWELK[+42]WTK	434.24	67.4531	29.3155	44.8768	29.3545
P03930_54	TPWELK[+42]WTK	565.306	23.6654	16.2121	26.1295	16.993
P03930_54	TPWELK[+42]WTK	514.23	20.7877	16.4316	30.5576	17.2231
P05202_234	EIASVVK[+42]K	458.279	4196.18	5668.82	4718.09	6052.91
P05202_234	EIASVVK[+42]K	458.781	2115.39	2559.51	2565.49	2923.61
P05202_234	EIASVVK[+42]K	459.282	1455.81	1523.52	1547.62	1565.05
P05202_234	EIASVVK[+42]K	673.424	1321.67	1607.95	1558.06	1771.31
P05202_234	EIASVVK[+42]K	602.387	964.797	1098.04	1101.35	1300.82
P05202_234	EIASVVK[+42]K	515.355	577.992	728.196	708.623	796.19
P05202_234	EIASVVK[+42]K	416.287	797.98	974.593	969.124	1105.3
P05202_234	EIASVVK[+42]K	317.218	505.82	613.713	605.274	653.194
P05202_235	EIASVVKK[+42]	458.279	NA	5846.52	4864.48	NA
P05202_235	EIASVVKK[+42]	673.424	NA	1642.99	1592.01	NA
P05202_235	EIASVVKK[+42]	515.355	NA	742.985	723.015	NA
P05202_235	EIASVVKK[+42]	416.287	NA	992.786	987.214	NA
P05202_235	EIASVVKK[+42]	317.218	NA	626.81	618.19	NA
P05202_363	TQLVSNLK[+42]K	536.822	20374.9	21906	NA	20965.5
P05202_363	TQLVSNLK[+42]K	537.323	11355.2	12439.7	10598.3	11824.9
P05202_363	TQLVSNLK[+42]K	537.824	4030.78	4263.19	3761.7	4074.32
P05202_364	TQLVSNLKK[+42]	536.822	16997.1	104.912	15111	NA
P05202_364	TQLVSNLKK[+42]	537.323	9470.67	78.1624	8693.16	NA
P05202_364	TQLVSNLKK[+42]	537.824	3365.56	NA	3088.93	NA
P05202_404	EFSVYMTK[+42]DGR	687.822	569.868	1367.02	NA	559.11
P05202_404	EFSVYMTK[+42]DGR	688.323	537.73	1092.87	NA	563.404
P05202_404	EFSVYMTK[+42]DGR	1098.52	129.184	280.133	NA	128.683
P05202_404	EFSVYMTK[+42]DGR	1011.49	71.1524	135.238	NA	60.6094
P05202_404	EFSVYMTK[+42]DGR	912.424	345.121	775.837	NA	287.042
P05202_404	EFSVYMTK[+42]DGR	749.361	192.586	409.971	NA	151.443
P05202_404	EFSVYMTK[+42]DGR	618.321	137.564	261.59	NA	103.845
P05202_404	EFSVYMTK[+42]DGR	517.273	39.5606	79.2348	NA	33.2046
P05202_404	EFSVYMTK[+42]DGR	463.219	9.18304	NA	NA	7.96457
P08249_239	IQEAGTEVVK[+42]AK	657.867	23041.4	24275.2	23850.9	25253.6
P08249_239	IQEAGTEVVK[+42]AK	658.368	15833.7	16627	16588.4	17335.9
P08249_239	IQEAGTEVVK[+42]AK	658.87	6521.63	6794.07	6971.39	7213.9
P08249_239	IQEAGTEVVK[+42]AK	438.914	4526.63	4943.99	4653.25	5019.14
P08249_239	IQEAGTEVVK[+42]AK	439.248	3147.61	3475.23	3351.44	3479.72
P08249_239	IQEAGTEVVK[+42]AK	439.582	1290.51	1375.94	1312.31	1402.23
P08249_239	IQEAGTEVVK[+42]AK	586.392	1335.46	1355.35	1471.31	1420.88
P08249_239	IQEAGTEVVK[+42]AK	371.193	163.1	170.848	169.846	168.206
P08249_239	IQEAGTEVVK[+42]AK	499.251	NA	151.482	158.468	157.181
P08249_239	IQEAGTEVVK[+42]AK	729.341	867.499	955.073	966.607	975.821
P08249_297	K[+42]GLEKNLGIGK	400.243	895.5	NA	1035.62	1427.88
P08249_297	K[+42]GLEKNLGIGK	400.578	610.429	NA	671.965	941.606
P08249_297	K[+42]GLEKNLGIGK	400.912	263.492	NA	334.447	370.061
P08249_297	K[+42]GLEKNLGIGK	374.24	411.481	NA	428.019	519.5
P08249_297	K[+42]GLEKNLGIGK	712.399	297.938	NA	316.306	393.756
P08249_297	K[+42]GLEKNLGIGK	356.703	44.2701	NA	50.5587	53.1712
P08249_297	K[+42]GLEKNLGIGK	400.243317_duplicate1	895.5	NA	1035.62	1427.88
P08249_297	K[+42]GLEKNLGIGK	400.577615_duplicate1	610.429	NA	671.965	941.606
P08249_297	K[+42]GLEKNLGIGK	400.911841_duplicate1	263.492	NA	334.447	370.061
P08249_297	K[+42]GLEKNLGIGK	374.239795_duplicate1	411.481	NA	428.019	519.5
P08249_297	K[+42]GLEKNLGIGK	712.398815_duplicate1	297.938	NA	316.306	393.756
P08249_297	K[+42]GLEKNLGIGK	356.703046_duplicate1	44.2701	NA	50.5587	53.1712
P08249_301	GLEK[+42]NLGIGK	535.814	8466.79	9140.53	7616.16	10028.5
P08249_301	GLEK[+42]NLGIGK	536.315	5005.32	5457.41	4549.06	5808.21
P08249_301	GLEK[+42]NLGIGK	536.817	1736.57	1885.88	1498.05	2021.5
P08249_301	GLEK[+42]NLGIGK	900.515	1718.52	1721.9	1681.21	1952.37
P08249_301	GLEK[+42]NLGIGK	771.472	1197.12	1306.67	1146.04	1438.18
P08249_301	GLEK[+42]NLGIGK	601.367	1001.43	1074.44	972.909	1181.22
P08249_301	GLEK[+42]NLGIGK	487.324	419.387	447.972	384.704	483.937
P08249_301	GLEK[+42]NLGIGK	374.24	720.001	761.738	728.988	841.272
P08249_301	GLEK[+42]NLGIGK	300.155	351.854	350.882	385.432	412.832
P08249_301	GLEK[+42]NLGIGK	470.261	356.084	354.844	352.736	377.336
P08249_301	GLEK[+42]NLGIGK	584.304	217.672	262.214	210.062	280.052
P08249_301	GLEK[+42]NLGIGK	697.388	269.225	279.952	239.874	309.949
P08249_301	GLEK[+42]NLGIGK	867.493	486.89	464.404	451.516	556.19
P08249_301	KGLEK[+42]NLGIGK	400.243	NA	1258.34	1175.66	NA
P08249_301	KGLEK[+42]NLGIGK	400.578	NA	820.945	763.055	NA
P08249_301	KGLEK[+42]NLGIGK	487.324	NA	149.257	124.743	NA
P08249_301	KGLEK[+42]NLGIGK	374.24	NA	521.427	489.573	NA
P08249_301	KGLEK[+42]NLGIGK	598.356	NA	87.3107	73.6893	NA
P08249_301	KGLEK[+42]NLGIGK	712.399	NA	392.966	362.034	NA
P08249_301	KGLEK[+42]NLGIGK	882.504	NA	50.2319	36.7681	NA
P08249_301	KGLEK[+42]NLGIGK	413.245	NA	89.6581	89.3419	NA
P08249_335	KGEDFVK[+42]NMK	413.213	1094.03	1135.38	1189.62	1229.97
P08249_335	KGEDFVK[+42]NMK	413.547	753.273	715.3	723.414	843.013
P08249_335	KGEDFVK[+42]NMK	413.881	401.447	408.784	424.982	437.788
P08249_335	KGEDFVK[+42]NMK	562.302	944.275	893.191	904.681	1002.85
P08249_335	KGEDFVK[+42]NMK	331.189	35.6556	NA	33.5403	35.2745
P08249_335	KGEDFVK[+42]NMK	315.166	62.9507	55.2928	58.2008	65.5557
P08249_335	KGEDFVK[+42]NMK	430.193	233.894	227.982	213.268	264.856
P08249_335	KGEDFVK[+42]NMK	577.262	739.933	671.589	679.381	728.096
P08249_335	KGEDFVK[+42]NMK	676.33	82.1648	89.1959	78.3207	90.3185
P09671_122	GELLEAIK[+42]R	535.814	5706.22	5575.59	5748.27	7552.92
P09671_122	GELLEAIK[+42]R	536.315	4072.4	3342.88	3126.33	4528.39
P09671_122	GELLEAIK[+42]R	536.817	1255.98	1101.71	1334.24	1626.07
P09671_122	GELLEAIK[+42]R	884.556	658.919	535.41	595.194	733.476
P09671_122	GELLEAIK[+42]R	771.472	2069.97	1752.55	1814.96	2350.52
P09671_122	GELLEAIK[+42]R	658.388	3378.3	3002.49	2998.88	3787.33
P09671_122	GELLEAIK[+42]R	529.346	1558.39	1384.1	1466.2	1782.32
P09671_122	GELLEAIK[+42]R	458.309	566.536	437.144	579.648	NA
P09671_122	GELLEAIK[+42]R	300.155	849.072	753.762	767.351	894.814
P09671_122	GELLEAIK[+42]R	413.239	275.167	214.826	239.678	324.329
P09671_122	GELLEAIK[+42]R	542.282	207.318	172.597	181.132	220.953
P09671_122	GELLEAIK[+42]R	613.319	NA	172.15	156.194	191.32
P09671_122	GELLEAIK[+42]R	896.509	NA	136.511	128.855	176.398
P09671_130	DFGSFEK[+42]FK	573.777	12847	5650.15	8222.59	6975.3
P09671_130	DFGSFEK[+42]FK	574.278	8404.8	4095.37	5701.24	4879.58
P09671_130	DFGSFEK[+42]FK	574.78	3189.75	1373.51	2088.78	1668.96
P09671_130	DFGSFEK[+42]FK	884.451	173.238	90.3745	143.621	144.766
P09671_130	DFGSFEK[+42]FK	740.398	109.45	49.6622	68.4073	63.4804
P09671_130	DFGSFEK[+42]FK	593.329	96.1169	43.5271	64.6062	48.7498
P09671_130	DFGSFEK[+42]FK	464.287	93.9241	47.3275	63.194	70.5544
P09671_130	DFGSFEK[+42]FK	516.263	13.8482	NA	12.6367	3.90885
P09671_130	DFGSFEK[+42]FK	407.156	25.2344	16.6219	NA	18.9198
P09671_130	RDFGSFEK[+42]FK	434.887	483.172	441.382	560.967	428.478
P09671_130	RDFGSFEK[+42]FK	435.222	387.991	367.476	405.586	336.947
P09671_130	RDFGSFEK[+42]FK	435.556	160.693	124.36	145.127	126.82
P09671_130	RDFGSFEK[+42]FK	740.398	121.915	102.333	119.79	104.963
P09671_130	RDFGSFEK[+42]FK	464.287	135.147	110.496	152.539	106.818
P09671_130	RDFGSFEK[+42]FK	370.703	35.7737	33.0685	39.0957	24.0621
P09671_130	RDFGSFEK[+42]FK	419.204	67.1745	50.0611	51.3888	43.3756
P09671_130	RDFGSFEK[+42]FK	476.225	136.984	120.281	152.139	102.596
P09671_130	RDFGSFEK[+42]FK	563.257	232.177	201.183	241.539	170.102
P09671_68	HHAAYVNNLNATEEK[+42]YHEALAK	642.067	NA	1548.37	1701.63	NA
P09671_68	HHAAYVNNLNATEEK[+42]YHEALAK	642.318	NA	2237.19	2377.81	NA
P09671_68	HHAAYVNNLNATEEK[+42]YHEALAK	642.569	NA	1590.21	1735.79	NA
P09671_68	HHAAYVNNLNATEEK[+42]YHEALAK	831.436	NA	167.259	212.741	NA
P09671_68	HHAAYVNNLNATEEK[+42]YHEALAK	402.271	NA	62.7323	76.2677	NA
P09671_68	HHAAYVNNLNATEEK[+42]YHEALAK	773.381	NA	288.263	346.737	NA
P09671_68	HHAAYVNNLNATEEK[+42]YHEALAK	716.359	NA	121.01	151.99	NA
P09671_68	HHAAYVNNLNATEEK[+42]YHEALAK	680.841	NA	111.753	155.247	NA
P09671_68	HHAAYVNNLNATEEK[+42]YHEALAK	417.199	NA	168.039	213.961	NA
P09671_68	HHAAYVNNLNATEEK[+42]YHEALAK	580.263	NA	419.736	520.264	NA
P09671_68	HHAAYVNNLNATEEK[+42]YHEALAK	679.331	NA	286.265	322.735	NA
P09671_68	HHAAYVNNLNATEEK[+42]YHEALAK	793.374	NA	223.742	279.258	NA
P09671_68	HHAAYVNNLNATEEK[+42]YHEALAK	907.417	NA	287.81	351.19	NA
P11725_289	LQAFQGYQVTMK[+42]TAK	878.459	1045.59	1354.99	1069.42	NA
P11725_289	LQAFQGYQVTMK[+42]TAK	878.96	1052.54	1349.34	1024.12	NA
P11725_289	LQAFQGYQVTMK[+42]TAK	879.461	621.37	815.96	606.67	NA
P11725_289	LQAFQGYQVTMK[+42]TAK	1111.58	NA	26.0249	12.7052	NA
P11725_289	LQAFQGYQVTMK[+42]TAK	721.391	NA	10.1094	4.2499	NA
P11725_289	LQAFQGYQVTMK[+42]TAK	585.975	955.754	1196.84	976.409	NA
P11725_289	LQAFQGYQVTMK[+42]TAK	586.309	1110.19	1169.4	951.409	NA
P11725_289	LQAFQGYQVTMK[+42]TAK	586.643	544.069	647.083	574.848	NA
P11725_289	LQAFQGYQVTMK[+42]TAK	948.518279_duplicate1	155.946	159.444	140.611	NA
P11725_289	LQAFQGYQVTMK[+42]TAK	820.459701_duplicate1	325.998	371.992	332.01	NA
P11725_289	LQAFQGYQVTMK[+42]TAK	721.391287_duplicate1	446.306	522.801	476.892	NA
P11725_289	LQAFQGYQVTMK[+42]TAK	620.344	152.975	168.527	146.497	NA
P11725_289	LQAFQGYQVTMK[+42]TAK	489.303	112.703	138.169	113.128	NA
P11725_289	LQAFQGYQVTMK[+42]TAK	319.198	57.6156	70.7152	60.6692	NA
P11725_289	LQAFQGYQVTMK[+42]TAK	722.369	171.581	220.262	199.157	NA
P11725_289	LQAFQGYQVTMK[+42]TAK	645.335	149.968	167.561	153.471	NA
P11725_289	LQAFQGYQVTMK[+42]TAK	808.398815_duplicate1	78.2729	99.7628	98.9644	NA
P11725_289	LQAFQGYQVTMK[+42]TAK	936.457	111.533	130.291	119.176	NA
P11725_292	TAK[+42]VAASDWTFLHC[+57]LPR	672.344	NA	2136.37	1623.63	NA
P11725_292	TAK[+42]VAASDWTFLHC[+57]LPR	672.678	NA	1865.34	1699.66	NA
P11725_292	TAK[+42]VAASDWTFLHC[+57]LPR	673.012	NA	1198.27	1082.73	NA
P11725_292	TAK[+42]VAASDWTFLHC[+57]LPR	1229.62	NA	141.379	135.621	NA
P11725_292	TAK[+42]VAASDWTFLHC[+57]LPR	1043.55	NA	328.859	301.141	NA
P11725_292	TAK[+42]VAASDWTFLHC[+57]LPR	942.498	NA	314.25	264.75	NA
P11725_292	TAK[+42]VAASDWTFLHC[+57]LPR	795.429	NA	248.275	216.725	NA
P11725_292	TAK[+42]VAASDWTFLHC[+57]LPR	682.345	NA	418.322	351.678	NA
P11725_292	TAK[+42]VAASDWTFLHC[+57]LPR	545.286	NA	214.32	195.68	NA
P11725_292	TAK[+42]VAASDWTFLHC[+57]LPR	836.917	NA	273.731	219.269	NA
P11725_292	TAK[+42]VAASDWTFLHC[+57]LPR	787.383	NA	366.93	295.07	NA
P11725_292	TAK[+42]VAASDWTFLHC[+57]LPR	751.864	NA	109.741	96.2587	NA
P11725_292	TAK[+42]VAASDWTFLHC[+57]LPR	615.316	NA	122.714	96.2862	NA
P11725_88	SLGMIFEK[+42]R	561.802	7117.01	3909.58	3994.11	4083.3
P11725_88	SLGMIFEK[+42]R	562.304	4511	2292.64	2038.66	2604.7
P11725_88	SLGMIFEK[+42]R	562.804	2111.07	1070.58	1036.3	1022.04
P11725_88	SLGMIFEK[+42]R	922.481	4562.01	2141.19	2578.56	2514.25
P11725_88	SLGMIFEK[+42]R	865.46	593.84	300.528	317.336	303.297
P11725_88	SLGMIFEK[+42]R	734.42	2755.85	1277.63	1525.07	1378.45
P11725_88	SLGMIFEK[+42]R	621.335	3355.66	1538.25	1829.15	1709.95
P11725_88	SLGMIFEK[+42]R	474.267	743.803	319.089	601.448	379.66
P11725_88	SLGMIFEK[+42]R	345.224	641.795	280.447	339.086	306.672
P11725_88	SLGMIFEK[+42]R	389.185	438.163	194.377	224.593	233.867
P11725_88	SLGMIFEK[+42]R	502.269	308.586	89.1841	154.795	152.435
P11725_88	SLGMIFEK[+42]R	649.338	59.452	33.2904	29.3976	19.86
P11725_88	SLGMIFEK[+42]R	778.38	57.8435	23.2542	18.2589	14.6434
P11725_88	SLGM[+16]IFEK[+42]R	569.8	NA	1799.02	2882.95	2772.23
P11725_88	SLGM[+16]IFEK[+42]R	570.802	NA	533.483	823.662	749.848
P11725_88	SLGM[+16]IFEK[+42]R	734.42	NA	543.605	820.597	743.403
P11725_88	SLGM[+16]IFEK[+42]R	474.267	NA	178.342	294.357	207.394
P11725_88	SLGM[+16]IFEK[+42]R	405.18	NA	115.664	171.222	151.959
P16332_600	EITSAIK[+42]R	480.28	1876.46	1962.09	1929.24	2132.21
P16332_600	EITSAIK[+42]R	480.781	820.603	835.262	849.796	911.338
P16332_600	EITSAIK[+42]R	481.282	327.646	NA	342.047	383.897
P19783_67	EK[+42]ADWSSLSR	610.799	1638.97	2044.99	1496.04	2193
P19783_67	EK[+42]ADWSSLSR	611.3	1124.72	1432.08	1078.28	1388.91
P19783_67	EK[+42]ADWSSLSR	611.802	414.412	604.785	416.341	599.462
P19783_67	EK[+42]ADWSSLSR	921.442	627.872	858.258	684.105	839.766
P19783_67	EK[+42]ADWSSLSR	850.405	395.704	491.025	365.529	535.741
P19783_67	EK[+42]ADWSSLSR	735.378	403.647	474.306	364.041	486.006
P19783_67	EK[+42]ADWSSLSR	549.299	363.701	467.793	365.921	452.585
P19783_67	EK[+42]ADWSSLSR	462.267	133.691	156.121	120.479	159.709
P19783_67	EK[+42]ADWSSLSR	371.193	40.2785	41.3724	32.6101	37.739
P20108_92	ELSLDDFK[+42]GK	597.306	3376.88	1993.17	2276.05	2393.89
P20108_92	ELSLDDFK[+42]GK	597.808	2066.41	1186.72	1357.02	1554.85
P20108_92	ELSLDDFK[+42]GK	951.478	1300.82	772.156	914.592	878.434
P20108_92	ELSLDDFK[+42]GK	864.446	447.807	248.411	298.576	286.206
P20108_92	ELSLDDFK[+42]GK	751.362	1470.02	791.355	978.433	977.188
P20108_92	ELSLDDFK[+42]GK	636.335	510.169	268.912	337.173	333.747
P20108_92	ELSLDDFK[+42]GK	521.308	294.263	163.297	194.119	195.321
P20108_92	ELSLDDFK[+42]GK	374.24	263.945	158.189	200.675	189.191
P24270_430	SALEHSVQC[+57]AVDVK[+42]R	580.961	728.471	779.121	651.926	718.482
P24270_430	SALEHSVQC[+57]AVDVK[+42]R	581.296	1190.52	1080.66	1050.66	973.16
P24270_430	SALEHSVQC[+57]AVDVK[+42]R	581.63	411.377	405.888	385.717	330.018
P25688_118	AHVYVEEVPWK[+42]R	518.94	950.374	NA	925.626	NA
P25688_118	AHVYVEEVPWK[+42]R	519.275	1376.96	NA	910.039	NA
P25688_118	AHVYVEEVPWK[+42]R	519.609	483.32	NA	385.68	NA
P25688_118	AHVYVEEVPWK[+42]R	531.304	200.946	NA	191.054	NA
P25688_118	AHVYVEEVPWK[+42]R	471.235	96.5027	NA	95.4973	NA
P25688_118	AHVYVEEVPWK[+42]R	699.346	146.797	NA	136.203	NA
P25688_118	AHVYVEEVPWK[+42]R	828.389	476.754	NA	453.246	NA
P25688_118	AHVYVEEVPWK[+42]R	927.457	171.432	NA	158.568	NA
P25688_158	NGPPVIHSGIK[+42]DLK	506.288	NA	714.69	809.926	768.384
P25688_158	NGPPVIHSGIK[+42]DLK	506.622	NA	515.101	545.462	NA
P25688_158	NGPPVIHSGIK[+42]DLK	506.956	NA	255.694	282.88	311.426
P25688_220	DIVLQK[+42]FAGPYDK	768.409	1329.45	679.179	977.373	NA
P25688_220	DIVLQK[+42]FAGPYDK	768.91	1137.45	549.206	745.345	NA
P25688_220	DIVLQK[+42]FAGPYDK	769.412	NA	454.001	486.235	NA
P25688_220	DIVLQK[+42]FAGPYDK	1307.7	79.5802	NA	45.1756	NA
P25688_220	DIVLQK[+42]FAGPYDK	1208.63	382.266	183.763	223.971	NA
P25688_220	DIVLQK[+42]FAGPYDK	967.488	329.172	157.051	200.778	NA
P25688_220	DIVLQK[+42]FAGPYDK	797.383	312.861	136.019	197.12	NA
P25688_220	DIVLQK[+42]FAGPYDK	650.314	242.751	102.741	147.508	NA
P25688_220	DIVLQK[+42]FAGPYDK	579.277	338.007	161.319	226.674	NA
P25688_220	DIVLQK[+42]FAGPYDK	522.256	182.192	91.3495	111.459	NA
P25688_220	DIVLQK[+42]FAGPYDK	739.435	NA	25.7898	40.3968	NA
P25688_220	DIVLQK[+42]FAGPYDK	957.54	32.1031	NA	16.1992	NA
P25688_227	FAGPYDK[+42]GEYSPSVQK	907.933	163.524	1613.01	1068.47	NA
P25688_227	FAGPYDK[+42]GEYSPSVQK	908.435	83.6606	1619.75	1124.59	NA
P25688_227	FAGPYDK[+42]GEYSPSVQK	908.936	44.7683	820.653	581.578	NA
P25688_227	FAGPYDK[+42]GEYSPSVQK	558.325	NA	1.63416	1.21536	NA
P25688_227	FAGPYDK[+42]GEYSPSVQK	605.625	169.281	1715.78	1164.94	NA
P25688_227	FAGPYDK[+42]GEYSPSVQK	605.959	163.805	1767.45	1158.75	NA
P25688_227	FAGPYDK[+42]GEYSPSVQK	606.293	130.198	941.646	709.156	NA
P26443_457	LTFK[+42]YER	499.769	NA	23954.1	25836.8	25344
P26443_457	LTFK[+42]YER	500.27	NA	14743.1	16421.4	15887.7
P26443_457	LTFK[+42]YER	500.772	NA	5330.65	5957.19	5630.26
P26443_457	LTFK[+42]YER	885.446	6271.71	4472.94	5298.21	4772.15
P26443_457	LTFK[+42]YER	784.399	13324.2	9740.2	11428.9	10220.8
P26443_457	LTFK[+42]YER	637.33	5706.73	4147.85	4914.15	4403.27
P26443_457	LTFK[+42]YER	467.225	4042.88	2965.86	3497.52	3081.75
P26443_480	FGK[+42]HGGTIPVVPTAEFQDR	700.029	NA	55.2348	NA	952.765
P26443_480	FGK[+42]HGGTIPVVPTAEFQDR	700.363	NA	111.016	NA	1219.98
P26443_480	FGK[+42]HGGTIPVVPTAEFQDR	700.697	NA	53.5838	NA	684.416
P26443_480	FGK[+42]HGGTIPVVPTAEFQDR	963.453	NA	0.607902	NA	5.3921
P26443_480	FGK[+42]HGGTIPVVPTAEFQDR	765.353	NA	1.75679	NA	33.2432
P26443_480	FGK[+42]HGGTIPVVPTAEFQDR	694.315	NA	0.601167	NA	6.39883
P26443_503	ISGASEK[+42]DIVHSGLAYTMER	736.032	5295.48	10823.9	6960.67	1085.95
P26443_503	ISGASEK[+42]DIVHSGLAYTMER	736.366	4412.88	8705.08	5056.34	1254.7
P26443_503	ISGASEK[+42]DIVHSGLAYTMER	736.7	3196.19	6367.72	3890.81	815.279
P26443_503	ISGASEK[+42]DIVHSGLAYTMER	1263.62	200.325	350.276	243.961	32.4382
P26443_503	ISGASEK[+42]DIVHSGLAYTMER	1164.55	370.683	661.173	464.008	68.1354
P26443_503	ISGASEK[+42]DIVHSGLAYTMER	1027.49	364.634	639.189	465.195	70.9824
P26443_503	ISGASEK[+42]DIVHSGLAYTMER	940.456	476.661	775.099	529.159	96.0807
P26443_503	ISGASEK[+42]DIVHSGLAYTMER	770.35	160.124	223.792	189.902	17.1816
P26443_503	ISGASEK[+42]DIVHSGLAYTMER	699.313	165.911	249.665	185.978	28.446
P26443_503	ISGASEK[+42]DIVHSGLAYTMER	1047	59.6386	108.879	92.8252	9.65717
P26443_503	ISGASEK[+42]DIVHSGLAYTMER	1003.49	50.9604	102.628	78.4603	4.95115
P26443_503	ISGASEK[+42]DIVHSGLAYTMER	939.457	71.8939	106.421	100.538	NA
P26443_503	ISGASEK[+42]DIVHSGLAYTMER	831.419	60.1595	103.69	74.6557	6.49435
P26443_503	ISGASEK[+42]DIVHSGLAYTM[+16]ER	741.363	1947.81	7869.61	5388.57	487.005
P26443_503	ISGASEK[+42]DIVHSGLAYTM[+16]ER	741.698	1886.95	7690.57	5375.65	646.833
P26443_503	ISGASEK[+42]DIVHSGLAYTM[+16]ER	742.032	1313.94	5401.52	3850.91	322.623
P26443_503	ISGASEK[+42]DIVHSGLAYTM[+16]ER	1279.61	3.51843	12.3212	4.16033	NA
P26443_503	ISGASEK[+42]DIVHSGLAYTM[+16]ER	1180.54	6.78184	30.8742	16.0382	NA
P26443_503	ISGASEK[+42]DIVHSGLAYTM[+16]ER	1043.48	14.1762	31.6249	21.1083	NA
P26443_503	ISGASEK[+42]DIVHSGLAYTM[+16]ER	956.451	7.9884	17.1578	13.8538	NA
P26443_503	ISGASEK[+42]DIVHSGLAYTM[+16]ER	786.345	3.33043	26.4358	23.6282	2.60554
P26443_503	ISGASEK[+42]DIVHSGLAYTM[+16]ER	1011.48	NA	22.9523	NA	4.96223
P26443_503	ISGASEK[+42]DIVHSGLAYTM[+16]ER	839.417	4.98736	10.091	2.621	1.30061
P26443_527	TAMK[+42]YNLGLDLR	718.882	NA	305.861	375.139	NA
P26443_527	TAMK[+42]YNLGLDLR	719.383	NA	226.392	272.608	NA
P26443_527	TAMK[+42]YNLGLDLR	719.884	NA	119.795	126.205	NA
P26443_527	TAMK[+42]YNLGLDLR	573.335	NA	1.36735	2.63265	NA
P26443_527	TAM[+16]K[+42]YNLGLDLR	726.879	3051.02	2306.42	3143.56	NA
P26443_527	TAM[+16]K[+42]YNLGLDLR	727.381	2306.92	1739.36	2543.72	NA
P26443_527	TAM[+16]K[+42]YNLGLDLR	727.882	1382.37	1062.74	1374.89	NA
P26443_527	TAM[+16]K[+42]YNLGLDLR	1280.67	101.902	69.4584	80.6394	NA
P26443_527	TAM[+16]K[+42]YNLGLDLR	1133.63	595.487	415.417	521.096	NA
P26443_527	TAM[+16]K[+42]YNLGLDLR	963.526	1076.15	694.231	924.62	NA
P26443_527	TAM[+16]K[+42]YNLGLDLR	800.462	746.189	540.869	706.942	NA
P26443_527	TAM[+16]K[+42]YNLGLDLR	686.42	301.446	197.112	267.442	NA
P26443_527	TAM[+16]K[+42]YNLGLDLR	573.335	595.237	401.182	523.581	NA
P26443_527	TAM[+16]K[+42]YNLGLDLR	490.233	174.511	88.1493	122.339	NA
P26443_527	TAM[+16]K[+42]YNLGLDLR	653.296	115.909	61.5228	71.5678	NA
P26443_527	TAM[+16]K[+42]YNLGLDLR	1050.53	48.6665	17.8956	32.4379	NA
P26443_84	GASIVEDK[+42]LVEDLK	779.422	23654.9	17632.7	17917.3	NA
P26443_84	GASIVEDK[+42]LVEDLK	779.924	19484.6	14436.8	14680.6	NA
P26443_84	GASIVEDK[+42]LVEDLK	780.425	9093.29	6862.39	6940.93	NA
P26443_84	GASIVEDK[+42]LVEDLK	1342.75	379.931	253.867	265.676	300.525
P26443_84	GASIVEDK[+42]LVEDLK	603.335	1588.43	1032.27	1114.17	1178.13
P26443_84	GASIVEDK[+42]LVEDLK	842.425	NA	154.829	186.252	199.5
P26443_84	GASIVEDK[+42]LVEDLK	1054.58	397.647	277.094	281.347	313.912
P26443_84	GASIVEDK[+42]LVEDLK	519.951	10047.5	7643.48	7650.17	7504.86
P26443_84	GASIVEDK[+42]LVEDLK	520.285	8321.14	6281.9	6310.61	6038.34
P26443_84	GASIVEDK[+42]LVEDLK	520.619	3916.28	2901.28	2984.06	2862.38
P26443_84	GASIVEDK[+42]LVEDLK	1229.66	NA	204.987	248.113	264.919
P26443_84	GASIVEDK[+42]LVEDLK	1130.59	NA	384.8	448.398	498.976
P26443_84	GASIVEDK[+42]LVEDLK	1001.55	614.745	432.487	464.333	503.435
P26443_84	GASIVEDK[+42]LVEDLK	716.419	1735.92	1202.49	1356.44	1519.14
P26443_84	GASIVEDK[+42]LVEDLK	603.334818_duplicate1	2725.66	1808.37	2030.79	2348.19
P26443_84	GASIVEDK[+42]LVEDLK	504.266	1327.82	873.205	1027.02	1073.96
P26443_84	GASIVEDK[+42]LVEDLK	375.224	376.356	251.659	289.522	316.463
P26443_84	GASIVEDK[+42]LVEDLK	615.335	439.212	292.373	334.801	324.614
P26443_84	GASIVEDK[+42]LVEDLK	428.25	190.665	143.894	151.673	163.769
P26443_84	GASIVEDK[+42]LVEDLK	842.425424_duplicate1	569.256	390.604	446.352	441.788
P26443_90	LVEDLK[+42]TR	508.293	106543	111753	NA	116664
P26443_90	LVEDLK[+42]TR	508.794	57459.9	59096.3	52906.2	62105.6
P26443_90	LVEDLK[+42]TR	509.296	19049.1	19495.2	17456.5	20552.2
P31786_55	AK[+42]WDSWNK	538.762	8022.61	6905.45	8064.86	6118.09
P31786_55	AK[+42]WDSWNK	539.263	5013.97	4233.85	4952.69	3847.48
P31786_55	AK[+42]WDSWNK	539.764	NA	1488.69	1710.23	1326.43
P32020_491	GSVLPNSDK[+42]K	543.793	1695.85	1549.85	1959.3	NA
P32020_491	GSVLPNSDK[+42]K	544.295	1030.58	869.089	1139.33	NA
P32020_491	GSVLPNSDK[+42]K	544.796	349.258	314.231	373.511	NA
P32020_491	GSVLPNSDK[+42]K	843.457	295.655	237.161	298.184	NA
P32020_491	GSVLPNSDK[+42]K	730.373	1782.74	1667.5	2086.76	NA
P32020_491	GSVLPNSDK[+42]K	633.32	126.123	108.634	129.243	NA
P32020_491	GSVLPNSDK[+42]K	365.69	79.4773	66.3032	86.2195	NA
P32020_491	GSVLPNSDK[+42]K	357.213	167.957	146.38	181.663	NA
P32020_492	GSVLPNSDKK[+42]	543.793	1989.24	1817.98	NA	1948.77
P32020_492	GSVLPNSDKK[+42]	544.295	1208.92	1019.48	NA	1134.6
P32020_492	GSVLPNSDKK[+42]	544.796	406.908	366.099	NA	388.993
P32020_492	GSVLPNSDKK[+42]	843.457	344.623	276.441	NA	308.936
P32020_492	GSVLPNSDKK[+42]	730.373	2090.38	1955.25	NA	1972.37
P32020_492	GSVLPNSDKK[+42]	633.32	146.724	126.377	NA	139.9
P32020_492	GSVLPNSDKK[+42]	519.277	100.91	NA	NA	94.0787
P32020_492	GSVLPNSDKK[+42]	432.245	35.0581	NA	NA	33.3919
P32020_492	GSVLPNSDKK[+42]	365.69	93.083	77.6537	NA	84.2633
P32020_492	GSVLPNSDKK[+42]	357.213	196.175	170.974	NA	178.851
P35486_244	AAASTDYYK[+42]R	594.288	1030.06	710.459	1045.78	761.698
P35486_244	AAASTDYYK[+42]R	594.79	670.109	461.86	712.115	488.915
P35486_244	AAASTDYYK[+42]R	595.291	263.416	173.467	247.255	183.862
P35486_244	AAASTDYYK[+42]R	1045.49	33.4182	23.4368	22.6574	16.4876
P35486_244	AAASTDYYK[+42]R	974.458	46.6501	37.7244	42.577	33.0485
P35486_244	AAASTDYYK[+42]R	887.426	44.4377	28.5306	36.075	22.9568
P35486_244	AAASTDYYK[+42]R	786.378	55.0952	37.5659	54.4751	NA
P35486_244	AAASTDYYK[+42]R	671.351	53.6243	45.0896	60.8586	NA
P35486_244	AAASTDYYK[+42]R	508.288	33.1625	19.0531	39.3471	27.4374
P35486_244	AAASTDYYK[+42]R	345.224	NA	5.638	NA	7.74994
P35486_321	SDPIMLLK[+42]DR	615.332	NA	857.391	NA	1756.61
P35486_321	SDPIMLLK[+42]DR	615.833	NA	580.254	NA	1090.75
P35486_321	SDPIMLLK[+42]DR	616.334	NA	279.075	NA	407.925
P35486_321	SDPIMLLK[+42]DR	817.46	NA	56.7045	NA	121.295
P35486_321	SDPIMLLK[+42]DR	686.42	NA	47.3994	NA	91.6006
P35486_321	SDPIMLLK[+42]DR	460.251	NA	95.4244	NA	132.576
P35486_321	SDPIMLLK[+42]DR	514.302	NA	5.65756	NA	13.3424
P38060_324	VAQATC[+57]K[+42]L	466.747	25553.7	NA	24722.1	22591.4
P38060_324	VAQATC[+57]K[+42]L	467.249	12518.7	10753.2	12059.4	10899.6
P38060_324	VAQATC[+57]K[+42]L	467.749	4800.7	4245.19	4741.5	4328.6
P38060_324	VAQATC[+57]K[+42]L	762.381	606.756	498.244	594.248	532.752
P38060_324	VAQATC[+57]K[+42]L	634.323	875.799	693.681	869.905	NA
P38060_324	VAQATC[+57]K[+42]L	563.286	1232.96	1003.64	1241.01	1000.4
P38060_324	VAQATC[+57]K[+42]L	462.238	2283.31	1849.48	2261.85	1830.36
P38060_324	VAQATC[+57]K[+42]L	302.207	1719.03	1365.16	1673.09	1372.71
P38060_324	VAQATC[+57]K[+42]L	370.208	1072.25	884.335	1027.49	898.919
P38060_324	VAQATC[+57]K[+42]L	471.256	1516.69	1225.4	1406.16	1207.74
P38060_324	VAQATC[+57]K[+42]L	631.287	1369.45	1129.44	1375.56	1154.56
P38060_324	VAQATC[+57]K[+42]L	801.392	2215.49	1848.3	2263.64	1896.57
P38060_324	VAQATC[+57]K[+42]L	401.2	514.661	422.216	473.605	413.518
P38060_48	DGLQNEK[+42]SIVPTPVK	833.954	89136.1	82498.6	80572.7	NA
P38060_48	DGLQNEK[+42]SIVPTPVK	834.456	83083	76796.8	74794.8	NA
P38060_48	DGLQNEK[+42]SIVPTPVK	834.957	43539.4	40124.1	39792.7	37107.7
P38060_48	DGLQNEK[+42]SIVPTPVK	1010.62	6338.29	5497.54	5685.09	5219.07
P38060_48	DGLQNEK[+42]SIVPTPVK	753.487	2165.86	1856.05	1971.87	1762.21
P38060_48	DGLQNEK[+42]SIVPTPVK	556.305	47891.2	43311.1	43551.5	NA
P38060_48	DGLQNEK[+42]SIVPTPVK	556.64	43640.1	39274.2	39384.3	NA
P38060_48	DGLQNEK[+42]SIVPTPVK	556.974	22884.8	20610.1	21197.7	21347.4
P38060_48	DGLQNEK[+42]SIVPTPVK	840.519	6672.66	5801.67	6266.91	5898.76
P38060_48	DGLQNEK[+42]SIVPTPVK	753.486902_duplicate1	3379.68	2908.19	3251.31	2902.83
P38060_48	DGLQNEK[+42]SIVPTPVK	640.403	10453.9	8759.34	9865.06	8860.71
P38060_48	DGLQNEK[+42]SIVPTPVK	541.334	17752.2	14956	16936.6	15545.1
P38060_48	DGLQNEK[+42]SIVPTPVK	343.234	7906.1	6807.51	7490.03	6999.36
P38060_48	DGLQNEK[+42]SIVPTPVK	414.198	3075.57	2603.41	2842.71	2667.31
P38060_48	DGLQNEK[+42]SIVPTPVK	657.284	2883.46	2486.89	2765.36	2498.29
P38060_48	DGLQNEK[+42]SIVPTPVK	827.389	2475.64	2082.14	2292.5	2123.73
P38060_48	DGLQNEK[+42]SIVPTPVK	914.421	3754.4	3292.86	3424.54	3286.2
P38060_48	DGLQNEK[+42]SIVPTPVK	1027.51	2524	2127.3	2353.97	2084.72
P38647_143	NVPFK[+42]IVR	507.808	1964.82	2336.37	1806.94	3066.87
P38647_143	NVPFK[+42]IVR	508.31	1366.11	1457.69	1185.45	1794.74
P38647_143	NVPFK[+42]IVR	508.811	517.492	551.944	NA	908.365
P42125_229	SVMTK[+42]WLAIPDHSR	561.628	2781.8	1374.4	1684.44	2538.35
P42125_229	SVMTK[+42]WLAIPDHSR	561.962	2472.13	1141.71	1475.54	2244.63
P42125_229	SVMTK[+42]WLAIPDHSR	562.296	1438.48	674.936	857.381	1298.21
P42125_229	SVMTK[+42]WLAIPDHSR	1094.57	383.974	189.595	234.549	374.881
P42125_229	SVMTK[+42]WLAIPDHSR	908.495	NA	182.972	257.108	382.634
P42125_229	SVMTK[+42]WLAIPDHSR	795.411	620.127	304.545	380.246	555.081
P42125_229	SVMTK[+42]WLAIPDHSR	724.374	320.027	143.893	192.238	249.842
P42125_229	SVMTK[+42]WLAIPDHSR	611.29	1610.13	763.542	925.069	1432.26
P42125_229	SVMTK[+42]WLAIPDHSR	399.21	553.232	255.247	322.29	458.231
P42125_229	SVMTK[+42]WLAIPDHSR	748.888	438.27	209.903	252.532	380.294
P42125_229	SVMTK[+42]WLAIPDHSR	306.148	137.343	63.7558	76.1207	105.781
P42125_229	SVMTK[+42]WLAIPDHSR	589.301	117.349	53.4144	62.3009	NA
P42125_255	ATADNLIK[+42]QR	586.827	3157.63	2450.38	2785.42	2680.58
P42125_255	ATADNLIK[+42]QR	587.328	1393.38	1144.59	1429.04	1203.99
P42125_255	ATADNLIK[+42]QR	928.521	565.115	519.639	526.306	529.941
P42125_255	ATADNLIK[+42]QR	813.494	471.503	441.235	478.846	462.415
P42125_255	ATADNLIK[+42]QR	699.451	391.496	366.222	NA	378.998
P42125_255	ATADNLIK[+42]QR	473.283	763.429	748.839	776.314	812.418
P42125_255	ATADNLIK[+42]QR	303.178	179.341	147.389	163.143	171.127
P42125_255	ATADNLIK[+42]QR	473.199	62.2683	54.3234	60.0685	51.3398
P42125_255	ATADNLIK[+42]QR	997.531	45.1644	NA	38.3501	38.8396
P42125_255	KATADNLIK[+42]QR	433.917	NA	1897.71	2003.29	NA
P42125_255	KATADNLIK[+42]QR	434.252	NA	1404.69	1426.31	NA
P42125_255	KATADNLIK[+42]QR	434.586	NA	551.874	623.126	NA
P42125_255	KATADNLIK[+42]QR	699.451	NA	53.0004	66.9996	NA
P42125_255	KATADNLIK[+42]QR	586.367	NA	897.498	1022.5	NA
P42125_255	KATADNLIK[+42]QR	473.283	NA	1419.08	1565.92	NA
P42125_255	KATADNLIK[+42]QR	303.178	NA	152.172	153.828	NA
P42125_255	KATADNLIK[+42]QR	601.294	NA	595.31	678.69	NA
P42125_255	KATADNLIK[+42]QR	714.378	NA	745.259	885.741	NA
P42125_255	KATADNLIK[+42]QR	827.462	NA	88.783	95.217	NA
P42125_255	KATADNLIK[+42]QR	357.693	NA	55.3044	58.6956	NA
P42125_283	SLHMYLEK[+42]LK	652.358	10442.9	7700.41	9798.31	5231.4
P42125_283	SLHMYLEK[+42]LK	652.859	7705.52	5759.78	7472.79	4108.91
P42125_283	SLHMYLEK[+42]LK	653.36	3905.75	2686	3393.5	1899.75
P42125_283	SLHMYLEK[+42]LK	966.533	33.044	20.8892	NA	20.664
P42125_283	SLHMYLEK[+42]LK	835.492	46.9765	24.6622	67.0719	NA
P42125_283	SLHMYLEK[+42]LK	672.429	23.2867	19.7854	NA	15.5902
P42125_283	SLHMYLEK[+42]LK	559.345	26.0747	14.935	14.212	13.7784
P42125_283	SLHMYLEK[+42]LK	430.302	27.7688	NA	NA	5.6437
P42125_283	SLHMYLEK[+42]LK	469.223	17.9212	8.28839	8.58718	5.20325
P42125_283	SLHMYLEK[+42]LK	632.286	7.54276	NA	NA	4.90553
P42125_283	SLHMYLEK[+42]LK	435.241	15046	11066.5	14379.9	7580.66
P42125_283	SLHMYLEK[+42]LK	435.575	11246.7	8004	10538.6	5814.7
P42125_283	SLHMYLEK[+42]LK	435.909	5420.09	3879.11	5100.44	2715.36
P42125_283	SLHMYLEK[+42]LK	835.492382_duplicate1	433.182	277.677	387.381	195.761
P42125_283	SLHMYLEK[+42]LK	672.429053_duplicate1	1546.13	996.605	1443.34	763.932
P42125_283	SLHMYLEK[+42]LK	559.344989_duplicate1	5737.98	3784.68	5582.88	2909.46
P42125_283	SLHMYLEK[+42]LK	552.3	356.117	227.767	253.439	182.678
P42125_283	SLHMYLEK[+42]LK	406.23	311.268	216.522	323.784	164.427
P42125_283	SLHMYLEK[+42]LK	338.182	2025.5	1361.01	1944.86	1020.62
P42125_283	SLHMYLEK[+42]LK	469.222765_duplicate1	1696.57	1146.7	1696.38	863.351
P42125_283	SLHMYLEK[+42]LK	632.286094_duplicate1	3479.4	2315.63	3365.78	1773.19
P42125_283	SLHMYLEK[+42]LK	745.37	1061.38	708.766	1030.65	542.211
P42125_283	SLHMYLEK[+42]LK	373.189	329.444	219.218	256.36	164.979
P42125_283	SLHM[+16]YLEK[+42]LK	661.357	723.892	NA	NA	693.108
P42125_283	SLHM[+16]YLEK[+42]LK	672.429	192.53	NA	NA	123.47
P42125_283	SLHM[+16]YLEK[+42]LK	559.345	1213.59	NA	NA	1211.41
P42125_283	SLHM[+16]YLEK[+42]LK	430.302	292.419	NA	NA	218.581
P42125_283	SLHM[+16]YLEK[+42]LK	560.297	117.759	NA	NA	82.241
P42125_283	SLHM[+16]YLEK[+42]LK	485.218	186.423	NA	NA	173.577
P42125_283	SLHM[+16]YLEK[+42]LK	761.365	108.796	NA	NA	49.204
P42125_76	LENDK[+42]SIR	508.772	601.634	517.257	698.039	659.069
P42125_76	LENDK[+42]SIR	509.274	302.931	262.968	336.409	319.693
P42125_76	LENDK[+42]SIR	509.775	NA	90.697	112.924	NA
P45952_79	SGEYPFPLIK[+42]R	674.867	4355.74	2186.48	46.7546	4852.03
P45952_79	SGEYPFPLIK[+42]R	675.368	3400.6	1655.68	33.4116	3674.31
P45952_79	SGEYPFPLIK[+42]R	675.869	1446.63	726.781	23.0068	1576.58
P45952_79	SGEYPFPLIK[+42]R	912.567	5.74632	1.89603	NA	1.44466
P47738_370	TEQGPQVDETQFK[+42]K	838.91	7378.72	5409.88	6120.87	5137.53
P47738_370	TEQGPQVDETQFK[+42]K	839.411	6461.72	4741.67	5410.91	4597.7
P47738_370	TEQGPQVDETQFK[+42]K	839.913	3364.38	2302.34	2686.2	2441.08
P47738_370	TEQGPQVDETQFK[+42]K	1318.66	967.16	700.585	853.588	666.667
P47738_370	TEQGPQVDETQFK[+42]K	1261.64	669.684	416.478	517.628	434.21
P47738_370	TEQGPQVDETQFK[+42]K	1036.53	506.263	349.609	451.374	388.754
P47738_370	TEQGPQVDETQFK[+42]K	937.463	1086.3	825.531	994.589	821.583
P47738_370	TEQGPQVDETQFK[+42]K	822.436	272.092	198.839	234.381	185.688
P47738_370	TEQGPQVDETQFK[+42]K	693.393	279.747	223.476	238.522	200.255
P47738_370	TEQGPQVDETQFK[+42]K	631.325	NA	99.4389	114.947	92.5044
P47738_370	TEQGPQVDETQFK[+42]K	416.178	137.659	102.814	129.866	109.66
P47738_370	TEQGPQVDETQFK[+42]K	641.289	61.1587	50.829	64.5662	56.4461
P47738_370	TEQGPQVDETQFK[+42]K	740.357	160.744	116.233	129.068	110.955
P47738_370	TEQGPQVDETQFK[+42]K	559.609	5160.6	4037.89	4675.55	3975.96
P47738_370	TEQGPQVDETQFK[+42]K	559.943	4546.86	3657.21	4172.36	3731.56
P47738_370	TEQGPQVDETQFK[+42]K	560.278	2631.25	1977.12	2439.63	1869
P47738_370	TEQGPQVDETQFK[+42]K	1036.530952_duplicate1	NA	26.0382	26.6511	23.3876
P47738_370	TEQGPQVDETQFK[+42]K	937.462538_duplicate1	126.153	101.867	134.483	94.4971
P47738_370	TEQGPQVDETQFK[+42]K	822.435595_duplicate1	65.4758	46.0583	54.6424	47.8235
P47738_370	TEQGPQVDETQFK[+42]K	693.393002_duplicate1	81.2789	67.5509	83.7836	NA
P47738_370	TEQGPQVDETQFK[+42]K	592.345	51.6733	42.0121	56.7899	NA
P47738_370	TEQGPQVDETQFK[+42]K	464.287	82.4504	66.0498	83.8269	65.6729
P47738_370	TEQGPQVDETQFK[+42]K	317.218	59.9383	42.2956	45.0086	34.7575
P47738_370	TEQGPQVDETQFK[+42]K	416.177589_duplicate1	38.2991	29.1069	35.1376	NA
P47738_370	TEQGPQVDETQFK[+42]K	641.28893_duplicate1	78.8135	65.8422	89.6188	61.7255
P47738_370	TEQGPQVDETQFK[+42]K	740.357344_duplicate1	38.1707	26.7191	30.1895	NA
P47738_371	TEQGPQVDETQFKK[+42]	838.91	7386.7	5409.81	6119.19	5137.3
P47738_371	TEQGPQVDETQFKK[+42]	839.411	6478.33	4741.31	5410.15	4597.2
P47738_371	TEQGPQVDETQFKK[+42]	839.913	3375.39	2302.1	2685.76	2440.75
P47738_371	TEQGPQVDETQFKK[+42]	1318.66	968.285	700.569	853.515	666.631
P47738_371	TEQGPQVDETQFKK[+42]	1261.64	670.79	416.46	517.573	434.177
P47738_371	TEQGPQVDETQFKK[+42]	1164.59	109.102	88.0969	96.5642	80.2371
P47738_371	TEQGPQVDETQFKK[+42]	1036.53	506.282	349.616	451.354	388.748
P47738_371	TEQGPQVDETQFKK[+42]	937.463	1089.62	825.459	994.439	821.486
P47738_371	TEQGPQVDETQFKK[+42]	822.436	272.103	198.843	234.37	185.685
P47738_371	TEQGPQVDETQFKK[+42]	693.393	279.757	223.48	238.511	200.252
P47738_371	TEQGPQVDETQFKK[+42]	631.325	NA	99.4404	114.941	92.5029
P47738_371	TEQGPQVDETQFKK[+42]	416.178	137.665	102.816	129.86	109.659
P47738_371	TEQGPQVDETQFKK[+42]	740.357	161.841	116.205	129.029	110.925
P47738_371	TEQGPQVDETQFKK[+42]	559.609	5185.98	4037.27	4674.53	3975.22
P47738_371	TEQGPQVDETQFKK[+42]	559.943	4687.35	3652.54	4167.65	3727.47
P47738_371	TEQGPQVDETQFKK[+42]	560.278	2486.09	1980.17	2444.19	1872.55
P47738_371	TEQGPQVDETQFKK[+42]	1036.530952_duplicate1	NA	26.0385	26.6498	23.3872
P47738_371	TEQGPQVDETQFKK[+42]	937.462538_duplicate1	126.158	101.869	134.477	94.496
P47738_371	TEQGPQVDETQFKK[+42]	822.435595_duplicate1	65.4783	46.0591	54.6399	47.8228
P47738_371	TEQGPQVDETQFKK[+42]	693.393002_duplicate1	81.2821	67.5522	83.7799	NA
P47738_371	TEQGPQVDETQFKK[+42]	592.345	52.7638	41.9851	56.7498	NA
P47738_371	TEQGPQVDETQFKK[+42]	464.287	81.3596	66.0799	83.8598	65.7007
P47738_371	TEQGPQVDETQFKK[+42]	317.218	61.0277	42.266	44.9742	34.7321
P47738_371	TEQGPQVDETQFKK[+42]	416.177589_duplicate1	38.3005	29.1075	35.136	NA
P47738_371	TEQGPQVDETQFKK[+42]	641.289	79.9088	65.8157	89.5769	61.6986
P47738_371	TEQGPQVDETQFKK[+42]	740.357344_duplicate1	38.172	26.7195	30.188	NA
P47738_513	TVTVK[+42]VPQK	521.319	748.598	978.291	NA	1023.11
P47738_513	TVTVK[+42]VPQK	521.82	416.951	570.308	NA	590.742
P47738_513	TVTVK[+42]VPQK	522.322	160.769	213.368	NA	220.864
P47738_513	TVTVK[+42]VPQK	841.514	570.15	698.214	NA	724.635
P47738_513	TVTVK[+42]VPQK	641.398	NA	221	NA	231.33
P47738_513	TVTVK[+42]VPQK	471.293	51.0301	79.0677	NA	81.9022
P47738_513	TVTVK[+42]VPQK	372.224	231.02	285.406	NA	297.574
P47738_513	TVTVK[+42]VPQK	302.171	33.5105	40.5988	NA	42.8907
P47738_513	TVTVK[+42]VPQK	571.345	10.7107	NA	NA	15.912
P47740_296	LQSLLK[+42]GQK	528.824	1131.18	1061.93	891.353	1087.55
P47740_296	LQSLLK[+42]GQK	529.326	662.073	608.758	560.025	661.143
P47740_296	LQSLLK[+42]GQK	529.827	NA	265.329	208.977	294.44
P48962_33	VK[+42]LLLQVQHASK	469.289	1890.24	107.263	2070.96	2450.53
P48962_33	VK[+42]LLLQVQHASK	469.623	1435.75	82.4249	1563.21	1888.62
P48962_33	VK[+42]LLLQVQHASK	469.958	611.637	40.1064	692.701	828.555
P48962_33	VK[+42]LLLQVQHASK	442.241	2.30738	NA	2.47907	NA
P50544_299	SFGGVTHGLPEK[+42]K	466.917	NA	1148.65	1329.89	1320.46
P50544_299	SFGGVTHGLPEK[+42]K	467.586	NA	332.416	380.441	377.144
P50544_299	SFGGVTHGLPEK[+42]K	850.478	NA	85.2036	96.1177	88.6788
P50544_299	SFGGVTHGLPEK[+42]K	656.398	NA	69.6648	NA	71.2654
P50544_299	SFGGVTHGLPEK[+42]K	543.314	NA	216.875	248.883	235.242
P50544_299	SFGGVTHGLPEK[+42]K	582.822	NA	512.43	656.904	600.666
P50544_299	SFGGVTHGLPEK[+42]K	554.311	NA	88.8192	108.179	98.0016
P50544_300	SFGGVTHGLPEKK[+42]	466.917	1120.11	NA	1076.89	NA
P50544_300	SFGGVTHGLPEKK[+42]	467.252	190.476	NA	141.524	NA
P50544_300	SFGGVTHGLPEKK[+42]	467.586	308.296	NA	307.704	NA
P50544_300	SFGGVTHGLPEKK[+42]	951.526	38.2736	NA	29.7264	NA
P50544_300	SFGGVTHGLPEKK[+42]	713.419	159.897	NA	129.103	NA
P50544_300	SFGGVTHGLPEKK[+42]	543.314	227.354	NA	201.646	NA
P50544_300	SFGGVTHGLPEKK[+42]	476.267	103.982	NA	84.0184	NA
P50544_300	SFGGVTHGLPEKK[+42]	425.743	33.3052	NA	30.6948	NA
P51174_92	EVWEK[+42]AGK	494.759	1847.45	2101.72	2324.39	2376.45
P51174_92	EVWEK[+42]AGK	495.26	1017.14	1221.81	1356.75	1350.3
P51174_92	EVWEK[+42]AGK	495.761	339.818	409.414	536.823	537.944
P51174_92	EVWEK[+42]AGK	760.399	767.868	750.849	828.294	802.989
P51174_92	EVWEK[+42]AGK	574.32	429.177	434.993	577.615	571.215
P51174_92	EVWEK[+42]AGK	445.277	320.59	317.306	336.141	349.963
P51174_92	EVWEK[+42]AGK	430.237	11.4397	9.10104	NA	12.1756
P51174_92	EVWEK[+42]AGK	415.198	NA	13.0812	18.5209	NA
P51174_92	EVWEK[+42]AGK	544.24	12.4144	11.9715	14.9824	16.6318
P51881_105	QIFLGGVDK[+42]R	587.833	8723.12	7304.86	8398.16	8512.85
P51881_105	QIFLGGVDK[+42]R	588.334	5796.24	4743.24	5345.91	5611.61
P51881_105	QIFLGGVDK[+42]R	588.835	2166.33	1736.39	1965.84	2131.44
P51881_105	QIFLGGVDK[+42]R	1046.6	100.664	75.9858	89.2347	104.116
P51881_105	QIFLGGVDK[+42]R	933.515	1947.48	1431.73	1850.2	1804.6
P51881_105	QIFLGGVDK[+42]R	786.447	1091.24	878.817	1057.12	1016.82
P51881_105	QIFLGGVDK[+42]R	673.363	2624.8	2034.38	2491.03	2316.79
P51881_105	QIFLGGVDK[+42]R	616.341	556.35	410.312	540.072	509.266
P51881_105	QIFLGGVDK[+42]R	559.32	135.787	119.025	133.684	126.504
P51881_105	QIFLGGVDK[+42]R	460.251	241.937	191.012	213	219.051
P51881_105	QIFLGGVDK[+42]R	502.302	85.1601	69.1336	77.1514	76.5548
P51881_105	QIFLGGVDK[+42]R	715.414	18.3237	NA	NA	15.6485
P51881_147	LAADVGK[+42]AGAER	600.323	NA	1757.18	922.643	2080.18
P51881_147	LAADVGK[+42]AGAER	600.824	NA	1099.21	570.448	1346.34
P51881_147	LAADVGK[+42]AGAER	601.325	NA	417.655	268.906	554.439
P51881_147	LAADVGK[+42]AGAER	1086.55	NA	19.7362	6.6041	12.6597
P51881_147	LAADVGK[+42]AGAER	1015.52	NA	62.8309	27.4018	60.7674
P51881_147	LAADVGK[+42]AGAER	944.48	NA	42.5012	32.4013	63.0975
P51881_147	LAADVGK[+42]AGAER	829.453	NA	74.6691	42.6266	80.7043
P51881_147	LAADVGK[+42]AGAER	730.384	NA	225.983	110.3	224.717
P51881_147	LAADVGK[+42]AGAER	673.363	NA	34.8017	13.0654	27.1329
P51881_147	LAADVGK[+42]AGAER	503.257	NA	71.1683	48.2374	70.5943
P51881_147	LAADVGK[+42]AGAER	432.22	NA	49.2232	34.157	47.6198
P51881_163	GLGDC[+57]LVK[+42]IYK	654.355	6176.26	4316.8	4166.83	4773.11
P51881_163	GLGDC[+57]LVK[+42]IYK	654.856	5189.22	3490.8	3457.68	4109.3
P51881_163	GLGDC[+57]LVK[+42]IYK	655.357	2629.59	1751.03	1768.89	2084.49
P51881_163	GLGDC[+57]LVK[+42]IYK	1137.6	1495.19	853.946	921.118	989.748
P51881_163	GLGDC[+57]LVK[+42]IYK	1080.58	344.237	190.97	220.277	217.516
P51881_163	GLGDC[+57]LVK[+42]IYK	965.549	827.501	456.686	474.188	553.625
P51881_163	GLGDC[+57]LVK[+42]IYK	805.518	798.594	479.426	543.157	517.823
P51881_163	GLGDC[+57]LVK[+42]IYK	692.434	1164.24	650.626	707.313	751.824
P51881_163	GLGDC[+57]LVK[+42]IYK	593.366	1088.33	609.216	693.962	719.494
P51881_163	GLGDC[+57]LVK[+42]IYK	423.26	395.884	219.17	251.894	248.052
P51881_163	GLGDC[+57]LVK[+42]IYK	616.276	150.39	92.5679	94.9399	108.102
P51881_163	GLGDC[+57]LVK[+42]IYK	715.344	344.287	176.096	199.723	192.894
P51881_163	GLGDC[+57]LVK[+42]IYK	998.534	182.835	95.6273	107.53	94.008
P51881_163	GLGDC[+57]LVK[+42]IYK	436.572	903.583	590.622	596.489	742.307
P51881_163	GLGDC[+57]LVK[+42]IYK	436.907	692.281	461.529	466.1	604.091
P51881_163	GLGDC[+57]LVK[+42]IYK	805.518202_duplicate1	99.7071	54.0235	62.9442	63.3252
P51881_163	GLGDC[+57]LVK[+42]IYK	692.434138_duplicate1	300.741	154.928	191.793	219.538
P51881_163	GLGDC[+57]LVK[+42]IYK	593.365724_duplicate1	450.921	274.436	308.55	337.093
P51881_163	GLGDC[+57]LVK[+42]IYK	423.260196_duplicate1	143.16	61.9897	69.4465	78.4039
P51881_163	GLGDC[+57]LVK[+42]IYK	310.176	150.7	75.0008	86.3085	71.9907
P51881_163	GLGDC[+57]LVK[+42]IYK	569.302	68.7634	33.2477	47.2684	44.7206
P51881_163	GLGDC[+57]LVK[+42]IYK	503.192	99.5353	55.5166	74.6175	73.3306
P51881_163	GLGDC[+57]LVK[+42]IYK	616.275923_duplicate1	153.763	76.8432	102.893	97.5004
P51881_163	GLGDC[+57]LVK[+42]IYK	715.344337_duplicate1	NA	24.2201	40.0863	NA
P51881_33	VK[+42]LLLQVQHASK	469.289	1890.24	107.263	2070.96	2450.53
P51881_33	VK[+42]LLLQVQHASK	469.623	1435.75	82.4249	1563.21	1888.62
P51881_33	VK[+42]LLLQVQHASK	469.958	611.637	40.1064	692.701	828.555
P51881_33	VK[+42]LLLQVQHASK	442.241	2.30738	NA	2.47907	NA
P52196_14	ALVSTK[+42]WLAESIR	758.43	3930.12	2683.85	3128.98	2873.05
P52196_14	ALVSTK[+42]WLAESIR	758.932	3250.42	2154.94	2521.57	2411.07
P52196_14	ALVSTK[+42]WLAESIR	759.433	1524.31	996.025	1163.3	1106.36
P52196_14	ALVSTK[+42]WLAESIR	1331.73	413.966	204.291	259.344	254.399
P52196_14	ALVSTK[+42]WLAESIR	1232.66	1709.63	1074.88	1253.61	1043.88
P52196_14	ALVSTK[+42]WLAESIR	1145.63	575.748	349.599	457.059	422.593
P52196_14	ALVSTK[+42]WLAESIR	1044.58	707.896	451.537	513.198	456.369
P52196_14	ALVSTK[+42]WLAESIR	874.478	1523.45	958.101	1147.21	1065.25
P52196_14	ALVSTK[+42]WLAESIR	688.399	796.805	478.357	537.445	540.394
P52196_14	ALVSTK[+42]WLAESIR	575.315	819.467	457.443	571.259	488.83
P52196_14	ALVSTK[+42]WLAESIR	642.382	106.216	63.3891	78.9562	NA
P52196_14	ALVSTK[+42]WLAESIR	828.461	99.4782	67.5522	84.0366	NA
P52196_14	ALVSTK[+42]WLAESIR	941.545	113.759	60.0197	73.8553	NA
P52196_14	ALVSTK[+42]WLAESIR	505.956	1435.29	964.951	1112.53	1025.23
P52196_14	ALVSTK[+42]WLAESIR	506.29	1226.45	788.295	877.35	822.901
P52196_14	ALVSTK[+42]WLAESIR	506.624	581.499	366.197	440.535	422.769
P52825_305	QK[+42]LIHGGNEETLR	512.942	NA	729.026	NA	821.974
P52825_305	QK[+42]LIHGGNEETLR	513.277	NA	734.352	NA	773.648
P52825_305	QK[+42]LIHGGNEETLR	513.611	NA	305.623	NA	308.377
P52825_305	QK[+42]LIHGGNEETLR	1012.48	NA	37.9361	NA	39.0639
P52825_305	QK[+42]LIHGGNEETLR	875.422	NA	211.36	NA	255.64
P52825_305	QK[+42]LIHGGNEETLR	761.379	NA	30.2388	NA	41.7612
P52825_305	QK[+42]LIHGGNEETLR	518.293	NA	92.7469	NA	101.253
P52825_305	QK[+42]LIHGGNEETLR	389.251	NA	67.4947	NA	74.5053
P52825_305	QK[+42]LIHGGNEETLR	619.828	NA	42.4051	NA	44.5949
P52825_305	QK[+42]LIHGGNEETLR	506.744	NA	61.9212	NA	72.0788
P52825_424	LSSALK[+42]AGVTAAK	629.872	3184.93	3664.42	2977.26	4021.38
P52825_424	LSSALK[+42]AGVTAAK	630.373	2095.87	2509.61	1923.35	2707.18
P52825_424	LSSALK[+42]AGVTAAK	630.875	746.569	953.784	759.62	NA
P52825_510	TETIRPASIFTK[+42]R	521.295	1275.97	1202.24	NA	1652.79
P52825_510	TETIRPASIFTK[+42]R	521.629	1106.95	994.773	NA	1262.28
P52825_510	TETIRPASIFTK[+42]R	521.963	547.788	516.298	NA	649.914
P52825_510	TETIRPASIFTK[+42]R	961.547	162.213	167.437	NA	205.35
P52825_510	TETIRPASIFTK[+42]R	793.457	66.4261	47.8855	NA	58.6884
P52825_510	TETIRPASIFTK[+42]R	593.341	321.588	237.171	NA	308.242
P52825_510	TETIRPASIFTK[+42]R	446.272	138.962	107.685	NA	156.354
P52825_510	TETIRPASIFTK[+42]R	730.915	70.5563	62.5223	NA	91.9214
P52825_510	TETIRPASIFTK[+42]R	666.393	566.213	516.33	NA	640.457
P52825_510	TETIRPASIFTK[+42]R	615.869	71.8947	62.6465	NA	80.4587
P52825_510	TETIRPASIFTK[+42]R	856.452	136.599	95.8557	NA	168.546
P52825_510	TETIRPASIFTK[+42]R	609.33	96.3682	NA	NA	136.837
P54071_155	EPIIC[+57]K[+42]NIPR	641.353	NA	1163.63	NA	1335.37
P54071_155	EPIIC[+57]K[+42]NIPR	641.854	NA	918.65	NA	1137.35
P54071_155	EPIIC[+57]K[+42]NIPR	642.355	NA	527.651	NA	621.349
P54071_155	EPIIC[+57]K[+42]NIPR	1055.6	NA	107.421	NA	119.579
P54071_155	EPIIC[+57]K[+42]NIPR	942.519	NA	345.746	NA	375.254
P54071_155	EPIIC[+57]K[+42]NIPR	829.435	NA	616.038	NA	706.962
P54071_155	EPIIC[+57]K[+42]NIPR	669.404	NA	202.633	NA	204.367
P54071_155	EPIIC[+57]K[+42]NIPR	499.299	NA	109.654	NA	111.346
P54071_155	EPIIC[+57]K[+42]NIPR	385.256	NA	40.9043	NA	41.0957
P54071_180	HAHGDQYK[+42]ATDFVVDR	634.303	NA	661.754	578.618	396.628
P54071_180	HAHGDQYK[+42]ATDFVVDR	634.637	NA	607.524	483.011	364.464
P54071_180	HAHGDQYK[+42]ATDFVVDR	634.971	NA	359.577	263.459	225.964
P54071_180	HAHGDQYK[+42]ATDFVVDR	1092.57	NA	69.8962	56.1661	24.9378
P54071_180	HAHGDQYK[+42]ATDFVVDR	922.463	NA	282.692	249.698	144.61
P54071_180	HAHGDQYK[+42]ATDFVVDR	851.426	NA	194.151	167.594	94.2552
P54071_180	HAHGDQYK[+42]ATDFVVDR	750.378	NA	131.487	103.569	67.9438
P54071_180	HAHGDQYK[+42]ATDFVVDR	488.283	NA	59.0692	44.8706	33.0601
P54071_180	HAHGDQYK[+42]ATDFVVDR	389.214	NA	40.5891	36.7238	29.6871
P54071_180	HAHGDQYK[+42]ATDFVVDR	628.32	NA	32.3124	26.7416	10.946
P54071_180	HAHGDQYK[+42]ATDFVVDR	646.269	NA	67.3337	64.2827	40.3836
P54071_180	HAHGDQYK[+42]ATDFVVDR	809.333	NA	102.235	82.9302	54.8351
P54071_180	HAHGDQYK[+42]ATDFVVDR	979.438	NA	36.2697	24.5714	15.1588
P54071_180	HAHGDQYK[+42]ATDFVVDR	475.979	NA	534.927	453.946	293.126
P54071_180	HAHGDQYK[+42]ATDFVVDR	476.23	NA	540.714	NA	284.234
P54071_180	HAHGDQYK[+42]ATDFVVDR	476.48	NA	272.843	238.56	165.597
P54071_180	HAHGDQYK[+42]ATDFVVDR	488.282723_duplicate1	NA	4.89524	7.33088	4.77388
P54071_180	HAHGDQYK[+42]ATDFVVDR	490.223	NA	2.53243	2.52829	NA
P54071_384	GK[+42]LDGNQDLIR	635.841	3133.9	2816.26	2810.75	2930.09
P54071_384	GK[+42]LDGNQDLIR	636.343	2232.61	1891.01	1900.79	2137.59
P54071_384	GK[+42]LDGNQDLIR	1043.55	1195.67	1204.13	1065.63	1266.58
P54071_384	GK[+42]LDGNQDLIR	930.464	1044.05	1021.96	1033.43	1112.56
P54071_384	GK[+42]LDGNQDLIR	815.437	569.843	595.965	561.892	641.3
P54071_384	GK[+42]LDGNQDLIR	644.373	108.58	91.6707	84.707	104.042
P54071_384	GK[+42]LDGNQDLIR	516.314	72.3194	80.7301	NA	83.9534
P54869_310	MVQK[+42]SLAR	488.778	33049	30863.5	31315.3	33121.2
P54869_310	MVQK[+42]SLAR	744.436	54414.5	43380	53846.2	47732.2
P54869_310	MVQK[+42]SLAR	616.378	26648.6	22794.5	26930.8	24725.1
P54869_310	MVQK[+42]SLAR	359.24	2813.37	2205.08	2885.26	2437.28
P54869_310	MVQK[+42]SLAR	422.256	2491.71	2064.32	2443.18	2285.79
P54869_342	GLK[+42]LEETYTNK	669.351	2444.16	1846.77	1742.65	1595.42
P54869_342	GLK[+42]LEETYTNK	669.852	1527.91	1423.1	1447.59	1372.4
P54869_342	GLK[+42]LEETYTNK	670.354	779.434	478.225	540.877	494.464
P54869_342	GLK[+42]LEETYTNK	1167.59	58.6465	61.1709	59.7709	50.4117
P54869_342	GLK[+42]LEETYTNK	884.4	229.395	218.451	205.165	176.989
P54869_342	GLK[+42]LEETYTNK	755.357	128.339	78.7154	101.861	65.0844
P54869_342	GLK[+42]LEETYTNK	626.314	116.649	91.9342	92.9897	63.427
P54869_342	GLK[+42]LEETYTNK	525.267	70.4599	56.2767	61.2157	45.0477
P54869_342	GLK[+42]LEETYTNK	454.302	38.8497	26.6591	34.9363	24.5549
P54869_354	DVDK[+42]ALLK	472.277	50709.9	73686.1	47832.6	NA
P54869_354	DVDK[+42]ALLK	472.778	25704.2	36999.6	24582.6	NA
P54869_354	DVDK[+42]ALLK	473.279	8488.78	11288.9	7986.6	NA
P54869_354	DVDK[+42]ALLK	729.451	13035.1	16292.9	13119.3	17566.6
P54869_354	DVDK[+42]ALLK	373.281	915.238	1258.65	925.189	NA
P54869_354	DVDK[+42]ALLK	797.44	598.499	803.469	541.422	813.61
P54869_354	LEETYTNKDVDK[+42]ALLK	641.342	900.706	1136.7	917.542	1061.05
P54869_354	LEETYTNKDVDK[+42]ALLK	641.676	815.969	1028.75	794.542	963.739
P54869_354	LEETYTNKDVDK[+42]ALLK	642.011	466.023	607.967	459.966	559.045
P54869_354	LEETYTNKDVDK[+42]ALLK	943.546	98.0668	105.013	95.9481	114.972
P54869_354	LEETYTNKDVDK[+42]ALLK	828.519	48.3728	60.9479	49.0839	53.5954
P54869_354	LEETYTNKDVDK[+42]ALLK	729.451	74.7487	109.164	71.4717	95.6157
P54869_354	LEETYTNKDVDK[+42]ALLK	614.424	63.4601	81.6755	64.3029	76.5615
P54869_354	LEETYTNKDVDK[+42]ALLK	904.967	83.3467	111.378	83.4876	86.7875
P54869_354	LEETYTNKDVDK[+42]ALLK	840.446	226.257	273.104	225.908	218.731
P54869_354	LEETYTNKDVDK[+42]ALLK	775.925	60.7267	81.8942	76.3758	78.0032
P54869_354	LEETYTNKDVDK[+42]ALLK	725.401	41.7093	60.5146	46.8441	42.932
P54869_354	LEETYTNKDVDK[+42]ALLK	643.869	44.8282	51.3472	40.1938	38.6308
P54869_354	LEETYTNKDVDK[+42]ALLK	831.915	46.8298	51.0232	44.9328	49.2142
P54869_447	LVSSVSDLPK[+42]R	621.856	3058.04	5492.01	2959.39	6606.56
P54869_447	LVSSVSDLPK[+42]R	622.358	1885.19	3610.66	1904.29	4421.87
P54869_447	LVSSVSDLPK[+42]R	622.859	852.618	1488.22	825.833	1862.33
P54869_447	LVSSVSDLPK[+42]R	943.521	14.5442	21.3394	15.0149	38.1015
P54869_447	LVSSVSDLPK[+42]R	757.42	1.28386	5.21638	1.32541	5.17435
P54869_447	LVSSVSDLPK[+42]R	670.388	2.43465	6.59473	5.0269	NA
P54869_447	LVSSVSDLPK[+42]R	555.361	12.9087	8.74145	7.26901	16.0808
P54869_447	LVSSVSDLPK[+42]R	442.277	37.3638	53.8684	39.8174	69.9504
P54869_447	LVSSVSDLPK[+42]R	486.292	22.4624	25.6185	23.1894	25.7297
P54869_447	LVSSVSDLPK[+42]R	801.435	1.2548	1.69943	NA	4.04577
P54869_447	LVSSVSDLPK[+42]R	414.907	825.809	1396.39	821.009	1814.79
P54869_447	LVSSVSDLPK[+42]R	415.241	899.684	1024.34	679.884	1284.09
P54869_447	LVSSVSDLPK[+42]R	415.575	254.942	429.536	264.453	583.068
P54869_447	LVSSVSDLPK[+42]R	757.420279_duplicate1	121.061	177.896	117.481	219.562
P54869_447	LVSSVSDLPK[+42]R	670.388251_duplicate1	99.1996	174.159	98.6174	229.024
P54869_447	LVSSVSDLPK[+42]R	555.361308_duplicate1	117.208	165.286	108.527	187.979
P54869_447	LVSSVSDLPK[+42]R	442.277244_duplicate1	631.52	1112.22	638.062	1376.2
P54869_447	LVSSVSDLPK[+42]R	345.224	48.0466	64.2585	50.8417	95.8532
P54869_447	LVSSVSDLPK[+42]R	387.224	31.7085	56.158	35.2528	64.8806
P54869_447	LVSSVSDLPK[+42]R	486.292225_duplicate1	38.6087	56.3748	41.1039	73.9125
P54869_447	LVSSVSDLPK[+42]R	688.351	185.404	388.294	234.503	500.798
P54869_447	LVSSVSDLPK[+42]R	401.221	40.2529	64.4286	37.778	85.5405
P54869_83	FNNVEAGK[+42]YTVGLGQTR	948.484	2255.02	6734.41	3811.58	NA
P54869_83	FNNVEAGK[+42]YTVGLGQTR	948.986	2240.29	6720.16	3900.55	NA
P54869_83	FNNVEAGK[+42]YTVGLGQTR	949.487	1313.85	3883.68	2221.47	NA
P54869_83	FNNVEAGK[+42]YTVGLGQTR	1421.74	66.3895	104.952	58.6581	NA
P54869_83	FNNVEAGK[+42]YTVGLGQTR	1292.7	53.0886	NA	65.8175	NA
P54869_83	FNNVEAGK[+42]YTVGLGQTR	831.468	21.6982	NA	37.0646	NA
P54869_83	FNNVEAGK[+42]YTVGLGQTR	730.421	14.2914	25.796	16.9126	NA
P54869_83	FNNVEAGK[+42]YTVGLGQTR	632.659	4107.62	12511.4	7657.45	2462.55
P54869_83	FNNVEAGK[+42]YTVGLGQTR	632.993	3810.02	8872.24	6133.27	2104.47
P54869_83	FNNVEAGK[+42]YTVGLGQTR	633.327	2144.5	5565.81	3648.74	1145.95
P54869_83	FNNVEAGK[+42]YTVGLGQTR	994.532	457.907	1484.12	987.999	363.976
P54869_83	FNNVEAGK[+42]YTVGLGQTR	831.468292_duplicate1	807.233	2173.43	1491.28	438.05
P54869_83	FNNVEAGK[+42]YTVGLGQTR	730.420613_duplicate1	981.513	2567.7	1680	462.79
P54869_83	FNNVEAGK[+42]YTVGLGQTR	574.331	348.353	1116.25	710.861	224.54
P54869_83	FNNVEAGK[+42]YTVGLGQTR	475.23	263.504	642.804	420.609	119.083
P54869_83	FNNVEAGK[+42]YTVGLGQTR	604.273	145.507	517.25	316.804	67.4385
P54869_83	FNNVEAGK[+42]YTVGLGQTR	675.31	251.511	562.405	373.882	117.201
P54869_83	FNNVEAGK[+42]YTVGLGQTR	902.437	411.589	935.272	635.066	211.072
P54869_83	FNNVEAGK[+42]YTVGLGQTR	1065.5	128.402	312.177	195.488	49.9335
P54869_83	FNNVEAGK[+42]YTVGLGQTR	1166.55	119.489	283.622	164.355	53.533
P56382_21	FSQIC[+57]AK[+42]AVR	611.324	2358.24	2423.18	2190.3	2751.28
P56382_21	FSQIC[+57]AK[+42]AVR	611.825	1575.7	1668.38	1393.94	1730.98
P56382_21	FSQIC[+57]AK[+42]AVR	612.326	740.68	750.761	884.804	907.754
P56382_21	FSQIC[+57]AK[+42]AVR	1074.57	107.594	105.195	109.714	138.497
P56382_21	FSQIC[+57]AK[+42]AVR	987.54	197.226	196.018	189.135	235.622
P56382_21	FSQIC[+57]AK[+42]AVR	859.482	769.604	694.978	662.194	853.224
P56382_21	FSQIC[+57]AK[+42]AVR	746.398	1016.95	1110.57	1036.42	1280.06
P56382_21	FSQIC[+57]AK[+42]AVR	586.367	297.384	296.749	252.254	346.613
P56382_21	FSQIC[+57]AK[+42]AVR	515.33	148.379	147.878	139.575	152.169
P56382_21	FSQIC[+57]AK[+42]AVR	363.166	113.054	130.491	121.704	133.75
P56382_21	FSQIC[+57]AK[+42]AVR	636.281	28.9605	25.9395	23.4522	29.6478
P56382_21	FSQIC[+57]AK[+42]AVR	1047.53	45.9849	41.6041	NA	53.5401
P56382_21	FSQIC[+57]AK[+42]AVR	407.885	466.731	583.017	448.338	580.914
P56382_21	FSQIC[+57]AK[+42]AVR	408.219	387.507	349.808	380.949	502.736
P56382_21	FSQIC[+57]AK[+42]AVR	586.367121_duplicate1	109.628	119.496	108.113	135.762
P56382_21	FSQIC[+57]AK[+42]AVR	515.330008_duplicate1	114.863	119.666	113.736	119.735
P56382_21	FSQIC[+57]AK[+42]AVR	345.224	135.238	143.978	129.194	164.59
P56382_21	FSQIC[+57]AK[+42]AVR	363.166296_duplicate1	51.9922	60.1352	NA	56.5822
P56382_21	FSQIC[+57]AK[+42]AVR	476.25036_duplicate1	44.6334	48.617	36.2944	49.4552
P56382_21	FSQIC[+57]AK[+42]AVR	707.318	22.6534	25.8888	NA	32.4833
P56382_44	TSGSSIK[+42]IVK	531.314	698.026	3807.87	1370.16	2438.94
P56382_44	TSGSSIK[+42]IVK	531.815	324.093	2112.4	739.113	1358.39
P56382_44	TSGSSIK[+42]IVK	532.316	124.732	730.228	283.646	468.395
P56382_44	TSGSSIK[+42]IVK	873.54	10.7554	20.9887	17.2856	23.9703
P56382_44	TSGSSIK[+42]IVK	729.487	1.22786	2.39612	1.48002	NA
P56382_44	TSGSSIK[+42]IVK	359.265	5.15367	10.0572	NA	7.23612
P56382_44	TSGSSIK[+42]IVK	333.14	NA	3.13218	2.902	NA
P56382_44	TSGSSIK[+42]IVK	458.261	1.17406	NA	NA	2.82594
P56391_13	NYK[+42]TAPFDSR	620.801	435.606	405.964	460.159	448.272
P56391_13	NYK[+42]TAPFDSR	621.303	334.286	275.763	395.167	337.785
P56391_13	NYK[+42]TAPFDSR	621.804	NA	144.605	182.593	NA
P56391_13	NYK[+42]TAPFDSR	963.489	123.834	86.2015	112.812	108.152
P56391_13	NYK[+42]TAPFDSR	793.384	206.573	169.489	179.423	153.515
P56391_13	NYK[+42]TAPFDSR	692.336	89.9144	65.5396	81.7571	73.7888
P56480_124	GQK[+42]VLDSGAPIK	627.856	NA	2507.76	NA	2915.24
P56480_124	GQK[+42]VLDSGAPIK	628.358	NA	1499.61	NA	1846.39
P56480_124	GQK[+42]VLDSGAPIK	628.859	NA	678.664	NA	823.336
P56480_133	VLDSGAPIK[+42]IPVGPETLGR	981.057	NA	6308.62	6834.38	NA
P56480_133	VLDSGAPIK[+42]IPVGPETLGR	981.558	NA	6673.96	7239.04	NA
P56480_133	VLDSGAPIK[+42]IPVGPETLGR	982.06	NA	3962.79	4229.21	NA
P56480_133	VLDSGAPIK[+42]IPVGPETLGR	1489.87	NA	13.4655	17.5345	NA
P56480_133	VLDSGAPIK[+42]IPVGPETLGR	1321.78	NA	21.3054	24.6946	NA
P56480_133	VLDSGAPIK[+42]IPVGPETLGR	828.457	NA	18.5207	19.4793	NA
P56480_133	VLDSGAPIK[+42]IPVGPETLGR	709.922	NA	37.2358	37.7642	NA
P56480_133	VLDSGAPIK[+42]IPVGPETLGR	543.277	NA	51.7197	54.2803	NA
P56480_133	VLDSGAPIK[+42]IPVGPETLGR	654.374	2714	6933.66	7774.55	7633.79
P56480_133	VLDSGAPIK[+42]IPVGPETLGR	654.708	1757.83	4962.9	5649.87	6465.39
P56480_133	VLDSGAPIK[+42]IPVGPETLGR	655.042	1253.12	3274.58	3674.3	3937
P56480_133	VLDSGAPIK[+42]IPVGPETLGR	1038.59	NA	830.884	1060.56	1126.77
P56480_133	VLDSGAPIK[+42]IPVGPETLGR	925.51	2726.02	6192.51	7360.64	7650.83
P56480_133	VLDSGAPIK[+42]IPVGPETLGR	828.457393_duplicate1	308.172	633.604	804.867	840.356
P56480_133	VLDSGAPIK[+42]IPVGPETLGR	729.389	1253.46	2590.21	3244.24	3229.08
P56480_133	VLDSGAPIK[+42]IPVGPETLGR	672.367515_duplicate1	360.117	726.856	910.062	969.964
P56480_133	VLDSGAPIK[+42]IPVGPETLGR	463.259	256.802	578.372	736.542	736.285
P56480_133	VLDSGAPIK[+42]IPVGPETLGR	543.277303_duplicate1	296.895	645.801	757.698	790.606
P56480_133	VLDSGAPIK[+42]IPVGPETLGR	753.414131_duplicate1	167.144	364.825	424.047	494.984
P56480_133	VLDSGAPIK[+42]IPVGPETLGR	923.52	NA	876.244	1062.4	980.385
P56480_133	VLDSGAPIK[+42]IPVGPETLGR	1036.6	248.754	636.124	752.352	809.769
P63038_130	EGFEK[+42]ISK	490.258	3314.54	3380.18	3153.69	3815.6
P63038_130	EGFEK[+42]ISK	490.76	1628.6	1755.91	1654.55	1885.94
P63038_130	EGFEK[+42]ISK	491.261	541.679	602.758	561.71	695.853
P63038_130	EGFEK[+42]ISK	793.445	183.65	NA	190.343	206.622
P63038_130	EGFEK[+42]ISK	646.377	507.838	499.171	476.446	543.544
P63038_130	EGFEK[+42]ISK	517.334	620.41	603.737	583.556	650.298
P63038_130	EGFEK[+42]ISK	347.229	351.187	310.215	310.065	383.533
P63038_130	EGFEK[+42]ISK	463.182	33.9099	36.2169	NA	45.75
P63038_202	GVITVK[+42]DGK	480.785	NA	529.304	673.253	563.443
P63038_202	GVITVK[+42]DGK	802.467	NA	865.754	1053.37	874.872
P63038_202	GVITVK[+42]DGK	689.383	NA	1595.06	1942.46	1576.49
P63038_202	GVITVK[+42]DGK	588.335	NA	551.122	695.755	591.123
P63038_202	GVITVK[+42]DGK	489.267	NA	544.491	650.784	534.725
P63038_202	GVITVK[+42]DGK	319.161	NA	160.202	206.766	158.032
P63038_202	GVITVK[+42]DGK	371.229	NA	134.686	163.071	128.243
P63038_202	GVITVK[+42]DGK	470.297	NA	43.909	55.0452	40.0458
P63038_396	LAK[+42]LSDGVAVLK	628.385	1504.89	1205.98	1200.24	1495.89
P63038_396	LAK[+42]LSDGVAVLK	628.886	1048.2	845.441	849.742	1061.61
P63038_396	LAK[+42]LSDGVAVLK	629.387	383.063	313.39	315.516	383.031
P63038_473	ALK[+42]IPAMTIAK	599.865	NA	2591.54	3404.2	5195.34
P63038_473	ALK[+42]IPAMTIAK	600.366	NA	1785.47	2294.68	3450.74
P63038_473	ALK[+42]IPAMTIAK	600.867	NA	752.034	1038.32	1447.57
P63038_473	ALK[+42]IPAMTIAK	844.496	NA	25.4277	15.7338	29.9261
P63038_473	ALK[+42]IPAMTIAK	731.412	NA	79.1771	122.839	151.743
P63038_473	ALK[+42]IPAMTIAK	563.322	5.92558	2.66185	1.87512	10.5374
P63038_473	ALK[+42]IPAMTIAK	432.282	9.88027	8.28494	11.4641	9.37071
P63038_473	ALK[+42]IPAMTIAK	468.318	18.2391	20.2597	19.9386	36.5626
P63038_473	ALK[+42]IPAM[+16]TIAK	607.862	1052.44	876.234	1020.13	1098.2
P63038_473	ALK[+42]IPAM[+16]TIAK	608.364	747.484	579.973	837.155	746.388
P63038_473	ALK[+42]IPAM[+16]TIAK	608.865	373.533	259.384	351.856	378.227
P67778_202	FVVEK[+42]AEQQK	624.335	3419.12	3046.53	3215.4	3359.94
P67778_202	FVVEK[+42]AEQQK	624.837	2307.26	2113.68	2145.5	2274.56
P67778_202	FVVEK[+42]AEQQK	625.338	988.371	854.453	935.469	951.707
P67778_202	FVVEK[+42]AEQQK	1100.59	55.6012	NA	47.1856	45.2969
P67778_202	FVVEK[+42]AEQQK	1001.53	1074.08	947.21	1109.38	972.328
P67778_202	FVVEK[+42]AEQQK	902.458	711.838	639.688	695.323	645.151
P67778_202	FVVEK[+42]AEQQK	773.415	507.889	425.681	485.105	463.325
P67778_202	FVVEK[+42]AEQQK	603.31	445.355	395.271	434.121	428.253
P67778_202	FVVEK[+42]AEQQK	532.273	193.631	174.514	199.818	171.037
P67778_202	FVVEK[+42]AEQQK	346.213	80.4423	69.7202	69.0253	77.8122
P67778_202	FVVEK[+42]AEQQK	645.361	76.7384	70.4224	NA	72.845
P67778_202	FVVEK[+42]AEQQK	716.398	53.5997	49.508	NA	48.3116
P67778_202	FVVEK[+42]AEQQK	845.44	49.7562	40.9443	45.9786	41.3209
P85094_178	DASHPQFK[+42]EIQK	490.584	3791.74	3923.62	3671.72	4306.92
P85094_178	DASHPQFK[+42]EIQK	491.253	NA	2035.52	1902.04	2212.21
P85094_178	DASHPQFK[+42]EIQK	1059.58	836.087	790.659	751.091	901.163
P85094_178	DASHPQFK[+42]EIQK	834.472	264.967	267.009	264.189	329.835
P85094_178	DASHPQFK[+42]EIQK	687.404	321.394	324.817	332.361	381.428
P85094_178	DASHPQFK[+42]EIQK	517.298	385.099	380.112	387.85	449.939
P85094_178	DASHPQFK[+42]EIQK	388.255	131.583	NA	130.747	137.468
P85094_178	DASHPQFK[+42]EIQK	677.859	104.648	99.7721	91.8077	119.772
P85094_178	DASHPQFK[+42]EIQK	642.341	817.48	746.625	778.048	851.848
P85094_178	DASHPQFK[+42]EIQK	530.295	210.902	213.99	230.907	244.201
P85094_178	DASHPQFK[+42]EIQK	411.162	125.188	134.108	122.69	145.015
P85094_178	DASHPQFK[+42]EIQK	636.274	167.794	161.464	166.662	199.08
P97450_105	FEVIDK[+42]PQS	552.782	5743.97	4486.55	5090.06	4080.42
P97450_105	FEVIDK[+42]PQS	553.284	3540.39	2750.77	3150.38	2570.46
P97450_105	FEVIDK[+42]PQS	553.785	NA	1106.8	1265.86	1039.33
P97450_41	ELDPVQK[+42]LFVDK	736.903	NA	1963.41	2178.59	NA
P97450_41	ELDPVQK[+42]LFVDK	737.405	NA	1557.35	1677.65	NA
P97450_41	ELDPVQK[+42]LFVDK	737.906	NA	745.759	808.241	NA
P97450_41	ELDPVQK[+42]LFVDK	1115.65	NA	398.792	409.208	NA
P97450_41	ELDPVQK[+42]LFVDK	791.466	NA	185.773	208.227	NA
P97450_41	ELDPVQK[+42]LFVDK	621.361	NA	132.318	148.682	NA
P97450_41	ELDPVQK[+42]LFVDK	508.277	NA	190.224	227.776	NA
P97450_41	ELDPVQK[+42]LFVDK	558.327	NA	162.471	176.529	NA
P97450_46	LFVDK[+42]IR	466.782	20713	NA	19757.8	NA
P97450_46	LFVDK[+42]IR	467.283	11317.4	10229.2	10541.7	13514.6
P97450_46	LFVDK[+42]IR	467.785	3588.06	3158.63	3540.92	4299.38
P97450_46	LFVDK[+42]IR	819.472	4201.61	3737.38	4079.78	4922.23
P97450_46	LFVDK[+42]IR	672.404	15597	13497.6	15576	18154.3
P97450_46	LFVDK[+42]IR	573.335	5612.55	4883.58	5640.48	6525.4
P97450_46	LFVDK[+42]IR	458.309	2156.6	1844.71	2186.11	NA
P97450_99	FDDPK[+42]FEVIDKPQS	853.917	NA	1850.25	1796.75	NA
P97450_99	FDDPK[+42]FEVIDKPQS	854.419	NA	1811.84	1669.16	NA
P97450_99	FDDPK[+42]FEVIDKPQS	854.92	NA	1149.42	987.576	NA
P97450_99	FDDPK[+42]FEVIDKPQS	687.367181_duplicate1	NA	401.344	343.656	NA
P97450_99	FDDPK[+42]FEVIDKPQS	574.283	NA	249.451	219.549	NA
P97450_99	FDDPK[+42]FEVIDKPQS	459.256	NA	102.929	91.0713	NA
P97450_99	FDDPK[+42]FEVIDKPQS	331.161211_duplicate1	NA	188.804	168.196	NA
P97450_99	FDDPK[+42]FEVIDKPQS	378.13	NA	64.9978	48.0022	NA
P97450_99	FDDPK[+42]FEVIDKPQS	645.287868_duplicate1	NA	204.419	202.581	NA
P97450_99	FDDPK[+42]FEVIDKPQS	792.356282_duplicate1	NA	170.322	130.678	NA
P97807_289	IGFAEK[+42]VAAK	538.311	11152.9	10595.5	10306.3	10150.3
P97807_289	IGFAEK[+42]VAAK	538.812	6726	6530.79	6417.28	6381.93
P97807_289	IGFAEK[+42]VAAK	539.314	2720.03	NA	2284.81	2307.76
P97807_63	VPTDK[+42]YYGAQTVR	770.394	17905.2	16318.6	16221.9	16784.3
P97807_63	VPTDK[+42]YYGAQTVR	770.895	15110.8	13502.7	13950.6	14311.8
P97807_63	VPTDK[+42]YYGAQTVR	771.397	7284.59	6491.96	6545.36	6771.1
P97807_63	VPTDK[+42]YYGAQTVR	1343.66	2717.04	2469.16	2705.58	2565.22
P97807_63	VPTDK[+42]YYGAQTVR	1242.61	2120.64	1885.67	1940.7	1973.98
P97807_63	VPTDK[+42]YYGAQTVR	1127.58	1898.49	1668.43	1717.1	1732.98
P97807_63	VPTDK[+42]YYGAQTVR	957.479	3772.07	3277.78	3437.73	3438.42
P97807_63	VPTDK[+42]YYGAQTVR	794.416	3808.97	3280.78	3438	3441.26
P97807_63	VPTDK[+42]YYGAQTVR	631.352	2371.74	2079.57	2260.81	2185.87
P97807_63	VPTDK[+42]YYGAQTVR	574.331	NA	336.874	328.134	345.654
P97807_63	VPTDK[+42]YYGAQTVR	720.86	1587.38	1379.89	1416.21	1367.52
P97807_63	VPTDK[+42]YYGAQTVR	583.309	503.95	439.275	458.338	465.437
P97807_63	VPTDK[+42]YYGAQTVR	746.372	394.383	347.522	388.501	347.595
P97807_63	VPTDK[+42]YYGAQTVR	513.932	9127.92	8558.89	NA	9258.67
P97807_63	VPTDK[+42]YYGAQTVR	514.266	7676.77	7104.42	6823.43	7584.38
P97807_63	VPTDK[+42]YYGAQTVR	514.6	4012.59	3768.06	3610.91	3828.44
P97807_63	VPTDK[+42]YYGAQTVR	794.415528_duplicate1	1142.71	990.506	1011.97	1083.81
P97807_63	VPTDK[+42]YYGAQTVR	631.352199_duplicate1	4173.75	3734.7	3808.73	4164.82
P97807_63	VPTDK[+42]YYGAQTVR	574.330736_duplicate1	1116.35	926.647	1000.63	1012.38
P97807_63	VPTDK[+42]YYGAQTVR	503.294	1887.23	1762.56	1769.06	1907.15
P97807_63	VPTDK[+42]YYGAQTVR	375.235	1038.18	879.638	909.66	998.525
P97807_63	VPTDK[+42]YYGAQTVR	583.308603_duplicate1	1372.78	1226.1	1228.93	1381.18
P97807_63	VPTDK[+42]YYGAQTVR	746.371932_duplicate1	2706.62	2404.34	2570.81	2663.22
P97807_63	VPTDK[+42]YYGAQTVR	909.435	445.973	377.055	NA	409.422
P97807_63	VPTDK[+42]YYGAQTVR	966.457	1081.42	1008.06	1032.3	1060.22
P97807_63	VPTDK[+42]YYGAQTVR	483.732	282.649	NA	273.618	262.917
P97807_77	STMNFK[+42]IGGATER	727.359	2191.59	2069.44	2082.23	1324.75
P97807_77	STMNFK[+42]IGGATER	727.86	1636.7	1547.88	1579.11	1030.32
P97807_77	STMNFK[+42]IGGATER	728.361	837.2	783.469	777.528	520.804
P97807_77	STMNFK[+42]IGGATER	1265.63	NA	110.347	NA	58.1009
P97807_77	STMNFK[+42]IGGATER	1134.59	323.812	293.936	325.549	185.703
P97807_77	STMNFK[+42]IGGATER	590.289	903.171	849.929	923.355	558.546
P97807_77	STMNFK[+42]IGGATER	434.17	55.0136	55.5722	63.0591	35.3551
P97807_77	STMNFK[+42]IGGATER	485.242	868.314	792.374	804.07	528.242
P97807_77	STMNFK[+42]IGGATER	485.576	540.93	573.342	553.645	373.084
P97807_77	STMNFK[+42]IGGATER	485.91	296.089	292.474	290.515	192.922
P99028_40	EHC[+57]EQLEK[+42]C[+57]VK	501.231	17.0906	42.5108	819.479	283.92
P99028_40	EHC[+57]EQLEK[+42]C[+57]VK	501.565	13.0517	32.2887	631.353	216.307
P99028_40	EHC[+57]EQLEK[+42]C[+57]VK	501.898	8.06776	16.2166	351.791	129.925
P99028_83	DHC[+57]VAHK[+42]LFK	648.83	725.159	599.235	531.047	448.559
P99028_83	DHC[+57]VAHK[+42]LFK	649.331	430.215	442.885	339.341	364.559
P99028_83	DHC[+57]VAHK[+42]LFK	649.832	NA	230.638	232.064	NA
P99028_83	DHC[+57]VAHK[+42]LFK	1044.57	152.394	111.096	125.467	73.0434
P99028_83	DHC[+57]VAHK[+42]LFK	884.535	51.2364	60.6564	67.6354	49.4718
P99028_83	DHC[+57]VAHK[+42]LFK	785.467	55.4429	61.1497	68.628	39.7794
P99028_83	DHC[+57]VAHK[+42]LFK	714.43	52.3871	40.8224	NA	29.1824
P99028_83	DHC[+57]VAHK[+42]LFK	577.371	32.9215	27.2326	32.0367	17.8092
P99028_83	DHC[+57]VAHK[+42]LFK	512.192	27.7374	20.6499	22.0254	NA
P99028_83	DHC[+57]VAHK[+42]LFK	583.229	42.1062	35.1357	34.9362	20.8218
P99028_83	DHC[+57]VAHK[+42]LFK	890.394	34.8128	30.9646	24.9161	16.3065
P99028_83	DHC[+57]VAHK[+42]LFK	1003.48	32.0386	27.4161	29.6724	18.8729
P99028_83	DHC[+57]VAHK[+42]LFK	432.889	3909.81	3424.22	3532.8	2582.16
P99028_83	DHC[+57]VAHK[+42]LFK	433.223	2967.94	2449.73	2526.94	1777.38
P99028_83	DHC[+57]VAHK[+42]LFK	433.557	1200.89	1060.18	1108.4	778.536
P99028_83	DHC[+57]VAHK[+42]LFK	785.466835_duplicate1	149.809	157.985	156.662	115.545
P99028_83	DHC[+57]VAHK[+42]LFK	714.429722_duplicate1	213.853	166.413	180.215	120.519
P99028_83	DHC[+57]VAHK[+42]LFK	577.37081_duplicate1	355.402	254.036	306.477	197.085
P99028_83	DHC[+57]VAHK[+42]LFK	522.787	205.791	154.824	158.916	129.469
P99028_83	DHC[+57]VAHK[+42]LFK	413.124	193.479	177.062	179.19	127.269
P99028_83	DHC[+57]VAHK[+42]LFK	512.192193_duplicate1	187.096	135.759	163.541	105.604
P99028_83	DHC[+57]VAHK[+42]LFK	583.229307_duplicate1	254.035	207.232	205.971	148.762
P99028_83	DHC[+57]VAHK[+42]LFK	720.288219_duplicate1	147.51	103.19	123.769	76.5308
P99028_83	DHC[+57]VAHK[+42]LFK	445.701	195.996	156.479	157.755	108.769
P99028_83	DHC[+57]VAHK[+42]LFK	502.243	107.429	86.2693	86.651	58.6509
Q03265_261	STVAQLVK[+42]R	522.314	4769.44	4123.92	3992.41	4843.23
Q03265_261	STVAQLVK[+42]R	522.815	2905.29	2283.49	2320.56	2827.65
Q03265_261	STVAQLVK[+42]R	523.317	917.74	790.483	736.323	926.454
Q03265_261	STVAQLVK[+42]R	855.541	784.825	668.357	689.024	768.794
Q03265_261	STVAQLVK[+42]R	756.473	2298.2	1874.26	1901.47	2175.06
Q03265_261	STVAQLVK[+42]R	685.436	1299.35	1103.9	1123.13	1343.63
Q03265_261	STVAQLVK[+42]R	557.377	916.107	793.353	824.342	927.198
Q03265_261	STVAQLVK[+42]R	444.293	617.572	526.462	520.37	649.596
Q03265_261	STVAQLVK[+42]R	345.224	292.809	245.985	246.642	267.563
Q03265_261	STVAQLVK[+42]R	359.193	218.465	179.339	NA	206.946
Q03265_261	STVAQLVK[+42]R	487.251	112.163	89.2272	92.2568	113.353
Q03265_261	STVAQLVK[+42]R	600.335	NA	117.111	NA	140.396
Q03265_261	STVAQLVK[+42]R	869.509	118.27	102.031	101.032	113.666
Q03265_498	GYLDK[+42]LEPSK	596.316	1922.06	3023.78	2162.62	3459.55
Q03265_498	GYLDK[+42]LEPSK	596.818	1315.96	2026.19	1471.24	2530.61
Q03265_498	GYLDK[+42]LEPSK	597.319	663.149	1222.62	906.376	1269.85
Q03265_498	GYLDK[+42]LEPSK	971.541	411.356	646.827	434.932	736.884
Q03265_498	GYLDK[+42]LEPSK	858.457	585.733	963.516	663.102	1128.65
Q03265_498	GYLDK[+42]LEPSK	743.43	186.589	288.288	214.621	316.502
Q03265_498	GYLDK[+42]LEPSK	573.324	NA	272.24	179.97	299.028
Q03265_498	GYLDK[+42]LEPSK	460.24	149.141	248.163	188.241	282.455
Q03265_498	GYLDK[+42]LEPSK	331.198	496.904	720.681	495.397	831.017
Q03265_498	GYLDK[+42]LEPSK	334.176	59.2659	93.1487	56.1077	97.4777
Q03265_498	GYLDK[+42]LEPSK	449.203	NA	58.6981	33.5974	59.4803
Q03265_498	GYLDK[+42]LEPSK	619.309	67.0104	104.032	72.0903	127.867
Q03265_498	GYLDK[+42]LEPSK	861.435	179.812	272.414	194.708	293.065
Q03265_539	ISEQSDAK[+42]LK	580.812	11500.3	13389.6	11621.5	13934.6
Q03265_539	ISEQSDAK[+42]LK	581.313	6797.3	7906.57	6912.33	8324.81
Q03265_539	ISEQSDAK[+42]LK	581.814	2585.25	NA	NA	3110.44
Q05920_297	LTSDSVK[+42]LAK	552.319	3169.59	3220.49	3298.65	3415.27
Q05920_297	LTSDSVK[+42]LAK	552.82	1901.23	1870.2	1944.5	2039.08
Q05920_297	LTSDSVK[+42]LAK	553.322	681.455	657.011	692.524	733.01
Q05920_992	ELEK[+42]DLIDR	586.812	3787.46	3455.14	3278.56	3152.85
Q05920_992	ELEK[+42]DLIDR	587.313	2299.97	2080.94	1984.73	1904.36
Q05920_992	ELEK[+42]DLIDR	587.814	952.223	822.767	773.333	703.678
Q05920_992	ELEK[+42]DLIDR	631.341	87.3718	74.0638	67.1768	68.3877
Q05920_992	ELEK[+42]DLIDR	516.314	57.6302	44.7997	55.4181	38.1521
Q05920_992	ELEK[+42]DLIDR	657.309	1.05362	NA	1.0994	0.846978
Q3TC72_233	DTIADPHNLK[+42]IC[+57]C[+57]R	585.615	1348.96	1309.91	1321.14	1401.98
Q3TC72_233	DTIADPHNLK[+42]IC[+57]C[+57]R	585.95	1141.05	1133.43	1173.8	1342.73
Q3TC72_233	DTIADPHNLK[+42]IC[+57]C[+57]R	586.283	823.127	776.637	NA	846.016
Q3TC72_233	DTIADPHNLK[+42]IC[+57]C[+57]R	1005.5	407.082	375.506	375.069	439.342
Q3TC72_233	DTIADPHNLK[+42]IC[+57]C[+57]R	891.454	260.07	221.845	251.247	237.838
Q3TC72_233	DTIADPHNLK[+42]IC[+57]C[+57]R	778.37	169.076	171.102	NA	183.304
Q3TC72_233	DTIADPHNLK[+42]IC[+57]C[+57]R	608.264	132.027	132.112	134.892	150.969
Q3TC72_233	DTIADPHNLK[+42]IC[+57]C[+57]R	495.18	98.3651	90.9962	93.225	98.4137
Q3TC72_233	DTIADPHNLK[+42]IC[+57]C[+57]R	769.882	190.979	185.51	172.928	203.583
Q3TC72_233	DTIADPHNLK[+42]IC[+57]C[+57]R	713.34	243.828	210.429	235.181	251.562
Q3TC72_233	DTIADPHNLK[+42]IC[+57]C[+57]R	620.308	399.469	361.365	412.004	398.162
Q3TC72_233	DTIADPHNLK[+42]IC[+57]C[+57]R	571.782	81.7513	72.7929	68.2533	NA
Q3UEG6_70	VLAIHK[+42]QHLSPVDTAYFR	535.044	NA	1162.02	962.976	NA
Q3UEG6_70	VLAIHK[+42]QHLSPVDTAYFR	535.295	NA	1700.01	1529.99	NA
Q3UEG6_70	VLAIHK[+42]QHLSPVDTAYFR	535.546	NA	842.637	756.363	NA
Q3UEG6_70	VLAIHK[+42]QHLSPVDTAYFR	772.362	NA	169.48	161.52	NA
Q3UEG6_70	VLAIHK[+42]QHLSPVDTAYFR	556.288	NA	275.666	246.334	NA
Q3UEG6_70	VLAIHK[+42]QHLSPVDTAYFR	485.251	NA	516.548	509.452	NA
Q3UEG6_70	VLAIHK[+42]QHLSPVDTAYFR	322.187	NA	160.873	146.127	NA
Q3UEG6_70	VLAIHK[+42]QHLSPVDTAYFR	683.404	NA	66.9985	65.0015	NA
Q3UEG6_70	VLAIHK[+42]QHLSPVDTAYFR	740.917	NA	129.496	123.504	NA
Q3UEG6_70	VLAIHK[+42]QHLSPVDTAYFR	791.441	NA	68.0799	52.9201	NA
Q3ULD5_433	MVAAVAC[+57]AK[+42]VPK	644.353	326.226	372.972	NA	359.802
Q3ULD5_433	MVAAVAC[+57]AK[+42]VPK	644.853	248.136	296.085	NA	320.779
Q3ULD5_433	MVAAVAC[+57]AK[+42]VPK	744.407	25.3529	36.3549	NA	27.2922
Q3ULD5_433	MVAAVAC[+57]AK[+42]VPK	430.238	90.0914	139.498	NA	206.411
Q3ULD5_433	MVAAVAC[+57]AK[+42]VPK	343.234	8.84288	12.0765	NA	11.0807
Q5NCC3_283_290	K[+42]HLEAVQK[+42]	518.793	63484.7	NA	56888.7	NA
Q5NCC3_283_290	K[+42]HLEAVQK[+42]	519.294	35325.3	23879.8	32969.5	NA
Q5NCC3_283_290	K[+42]HLEAVQK[+42]	519.796	12142.1	7907.04	11246.3	12172.6
Q5NCC3_283_290	K[+42]HLEAVQK[+42]	866.473	2448.32	1577.68	2358.43	2280.57
Q5NCC3_283_290	K[+42]HLEAVQK[+42]	308.172	1202.69	794.829	1153.71	1191.77
Q5NCC3_283_290	K[+42]HLEAVQK[+42]	421.256	787.05	527.558	778.83	801.562
Q5NCC3_283_290	K[+42]HLEAVQK[+42]	550.298	1227.56	839.425	1160.73	1203.29
Q5NCC3_283_290	K[+42]HLEAVQK[+42]	621.335	1548.22	1036.18	1453.6	1505
Q5NCC3_283_290	K[+42]HLEAVQK[+42]	720.404	5087.5	3482.33	4861.77	4992.4
Q5NCC3_283_290	K[+42]HLEAVQK[+42]	848.462	11836.3	7551.12	11412.3	11427.3
Q5NCC3_283_290	K[+42]HLEAVQK[+42]	424.735	1502.81	993.527	1472.3	1457.36
Q5NCC3_283_290	K[+42]HLEAVQK[+42]	518.792924_duplicate1	63484.7	NA	56888.7	NA
Q5NCC3_283_290	K[+42]HLEAVQK[+42]	519.294368_duplicate1	35325.3	23879.8	32969.5	NA
Q5NCC3_283_290	K[+42]HLEAVQK[+42]	519.79569_duplicate1	12142.1	7907.04	11246.3	12172.6
Q5NCC3_283_290	K[+42]HLEAVQK[+42]	866.473043_duplicate1	2448.32	1577.68	2358.43	2280.57
Q5NCC3_283_290	K[+42]HLEAVQK[+42]	308.171716_duplicate1	1202.69	794.829	1153.71	1191.77
Q5NCC3_283_290	K[+42]HLEAVQK[+42]	421.25578_duplicate1	787.05	527.558	778.83	801.562
Q5NCC3_283_290	K[+42]HLEAVQK[+42]	550.298373_duplicate1	1227.56	839.425	1160.73	1203.29
Q5NCC3_283_290	K[+42]HLEAVQK[+42]	621.335487_duplicate1	1548.22	1036.18	1453.6	1505
Q5NCC3_283_290	K[+42]HLEAVQK[+42]	720.403901_duplicate1	5087.5	3482.33	4861.77	4992.4
Q5NCC3_283_290	K[+42]HLEAVQK[+42]	848.462478_duplicate1	11836.3	7551.12	11412.3	11427.3
Q5NCC3_283_290	K[+42]HLEAVQK[+42]	424.734877_duplicate1	1502.81	993.527	1472.3	1457.36
Q61176_26	GGVEK[+42]GPAALR	548.809	1697.82	1352.31	1622.73	1451.15
Q61176_26	GGVEK[+42]GPAALR	549.311	965.989	NA	1032.37	903.269
Q61176_26	GGVEK[+42]GPAALR	549.812	323.482	309.459	324.334	321.725
Q61176_26	GGVEK[+42]GPAALR	883.5	280.123	239.655	261.838	241.383
Q61176_26	GGVEK[+42]GPAALR	754.457	426.239	355.645	392.01	381.106
Q61176_26	GGVEK[+42]GPAALR	584.351	816.767	720.91	894.58	812.743
Q61176_26	GGVEK[+42]GPAALR	527.33	260.223	218.712	236.497	227.568
Q61176_26	GGVEK[+42]GPAALR	343.161	78.426	64.1484	82.3982	71.0274
Q61176_26	GGVEK[+42]GPAALR	513.267	162.333	139.653	165.882	154.132
Q61176_26	GGVEK[+42]GPAALR	570.288	73.3538	67.8242	67.8896	NA
Q61176_26	GGVEK[+42]GPAALR	809.415	63.2734	52.6463	NA	58.5003
Q61425_185	LVEVIK[+42]TPMTSQK	758.426	3491.86	3043.24	2859.55	3131.35
Q61425_185	LVEVIK[+42]TPMTSQK	758.928	2903.3	2476.67	2416.85	2599.19
Q61425_185	LVEVIK[+42]TPMTSQK	759.429	1489.98	1201.03	1242.02	1335.97
Q61425_185	LVEVIK[+42]TPMTSQK	1303.69	317.308	287.441	264.532	269.719
Q61425_185	LVEVIK[+42]TPMTSQK	1174.65	331.915	260.981	298.3	290.804
Q61425_185	LVEVIK[+42]TPMTSQK	1075.58	768.128	634.238	604.699	680.935
Q61425_185	LVEVIK[+42]TPMTSQK	962.498	861.243	728.636	783.671	785.45
Q61425_185	LVEVIK[+42]TPMTSQK	792.392	823.235	726.915	723.791	767.058
Q61425_185	LVEVIK[+42]TPMTSQK	691.344	1024.07	836.143	842.352	898.432
Q61425_185	LVEVIK[+42]TPMTSQK	554.355	114.519	100.065	112.043	102.373
Q61425_185	LVEVIK[+42]TPMTSQK	724.46	112.07	103.935	100.72	105.275
Q61425_185	LVEVIK[+42]TPMTSQK	825.508	102.252	76.964	94.1382	NA
Q61425_185	LVEVIK[+42]TPMTSQK	413.258	93.6901	88.0415	87.1319	101.137
Q61425_185	LVEVIK[+42]TPMTSQK	506.288	1398.87	1074.72	1159.98	1434.44
Q61425_185	LVEVIK[+42]TPMTSQK	506.621	810.498	557.585	573.493	726.424
Q61425_75	GIEESLK[+42]R	487.269	9400.87	8234.56	8730.8	8961.77
Q61425_75	GIEESLK[+42]R	487.771	4842.87	4185.35	4288.83	4391.95
Q61425_75	GIEESLK[+42]R	488.272	1430.55	1410.02	1360.94	1351.49
Q61425_75	GIEESLK[+42]R	803.426	4730.07	3984.62	4366.29	4443.02
Q61425_75	GIEESLK[+42]R	674.383	2605.6	2178.05	2354.44	2347.91
Q61425_75	GIEESLK[+42]R	545.341	2138.63	1778.48	1980.77	1926.12
Q61425_75	GIEESLK[+42]R	458.309	643.461	527.417	573.02	574.102
Q61425_75	GIEESLK[+42]R	345.224	750.164	641.198	667.594	676.043
Q61425_75	GIEESLK[+42]R	300.155	412.16	322.345	369.852	NA
Q61425_75	GIEESLK[+42]R	429.198	226.24	193.913	194.974	192.872
Q61425_75	GIEESLK[+42]R	516.23	NA	100.148	119.949	122.146
Q61425_75	GIEESLK[+42]R	629.314	NA	87.1936	101.861	95.8801
Q61425_75	GIEESLK[+42]R	799.42	192.298	165.038	193.343	175.321
Q61425_80_81	K[+42]K[+42]FTENPK	538.293	1383.93	924.914	1328.18	1024.98
Q61425_80_81	K[+42]K[+42]FTENPK	538.794	809.322	NA	814.83	631.315
Q61425_80_81	K[+42]K[+42]FTENPK	539.296	316.358	220.448	291.346	242.847
Q61425_80_81	K[+42]K[+42]FTENPK	538.292756_duplicate1	1383.93	924.914	1328.18	1024.98
Q61425_80_81	K[+42]K[+42]FTENPK	538.794232_duplicate1	809.322	NA	814.83	631.315
Q61425_80_81	K[+42]K[+42]FTENPK	539.295581_duplicate1	316.358	220.448	291.346	242.847
Q61586_783	NAVK[+42]MFK	440.241	NA	1471.55	NA	1677.45
Q61586_783	NAVK[+42]MFK	440.743	NA	598.579	NA	625.421
Q61586_783	NAVK[+42]MFK	694.396	NA	427.95	NA	452.05
Q61586_783	NAVK[+42]MFK	595.327	NA	298.24	NA	332.76
Q61586_783	NAVK[+42]MFK	425.222	NA	77.1213	NA	88.8787
Q64433_70	VGDK[+42]VLLPEYGGTK	759.414	2031.28	2157.17	2073.49	2640.06
Q64433_70	VGDK[+42]VLLPEYGGTK	759.916	1851.3	1726.15	1757.01	2288.53
Q64433_70	VGDK[+42]VLLPEYGGTK	760.417	935.015	963.447	919.97	1125.57
Q64433_70	VGDK[+42]VLLPEYGGTK	864.446	472.354	501.878	469.061	562.707
Q64433_70	VGDK[+42]VLLPEYGGTK	751.362	1192.07	1178.52	1169.66	1409.75
Q64433_70	VGDK[+42]VLLPEYGGTK	654.309	53.0703	45.7763	43.9998	NA
Q64433_70	VGDK[+42]VLLPEYGGTK	541.298	175.753	159.887	NA	210.866
Q64433_70	VGDK[+42]VLLPEYGGTK	654.382	151.528	146.895	NA	175.846
Q64433_70	VGDK[+42]VLLPEYGGTK	767.466	163.976	169.863	152.069	188.092
Q64433_8	K[+42]FLPLFDR	539.308	2096.38	1881.92	1288.66	5205.04
Q64433_8	K[+42]FLPLFDR	539.81	1226.49	1050.15	716.894	3092.46
Q64433_8	K[+42]FLPLFDR	540.311	500.539	450.014	NA	1269.89
Q64433_8	K[+42]FLPLFDR	539.308209_duplicate1	2096.38	1881.92	1288.66	5205.04
Q64433_8	K[+42]FLPLFDR	539.809699_duplicate1	1226.49	1050.15	716.894	3092.46
Q64433_8	K[+42]FLPLFDR	540.311092_duplicate1	500.539	450.014	NA	1269.89
Q6Q2Z6_42	DEK[+42]GALFR	489.256	3719.11	3296.59	3174.77	3585.53
Q6Q2Z6_42	DEK[+42]GALFR	489.758	1841.45	1676.56	1670.69	2084.3
Q6Q2Z6_42	DEK[+42]GALFR	490.259	821.278	662	NA	822.655
Q6Q2Z6_42	DEK[+42]GALFR	733.436	942.779	848.499	849.092	972.629
Q6Q2Z6_42	DEK[+42]GALFR	563.33	1831.48	1677.64	1641.42	1954.47
Q6Q2Z6_42	DEK[+42]GALFR	506.309	248.491	218.851	218.76	255.898
Q6Q2Z6_42	DEK[+42]GALFR	435.271	228.531	201.754	228.314	230.401
Q6Q2Z6_42	DEK[+42]GALFR	415.182	363.264	334.759	NA	382.48
Q6Q2Z6_42	DEK[+42]GALFR	472.204	92.0932	72.5528	74.9003	85.4537
Q6Q2Z6_42	DEK[+42]GALFR	543.241	69.1369	63.3136	68.12	78.4295
Q8BGA8_335	YK[+42]FQC[+57]LR	528.768	2104.51	1649.31	2008.57	1776.62
Q8BGA8_335	YK[+42]FQC[+57]LR	529.27	1388.77	962.946	1136.83	1194.44
Q8BGA8_335	YK[+42]FQC[+57]LR	529.77	564.61	457.141	NA	508.619
Q8BGC4_35	TMQK[+42]LVVTR	559.324	5356.68	4498.86	4396.23	4654.22
Q8BGC4_35	TMQK[+42]LVVTR	559.825	3101.67	2602.43	2626.96	2897.94
Q8BGC4_35	TMQK[+42]LVVTR	560.325	1538.28	1286.39	1412.22	NA
Q8BGC4_35	TMQK[+42]LVVTR	885.552	1924.12	1593.67	1725.78	1792.43
Q8BGC4_35	TMQK[+42]LVVTR	757.493	1365.35	1088.62	1151.83	1103.2
Q8BGC4_35	TMQK[+42]LVVTR	587.388	1158.21	921.916	994.771	995.108
Q8BGC4_35	TMQK[+42]LVVTR	474.303	723.373	617.344	624.57	664.714
Q8BGC4_35	TMQK[+42]LVVTR	375.235	574.238	499.977	504.422	517.363
Q8BGC4_35	TMQK[+42]LVVTR	508.8	81.6643	72.6509	NA	67.669
Q8BGC4_35	TMQK[+42]LVVTR	361.154	116.056	92.5576	97.7163	NA
Q8BGC4_35	TMQK[+42]LVVTR	644.344	195.458	161.269	154.207	153.066
Q8BGC4_35	TMQK[+42]LVVTR	743.412	210.656	161.292	166.778	169.275
Q8BGC4_35	TM[+16]QK[+42]LVVTR	567.321	NA	575.993	NA	595.007
Q8BGC4_35	TM[+16]QK[+42]LVVTR	567.822	NA	350.66	NA	384.34
Q8BGC4_35	TM[+16]QK[+42]LVVTR	568.323	NA	144.038	NA	161.962
Q8BH59_377	NSFDC[+57]FK[+42]K	544.247	NA	2950.03	3422.67	3452.29
Q8BH59_377	NSFDC[+57]FK[+42]K	544.749	NA	1740.7	1996.27	2081.04
Q8BH59_377	NSFDC[+57]FK[+42]K	545.249	NA	794.351	881.247	879.402
Q8BH59_377	NSFDC[+57]FK[+42]K	973.445	NA	162.753	180.729	168.518
Q8BH59_377	NSFDC[+57]FK[+42]K	886.413	NA	658.791	876.786	842.423
Q8BH59_377	NSFDC[+57]FK[+42]K	739.344	NA	722.964	944.23	790.806
Q8BH59_377	NSFDC[+57]FK[+42]K	624.317	NA	313.62	383.003	358.378
Q8BH59_377	NSFDC[+57]FK[+42]K	464.287	NA	138.303	162.317	136.379
Q8BH59_377	NSFDC[+57]FK[+42]K	317.218	NA	182.269	235.207	218.524
Q8BH59_377	NSFDC[+57]FK[+42]K	487.226	NA	44.2074	55.3839	NA
Q8BH59_377	NSFDC[+57]FK[+42]K	349.151	NA	75.3968	103.461	99.142
Q8BH59_377	NSFDC[+57]FK[+42]K	941.382	NA	53.555	58.2739	67.1712
Q8BH59_378	NSFDC[+57]FKK[+42]	544.247	3519.09	2741.22	3179.69	NA
Q8BH59_378	NSFDC[+57]FKK[+42]	544.749	2050.05	1618.08	1854.87	NA
Q8BH59_378	NSFDC[+57]FKK[+42]	545.249	963.825	736.767	817.408	NA
Q8BH59_378	NSFDC[+57]FKK[+42]	973.445	194.04	151.129	167.831	NA
Q8BH59_378	NSFDC[+57]FKK[+42]	886.413	861.231	612.093	813.676	NA
Q8BH59_378	NSFDC[+57]FKK[+42]	739.344	930.563	671.879	877.558	NA
Q8BH59_378	NSFDC[+57]FKK[+42]	624.317	375.017	291.714	356.269	NA
Q8BH59_378	NSFDC[+57]FKK[+42]	464.287	164.3	128.675	151.025	NA
Q8BH59_378	NSFDC[+57]FKK[+42]	317.218	228.008	169.391	218.601	NA
Q8BH59_378	NSFDC[+57]FKK[+42]	349.151	94.6984	70.1015	96.2001	NA
Q8BH61_636	DVLAKQKSIILTIPKITIK[+42]	541.847	NA	976.431	NA	1469.57
Q8BH61_636	DVLAKQKSIILTIPKITIK[+42]	542.098	NA	34.4906	NA	41.5094
Q8BH61_636	DVLAKQKSIILTIPKITIK[+42]	542.349	NA	372.768	NA	532.232
Q8BH61_636	DVLAKQKSIILTIPKITIK[+42]	854.571	NA	383.835	NA	512.165
Q8BH61_636	DVLAKQKSIILTIPKITIK[+42]	741.487	NA	1358.5	NA	2092.5
Q8BH61_636	DVLAKQKSIILTIPKITIK[+42]	644.434	NA	69.2656	NA	119.734
Q8BH61_636	DVLAKQKSIILTIPKITIK[+42]	371.247	NA	70.7276	NA	97.2724
Q8BH86_91	TIC[+57]PQLQK[+42]YK	660.853	1711.47	1460.73	1564.53	1685.27
Q8BH86_91	TIC[+57]PQLQK[+42]YK	661.354	1261.06	NA	1157.1	1142.78
Q8BH86_91	TIC[+57]PQLQK[+42]YK	661.855	590.112	489.589	534.461	587.839
Q8BIJ6_725	DDISK[+42]LR	445.746	140.868	NA	NA	154.062
Q8BIJ6_725	DDISK[+42]LR	658.425	318.296	389.277	NA	404.428
Q8BIJ6_725	DDISK[+42]LR	545.341	993.819	1096.43	NA	1177.75
Q8BIJ6_725	DDISK[+42]LR	458.309	166.006	167.217	NA	166.777
Q8BIJ6_725	DDISK[+42]LR	344.145	75.3312	82.8581	NA	80.8107
Q8BMS1_129	MFEK[+42]LEK	483.752	6421.51	5444.56	5213.35	6465.58
Q8BMS1_129	MFEK[+42]LEK	484.253	3423.65	2942.25	2711.55	3489.55
Q8BMS1_129	MFEK[+42]LEK	484.754	1406.78	1149.69	1173.06	1347.46
Q8BMS1_303	GLYPAPLK[+42]IIDAVK	771.464	NA	293.378	282.622	NA
Q8BMS1_303	GLYPAPLK[+42]IIDAVK	1206.75	NA	271.893	254.107	NA
Q8BMS1_303	GLYPAPLK[+42]IIDAVK	1109.69	NA	58.7104	56.2896	NA
Q8BMS1_303	GLYPAPLK[+42]IIDAVK	1038.66	NA	245.651	245.349	NA
Q8BMS1_303	GLYPAPLK[+42]IIDAVK	941.603	NA	30.5378	29.4622	NA
Q8BMS1_303	GLYPAPLK[+42]IIDAVK	828.519	NA	57.9802	55.0198	NA
Q8BMS1_303	GLYPAPLK[+42]IIDAVK	603.876	NA	121.078	118.922	NA
Q8BMS1_303	GLYPAPLK[+42]IIDAVK	334.176	NA	26.1835	21.8165	NA
Q8BMS1_334	FGELALTK[+42]ESK	632.843	2456.69	2503.55	2483.1	2740.66
Q8BMS1_334	FGELALTK[+42]ESK	633.344	2090.96	1751.28	1909.92	2038.84
Q8BMS1_334	FGELALTK[+42]ESK	633.846	847.091	721.086	788.998	904.825
Q8BMS1_334	FGELALTK[+42]ESK	1117.61	240.904	204.263	215.215	237.618
Q8BMS1_334	FGELALTK[+42]ESK	1060.59	126.489	116.988	120.911	133.612
Q8BMS1_334	FGELALTK[+42]ESK	818.462	917.075	863.42	920.535	962.97
Q8BMS1_334	FGELALTK[+42]ESK	747.425	724.062	609.684	655.898	703.355
Q8BMS1_334	FGELALTK[+42]ESK	533.293	217.211	202.131	201.453	228.205
Q8BMS1_334	FGELALTK[+42]ESK	363.187	75.2445	69.4881	80.9746	80.2928
Q8BMS1_334	FGELALTK[+42]ESK	902.498	12.7752	NA	11.4188	12.8504
Q8BMS1_334	FGELALTK[+42]ESK	1118.57	146.996	127.35	122.293	144.361
Q8BMS1_351	ALMGLYNGQVLC[+57]KK[+42]	818.931	NA	15.1924	29.8076	NA
Q8BMS1_351	ALMGLYNGQVLC[+57]KK[+42]	819.433	NA	2454.88	2490.12	NA
Q8BMS1_351	ALMGLYNGQVLC[+57]KK[+42]	819.933	NA	2081.75	2230.25	NA
Q8BMS1_351	ALMGLYNGQVLC[+57]KK[+42]	649.338	NA	105.601	128.399	NA
Q8BMS1_351	ALMGLYNGQVLC[+57]KK[+42]	546.624	NA	1421.73	1462.27	NA
Q8BMS1_351	ALMGLYNGQVLC[+57]KK[+42]	546.958	NA	1155.21	1311.79	NA
Q8BMS1_351	ALMGLYNGQVLC[+57]KK[+42]	874.4815_duplicate1	NA	64.1652	70.8348	NA
Q8BMS1_351	ALMGLYNGQVLC[+57]KK[+42]	689.401458_duplicate1	NA	272.782	299.218	NA
Q8BMS1_351	ALMGLYNGQVLC[+57]KK[+42]	590.333	NA	547.942	579.058	NA
Q8BMS1_351	ALMGLYNGQVLC[+57]KK[+42]	477.249	NA	373.785	417.215	NA
Q8BMS1_351	ALMGLYNGQVLC[+57]KK[+42]	317.218	NA	98.7552	127.245	NA
Q8BMS1_351	ALMGLYNGQVLC[+57]KK[+42]	373.19	NA	57.7486	72.2514	NA
Q8BMS1_351	ALMGLYNGQVLC[+57]KK[+42]	486.274	NA	72.6137	90.3863	NA
Q8BMS1_353	NK[+42]FGAPQK	466.253	814.507	715.285	972.168	809.04
Q8BMS1_353	NK[+42]FGAPQK	466.755	442.585	353.126	511.048	426.24
Q8BMS1_353	NK[+42]FGAPQK	467.256	160.474	127.67	189.017	131.839
Q8BMS1_353	NK[+42]FGAPQK	647.351	353.348	289.812	398.103	302.737
Q8BMS1_353	NK[+42]FGAPQK	500.283	128.11	100.762	158.987	110.14
Q8BMS1_353	NK[+42]FGAPQK	372.224	149.027	115.385	174.027	135.561
Q8BMS1_353	NK[+42]FGAPQK	409.232	11.5963	11.4273	NA	14.8608
Q8BMS1_353	NK[+42]FGAPQK	432.224	37.8674	30.7851	50.5495	41.798
Q8BMS1_353	NK[+42]FGAPQK	560.283	25.0309	23.2564	35.3587	28.354
Q8BMS1_353	NK[+42]FGAPQK	657.335	47.6476	43.3411	49.2895	53.7218
Q8BMS1_406	GQQQVFK[+42]GLNDK	702.368	33484.5	30713.8	30633.4	32499.3
Q8BMS1_406	GQQQVFK[+42]GLNDK	702.869	24968.8	22964.3	23106.7	24530.2
Q8BMS1_406	GQQQVFK[+42]GLNDK	703.37	11040.1	9965.92	10114	11426.9
Q8BMS1_406	GQQQVFK[+42]GLNDK	468.581	10167.5	9284.82	9580.89	10409.7
Q8BMS1_406	GQQQVFK[+42]GLNDK	468.915	7867.69	6839.88	7370.09	7996.34
Q8BMS1_406	GQQQVFK[+42]GLNDK	469.249	3561.39	3101.15	3203.58	3408.88
Q8BMS1_406	GQQQVFK[+42]GLNDK	716.394	84.9824	73.3216	78.0863	81.6097
Q8BMS1_406	GQQQVFK[+42]GLNDK	546.288	153.286	128.978	149.794	160.943
Q8BMS1_406	GQQQVFK[+42]GLNDK	432.235	34.8668	26.7617	28.7845	35.587
Q8BMS1_406	GQQQVFK[+42]GLNDK	541.272886_duplicate1	57.7441	49.4819	37.6989	55.0752
Q8BMS1_406_411	GQQQVFK[+42]GLNDK[+42]VK	558.305	1018.58	712.054	916.363	NA
Q8BMS1_406_411	GQQQVFK[+42]GLNDK[+42]VK	558.64	832.404	551.769	778.828	NA
Q8BMS1_406_411	GQQQVFK[+42]GLNDK[+42]VK	558.974	361.899	296.697	428.404	NA
Q8BMS1_406_411	GQQQVFK[+42]GLNDK[+42]VK	1132.64	27.4234	16.5472	27.0294	NA
Q8BMS1_406_411	GQQQVFK[+42]GLNDK[+42]VK	985.568	78.3065	NA	57.9848	NA
Q8BMS1_406_411	GQQQVFK[+42]GLNDK[+42]VK	815.462	420.845	306.849	399.306	NA
Q8BMS1_406_411	GQQQVFK[+42]GLNDK[+42]VK	758.441	61.6839	44.791	75.5251	NA
Q8BMS1_406_411	GQQQVFK[+42]GLNDK[+42]VK	645.357	190.48	121.298	173.222	NA
Q8BMS1_406_411	GQQQVFK[+42]GLNDK[+42]VK	416.287	42.8252	26.6472	43.5276	NA
Q8BMS1_406_411	GQQQVFK[+42]GLNDK[+42]VK	566.822	45.8806	33.7612	44.3582	NA
Q8BMS1_406_411	GQQQVFK[+42]GLNDK[+42]VK	493.287	43.006	30.3758	49.6182	NA
Q8BMS1_406_411	GQQQVFK[+42]GLNDK[+42]VK	541.273	98.3744	NA	97.2854	NA
Q8BMS1_406_411	GQQQVFK[+42]GLNDK[+42]VK	688.341	71.543	50.5885	65.8685	NA
Q8BMS1_411_413	GLNDK[+42]VK[+42]K	493.287	2511.97	2195.73	NA	2367.3
Q8BMS1_411_413	GLNDK[+42]VK[+42]K	493.789	1372.52	1160.03	NA	1364.45
Q8BMS1_411_413	GLNDK[+42]VK[+42]K	494.29	528.13	490.635	NA	514.236
Q8BMS1_411_413	GLNDK[+42]VK[+42]K	815.462	811.366	670.663	NA	659.971
Q8BMS1_411_413	GLNDK[+42]VK[+42]K	701.419	309.112	249.87	NA	253.018
Q8BMS1_411_413	GLNDK[+42]VK[+42]K	586.392	229.83	164.908	NA	177.262
Q8BMS1_411_413	GLNDK[+42]VK[+42]K	416.287	172.744	132.708	NA	139.548
Q8BMS1_411_413	GLNDK[+42]VK[+42]K	317.218	234.354	195.084	NA	229.561
Q8BMS1_411_413	GLNDK[+42]VK[+42]K	400.183	159.286	115.778	NA	144.936
Q8BMS1_411_413	GLNDK[+42]VK[+42]K	570.288	NA	38.0565	NA	41.9237
Q8BMS1_411_413	GLNDK[+42]VK[+42]K	669.357	75.1321	68.9423	NA	63.9256
Q8BMS1_411_413	GLNDK[+42]VK[+42]K	839.462	171.815	123.352	NA	137.834
Q8BMS1_411_414	GLNDK[+42]VKK[+42]	493.287	NA	2106.46	2359.51	2271.04
Q8BMS1_411_414	GLNDK[+42]VKK[+42]	493.789	NA	1103.13	1380.36	1297.51
Q8BMS1_411_414	GLNDK[+42]VKK[+42]	494.29	NA	470.465	504.443	493.092
Q8BMS1_411_414	GLNDK[+42]VKK[+42]	815.462	NA	633.144	831.81	623.046
Q8BMS1_411_414	GLNDK[+42]VKK[+42]	701.419	NA	238.004	296.996	241.001
Q8BMS1_411_414	GLNDK[+42]VKK[+42]	586.392	NA	160.237	186.524	172.239
Q8BMS1_411_414	GLNDK[+42]VKK[+42]	416.287	NA	127.083	158.285	133.632
Q8BMS1_411_414	GLNDK[+42]VKK[+42]	317.218	NA	184.345	245.732	216.923
Q8BMS1_411_414	GLNDK[+42]VKK[+42]	400.183	NA	109.427	161.589	136.984
Q8BMS1_411_414	GLNDK[+42]VKK[+42]	570.288	NA	37.4347	43.3268	41.2385
Q8BMS1_411_414	GLNDK[+42]VKK[+42]	669.357	NA	65.7577	73.2698	60.9724
Q8BMS1_570	ILQEGVDPKK[+42]	584.832	37051.5	31619.7	37006.3	33150.5
Q8BMS1_570	ILQEGVDPKK[+42]	585.334	23438.2	19856.5	23696.7	20811.6
Q8BMS1_570	ILQEGVDPKK[+42]	585.835	8971.28	7372.33	9010.95	7828.44
Q8BMS1_570	ILQEGVDPKK[+42]	1055.57	1713.63	1410.95	1812.88	1430.55
Q8BMS1_570	ILQEGVDPKK[+42]	942.489	4914.92	3953.54	5063.89	4082.65
Q8BMS1_570	ILQEGVDPKK[+42]	814.431	6912.92	5396.62	6864.2	5643.27
Q8BMS1_570	ILQEGVDPKK[+42]	685.388	6220.08	4978.11	6188.11	5090.7
Q8BMS1_570	ILQEGVDPKK[+42]	628.366	1001.49	780.353	959.615	816.546
Q8BMS1_570	ILQEGVDPKK[+42]	529.298	3929.17	3045.04	3844.7	3153.09
Q8BMS1_570	ILQEGVDPKK[+42]	414.271	9213.06	7063.57	9154.92	7608.45
Q8BMS1_570	ILQEGVDPKK[+42]	484.277	987.917	753.636	1019.81	803.637
Q8BMS1_570	ILQEGVDPKK[+42]	640.366	645.862	NA	NA	534.973
Q8BMS1_570	ILQEGVDPKK[+42]	755.393	1039.57	813.399	1023.77	791.262
Q8BMS1_60	INSPNSK[+42]VNTLNK	735.899	16394.2	15158.6	16192.8	14973.4
Q8BMS1_60	INSPNSK[+42]VNTLNK	736.401	12390.9	11181.4	12488.1	11475.6
Q8BMS1_60	INSPNSK[+42]VNTLNK	736.902	5541.38	4648.35	5643.4	4917.86
Q8BMS1_60	INSPNSK[+42]VNTLNK	1059.58	110.587	90.4655	86.1345	97.8127
Q8BMS1_60	INSPNSK[+42]VNTLNK	688.399	194.75	170.115	185.088	NA
Q8BMS1_60	INSPNSK[+42]VNTLNK	589.33	237.146	196.069	226.369	189.416
Q8BMS1_60	INSPNSK[+42]VNTLNK	578.82	84.5211	90.0666	100.267	84.1452
Q8BMS1_60	INSPNSK[+42]VNTLNK	315.166	129.463	119.991	133.892	100.654
Q8BMS4_197	SFDPVLDK[+42]R	559.796	NA	269.673	NA	726.327
Q8BMS4_197	SFDPVLDK[+42]R	560.297	NA	204.266	NA	531.734
Q8BMS4_197	SFDPVLDK[+42]R	560.798	NA	84.9067	NA	196.093
Q8BMS4_197	SFDPVLDK[+42]R	884.484	NA	11.8246	NA	22.1754
Q8BMS4_197	SFDPVLDK[+42]R	672.404	NA	0.925527	NA	1.07447
Q8BMS4_197	SFDPVLDK[+42]R	573.335	NA	8.15959	NA	16.8404
Q8BMS4_197	SFDPVLDK[+42]R	460.251	NA	10.9433	NA	19.0567
Q8BMS4_197	SFDPVLDK[+42]R	345.224	NA	19.1616	NA	32.8384
Q8BMS4_197	SFDPVLDK[+42]R	385.232	NA	0.8923	NA	3.1077
Q8BWF0_382	VEK[+42]QVNDAVAK	621.838	939.153	710.604	NA	860.243
Q8BWF0_382	VEK[+42]QVNDAVAK	622.34	NA	558.974	NA	713.582
Q8BWF0_382	VEK[+42]QVNDAVAK	622.841	337.105	252.966	NA	309.929
Q8BWN8_42	DEK[+42]GALFR	489.256	3719.11	3296.59	3174.77	3585.53
Q8BWN8_42	DEK[+42]GALFR	489.758	1841.45	1676.56	1670.69	2084.3
Q8BWN8_42	DEK[+42]GALFR	490.259	821.278	662	NA	822.655
Q8BWN8_42	DEK[+42]GALFR	733.436	942.779	848.499	849.092	972.629
Q8BWN8_42	DEK[+42]GALFR	563.33	1831.48	1677.64	1641.42	1954.47
Q8BWN8_42	DEK[+42]GALFR	506.309	248.491	218.851	218.76	255.898
Q8BWN8_42	DEK[+42]GALFR	435.271	228.531	201.754	228.314	230.401
Q8BWN8_42	DEK[+42]GALFR	415.182	363.264	334.759	NA	382.48
Q8BWN8_42	DEK[+42]GALFR	472.204	92.0932	72.5528	74.9003	85.4537
Q8BWN8_42	DEK[+42]GALFR	543.241	69.1369	63.3136	68.12	78.4295
Q8BWT1_13	GVFIVAAK[+42]R	501.808	37380.7	31652.5	32685.6	37201.1
Q8BWT1_13	GVFIVAAK[+42]R	502.31	21526.3	18025.3	18844.9	21190.5
Q8BWT1_13	GVFIVAAK[+42]R	502.811	7105.55	5914.94	6326.48	6873.04
Q8BWT1_13	GVFIVAAK[+42]R	699.451	112.589	106.095	110.75	145.566
Q8BWT1_13	GVFIVAAK[+42]R	586.367	306.474	311.364	286.678	410.484
Q8BWT1_13	GVFIVAAK[+42]R	487.299	225.672	198.126	159.374	268.829
Q8BWT1_13	GVFIVAAK[+42]R	304.166	95.5094	71.9335	81.6719	158.885
Q8BWT1_13	GVFIVAAK[+42]R	417.25	97.7034	94.7173	97.4116	124.168
Q8BWT1_13	GVFIVAAK[+42]R	516.318	32.6321	39.7383	34.5681	52.0615
Q8BWT1_13	GVFIVAAK[+42]R	587.355	313.69	267.401	319.009	391.9
Q8BWT1_137	FGTK[+42]FGLDLK	584.324	24134.5	22882.4	26364.3	11428.9
Q8BWT1_137	FGTK[+42]FGLDLK	584.826	15983.5	15327.4	17448.9	7559.2
Q8BWT1_137	FGTK[+42]FGLDLK	585.327	6598.56	6157.44	7364.81	3088.18
Q8BWT1_137	FGTK[+42]FGLDLK	1020.57	2386.9	1952.9	2323.81	1094.38
Q8BWT1_137	FGTK[+42]FGLDLK	963.551	1373.48	1229.36	1430.21	623.95
Q8BWT1_137	FGTK[+42]FGLDLK	862.503	2199.31	1797.62	2342.51	NA
Q8BWT1_137	FGTK[+42]FGLDLK	692.398	4980.96	4453.64	5335.67	2499.73
Q8BWT1_137	FGTK[+42]FGLDLK	545.329	2806.72	2311.37	2698.64	1331.27
Q8BWT1_137	FGTK[+42]FGLDLK	488.308	457.342	387.548	434.304	211.807
Q8BWT1_137	FGTK[+42]FGLDLK	306.145	NA	300.469	346.992	138.153
Q8BWT1_137	FGTK[+42]FGLDLK	476.25	695.606	581.125	673.033	322.235
Q8BWT1_137	FGTK[+42]FGLDLK	908.451	1063.7	918.986	1138.69	457.631
Q8BWT1_137	FGTK[+42]FGLDLK	1021.54	1561.4	1315.16	1591.46	702.985
Q8BWT1_171	LPMGMTAENLAAK[+42]YNISR	674.676	NA	911.732	1014.27	NA
Q8BWT1_171	LPMGMTAENLAAK[+42]YNISR	675.011	NA	866.867	1028.13	NA
Q8BWT1_171	LPMGMTAENLAAK[+42]YNISR	675.345	NA	644.312	730.688	NA
Q8BWT1_171	LPMGMTAENLAAK[+42]YNISR	964.521	NA	83.5406	102.459	NA
Q8BWT1_171	LPMGMTAENLAAK[+42]YNISR	893.484	NA	162.87	178.13	NA
Q8BWT1_171	LPMGMTAENLAAK[+42]YNISR	822.447	NA	80.4795	92.5205	NA
Q8BWT1_171	LPMGMTAENLAAK[+42]YNISR	652.341	NA	110.706	137.294	NA
Q8BWT1_171	LPMGMTAENLAAK[+42]YNISR	702.331	NA	9.33432	9.66568	NA
Q8BWT1_171	LPMGMTAENLAAK[+42]YNISR	945.417	NA	80.7874	110.213	NA
Q8BWT1_209	AANEAGYFNEEMAPIEVK[+42]TK	752.362	2608.64	2440.99	2567.97	NA
Q8BWT1_209	AANEAGYFNEEMAPIEVK[+42]TK	1058.59	277.077	326.39	361.532	NA
Q8BWT1_209	AANEAGYFNEEMAPIEVK[+42]TK	927.551	509.48	511.952	531.467	67.1014
Q8BWT1_209	AANEAGYFNEEMAPIEVK[+42]TK	856.513845_duplicate1	2025.19	1947.86	1967.92	130.033
Q8BWT1_209	AANEAGYFNEEMAPIEVK[+42]TK	759.461	277.745	268.19	299.502	25.563
Q8BWT1_209	AANEAGYFNEEMAPIEVK[+42]TK	646.377	497.402	472.657	504.899	65.0426
Q8BWT1_209	AANEAGYFNEEMAPIEVK[+42]TK	517.334	225.134	237.14	241.783	25.9431
Q8BWT1_209	AANEAGYFNEEMAPIEVK[+42]TK	428.761	299.696	267.1	300.729	22.4752
Q8BWT1_209	AANEAGYFNEEMAPIEVK[+42]TK	677.289	129.33	145.264	142.948	17.4581
Q8BWT1_209	AANEAGYFNEEMAPIEVK[+42]TK	1067.44	184.916	156.816	180.068	4.20025
Q8BWT1_240	LPSVFK[+42]K	431.769	7831.12	7528.23	7228.93	NA
Q8BWT1_240	LPSVFK[+42]K	747.44	7902.1	7322.93	7575.12	8457.85
Q8BWT1_240	LPSVFK[+42]K	650.387	13777.6	12693.4	13129.6	14677.4
Q8BWT1_240	LPSVFK[+42]K	563.355	3202.95	2930.82	3065.74	3426.48
[truncated: 9,143 more rows]
